# Supplementary material for: Transcriptomic analysis reveals candidate genes associated with salinity stress tolerance during the early vegetative stage in fababean genotype, Hassawi-2
Source: Sci Rep. 2023 Dec 1;13:21223. doi: 10.1038/s41598-023-48118-0 (PMC10692206; doi:10.1038/s41598-023-48118-0)
Supplement: Supplementary file 4 — Supplementary Table 2. [file 41598_2023_48118_MOESM4_ESM.xlsx]

## Sheet: Sheet1
Table S2 Summary statistics of clustered contigs (Unigenes)
Assembly	Merge
	Only longest isoform per	Clustered Contig Unigene
	'gene'
Total 'genes'	174051	140308
Percent GC	38.31	37.78
N90	267	274
N80	365	385
N70	506	548
N60	693	761
N50	941	1038
N40	1260	1385
N30	1659	1802
N20	2177	2335
N10	3077	3264
Maximum contig length	35043	35043
Minimum contig length	201	201
Median contig length	375	386
Average contig length	640.19	674.82
Total assembled bases	111425427	94683004
