# Supplementary material for: Transcriptomic analysis reveals candidate genes associated with salinity stress tolerance during the early vegetative stage in fababean genotype, Hassawi-2
Source: Sci Rep. 2023 Dec 1;13:21223. doi: 10.1038/s41598-023-48118-0 (PMC10692206; doi:10.1038/s41598-023-48118-0)
Supplement: Supplementary file 5 — Supplementary Table 3. [file 41598_2023_48118_MOESM5_ESM.xlsx]

## Sheet: data2
Table S3: List of Differentially expressed Genes (DEGs FVS06/FVC0h) using different data bases
Contig	GO	UniProt	NR	Pfam	EggNOG	NT	KO_EUK	FVC-0h-1_FPKM	FVC-0h-2_FPKM	FVC-0h-3_FPKM	FVS-6h-1_FPKM	FVS-6h-2_FPKM	FVS-6h-3_FPKM	FVS-6h/FVC-0h.fc	FVS-6h/FVC-0h.logCPM	FVS-6h/FVC-0h.raw.pval	FVS-6h/FVC-0h.bh.pval	FVC-0h.mean	FVS-6h.mean	N_FVC-0h-1	N_FVC-0h-2	N_FVC-0h-3	N_FVS-6h-1	N_FVS-6h-2	N_FVS-6h-3	FVC-0h-1_Read_Count	FVC-0h-2_Read_Count	FVC-0h-3_Read_Count	FVS-6h-1_Read_Count	FVS-6h-2_Read_Count	FVS-6h-3_Read_Count
c135692_g1_i2	.	.	.	.	.	.	.	0.15	0.15	0.05	7.02	10.38	6.61	59.575	2.28213	1.31353e-12	6.25609e-09	0.199763	3.32005	0.293432	0.213263	0.0925927	3.05267	3.83053	3.07696	3	3	1	139	205	125
c141730_g3_i3	TAIR|locus:2033066 - symbol:PLA-I{gamma}1 "AT1G06800" species:3702 "Arabidopsis thaliana" [GO:0004806 "triglyceride lipase activity" evidence=ISS;IDA] [GO:0006629 "lipid metabolic process" evidence=ISS] [GO:0009507 "chloroplast" evidence=ISM;IDA] [GO:0016042 "lipid catabolic process" evidence=IEA] [GO:0008970 "phosphatidylcholine 1-acylhydrolase activity" evidence=IDA] [GO:0047714 "galactolipase …	sp|Q941F1|PLA15_ARATH Phospholipase A1-Igamma1, chloroplastic OS=Arabidopsis thaliana GN=At1g06800 PE=1 SV=2	XP_013449828.1 phospholipase A1-Igamma2, chloroplastic [Medicago truncatula] <KEH23856.1 phospholipase A1 [Medicago truncatula]	A0A072U2D6_MEDTR/201-361 A0A072U2D6.1 PF01764.22;Lipase_3;	3847.GLYMA03G31570.1	XM_013594374 Medicago truncatula phospholipase A1 mRNA	mtr:MTR_7g096120 phospholipase A1	2.59	1.69	2.18	151.38	52.61	240.83	57.5732	6.87594	3.70961e-20	8.83405e-16	2.27847	7.63976	2.71449	1.80563	2.3153	7.78876	6.56406	8.56646	74	47	60	4193	1451	6354
c119388_g1_i1	TAIR|locus:2144083 - symbol:AT5G06570 species:3702 "Arabidopsis thaliana" [GO:0005634 "nucleus" evidence=ISM] [GO:0008152 "metabolic process" evidence=IEA] [GO:0016787 "hydrolase activity" evidence=IEA] [GO:0052689 "carboxylic ester hydrolase activity" evidence=IEA] InterPro:IPR013094 Pfam:PF07859 InterPro:IPR029058 TAIR:locus:2144083 Proteomes:UP000006548 EMBL:CP002688 GO:GO:0016787 Gene3D:3.40.…	sp|Q9FG13|CXE15_ARATH Probable carboxylesterase 15 OS=Arabidopsis thaliana GN=CXE15 PE=2 SV=1	XP_004494289.1 PREDICTED: probable carboxylesterase 15 [Cicer arietinum]	A0A072U3J9_MEDTR/72-297 A0A072U3J9.1 PF07859.10;Abhydrolase_3;	3847.GLYMA03G36380.1	XM_013594820 Medicago truncatula gibberellin receptor GID1, putative mRNA	cam:101514764 probable carboxylesterase 15	0.25	0.1	0.26	16.88	0.41	14.37	41.4597	2.57248	9.35714e-07	0.000506434	0.339662	2.96584	0.460396	0.145619	0.41297	4.20397	0.600424	4.09313	5	2	5	332	8	270
c138313_g1_i3	.	sp|P28639|DHN1_PEA Dehydrin DHN1 OS=Pisum sativum GN=DHN1 PE=2 SV=1	AAB51380.1 dehydrin 2 [Pisum sativum]	.	.	X63062 P.sativum mRNA for dehydrin DHN2	mtr:MTR_6g084640 dehydrin	1.3	6.12	1.08	134.83	50.05	166	39.188	5.97944	3.96916e-15	3.15072e-11	1.85758	6.81979	1.52587	2.8292	1.21766	7.05625	5.93388	7.46923	25	115	20	2516	932	2961
c136597_g2_i2	.	.	.	.	.	.	.	0.07	0.15	0.31	12.05	10.59	1.03	38.4817	1.68406	4.59704e-07	0.000321982	0.196499	2.45349	0.104584	0.145619	0.339296	3.21644	3.31735	0.826673	1	2	4	158	139	13
c136520_g3_i1	.	.	.	.	.	.	.	0.32	0.04	0.29	17.66	6.06	6.64	37.1208	2.83807	1.14321e-10	4.53741e-07	0.434651	3.75591	0.679398	0.0746459	0.549909	4.5495	3.38128	3.33693	8	1	7	427	146	153
c119323_g1_i1	UNIPROTKB|Q9XHP0 - symbol:Q9XHP0 "11S globulin seed storage protein 2" species:4182 "Sesamum indicum" [GO:0042735 "protein body" evidence=NAS] [GO:0045735 "nutrient reservoir activity" evidence=NAS] [GO:0051259 "protein complex oligomerization" evidence=NAS] InterPro:IPR006044 InterPro:IPR006045 Pfam:PF00190 PRINTS:PR00439 SMART:SM00835 EMBL:AF091842 RefSeq:NP_001291336.1 ProteinModelPortal:Q9XHP…	sp|P05190|LEGB4_VICFA Legumin type B OS=Vicia faba GN=LEB4 PE=3 SV=1	pir||JC2097 legumin type B alpha chain precursor (clone LeB4, B4) - tick bean	G7IEH2_MEDTR/36-196 G7IEH2.1 PF00190.19;Cupin_1;	3847.GLYMA13G18450.2	X03677 Vicia faba legumin B gene LeB4	mtr:MTR_1g072610 glycinin G4	0.06	0.13	0.07	0.07	1.31	7.85	29.9981	0.615415	0.00027545	0.0263515	0.114265	1.41363	0.104584	0.145619	0.0925927	0.0738196	1.1956	2.97146	1	2	1	1	20	115
c58621_g1_i2	.	.	XP_004505909.1 PREDICTED: uncharacterized protein LOC101514492 [Cicer arietinum]	K7L058_SOYBN/18-128 K7L058.1 PF03732.14;Retrotrans_gag;	3847.GLYMA11G18255.1	.	cam:101514492 uncharacterized LOC101514492	0.09	0.43	0.19	4.2	14.65	2.58	28.9934	2.26172	1.29383e-07	0.000105094	0.368321	2.95019	0.202095	0.563571	0.339296	2.47702	4.36104	2.01252	2	9	4	87	303	51
c145164_g3_i1	SGD|S000007347 - symbol:YGR109W-B "Retrotransposon TYA Gag and TYB Pol genes" species:559292 "Saccharomyces cerevisiae S288C" [GO:0003964 "RNA-directed DNA polymerase activity" evidence=IEA;ISS] [GO:0046872 "metal ion binding" evidence=IEA] [GO:0004519 "endonuclease activity" evidence=IEA] [GO:0000943 "retrotransposon nucleocapsid" evidence=ISS] [GO:0071897 "DNA biosynthetic process" evidence=IEA…	sp|Q99315|YG31B_YEAST Transposon Ty3-G Gag-Pol polyprotein OS=Saccharomyces cerevisiae (strain ATCC 204508 / S288c) GN=TY3B-G PE=1 SV=3	GAU41885.1 hypothetical protein TSUD_169960 [Trifolium subterraneum]	A0A087HCF0_ARAAL/145-305 A0A087HCF0.1 PF00078.24;RVT_1;	39947.LOC_Os08g08610.1	.	mtr:MTR_0433s0050 hypothetical protein	0.06	0.03	0.07	1.67	0.2	3.96	28.4155	0.880998	2.4544e-05	0.004879	0.152114	1.77409	0.202095	0.0746459	0.1796	1.87872	0.472094	2.97146	2	1	2	51	6	115
c143755_g4_i10	.	.	.	.	.	.	.	0.9	0.31	1.08	22.01	33.25	15.88	26.8369	3.83237	7.18667e-13	4.27858e-09	0.963974	4.72658	1.23469	0.399024	1.2582	4.55273	5.41331	4.2137	18	6	21	428	645	295
c143404_g2_i2	TAIR|locus:2094167 - symbol:AFP3 "AT3G29575" species:3702 "Arabidopsis thaliana" [GO:0005634 "nucleus" evidence=ISM;IEA] [GO:0007165 "signal transduction" evidence=IEA] [GO:0005515 "protein binding" evidence=IPI] InterPro:IPR031307 TAIR:locus:2094167 Proteomes:UP000006548 GO:GO:0005634 EMBL:CP002686 GO:GO:0007165 HOGENOM:HOG000239856 InterPro:IPR032308 InterPro:IPR032310 InterPro:IPR012463 PANTHE…	sp|Q94F39|AFP3_ARATH Ninja-family protein AFP3 OS=Arabidopsis thaliana GN=AFP3 PE=1 SV=1	XP_013447575.1 ninja-family protein AFP3 [Medicago truncatula] <KEH21656.1 ABI five-binding protein [Medicago truncatula]	A0A072TWS5_MEDTR/289-356 A0A072TWS5.1 PF16135.2;Jas;	3847.GLYMA08G27010.1	XM_020364425 PREDICTED: Cajanus cajan ninja-family protein AFP3 (LOC109802981), mRNA	mtr:MTR_7g013820 ABI five-binding protein	0.35	0.22	0.26	0.76	19.08	1.83	24.4091	2.73394	2.81074e-05	0.0053548	0.585934	2.71268	0.808871	0.399024	0.549909	1.0721	5.1187	1.94723	10	6	7	21	523	48
c113192_g1_i1	UNIPROTKB|Q40392 - symbol:N "TMV resistance protein N" species:35889 "Nicotiana glutinosa" [GO:0005515 "protein binding" evidence=IPI] Pfam:PF00560 InterPro:IPR000157 InterPro:IPR001611 InterPro:IPR002182 Pfam:PF00931 Pfam:PF01582 PROSITE:PS50104 PROSITE:PS51450 SMART:SM00255 InterPro:IPR003591 InterPro:IPR027417 SUPFAM:SSF52540 GO:GO:0005524 GO:GO:0005737 GO:GO:0007165 Gene3D:1.10.10.10 InterPro…	sp|Q40392|TMVRN_NICGU TMV resistance protein N OS=Nicotiana glutinosa GN=N PE=1 SV=1	XP_024642030.1 TMV resistance protein N [Medicago truncatula]	G7KKS8_MEDTR/194-483 G7KKS8.2 PF00931.19;NB-ARC;	3847.GLYMA19G02670.1	XM_003620158 Medicago truncatula NB-ARC domain protein mRNA	lja:Lj0g3v0302489.1 Lj0g3v0302489.1; -	1.42	4.03	2.87	104.72	24.86	86.73	23.2337	6.50364	3.03262e-15	3.15072e-11	3.03821	7.26106	2.53898	3.37101	3.20466	7.90613	6.13535	7.7417	64	176	124	4550	1074	3580
c120749_g1_i1	TAIR|locus:2170116 - symbol:AT5G50090 "AT5G50090" species:3702 "Arabidopsis thaliana" [GO:0003674 "molecular_function" evidence=ND] [GO:0005634 "nucleus" evidence=ISM] TAIR:locus:2170116 Proteomes:UP000006548 EMBL:CP002688 EMBL:AB026650 InterPro:IPR025322 Pfam:PF14009 HOGENOM:HOG000242807 OrthoDB:EOG09360RIE EMBL:BT004765 EMBL:AK227893 RefSeq:NP_199820.1 UniGene:At.29750 STRING:3702.AT5G50090.1 E…	.	XP_013461027.1 uncharacterized protein LOC25489551 [Medicago truncatula] <KEH35061.1 DUF4228 domain protein [Medicago truncatula]	A0A072V025_MEDTR/1-180 A0A072V025.1 PF14009.3;DUF4228;	3847.GLYMA06G19670.1	XM_013605573 Medicago truncatula DUF4228 domain protein mRNA	mtr:MTR_3g078300 DUF4228 domain protein	0.59	0.34	0.2	1.76	9.56	17.6	22.0721	2.17866	2.17782e-06	0.000850209	0.448988	2.85372	0.745587	0.339722	0.261656	1.24183	3.33591	3.98342	9	5	3	26	141	249
c124930_g1_i5	.	.	XP_003630263.1 uncharacterized protein LOC11442614 isoform X1 [Medicago truncatula] <AET04739.1 hypothetical protein MTR_8g093620 [Medicago truncatula]	.	3847.GLYMA05G32491.1	XM_006580272 PREDICTED: Glycine max uncharacterized LOC102660360 (LOC102660360), mRNA	mtr:MTR_8g093620 hypothetical protein	0.27	0.36	0.27	10.09	0.73	12.93	22.0504	1.41189	8.70141e-06	0.00225234	0.277655	2.18864	0.293432	0.277878	0.261656	2.77135	0.600424	3.19416	3	4	3	111	8	137
c137919_g2_i9	UNIPROTKB|K7N4D0 - symbol:GLYMA_20G187400 "Uncharacterized protein" species:3847 "Glycine max" [GO:0005886 "plasma membrane" evidence=IBA] [GO:0016021 "integral component of membrane" evidence=IBA] [GO:0042626 "ATPase activity, coupled to transmembrane movement of substances" evidence=IBA] InterPro:IPR003439 InterPro:IPR013525 Pfam:PF00005 Pfam:PF01061 PROSITE:PS50893 InterPro:IPR003593 InterPro:…	sp|Q7PC84|AB39G_ARATH ABC transporter G family member 39 OS=Arabidopsis thaliana GN=ABCG39 PE=3 SV=1	XP_013469402.1 pleiotropic drug resistance protein 2 [Medicago truncatula] <KEH43440.1 drug resistance transporter-like ABC domain protein [Medicago truncatula]	A0A072VZG4_MEDTR/1192-1406 A0A072VZG4.1 PF01061.21;ABC2_membrane;	3847.GLYMA20G32870.2	XM_013613948 Medicago truncatula drug resistance transporter-like ABC domain protein partial mRNA	mtr:MTR_1g492950 drug resistance transporter-like ABC domain protein	0.19	0.35	0.09	8.45	1.1	6.16	21.6771	3.42798	6.23716e-09	1.14255e-05	0.913106	4.09056	1.03744	1.21882	0.483063	5.01769	2.57726	4.67674	14	25	6	598	77	413
c124273_g2_i1	TAIR|locus:2056755 - symbol:RNS1 "AT2G02990" species:3702 "Arabidopsis thaliana" [GO:0003723 "RNA binding" evidence=IEA] [GO:0004521 "endoribonuclease activity" evidence=ISS] [GO:0005576 "extracellular region" evidence=ISM;IDA] [GO:0033897 "ribonuclease T2 activity" evidence=IEA] [GO:0009611 "response to wounding" evidence=IEP] [GO:0009867 "jasmonic acid mediated signaling pathway" evidence=IEP] …	sp|P42813|RNS1_ARATH Ribonuclease 1 OS=Arabidopsis thaliana GN=RNS1 PE=1 SV=1	GAU34633.1 hypothetical protein TSUD_394240 [Trifolium subterraneum]	G7KFA1_MEDTR/30-211 G7KFA1.1 PF00445.15;Ribonuclease_T2;	3847.GLYMA02G12010.1	XM_003613741 Medicago truncatula ribonuclease T2 family protein partial mRNA	cam:101498891 ribonuclease 1-like	1.36	1.39	0.7	0.93	0.39	79.63	20.3726	3.39812	0.00137307	0.0760428	0.959151	2.33528	1.23469	0.967792	0.674969	0.704867	0.403378	5.89759	18	18	9	12	5	985
c123205_g1_i1	TAIR|locus:2045537 - symbol:CYS2 "AT2G31980" species:3702 "Arabidopsis thaliana" [GO:0002020 "protease binding" evidence=IBA] [GO:0004869 "cysteine-type endopeptidase inhibitor activity" evidence=IBA] [GO:0005576 "extracellular region" evidence=ISM;IEA] [GO:0006952 "defense response" evidence=IEA] [GO:2000117 "negative regulation of cysteine-type endopeptidase activity" evidence=IBA] InterPro:IPR…	sp|Q8L5T9|CYT2_ARATH Cysteine proteinase inhibitor 2 OS=Arabidopsis thaliana GN=CYS2 PE=2 SV=2	PNX95599.1 cysteine proteinase inhibitor 2-like protein [Trifolium pratense]	G7JBC5_MEDTR/33-120 G7JBC5.2 PF16845.2;SQAPI;	3847.GLYMA11G36780.1	.	cam:101498510 cysteine proteinase inhibitor B	0.05	0.85	0.28	0.2	21.31	0.08	20.2296	3.28484	0.00388287	0.140527	0.826798	2.17926	0.202095	1.48825	0.790048	0.505887	5.79493	0.236977	2	34	11	8	845	3
c145919_g1_i1	.	.	GAU47136.1 hypothetical protein TSUD_379140 [Trifolium subterraneum]	.	.	AJ001752 Vicia faba L. Kleine Thueringer	.	0.24	0.12	0.55	19.58	2.67	0.51	19.9928	1.88521	0.000141994	0.0169921	0.399972	2.22298	0.379328	0.145619	0.674969	4.1665	1.94069	0.561747	4	2	9	323	44	8
c139458_g3_i1	TAIR|locus:2080787 - symbol:PP2CA "AT3G11410" species:3702 "Arabidopsis thaliana" [GO:0004722 "protein serine/threonine phosphatase activity" evidence=ISS;IMP;TAS] [GO:0005737 "cytoplasm" evidence=ISM] [GO:0006470 "protein dephosphorylation" evidence=IEA] [GO:0046872 "metal ion binding" evidence=IEA] [GO:0005515 "protein binding" evidence=IPI] [GO:0009409 "response to cold" evidence=IEP] [GO:0009…	sp|Q5SN75|P2C08_ORYSJ Probable protein phosphatase 2C 8 OS=Oryza sativa subsp. japonica GN=Os01g0656200 PE=2 SV=1	XP_004498408.1 PREDICTED: probable protein phosphatase 2C 51 [Cicer arietinum]	A0A072VG64_MEDTR/111-372 A0A072VG64.1 PF00481.18;PP2C;	3847.GLYMA14G32430.1	XM_004498351 PREDICTED: Cicer arietinum probable protein phosphatase 2C 51 (LOC101507599), mRNA	cam:101507599 probable protein phosphatase 2C 51	0.04	0.68	1.93	22.63	14.89	20.3	19.6773	3.86496	9.4671e-08	9.60704e-05	1.03225	4.82613	0.104584	0.928081	2.06408	4.94086	4.64022	4.89731	1	17	48	566	371	484
c134830_g3_i1	TAIR|locus:2014000 - symbol:MLP28 "AT1G70830" species:3702 "Arabidopsis thaliana" [GO:0003674 "molecular_function" evidence=ND] [GO:0005634 "nucleus" evidence=ISM] [GO:0005737 "cytoplasm" evidence=ISM] [GO:0006952 "defense response" evidence=IEA] [GO:0009507 "chloroplast" evidence=ISM] [GO:0009607 "response to biotic stimulus" evidence=IEA] InterPro:IPR000916 Pfam:PF00407 SMART:SM01037 TAIR:locus…	sp|Q9SSK9|MLP28_ARATH MLP-like protein 28 OS=Arabidopsis thaliana GN=MLP28 PE=1 SV=1	XP_003628202.1 MLP-like protein 28 [Medicago truncatula] <ACJ84206.1 unknown [Medicago truncatula] <AET02678.1 pathogenesis-related protein bet V I family protein [Medicago truncatula] <AFK34602.1 unknown [Medicago truncatula]	B7FHH7_MEDTR/2-152 B7FHH7.1 PF00407.16;Bet_v_1;	3847.GLYMA02G25950.2	.	mtr:MTR_8g045520 pathogenesis-related protein bet V I family protein	21.52	21.99	7.02	300.73	25.94	741.41	18.3025	6.24745	1.34313e-06	0.000615102	3.00897	6.2677	3.67851	3.23929	2.10911	6.83063	3.70767	8.26482	157	159	50	2149	187	5152
c145136_g4_i3	.	.	.	.	.	.	.	0.4	0.36	0.46	15.43	10.21	0.32	18.2433	2.38152	5.02161e-05	0.00813501	0.60345	2.76351	0.679398	0.455984	0.674969	4.06608	3.78398	0.440465	8	7	9	300	198	6
c145583_g1_i3	ZFIN|ZDB-GENE-131127-504 - symbol:si:ch211-149k12.3 "si:ch211-149k12.3" species:7955 "Danio rerio" [GO:0003964 "RNA-directed DNA polymerase activity" evidence=IBA] InterPro:IPR000477 InterPro:IPR005135 Pfam:PF03372 Pfam:PF00078 ZFIN:ZDB-GENE-131127-504 Proteomes:UP000000437 Gene3D:3.60.10.10 InterPro:IPR036691 SUPFAM:SSF56219 PROSITE:PS50878 EMBL:AL929195 PaxDb:A0A0R4ISL7 Ensembl:ENSDART000001633…	sp|P14381|YTX2_XENLA Transposon TX1 uncharacterized 149 kDa protein OS=Xenopus laevis PE=4 SV=1	GAU48536.1 hypothetical protein TSUD_282880 [Trifolium subterraneum]	Q75GM6_ORYSJ/1122-1381 Q75GM6.1 PF00078.24;RVT_1;	3694.POPTR_0014s18180.1	.	soe:110792319 uncharacterized protein LOC110792319	0.02	0.05	0.04	0.79	1.39	0.05	18.1136	0.994638	0.000112781	0.0147511	0.24721	1.81077	0.202095	0.277878	0.261656	2.10684	3.01743	0.308044	2	4	3	63	110	4
c145505_g6_i1	UNIPROTKB|Q7FAG8 - symbol:OSJNBa0084K01.25 "OSJNBa0084K01.25 protein" species:39947 "Oryza sativa Japonica Group" [GO:0004045 "aminoacyl-tRNA hydrolase activity" evidence=IBA] [GO:0005762 "mitochondrial large ribosomal subunit" evidence=IBA] [GO:0016150 "translation release factor activity, codon nonspecific" evidence=IBA] [GO:0043022 "ribosome binding" evidence=IBA] [GO:0070126 "mitochondrial tr…	.	AAO73529.1 gag-pol polyprotein [Glycine max]	A0A087GL50_ARAAL/65-206 A0A087GL50.1 PF14223.3;Retrotran_gag_2;	39947.LOC_Os03g12600.1	.	gmx:547854 gag-protease polyprotein	0.02	0.02	0.07	1.6	0.47	0.49	17.8597	1.16083	3.90023e-06	0.00128219	0.276926	2.18709	0.202095	0.145619	0.483063	3.01568	1.81405	1.73152	2	2	6	135	39	39
c141906_g2_i1	TAIR|locus:2061863 - symbol:AT2G40570 species:3702 "Arabidopsis thaliana" [GO:0005634 "nucleus" evidence=ISM] [GO:0006417 "regulation of translation" evidence=ISS] [GO:0016763 "transferase activity, transferring pentosyl groups" evidence=ISS] [GO:0019988 "charged-tRNA amino acid modification" evidence=IEA] [GO:0043399 "tRNA A64-2'-O-ribosylphosphate transferase activity" evidence=IEA] [GO:0005737…	sp|Q10181|YAW6_SCHPO Uncharacterized protein C3F10.06c OS=Schizosaccharomyces pombe (strain 972 / ATCC 24843) GN=SPAC3F10.06c PE=4 SV=1	AET05194.1 initiator tRNA phosphoribosyl-transferase, putative [Medicago truncatula]	G7L7G1_MEDTR/21-303 G7L7G1.1 PF17184.1;Rit1_C;	3847.GLYMA05G35840.1	AC152919 Medicago truncatula clone mth2-21g11, complete sequence	mtr:MTR_8g102540 initiator tRNA phosphoribosyl-transferase, putative	0.02	0.06	0.04	0.79	0.75	1.07	17.7492	0.450965	1.27292e-06	0.000606268	0.165815	1.73611	0.104584	0.213263	0.1796	1.55703	1.70408	1.94723	1	3	2	37	35	48
c139050_g3_i4	ZFIN|ZDB-GENE-131121-105 - symbol:si:dkeyp-88h4.2 "si:dkeyp-88h4.2" species:7955 "Danio rerio" [GO:0003964 "RNA-directed DNA polymerase activity" evidence=IBA] InterPro:IPR000477 Pfam:PF00078 ZFIN:ZDB-GENE-131121-105 Proteomes:UP000000437 GeneTree:ENSGT00900000140839 PROSITE:PS50878 EMBL:BX927314 PaxDb:A0A0R4IYX4 Ensembl:ENSDART00000158816 Uniprot:A0A0R4IYX4	sp|P11369|LORF2_MOUSE LINE-1 retrotransposable element ORF2 protein OS=Mus musculus GN=Pol PE=1 SV=2	GAU41525.1 hypothetical protein TSUD_140560 [Trifolium subterraneum]	W5AXB1_WHEAT/459-592 W5AXB1.1 PF00078.24;RVT_1;	4513.MLOC_24226.1	.	jre:109015083 uncharacterized protein LOC109015083	0.05	0.02	0.05	0.54	1.73	0.09	17.067	0.664225	0.000331244	0.02986	0.209911	1.55151	0.293432	0.0746459	0.261656	1.39368	2.88509	0.375773	3	1	3	31	99	5
c120125_g1_i2	.	.	.	.	.	.	.	0.32	1.58	0.32	9.31	26.52	2.88	16.904	0.533168	0.00013111	0.0163118	0.178966	1.55018	0.104584	0.339722	0.0925927	1.33485	2.69693	0.618767	1	5	1	29	85	9
c145757_g1_i2	UNIPROTKB|C6JRR1 - symbol:Sb0012s014620 "Putative uncharacterized protein Sb0012s014620" species:4558 "Sorghum bicolor" [GO:0000719 "photoreactive repair" evidence=IBA] [GO:0003904 "deoxyribodipyrimidine photo-lyase activity" evidence=IBA] InterPro:IPR000477 InterPro:IPR006050 Pfam:PF00875 Pfam:PF00078 InterPro:IPR014729 Gene3D:2.40.70.10 InterPro:IPR021109 SUPFAM:SSF50630 Gene3D:3.40.50.620 eggN…	sp|P04323|POL3_DROME Retrovirus-related Pol polyprotein from transposon 17.6 OS=Drosophila melanogaster GN=pol PE=3 SV=1	PNX96205.1 Ty3/gypsy retrotransposon protein, partial [Trifolium pratense]	C5YNE8_SORBI/539-699 C5YNE8.1 PF00078.24;RVT_1;	3711.Bra017917.1-P	.	lang:109359708 uncharacterized LOC109359708	0.02	0.02	0.04	0.55	0.14	0.78	16.7163	-0.0744965	3.69986e-05	0.00654318	0.11961	1.26706	0.104584	0.0746459	0.1796	1.39368	0.600424	1.80706	1	1	2	31	8	42
c140382_g2_i4	TAIR|locus:2121060 - symbol:FRS5 "AT4G38180" species:3702 "Arabidopsis thaliana" [GO:0005634 "nucleus" evidence=ISM;IEA] [GO:0006355 "regulation of transcription, DNA-templated" evidence=IEA] [GO:0008270 "zinc ion binding" evidence=IEA] [GO:0009639 "response to red or far red light" evidence=ISS] [GO:0005515 "protein binding" evidence=IPI] [GO:0045893 "positive regulation of transcription, DNA-te…	sp|Q2HEW5|CHG2_CHAGB PKS-NRPS hybrid synthetase CHGG_01239 OS=Chaetomium globosum (strain ATCC 6205 / CBS 148.51 / DSM 1962 / NBRC 6347 / NRRL 1970) GN=CHGG_01239 PE=3 SV=1	GAU28398.1 hypothetical protein TSUD_257260 [Trifolium subterraneum]	I1JB40_SOYBN/255-351 I1JB40.1 PF10551.6;MULE;	3847.GLYMA02G00300.1	.	vra:106775005 PKS-NRPS hybrid synthetase CHGG_01239-like	0.17	0.34	0.09	9.71	1.56	0.54	16.2488	0.53419	0.000279021	0.0263675	0.190855	1.44494	0.202095	0.277878	0.0925927	2.7824	1.11194	0.440465	2	4	1	112	18	6
c144744_g2_i1	.	.	.	.	.	.	.	0.1	0.05	0.05	2.08	0.36	1.7	16.0953	-0.103465	0.00010695	0.0143085	0.123111	1.24411	0.202095	0.0746459	0.0925927	1.65649	0.537686	1.53815	2	1	1	41	7	32
c134848_g6_i1	.	.	.	.	.	.	.	0.18	1.67	1.6	0.09	0.14	58.97	16.0268	3.725	0.0109626	0.245914	1.22614	2.20726	0.379328	1.56793	1.73117	0.144045	0.255272	6.22245	4	37	35	2	3	1238
c133048_g2_i2	UNIPROTKB|I1NEA7 - symbol:GLYMA_20G066500 "Uncharacterized protein" species:3847 "Glycine max" [GO:0008643 "carbohydrate transport" evidence=IBA] [GO:0016021 "integral component of membrane" evidence=IBA] [GO:0051119 "sugar transmembrane transporter activity" evidence=IBA] InterPro:IPR004316 Pfam:PF03083 GO:GO:0016021 Proteomes:UP000008827 GO:GO:0051119 GO:GO:0008643 eggNOG:KOG1623 eggNOG:ENOG411…	sp|A2X3S3|SWET4_ORYSI Bidirectional sugar transporter SWEET4 OS=Oryza sativa subsp. indica GN=SWEET4 PE=2 SV=1	XP_004503589.1 PREDICTED: bidirectional sugar transporter SWEET4 [Cicer arietinum]	A0A072TWK5_MEDTR/19-108 A0A072TWK5.1 PF03083.13;MtN3_slv;	3847.GLYMA20G16160.1	XM_004503532 PREDICTED: Cicer arietinum bidirectional sugar transporter SWEET4 (LOC101488443), mRNA	cam:101488443 bidirectional sugar transporter SWEET4	0.11	0.86	0.29	9.56	2.73	9.75	15.9487	1.96256	9.03063e-07	0.000500129	0.486761	2.8958	0.202095	0.845219	0.41297	3.27239	2.01166	3.40335	2	15	5	165	47	161
c144978_g2_i1	.	.	GAU41106.1 hypothetical protein TSUD_139750 [Trifolium subterraneum]	.	.	.	mtr:MTR_5g053880 hypothetical protein	0.06	0.02	0.04	1.34	0.66	0.51	15.5537	0.351785	1.59737e-05	0.00365768	0.182559	1.61075	0.293432	0.0746459	0.1796	2.07124	1.55366	1.20736	3	1	2	61	30	22
c129020_g2_i2	UNIPROTKB|D4Q9Z5 - symbol:GmSGT3 "Soyasaponin III rhamnosyltransferase" species:3847 "Glycine max" [GO:0009813 "flavonoid biosynthetic process" evidence=IBA] [GO:0043231 "intracellular membrane-bounded organelle" evidence=IBA] [GO:0052696 "flavonoid glucuronidation" evidence=IBA] [GO:0080043 "quercetin 3-O-glucosyltransferase activity" evidence=IBA] [GO:0080044 "quercetin 7-O-glucosyltransferase …	sp|D4Q9Z5|SGT3_SOYBN Soyasaponin III rhamnosyltransferase OS=Glycine max GN=GmSGT3 PE=1 SV=1	PNY09112.1 glucosyltransferase [Trifolium pratense]	G7KID3_MEDTR/96-449 G7KID3.1 PF00201.15;UDPGT;	3847.GLYMA08G19290.1	AC187356 Medicago truncatula chromosome 2 BAC clone mth2-81c8, complete sequence	mtr:MTR_2g008220 UDP-glucosyltransferase family protein	0.2	0.7	0.17	2.28	13.54	0.22	15.2734	2.13767	0.000613081	0.0452757	0.575924	2.264	0.460396	0.928081	0.339296	1.95883	4.4574	0.375773	5	17	4	55	325	5
c97961_g1_i1	TAIR|locus:2039964 - symbol:AT2G46490 "AT2G46490" species:3702 "Arabidopsis thaliana" [GO:0003674 "molecular_function" evidence=ND] [GO:0005634 "nucleus" evidence=ISM] [GO:0008150 "biological_process" evidence=ND] TAIR:locus:2039964 Proteomes:UP000006548 EMBL:CP002685 EMBL:AC006418 EMBL:AC006526 EMBL:AY070101 EMBL:AY117163 PIR:E84903 RefSeq:NP_182172.1 UniGene:At.25021 STRING:3702.AT2G46490.1 Ens…	.	XP_003609522.1 uncharacterized protein LOC11443303 [Medicago truncatula] <AES91719.1 hypothetical protein MTR_4g116610 [Medicago truncatula]	.	3847.GLYMA13G22500.1	.	mtr:MTR_4g116610 hypothetical protein	0.27	0.27	0.14	3	2.43	6.73	15.1776	0.0627133	1.89606e-05	0.00406047	0.146769	1.38895	0.202095	0.145619	0.0925927	1.10768	1.11194	1.94723	2	2	1	22	18	48
c145171_g1_i3	UNIPROTKB|Q2F946 - symbol:orf490 "Uncharacterized protein" species:39947 "Oryza sativa Japonica Group" [GO:0005739 "mitochondrion" evidence=IC] GO:GO:0005739 EMBL:DQ167807 EMBL:DQ167400 HOGENOM:HOG000078713 eggNOG:KOG0017 eggNOG:COG2801 InterPro:IPR013103 Pfam:PF07727 Uniprot:Q2F946	sp|P10978|POLX_TOBAC Retrovirus-related Pol polyprotein from transposon TNT 1-94 OS=Nicotiana tabacum PE=2 SV=1	PNX95528.1 putative gag/pol polyprotein [Trifolium pratense]	K4DC42_SOLLC/11-260 K4DC42.1 PF07727.11;RVT_2;	4081.Solyc11g062200.1.1	GU189875 Lupinus affinis clone N20RT_7 retrotransposon Ty1/copia-like reverse transcriptase-like gene, partial sequence	han:110894446 uncharacterized protein LOC110894446	0.03	0.08	0.06	0.75	1.34	0.7	14.9391	0.235198	1.07471e-05	0.00264015	0.165815	1.52931	0.104584	0.213263	0.1796	1.27351	2.03456	1.27987	1	3	2	27	48	24
c144391_g1_i1	.	.	.	.	.	.	.	0.54	0.06	0.06	2.55	4.74	5.01	14.8954	1.13519	3.97402e-05	0.00690783	0.304275	2.23295	0.745587	0.0746459	0.0925927	1.65649	2.56158	2.48079	9	1	1	41	76	77
c145317_g1_i2	.	.	.	.	.	.	.	0.07	0.14	0.05	2.19	1.29	0.61	14.1142	0.932974	7.15211e-06	0.00193546	0.290685	2.02315	0.293432	0.399024	0.1796	2.56924	2.18543	1.3148	3	6	2	94	55	25
c139983_g1_i13	TAIR|locus:2180632 - symbol:AT5G25940 "AT5G25940" species:3702 "Arabidopsis thaliana" [GO:0003674 "molecular_function" evidence=ND] [GO:0016021 "integral component of membrane" evidence=IEA] [GO:0005739 "mitochondrion" evidence=IDA] InterPro:IPR005050 TAIR:locus:2180632 GO:GO:0016021 Proteomes:UP000006548 GO:GO:0005739 EMBL:CP002688 EMBL:AF149413 EMBL:BT006144 EMBL:BT008570 EMBL:AK229683 RefSeq:N…	sp|Q02921|NO93_SOYBN Early nodulin-93 OS=Glycine max PE=2 SV=1	ANI24516.1 early nodulin 93.1 [Vicia faba] <ANI24517.1 early nodulin 93.2 [Vicia faba] <ANI24518.1 early nodulin 93.3 [Vicia faba] <ANI24520.1 early nodulin 93.5 [Vicia faba]	A0A022PQB3_ERYGU/24-101 A0A022PQB3.1 PF03386.11;ENOD93;	3847.GLYMA05G08400.2	KU973542 Vicia faba early nodulin 93.1 (ENOD93.1) mRNA, complete cds	cam:101491393 early nodulin-93-like	0.73	1.73	0.29	32.68	7.1	3.52	13.8881	2.89419	8.92672e-06	0.0022615	0.923744	3.41147	0.983599	1.37466	0.41297	4.93096	3.14917	2.15426	13	30	5	562	122	58
c145917_g1_i1	TAIR|locus:4010713536 - symbol:AT1G51538 species:3702 "Arabidopsis thaliana" [GO:0005634 "nucleus" evidence=ISM] [GO:0008150 "biological_process" evidence=ND] [GO:0009506 "plasmodesma" evidence=IDA] TAIR:locus:4010713536 EMBL:CP002684 Proteomes:UP000006548 GO:GO:0009506 GO:GO:0008483 InterPro:IPR019557 Pfam:PF10536 InterPro:IPR006904 PANTHER:PTHR16007 eggNOG:ENOG410IZ6X eggNOG:ENOG410YCGI OrthoDB…	.	PNX62557.1 hypothetical protein L195_g053046, partial [Trifolium pratense]	K7LC88_SOYBN/139-502 K7LC88.1 PF10536.6;PMD;	3847.GLYMA09G07786.1	.	aprc:113855058 uncharacterized protein LOC113855058	0.03	0.1	0.03	1.45	0.78	0.37	13.7728	-0.0827983	5.34978e-05	0.00849331	0.136813	1.27521	0.104584	0.213263	0.0925927	1.74953	1.34964	0.726462	1	3	1	45	24	11
c88759_g1_i1	TAIR|locus:2011030 - symbol:LOX1 "lipoxygenase 1" species:3702 "Arabidopsis thaliana" [GO:0005737 "cytoplasm" evidence=ISM] [GO:0031408 "oxylipin biosynthetic process" evidence=IEA] [GO:0046872 "metal ion binding" evidence=IEA] [GO:0010311 "lateral root formation" evidence=IMP] [GO:0048364 "root development" evidence=IMP] [GO:1990136 "linoleate 9S-lipoxygenase activity" evidence=IDA] [GO:0034440 …	sp|P38414|LOX1_LENCU Linoleate 9S-lipoxygenase OS=Lens culinaris GN=LOX1.1 PE=2 SV=1	GAU50604.1 hypothetical protein TSUD_410140 [Trifolium subterraneum]	G7LIA0_MEDTR/64-165 G7LIA0.1 PF01477.20;PLAT;	3847.GLYMA08G20230.2	XM_003627134 Medicago truncatula seed linoleate 9S-lipoxygenase partial mRNA	mtr:MTR_8g018520 seed linoleate 9S-lipoxygenase	0.42	2.99	0.58	18.43	6.99	32.39	13.7548	2.07811	6.31544e-06	0.00174879	0.571163	2.93878	0.293432	1.08076	0.339296	2.94859	2.0571	3.81065	3	21	4	128	49	219
c145754_g4_i2	UNIPROTKB|Q7XU33 - symbol:OSJNBb0034G17.15 "OSJNBb0034G17.15 protein" species:39947 "Oryza sativa Japonica Group" [GO:0005887 "integral component of plasma membrane" evidence=IBA] [GO:0009705 "plant-type vacuole membrane" evidence=IBA] [GO:0009992 "cellular water homeostasis" evidence=IBA] [GO:0015250 "water channel activity" evidence=IBA] [GO:0015254 "glycerol channel activity" evidence=IBA] [GO…	.	AAO73529.1 gag-pol polyprotein [Glycine max]	B9H890_POPTR/14-145 B9H890.2 PF14223.3;Retrotran_gag_2;	39947.LOC_Os08g39760.1	KJ651124 Lathyrus sylvestris clone LASYL_CenH3-1_c10 CenH3 gene, complete cds; and retrotransposon Ty1/copia, complete sequence	gmx:547854 gag-protease polyprotein	0.05	0.25	0.15	2.36	2.98	1.45	13.4409	0.596598	1.05598e-05	0.00264015	0.235321	1.79988	0.104584	0.339722	0.261656	1.77188	2.24555	1.38222	1	5	3	46	58	27
c85374_g1_i1	TAIR|locus:2179117 - symbol:AT5G01300 species:3702 "Arabidopsis thaliana" [GO:0005737 "cytoplasm" evidence=ISM] [GO:0008150 "biological_process" evidence=ND] [GO:0008429 "phosphatidylethanolamine binding" evidence=ISS] Pfam:PF01161 TAIR:locus:2179117 Proteomes:UP000006548 EMBL:CP002688 eggNOG:COG1881 Gene3D:3.90.280.10 InterPro:IPR008914 InterPro:IPR036610 SUPFAM:SSF49777 EMBL:AL161746 CDD:cd0086…	sp|O26373|Y273_METTH UPF0098 protein MTH_273 OS=Methanothermobacter thermautotrophicus (strain ATCC 29096 / DSM 1053 / JCM 10044 / NBRC 100330 / Delta H) GN=MTH_273 PE=3 SV=1	PNY01465.1 UPF0098 protein MTH_273-like protein [Trifolium pratense]	A0A072UGX9_MEDTR/21-169 A0A072UGX9.1 PF01161.17;PBP;	3847.GLYMA01G30670.1	XM_013599415 Medicago truncatula phosphatidylethanolamine-binding protein mRNA	adu:107475330 uncharacterized protein LOC107475330	0.42	15.01	8.94	57.05	15.25	266.16	13.3868	5.99028	0.000177169	0.0199403	2.74829	6.07323	0.679398	3.98811	3.57737	5.81998	4.26264	8.13707	8	280	165	1057	282	4714
c135298_g1_i1	UNIPROTKB|K7KD40 - symbol:K7KD40 "Uncharacterized protein" species:3847 "Glycine max" [GO:0051213 "dioxygenase activity" evidence=IBA] InterPro:IPR005123 Pfam:PF03171 PROSITE:PS51471 GO:GO:0016491 GO:GO:0046872 Proteomes:UP000008827 eggNOG:KOG0143 eggNOG:COG3491 Gene3D:2.60.120.330 InterPro:IPR026992 InterPro:IPR027443 Pfam:PF14226 OrthoDB:EOG09360D9Y OMA:FRQPMEV STRING:3847.GLYMA03G07680.3 Ensem…	sp|Q9FFF6|DIOX5_ARATH Probable 2-oxoglutarate-dependent dioxygenase At5g05600 OS=Arabidopsis thaliana GN=At5g05600 PE=2 SV=1	XP_013449150.1 probable 2-oxoglutarate-dependent dioxygenase At5g05600 [Medicago truncatula] <KEH23177.1 leucoanthocyanidin dioxygenase-like protein [Medicago truncatula]	K7KD41_SOYBN/200-335 K7KD41.1 PF03171.17;2OG-FeII_Oxy;	3847.GLYMA07G18280.1	XM_013593696 Medicago truncatula leucoanthocyanidin dioxygenase-like protein mRNA	mtr:MTR_7g068650 leucoanthocyanidin dioxygenase-like protein	2.29	37.22	14.38	298.9	29.91	405.07	13.0159	7.6656	1.83821e-05	0.00401606	4.39057	7.95629	2.57583	5.81726	4.77861	8.77567	5.76956	9.32364	66	1043	399	8329	830	10751
c32777_g1_i1	UNIPROTKB|I1NH02 - symbol:GLYMA_20G164700 "Uncharacterized protein" species:3847 "Glycine max" [GO:0004568 "chitinase activity" evidence=IBA] [GO:0005576 "extracellular region" evidence=IBA] [GO:0006032 "chitin catabolic process" evidence=IBA] [GO:0008061 "chitin binding" evidence=IBA] InterPro:IPR001223 Pfam:PF00704 GO:GO:0005576 GO:GO:0005975 InterPro:IPR017853 SUPFAM:SSF51445 Proteomes:UP00000…	sp|P23472|CHLY_HEVBR Hevamine-A OS=Hevea brasiliensis PE=1 SV=2	ABM68631.1 yieldin-like protein [Pisum sativum]	A0A072V7A7_MEDTR/28-287 A0A072V7A7.1 PF00704.25;Glyco_hydro_18;	3847.GLYMA20G30460.1	EF051125 Pisum sativum yieldin-like protein (YLD) mRNA, complete cds	mtr:MTR_2g040830 chitinase	5.29	31.84	52.95	12.71	17.62	1225.92	12.7433	8.04408	0.00386104	0.140377	4.863	6.32131	3.23582	5.16758	6.1856	3.87798	4.6024	10.4835	112	658	1083	261	361	24043
c141184_g2_i1	UNIPROTKB|I1KKQ1 - symbol:GLYMA_07G162900 "Uncharacterized protein" species:3847 "Glycine max" [GO:0004497 "monooxygenase activity" evidence=IBA] [GO:0016125 "sterol metabolic process" evidence=IBA] InterPro:IPR001128 InterPro:IPR002403 InterPro:IPR036396 Pfam:PF00067 PRINTS:PR00465 GO:GO:0005506 GO:GO:0004497 Proteomes:UP000008827 GO:GO:0020037 Gene3D:1.10.630.10 SUPFAM:SSF48264 GO:GO:0016125 GO…	sp|Q8GZP5|AOS3_SOLLC Allene oxide synthase 3 OS=Solanum lycopersicum GN=AOS3 PE=1 SV=1	XP_013466726.1 allene oxide synthase 3 [Medicago truncatula] <KEH40767.1 fatty acid hydroperoxide lyase [Medicago truncatula]	Q7X9B2_MEDTR/308-481 Q7X9B2.1 PF00067.19;p450;	3847.GLYMA07G21100.1	XM_013611272 Medicago truncatula fatty acid hydroperoxide lyase partial mRNA	mtr:MTR_1g034330 fatty acid hydroperoxide lyase	0.91	1.15	0.4	6.31	1.88	27.22	12.476	3.9356	7.72026e-06	0.00204278	1.64672	4.18819	2.00265	1.84881	1.08871	3.90856	2.60812	6.04789	40	49	17	267	79	1095
c140911_g5_i1	UNIPROTKB|I1JJI1 - symbol:GLYMA_02G298800 "Uncharacterized protein" species:3847 "Glycine max" [GO:0016020 "membrane" evidence=IBA] [GO:0016709 "oxidoreductase activity, acting on paired donors, with incorporation or reduction of molecular oxygen, NAD(P)H as one donor, and incorporation of one atom of oxygen" evidence=IBA] [GO:0044550 "secondary metabolite biosynthetic process" evidence=IBA] Inte…	sp|O48923|C71DA_SOYBN Cytochrome P450 71D10 OS=Glycine max GN=CYP71D10 PE=2 SV=1	XP_003600316.2 cytochrome P450 71D10 [Medicago truncatula] <AES70567.2 cytochrome P450 family 71 protein [Medicago truncatula]	G7IUX9_MEDTR/37-495 G7IUX9.2 PF00067.19;p450;	3847.GLYMA02G46840.1	XM_003600268 Medicago truncatula cytochrome P450 family 71 protein mRNA	mtr:MTR_3g057800 cytochrome P450 family 71 protein	0.84	2.36	2.87	23.9	4.91	55.54	12.3591	4.50591	6.86934e-07	0.000419452	2.054	4.91206	1.44849	2.11951	2.59398	5.1017	3.23076	6.40372	23	63	76	635	130	1406
c137975_g8_i2	TAIR|locus:2170862 - symbol:ATAUX2-11 "AT5G43700" species:3702 "Arabidopsis thaliana" [GO:0005622 "intracellular" evidence=ISS] [GO:0005634 "nucleus" evidence=ISM;IDA] [GO:0006351 "transcription, DNA-templated" evidence=IEA] [GO:0006355 "regulation of transcription, DNA-templated" evidence=IEA] [GO:0006417 "regulation of translation" evidence=ISS] [GO:0009733 "response to auxin" evidence=IEP;ISS]…	sp|O24542|AX22D_VIGRR Auxin-induced protein 22D OS=Vigna radiata var. radiata GN=AUX22D PE=2 SV=1	XP_003590532.1 auxin-induced protein 22D [Medicago truncatula] <ACJ86030.1 unknown [Medicago truncatula] <AES60783.1 auxin-responsive AUX/IAA family protein [Medicago truncatula] <AFK44378.1 unknown [Medicago truncatula]	B7FMP7_MEDTR/16-203 B7FMP7.1 PF02309.13;AUX_IAA;	3847.GLYMA02G16090.1	XM_003590484 Medicago truncatula auxin-responsive AUX/IAA family protein mRNA	mtr:MTR_1g070830 auxin-responsive AUX/IAA family protein	0.43	0.61	1.29	24.79	8.22	0.82	12.3335	2.63189	0.000141264	0.0169921	0.893038	2.95598	0.679398	0.663689	1.33603	4.60347	3.39018	0.874283	8	11	23	444	147	14
c145188_g4_i1	UNIPROTKB|F6H2U0 - symbol:VIT_04s0008g02170 "Putative uncharacterized protein" species:29760 "Vitis vinifera" [GO:0003723 "RNA binding" evidence=IBA] [GO:0004525 "ribonuclease III activity" evidence=IBA] [GO:0005634 "nucleus" evidence=IBA] [GO:0005737 "cytoplasm" evidence=IBA] [GO:0016442 "RISC complex" evidence=IBA] [GO:0030422 "production of siRNA involved in RNA interference" evidence=IBA] Int…	sp|P10978|POLX_TOBAC Retrovirus-related Pol polyprotein from transposon TNT 1-94 OS=Nicotiana tabacum PE=2 SV=1	PNX71231.1 copia-type polyprotein, partial [Trifolium pratense]	A0A0D3B353_BRAOL/889-1134 A0A0D3B353.1 PF07727.11;RVT_2;	39947.LOC_Os07g05280.1	XM_014770528 PREDICTED: Glycine max uncharacterized LOC106796884 (LOC106796884), mRNA	gmx:100794549 LOW QUALITY PROTEIN: uncharacterized protein LOC100794549	0.06	0.24	0.06	3.16	1.16	0.83	12.1642	-0.0247962	0.000121968	0.0154749	0.158351	1.29341	0.104584	0.277878	0.0925927	1.89917	1.15438	0.826673	1	4	1	52	19	13
c145931_g1_i1	UNIPROTKB|Q7XU33 - symbol:OSJNBb0034G17.15 "OSJNBb0034G17.15 protein" species:39947 "Oryza sativa Japonica Group" [GO:0005887 "integral component of plasma membrane" evidence=IBA] [GO:0009705 "plant-type vacuole membrane" evidence=IBA] [GO:0009992 "cellular water homeostasis" evidence=IBA] [GO:0015250 "water channel activity" evidence=IBA] [GO:0015254 "glycerol channel activity" evidence=IBA] [GO…	.	PNY18018.1 F-box protein [Trifolium pratense]	M0SED6_MUSAM/57-199 M0SED6.1 PF14223.3;Retrotran_gag_2;	4577.GRMZM2G145318_P01	.	lang:109337176 uncharacterized LOC109337176	0.02	0.05	0.1	0.63	1.43	0.14	12.1414	1.08694	0.000278839	0.0263675	0.364589	1.92105	0.202095	0.277878	0.613794	1.91933	3.11735	0.726462	2	4	8	53	119	11
c110843_g1_i1	UNIPROTKB|K7KM28 - symbol:GLYMA_04G241400 "Uncharacterized protein" species:3847 "Glycine max" [GO:0008643 "carbohydrate transport" evidence=IBA] [GO:0016021 "integral component of membrane" evidence=IBA] [GO:0051119 "sugar transmembrane transporter activity" evidence=IBA] InterPro:IPR004316 InterPro:IPR018180 Pfam:PF03083 GO:GO:0016021 GO:GO:0005886 Proteomes:UP000008827 GO:GO:0051119 GO:GO:0008…	sp|Q8L9J7|SWET1_ARATH Bidirectional sugar transporter SWEET1 OS=Arabidopsis thaliana GN=SWEET1 PE=1 SV=1	XP_013466427.1 bidirectional sugar transporter SWEET1 [Medicago truncatula] <KEH40468.1 bidirectional sugar transporter [Medicago truncatula]	A0A072VGC4_MEDTR/6-95 A0A072VGC4.1 PF03083.13;MtN3_slv;	3847.GLYMA04G42040.2	XM_013610973 Medicago truncatula bidirectional sugar transporter mRNA	mtr:MTR_1g029380 bidirectional sugar transporter	0.28	0.57	0.36	4.16	7.74	3.96	12.1061	1.31975	3.50435e-06	0.00117539	0.434359	2.35495	0.379328	0.51078	0.41297	2.01613	2.99425	2.05446	4	8	5	58	108	53
c130417_g2_i1	.	.	.	.	.	HQ327439 Medicago sativa subsp. falcata LEA3 protein (LEA3) mRNA, partial cds	.	0.18	0.27	1.9	13.64	5.68	13.79	12.092	1.95424	4.17491e-05	0.00717701	0.557855	2.92793	0.202095	0.213263	1.2582	3.15825	2.3405	3.28504	2	3	21	151	63	147
c140431_g1_i1	UNIPROTKB|C6JRR1 - symbol:Sb0012s014620 "Putative uncharacterized protein Sb0012s014620" species:4558 "Sorghum bicolor" [GO:0000719 "photoreactive repair" evidence=IBA] [GO:0003904 "deoxyribodipyrimidine photo-lyase activity" evidence=IBA] InterPro:IPR000477 InterPro:IPR006050 Pfam:PF00875 Pfam:PF00078 InterPro:IPR014729 Gene3D:2.40.70.10 InterPro:IPR021109 SUPFAM:SSF50630 Gene3D:3.40.50.620 eggN…	sp|P0CT41|TF212_SCHPO Transposon Tf2-12 polyprotein OS=Schizosaccharomyces pombe (strain 972 / ATCC 24843) GN=Tf2-12 PE=3 SV=1	PNX92424.1 retrotransposon-related protein [Trifolium pratense]	A0A087G3S6_ARAAL/685-845 A0A087G3S6.1 PF00078.24;RVT_1;	3711.Bra017917.1-P	AC150244 Medicago truncatula chromosome 7 clone mth2-180p14, complete sequence	ccaj:109792117 uncharacterized protein LOC109792117	0.01	0.02	0.04	0.34	0.36	0.21	11.9111	0.75499	1.67906e-05	0.00375812	0.299474	1.93038	0.202095	0.213263	0.483063	1.97819	2.24555	1.56741	2	3	6	56	58	33
c121272_g1_i1	TAIR|locus:2058588 - symbol:GH3.3 species:3702 "Arabidopsis thaliana" [GO:0005737 "cytoplasm" evidence=ISM] [GO:0009733 "response to auxin" evidence=ISS] [GO:0010252 "auxin homeostasis" evidence=TAS] [GO:0010279 "indole-3-acetic acid amido synthetase activity" evidence=IDA] TAIR:locus:2058588 Pfam:PF03321 Proteomes:UP000006548 EMBL:CP002685 Reactome:R-ATH-6798695 EMBL:AC002391 GO:GO:0010252 UniGe…	sp|O22190|GH33_ARATH Indole-3-acetic acid-amido synthetase GH3.3 OS=Arabidopsis thaliana GN=GH3.3 PE=1 SV=1	AMS25624.1 indole-3-acetyl-amido synthetase [Pisum sativum]	G7K574_MEDTR/26-572 G7K574.1 PF03321.10;GH3;	3847.GLYMA11G05510.1	KU310549 Pisum sativum indole-3-acetyl-amido synthetase (GH3) mRNA, complete cds	mtr:MTR_5g016320 indole-3-acetic acid-amido synthetase	0.12	0.19	0.35	1.17	5.19	2.05	11.8421	1.60749	3.27093e-05	0.00603828	0.5228	2.44006	0.379328	0.399024	0.790048	1.55703	3.53373	2.22941	4	6	11	37	164	62
c144892_g2_i6	.	.	GAU31005.1 hypothetical protein TSUD_105200 [Trifolium subterraneum]	.	.	.	mtr:MTR_0126s0010 hypothetical protein	0.16	0.98	1.03	22.62	3.67	2.76	11.7702	2.82761	4.24851e-05	0.00722411	0.991572	3.3074	0.379328	1.18552	1.40986	4.90339	2.75324	2.26557	4	24	25	551	89	64
c145938_g1_i1	.	.	.	.	.	.	.	0.02	7.1	0.08	17.91	55.59	0.22	11.6678	5.28746	0.0215352	0.357392	1.56532	4.53555	0.104584	4.25209	0.339296	5.51671	7.41631	0.673619	1	340	4	853	2632	10
c135738_g6_i3	UNIPROTKB|I1JLN5 - symbol:GLYMA_03G069400 "Uncharacterized protein" species:3847 "Glycine max" [GO:0004350 "glutamate-5-semialdehyde dehydrogenase activity" evidence=IBA] [GO:0005737 "cytoplasm" evidence=IBA] [GO:0006561 "proline biosynthetic process" evidence=IBA] HAMAP:MF_00412 HAMAP:MF_00456 InterPro:IPR000965 InterPro:IPR005715 InterPro:IPR005766 InterPro:IPR015590 InterPro:IPR016161 InterPro…	sp|O65361|P5CS_MESCR Delta-1-pyrroline-5-carboxylate synthase OS=Mesembryanthemum crystallinum GN=P5CS PE=2 SV=1	XP_013454958.1 delta-1-pyrroline-5-carboxylate synthase isoform X1 [Medicago truncatula] <KEH29006.1 delta-1-pyrroline-5-carboxylate synthetase [Medicago truncatula]	A0A072UH55_MEDTR/322-613 A0A072UH55.1 PF00171.19;Aldedh;	3847.GLYMA03G12240.1	XM_013599504 Medicago truncatula delta-1-pyrroline-5-carboxylate synthetase mRNA	mtr:MTR_4g020110 delta-1-pyrroline-5-carboxylate synthetase	0.77	1.1	0.47	5	17.11	6.91	11.6186	3.96129	2.2929e-08	2.73015e-05	1.75426	4.62739	1.97533	1.95141	1.33603	3.78763	5.76956	4.32497	39	54	23	244	830	320
c127559_g1_i1	TAIR|locus:2175289 - symbol:SUVH1 "AT5G04940" species:3702 "Arabidopsis thaliana" [GO:0000775 "chromosome, centromeric region" evidence=IEA] [GO:0005634 "nucleus" evidence=ISM;IDA] [GO:0008270 "zinc ion binding" evidence=IEA] [GO:0018024 "histone-lysine N-methyltransferase activity" evidence=IEA] [GO:0034968 "histone lysine methylation" evidence=IEA] [GO:0042054 "histone methyltransferase activit…	sp|Q9FF80|SUVH1_ARATH Histone-lysine N-methyltransferase, H3 lysine-9 specific SUVH1 OS=Arabidopsis thaliana GN=SUVH1 PE=2 SV=1	XP_024628450.1 histone-lysine N-methyltransferase, H3 lysine-9 specific SUVH1 [Medicago truncatula] <XP_024628451.1 histone-lysine N-methyltransferase, H3 lysine-9 specific SUVH1 [Medicago truncatula] <XP_024628452.1 histone-lysine N-methyltransferase, H3 lysine-9 specific SUVH1 [Medicago truncatula] <XP_024628453.1 histone-lysine N-methyltransferase, H3 lysine-9 specific SUVH1 [Medicago truncatu…	A0A072TQS3_MEDTR/222-376 A0A072TQS3.1 PF02182.14;SAD_SRA;	3847.GLYMA15G35450.1	XM_013589728 Medicago truncatula histone-lysine N-methyltransferase mRNA	mtr:MTR_8g042750 histone-lysine N-methyltransferase	0.02	0.02	0.02	0.29	0.25	0.23	11.569	-0.813919	0.000113717	0.0147511	0.0906074	0.861876	0.104584	0.0746459	0.0925927	0.8797	0.928491	0.777437	1	1	1	16	14	12
c139336_g1_i1	TAIR|locus:2119886 - symbol:AT4G29090 "AT4G29090" species:3702 "Arabidopsis thaliana" [GO:0003676 "nucleic acid binding" evidence=IEA] [GO:0003723 "RNA binding" evidence=ISS] [GO:0003964 "RNA-directed DNA polymerase activity" evidence=IEA;ISS] [GO:0005739 "mitochondrion" evidence=ISM] [GO:0006278 "RNA-dependent DNA biosynthetic process" evidence=ISS] InterPro:IPR036397 InterPro:IPR012337 TAIR:loc…	sp|P93295|M310_ARATH Uncharacterized mitochondrial protein AtMg00310 OS=Arabidopsis thaliana GN=AtMg00310 PE=4 SV=1	PNY14982.1 ribonuclease H [Trifolium pratense]	A0A072VES6_MEDTR/4-224 A0A072VES6.1 PF03372.20;Exo_endo_phos;	4577.GRMZM2G433127_P01	.	ccaj:109802651 uncharacterized protein LOC109802651	0.04	0.07	0.06	1.08	0.24	1.11	11.5326	0.814089	3.24092e-05	0.00603828	0.32415	1.88301	0.293432	0.339722	0.339296	2.257	1.02313	2.3689	3	5	4	72	16	70
c140937_g2_i1	TAIR|locus:2175786 - symbol:AT5G60700 "AT5G60700" species:3702 "Arabidopsis thaliana" [GO:0009058 "biosynthetic process" evidence=ISS] [GO:0016021 "integral component of membrane" evidence=IEA] [GO:0016740 "transferase activity" evidence=IEA] [GO:0016757 "transferase activity, transferring glycosyl groups" evidence=ISS] TAIR:locus:2175786 Proteomes:UP000006548 EMBL:CP002688 GO:GO:0016740 Gene3D:3…	.	XP_024638377.1 uncharacterized protein LOC11410743 isoform X1 [Medicago truncatula]	D2VQ93_NAEGR/451-665 D2VQ93.1 PF13641.3;Glyco_tranf_2_3;	3847.GLYMA11G20461.1	XM_003606321 Medicago truncatula glycosyltransferase family 2 protein mRNA	mtr:MTR_4g058760 glycosyltransferase family 2 protein	0.19	0.07	0.15	2.38	0.03	3.46	11.5277	1.89329	0.00153172	0.081239	0.626841	2.32879	0.927675	0.277878	0.674969	3.11519	0.175097	3.69609	12	4	9	146	2	201
c138675_g2_i3	TAIR|locus:2177547 - symbol:PAP27 "AT5G50400" species:3702 "Arabidopsis thaliana" [GO:0003993 "acid phosphatase activity" evidence=IEA;ISS] [GO:0004722 "protein serine/threonine phosphatase activity" evidence=ISS] [GO:0005576 "extracellular region" evidence=ISM;IEA] [GO:0046872 "metal ion binding" evidence=IEA] [GO:0016311 "dephosphorylation" evidence=ISS] InterPro:IPR004843 InterPro:IPR008963 In…	sp|Q5MAU8|PPA27_ARATH Probable inactive purple acid phosphatase 27 OS=Arabidopsis thaliana GN=PAP27 PE=2 SV=1	XP_013460928.1 nucleotide pyrophosphatase/phosphodiesterase [Medicago truncatula] <KEH34962.1 inactive purple acid phosphatase-like protein [Medicago truncatula]	A0A072V0S0_MEDTR/305-521 A0A072V0S0.1 PF00149.25;Metallophos;	3847.GLYMA06G17860.1	XM_013605474 Medicago truncatula inactive purple acid phosphatase-like protein mRNA	cam:101505555 nucleotide pyrophosphatase/phosphodiesterase	0.06	0.94	0.21	2.86	0.71	10.54	11.3357	2.32189	0.000428773	0.0352097	0.728193	2.78829	0.202095	1.43258	0.549909	2.60702	1.34964	4.40819	2	32	7	97	24	340
c107487_g1_i1	.	.	AAF23018.1 putative ABA-induced guard cell protein [Vicia faba]	.	.	AF218806 Vicia faba putative ABA-induced guard cell protein (abg1) mRNA, complete cds	mtr:MTR_2g014040 late embryogenesis abundant domain protein, putative	0.87	2.65	3.34	33.82	7.13	45.74	11.2224	3.45829	9.91443e-07	0.000513266	1.40819	4.10385	0.869495	1.46068	1.8944	4.51679	2.73937	5.0554	11	33	41	417	88	542
c87346_g1_i1	UNIPROTKB|Q8H935 - symbol:Vfphot1a "Phototropin" species:3906 "Vicia faba" [GO:0005515 "protein binding" evidence=IPI] InterPro:IPR000700 InterPro:IPR000719 InterPro:IPR008271 InterPro:IPR017441 Pfam:PF00069 PROSITE:PS00107 PROSITE:PS00108 PROSITE:PS50011 PROSITE:PS50113 SMART:SM00220 InterPro:IPR011009 InterPro:IPR000014 InterPro:IPR001610 Prosite:PS50112 GO:GO:0005524 GO:GO:0005622 SUPFAM:SSF56…	sp|O48963|PHOT1_ARATH Phototropin-1 OS=Arabidopsis thaliana GN=PHOT1 PE=1 SV=1	BAC23098.1 phototropin [Vicia faba]	.	3702.AT3G45780.1	AB095909 Vicia faba Vfphot1a mRNA for phototropin, complete cds	mtr:MTR_4g061610 nonphototropic hypocotyl protein	0.86	1.13	0.58	3.17	25.54	0.87	11.1738	0.39595	0.00263386	0.113628	0.250303	1.22507	0.293432	0.277878	0.1796	0.657636	2.78059	0.236977	3	4	2	11	91	3
c142968_g2_i4	UNIPROTKB|O24379 - symbol:LOX1.2 "Linoleate 9S-lipoxygenase 2" species:4113 "Solanum tuberosum" [GO:0016165 "linoleate 13S-lipoxygenase activity" evidence=IDA] InterPro:IPR000907 InterPro:IPR001024 InterPro:IPR001246 InterPro:IPR013819 InterPro:IPR020833 InterPro:IPR020834 InterPro:IPR036392 Pfam:PF00305 Pfam:PF01477 PRINTS:PR00087 PRINTS:PR00468 PROSITE:PS00081 PROSITE:PS00711 PROSITE:PS50095 PR…	sp|P38414|LOX1_LENCU Linoleate 9S-lipoxygenase OS=Lens culinaris GN=LOX1.1 PE=2 SV=1	CAA53730.1 lipoxygenase [Pisum sativum]	G7LIY2_MEDTR/187-853 G7LIY2.1 PF00305.16;Lipoxygenase;	3847.GLYMA08G20250.1	X76124 P.sativum L. mRNA for LoxG	cam:101491624 linoleate 9S-lipoxygenase-like	1.31	1.13	1.55	26.98	6.54	19.53	11.1111	4.86935	1.3648e-10	4.64307e-07	2.51057	5.59903	2.71449	2.10177	2.71544	6.28862	4.57532	5.93315	74	62	84	1470	354	1010
c145725_g2_i1	UNIPROTKB|F6H2U0 - symbol:VIT_04s0008g02170 "Putative uncharacterized protein" species:29760 "Vitis vinifera" [GO:0003723 "RNA binding" evidence=IBA] [GO:0004525 "ribonuclease III activity" evidence=IBA] [GO:0005634 "nucleus" evidence=IBA] [GO:0005737 "cytoplasm" evidence=IBA] [GO:0016442 "RISC complex" evidence=IBA] [GO:0030422 "production of siRNA involved in RNA interference" evidence=IBA] Int…	sp|P10978|POLX_TOBAC Retrovirus-related Pol polyprotein from transposon TNT 1-94 OS=Nicotiana tabacum PE=2 SV=1	AAO73529.1 gag-pol polyprotein [Glycine max]	A0A087GV99_ARAAL/697-853 A0A087GV99.1 PF07727.11;RVT_2;	39947.LOC_Os07g11240.1	AP006106 Lotus japonicus genomic DNA, chromosome 1, clone: LjT40L14, TM0192, complete sequence	jre:118344254 uncharacterized protein LOC118344254	0.43	0.28	0.54	4.29	5.71	5.91	11.0504	3.09052	1.03171e-08	1.44524e-05	1.23008	4.00766	1.40819	0.801933	1.4801	3.61293	4.26748	4.14257	22	14	27	214	283	280
c133200_g4_i1	UNIPROTKB|I1M2Q0 - symbol:GLYMA_13G259500 "Uncharacterized protein" species:3847 "Glycine max" [GO:0009416 "response to light stimulus" evidence=IBA] [GO:0045487 "gibberellin catabolic process" evidence=IBA] [GO:0052634 "C-19 gibberellin 2-beta-dioxygenase activity" evidence=IBA] InterPro:IPR005123 Pfam:PF03171 PROSITE:PS51471 GO:GO:0046872 Proteomes:UP000008827 GO:GO:0009416 eggNOG:KOG0143 eggNO…	sp|Q9SQ80|G2OX1_PEA Gibberellin 2-beta-dioxygenase 1 OS=Pisum sativum GN=GA2OX1 PE=1 SV=1	XP_013445468.1 gibberellin 2-beta-dioxygenase 1 [Medicago truncatula] <KEH19494.1 plant gibberellin 2-oxidase [Medicago truncatula]	A0A072TPR3_MEDTR/27-126 A0A072TPR3.1 PF14226.3;DIOX_N;	3847.GLYMA13G33300.1	XM_013590014 Medicago truncatula plant gibberellin 2-oxidase mRNA	mtr:MTR_8g461330 plant gibberellin 2-oxidase	1.14	1.43	0.91	10.7	7.1	25.74	11.0203	3.1052	9.68207e-08	9.60704e-05	1.26003	3.87427	1.40819	1.28319	1.08871	3.53012	3.26021	4.8325	22	27	17	201	133	462
c127890_g1_i1	TAIR|locus:2174433 - symbol:ADCL "AT5G57850" species:3702 "Arabidopsis thaliana" [GO:0003824 "catalytic activity" evidence=ISS] [GO:0008152 "metabolic process" evidence=IEA] [GO:0008483 "transaminase activity" evidence=IEA] [GO:0008696 "4-amino-4-deoxychorismate lyase activity" evidence=IEA;IGI] [GO:0009507 "chloroplast" evidence=ISM;IDA] [GO:0046654 "tetrahydrofolate biosynthetic process" eviden…	sp|Q8L493|DAAA_ARATH D-amino-acid transaminase, chloroplastic OS=Arabidopsis thaliana GN=DAAT PE=1 SV=1	XP_013464651.1 D-amino-acid transaminase, chloroplastic [Medicago truncatula] <AFK42428.1 unknown [Medicago truncatula] <KEH38686.1 branched-chain-amino-acid aminotransferase-like protein [Medicago truncatula]	I3SQ86_MEDTR/78-305 I3SQ86.1 PF01063.16;Aminotran_4;	3847.GLYMA12G35520.1	XM_013609197 Medicago truncatula branched-chain-amino-acid aminotransferase-like protein mRNA	mtr:MTR_2g078730 branched-chain-amino-acid aminotransferase-like protein	2.82	2.09	0.85	16.62	51.2	1.21	10.9517	3.95486	0.000322438	0.0294197	1.73427	3.83668	2.42241	1.69167	1.08871	4.20397	6.06201	1.24407	58	42	17	332	1020	23
c142221_g1_i3	TAIR|locus:2137574 - symbol:AT4G37850 "AT4G37850" species:3702 "Arabidopsis thaliana" [GO:0003677 "DNA binding" evidence=IEA;ISS] [GO:0005634 "nucleus" evidence=ISM;IEA] [GO:0006351 "transcription, DNA-templated" evidence=IEA] [GO:0046983 "protein dimerization activity" evidence=IEA] [GO:0003700 "DNA binding transcription factor activity" evidence=ISS] [GO:0006355 "regulation of transcription, DN…	sp|Q9T072|BH025_ARATH Transcription factor bHLH25 OS=Arabidopsis thaliana GN=BHLH25 PE=2 SV=2	XP_004515539.1 PREDICTED: transcription factor bHLH18-like [Cicer arietinum]	G7JFR3_MEDTR/149-198 G7JFR3.1 PF00010.23;HLH;	3847.GLYMA07G03060.1	AK338827 Lotus japonicus cDNA, clone: LjFL3-014-AA10, HTC	cam:101515651 transcription factor bHLH18-like	0.12	0.36	0.45	5.89	1.21	4.53	10.9298	1.60352	1.90969e-05	0.00406047	0.549017	2.51666	0.293432	0.563571	0.790048	3.11519	1.55366	2.88112	3	9	11	146	30	107
c138201_g2_i4	TAIR|locus:2197768 - symbol:TPR4 "tetratricopeptide repeat 4" species:3702 "Arabidopsis thaliana" [GO:0005634 "nucleus" evidence=ISM] [GO:0006396 "RNA processing" evidence=IEA] InterPro:IPR003107 InterPro:IPR011990 InterPro:IPR013026 InterPro:IPR019734 Pfam:PF13181 PROSITE:PS50293 SMART:SM00386 TAIR:locus:2197768 EMBL:CP002684 Proteomes:UP000006548 GO:GO:0006396 Gene3D:1.25.40.10 SUPFAM:SSF48452 …	.	XP_003590737.1 uncharacterized protein LOC11424438 [Medicago truncatula] <AES60988.1 O-linked N-acetylglucosamine transferase, ogt protein, putative [Medicago truncatula] <AFK38917.1 unknown [Medicago truncatula]	G7I2Q0_MEDTR/151-213 G7I2Q0.1 PF13432.3;TPR_16;	3847.GLYMA20G34190.1	AC144807 Medicago truncatula clone mth2-9j13, complete sequence	mtr:MTR_1g073230 O-linked N-acetylglucosamine transferase, ogt protein, putative	0.02	0.03	0.05	0.75	0.13	0.48	10.7673	-0.574563	0.000388603	0.0327003	0.11961	0.939453	0.104584	0.0746459	0.1796	1.36457	0.403378	1.05041	1	1	2	30	5	18
c145318_g1_i1	UNIPROTKB|Q7FAG8 - symbol:OSJNBa0084K01.25 "OSJNBa0084K01.25 protein" species:39947 "Oryza sativa Japonica Group" [GO:0004045 "aminoacyl-tRNA hydrolase activity" evidence=IBA] [GO:0005762 "mitochondrial large ribosomal subunit" evidence=IBA] [GO:0016150 "translation release factor activity, codon nonspecific" evidence=IBA] [GO:0043022 "ribosome binding" evidence=IBA] [GO:0070126 "mitochondrial tr…	.	AAO73523.1 gag-pol polyprotein [Glycine max]	A0A087GL50_ARAAL/65-206 A0A087GL50.1 PF14223.3;Retrotran_gag_2;	4081.Solyc03g062860.1.1	.	gmx:547854 gag-protease polyprotein	0.09	0.07	0.13	1.73	0.74	1.14	10.5826	1.55954	5.81743e-06	0.00168424	0.561135	2.58292	0.610027	0.339722	0.733656	2.98731	2.20575	2.55571	7	5	10	132	56	82
c143484_g2_i1	UNIPROTKB|F6HX39 - symbol:VIT_09s0002g05110 "Putative uncharacterized protein" species:29760 "Vitis vinifera" [GO:0005737 "cytoplasm" evidence=IBA] [GO:0017196 "N-terminal peptidyl-methionine acetylation" evidence=IBA] [GO:0004596 "peptide alpha-N-acetyltransferase activity" evidence=IBA] InterPro:IPR001584 InterPro:IPR011990 InterPro:IPR013026 InterPro:IPR019734 InterPro:IPR036397 Pfam:PF00665 P…	sp|P10978|POLX_TOBAC Retrovirus-related Pol polyprotein from transposon TNT 1-94 OS=Nicotiana tabacum PE=2 SV=1	AAO73529.1 gag-pol polyprotein [Glycine max]	A0A087G549_ARAAL/1108-1336 A0A087G549.1 PF07727.11;RVT_2;	39947.LOC_Os01g24400.1	AC235462 Glycine max strain Williams 82 clone GM_WBb0170M09, complete sequence	lja:Lj6g3v2275220.1 Lj6g3v2275220.1; -	0.32	0.68	0.46	4.75	6.64	5.05	10.3794	2.45754	1.32394e-07	0.000105094	0.945576	3.40074	0.808871	1.08076	0.947095	3.10642	3.81076	3.28504	10	21	14	145	202	147
c136825_g1_i1	UNIPROTKB|F6HGE7 - symbol:VIT_01s0010g00530 "Glycosyltransferase" species:29760 "Vitis vinifera" [GO:0009813 "flavonoid biosynthetic process" evidence=IBA] [GO:0043231 "intracellular membrane-bounded organelle" evidence=IBA] [GO:0052696 "flavonoid glucuronidation" evidence=IBA] [GO:0080043 "quercetin 3-O-glucosyltransferase activity" evidence=IBA] [GO:0080044 "quercetin 7-O-glucosyltransferase ac…	sp|Q9LHJ2|U82A1_ARATH UDP-glycosyltransferase 82A1 OS=Arabidopsis thaliana GN=UGT82A1 PE=2 SV=1	XP_003618097.2 UDP-glycosyltransferase 82A1 isoform X1 [Medicago truncatula] <AET01056.2 UDP-glucosyltransferase family protein [Medicago truncatula]	G7KFD9_MEDTR/8-426 G7KFD9.2 PF00201.15;UDPGT;	3847.GLYMA14G00550.1	XM_003618049 Medicago truncatula UDP-glucosyltransferase family protein mRNA	mtr:MTR_5g098960 UDP-glucosyltransferase family protein	0.28	0.13	0.33	3.36	1.21	4.72	10.3386	1.61328	2.4229e-05	0.004879	0.585707	2.54779	0.745587	0.277878	0.733656	2.67975	1.76011	3.20351	9	4	10	103	37	138
c113183_g2_i1	TAIR|locus:2153529 - symbol:PRX52 "AT5G05340" species:3702 "Arabidopsis thaliana" [GO:0004601 "peroxidase activity" evidence=IEA;ISS] [GO:0005576 "extracellular region" evidence=ISM] [GO:0006979 "response to oxidative stress" evidence=IEA] [GO:0020037 "heme binding" evidence=IEA] [GO:0042744 "hydrogen peroxide catabolic process" evidence=IEA] [GO:0046872 "metal ion binding" evidence=IEA] [GO:0055…	sp|P22195|PER1_ARAHY Cationic peroxidase 1 OS=Arachis hypogaea GN=PNC1 PE=1 SV=2	GAU36237.1 hypothetical protein TSUD_214340 [Trifolium subterraneum]	I1MBI9_SOYBN/77-322 I1MBI9.1 PF00141.20;peroxidase;	3847.GLYMA14G38170.1	XM_003615942 Medicago truncatula peroxidase family protein mRNA	cam:101513984 cationic peroxidase 1-like	0.58	0.29	1.38	18.19	1.37	8.87	10.2348	1.59936	0.000375552	0.0318271	0.565836	2.32554	0.537151	0.213263	0.947095	3.42121	0.928491	2.62693	6	3	14	185	14	87
c130691_g2_i1	TAIR|locus:2175713 - symbol:PTEN1 "AT5G39400" species:3702 "Arabidopsis thaliana" [GO:0008138 "protein tyrosine/serine/threonine phosphatase activity" evidence=IEA] [GO:0016314 "phosphatidylinositol-3,4,5-trisphosphate 3-phosphatase activity" evidence=IEA] [GO:0016791 "phosphatase activity" evidence=ISS;IDA] [GO:0004725 "protein tyrosine phosphatase activity" evidence=IDA] [GO:0009555 "pollen dev…	sp|Q9FLZ5|PTEN1_ARATH Phosphatidylinositol 3,4,5-trisphosphate 3-phosphatase and protein-tyrosine-phosphatase PTEN1 OS=Arabidopsis thaliana GN=PTEN1 PE=1 SV=1	XP_003621351.1 phosphatidylinositol 3,4,5-trisphosphate 3-phosphatase and protein-tyrosine-phosphatase PTEN1 [Medicago truncatula] <AES77569.1 calcium/lipid-binding (CaLB) phosphatase [Medicago truncatula]	G7L452_MEDTR/249-399 G7L452.1 PF10409.6;PTEN_C2;	3847.GLYMA08G26330.2	XM_004491805 PREDICTED: Cicer arietinum phosphatidylinositol 3,4,5-trisphosphate 3-phosphatase and dual-specificity protein phosphatase PTEN (LOC101498569), mRNA	mtr:MTR_7g012250 calcium/lipid-binding (CaLB) phosphatase	0.03	0.3	0.5	4.2	1.52	3.67	10.1468	1.862	4.68412e-05	0.00764025	0.633753	2.81924	0.104584	0.663689	1.13299	3.17511	2.18543	3.09717	1	11	18	153	55	127
c143735_g2_i4	.	.	.	.	.	.	.	0.09	0.45	0.77	8.01	6.05	0.42	10.0906	1.81665	0.000842318	0.054956	0.635102	2.41984	0.202095	0.614498	1.08871	3.37085	3.26989	0.618767	2	10	17	178	134	9
c135508_g2_i1	.	.	.	.	.	.	.	0.47	1.42	0.12	2.87	0.36	18.62	10.0505	1.02792	0.00430956	0.149029	0.394393	1.58381	0.379328	0.711257	0.0925927	1.17632	0.255272	3.31984	4	12	1	24	3	151
c133762_g1_i2	.	.	.	.	.	.	.	2.59	10.77	0.78	94.96	48.2	4.46	10.0082	2.59826	0.000749519	0.0514382	0.920733	3.02001	0.808871	1.69167	0.261656	4.32983	3.72185	1.00836	10	42	3	364	189	17
c138674_g2_i4	TAIR|locus:2123919 - symbol:CFIM-25 "AT4G29820" species:3702 "Arabidopsis thaliana" [GO:0003729 "mRNA binding" evidence=IEA] [GO:0005634 "nucleus" evidence=ISM] [GO:0005849 "mRNA cleavage factor complex" evidence=IEA] [GO:0006378 "mRNA polyadenylation" evidence=IEA] [GO:0016787 "hydrolase activity" evidence=IEA] [GO:0046872 "metal ion binding" evidence=IEA] [GO:0005515 "protein binding" evidence=…	sp|Q94AF0|CFIS1_ARATH Pre-mRNA cleavage factor Im 25 kDa subunit 1 OS=Arabidopsis thaliana GN=CFIS1 PE=1 SV=1	XP_013463468.2 pre-mRNA cleavage factor Im 25 kDa subunit 1 [Medicago truncatula] <AFK34627.1 unknown [Medicago truncatula]	I1L1L9_SOYBN/26-214 I1L1L9.1 PF13869.3;NUDIX_2;	3847.GLYMA09G07670.1	XM_004513400 PREDICTED: Cicer arietinum pre-mRNA cleavage factor Im 25 kDa subunit 1 (LOC101513571), transcript variant X2, mRNA	cam:101513571 pre-mRNA cleavage factor Im 25 kDa subunit 1	0.51	0.42	0.37	4.58	5.96	4.19	9.95187	1.64641	4.30538e-06	0.00137664	0.623186	2.66462	0.808871	0.51078	0.549909	2.47702	3.05151	2.46533	10	8	7	87	113	76
c142722_g1_i1	TAIR|locus:2159178 - symbol:AT5G61820 "AT5G61820" species:3702 "Arabidopsis thaliana" [GO:0003674 "molecular_function" evidence=ND] [GO:0008150 "biological_process" evidence=ND] [GO:0009507 "chloroplast" evidence=ISM] [GO:0005773 "vacuole" evidence=IDA] TAIR:locus:2159178 GO:GO:0016021 Proteomes:UP000006548 GO:GO:0005773 EMBL:CP002688 EMBL:AY065363 EMBL:AY117191 RefSeq:NP_001330390.1 RefSeq:NP_20…	.	AAU14999.2 MtN19-like protein [Pisum sativum]	A0A072UZW4_MEDTR/32-410 A0A072UZW4.1 PF07712.9;SURNod19;	3847.GLYMA08G08660.3	AY714244 Pisum sativum MtN19-like protein mRNA, complete cds	mtr:MTR_4g094548 stress up-regulated Nod 19 protein	0.54	4.41	3.74	29.76	7.25	55.15	9.79702	4.67551	6.79586e-06	0.00186019	2.29747	5.19666	1.08934	2.87169	2.93139	5.42449	3.7567	6.40878	15	119	100	799	194	1411
c135484_g1_i1	TAIR|locus:2051063 - symbol:AT2G33630 "AT2G33630" species:3702 "Arabidopsis thaliana" [GO:0003854 "3-beta-hydroxy-delta5-steroid dehydrogenase activity" evidence=IEA;ISS] [GO:0006694 "steroid biosynthetic process" evidence=IEA;ISS] [GO:0016021 "integral component of membrane" evidence=IEA] [GO:0055114 "oxidation-reduction process" evidence=IEA] [GO:0005783 "endoplasmic reticulum" evidence=IDA] In…	sp|Q0IH73|D42E1_XENLA Short-chain dehydrogenase/reductase family 42E member 1 OS=Xenopus laevis GN=sdr42e1 PE=2 SV=1	PNY18051.1 short-chain dehydrogenase reductase family 42E member 1-like protein [Trifolium pratense]	I1MBY1_SOYBN/15-296 I1MBY1.1 PF01073.16;3Beta_HSD;	3847.GLYMA17G38190.1	XM_004499270 PREDICTED: Cicer arietinum short-chain dehydrogenase/reductase family 42E member 1 (LOC101512412), mRNA	cam:101512412 short-chain dehydrogenase/reductase family 42E member 1	0.05	0.03	0.03	0.11	1.11	0.03	9.79651	-0.677192	0.00866856	0.21539	0.123111	0.724151	0.202095	0.0746459	0.0925927	0.275005	1.81405	0.083393	2	1	1	4	39	1
c41031_g1_i1	TAIR|locus:2030923 - symbol:AT1G17860 "AT1G17860" species:3702 "Arabidopsis thaliana" [GO:0004866 "endopeptidase inhibitor activity" evidence=IEA;ISS] [GO:0005576 "extracellular region" evidence=ISM] [GO:0005618 "cell wall" evidence=IDA] [GO:0048046 "apoplast" evidence=IDA] InterPro:IPR002160 Pfam:PF00197 PRINTS:PR00291 PROSITE:PS00283 SMART:SM00452 TAIR:locus:2030923 EMBL:CP002684 Proteomes:UP00…	sp|Q9LMU2|KTI2_ARATH Kunitz trypsin inhibitor 2 OS=Arabidopsis thaliana GN=KTI2 PE=2 SV=1	PNX79809.1 miraculin [Trifolium pratense]	G7KKP4_MEDTR/26-204 G7KKP4.1 PF00197.15;Kunitz_legume;	3847.GLYMA09G29360.2	BT140017 Lotus japonicus clone JCVI-FLLj-7D21 unknown mRNA	mtr:MTR_6g078100 Kunitz type trypsin inhibitor / miraculin	0.56	1.62	2.76	36.79	10.5	8.61	9.79244	0.25214	0.0002676	0.0260107	0.243606	1.44538	0.104584	0.213263	0.41297	2.17552	1.1956	0.965035	1	3	5	67	20	16
c97648_g1_i1	TAIR|locus:2065634 - symbol:AT2G37870 species:3702 "Arabidopsis thaliana" [GO:0005576 "extracellular region" evidence=ISM] [GO:0006869 "lipid transport" evidence=IEA;ISS] [GO:0008289 "lipid binding" evidence=IEA;ISS] [GO:0009506 "plasmodesma" evidence=IDA] InterPro:IPR000528 PRINTS:PR00382 TAIR:locus:2065634 Proteomes:UP000006548 GO:GO:0009506 EMBL:CP002685 InterPro:IPR036312 InterPro:IPR016140 S…	.	GAU40497.1 hypothetical protein TSUD_189780 [Trifolium subterraneum]	A0A072U339_MEDTR/11-114 A0A072U339.1 PF14368.3;LTP_2;	3847.GLYMA16G18700.1	XM_004509539 PREDICTED: Cicer arietinum uncharacterized LOC101514838 (LOC101514838), mRNA	cam:101514838 uncharacterized LOC101514838	3.04	3.9	0.85	13.25	5.17	66.36	9.71498	2.69687	0.000260634	0.0256693	1.06853	3.04992	1.40819	1.31433	0.483063	2.56924	1.76011	4.82039	22	28	6	94	37	458
c145750_g2_i2	.	.	GAU51522.1 hypothetical protein TSUD_140370 [Trifolium subterraneum]	A0A087FWD8_ARAAL/212-304 A0A087FWD8.1 PF03732.14;Retrotrans_gag;	39947.LOC_Os11g28700.1	.	mtr:MTR_0433s0050 hypothetical protein	0.05	0.21	0.1	0.34	0.48	2.98	9.71421	0.836286	0.000943346	0.0581991	0.368321	1.66482	0.202095	0.563571	0.339296	0.794931	1.1956	3.00393	2	9	4	14	20	118
c126199_g1_i1	.	.	XP_004508082.1 PREDICTED: embryonic protein DC-8-like [Cicer arietinum]	.	3847.GLYMA17G04550.1	XM_004508025 PREDICTED: Cicer arietinum embryonic protein DC-8-like (LOC101509550), mRNA	cam:101509550 embryonic protein DC-8-like	0.57	0.47	1.47	11.49	2.23	15.25	9.70491	2.37894	4.53543e-05	0.00751155	0.909838	3.08924	0.808871	0.51078	1.40986	3.49696	1.78734	3.98342	10	8	25	196	38	249
c141308_g5_i1	.	.	.	.	.	.	.	0.31	0.53	0.64	9.27	6.89	0.11	9.69674	0.807553	0.00330316	0.129165	0.372072	1.64574	0.293432	0.339722	0.483063	2.47702	2.3768	0.083393	3	5	6	87	65	1
c130590_g1_i2	TAIR|locus:2137829 - symbol:SUS3 "AT4G02280" species:3702 "Arabidopsis thaliana" [GO:0005986 "sucrose biosynthetic process" evidence=ISS] [GO:0008194 "UDP-glycosyltransferase activity" evidence=ISS] [GO:0009507 "chloroplast" evidence=ISM] [GO:0016157 "sucrose synthase activity" evidence=ISS;IDA] [GO:0016757 "transferase activity, transferring glycosyl groups" evidence=ISS] [GO:0009414 "response t…	sp|O24301|SUS2_PEA Sucrose synthase 2 OS=Pisum sativum GN=SUS2 PE=2 SV=1	O24301.1 RecName: Full=Sucrose synthase 2; AltName: Full=Sucrose-UDP glucosyltransferase 2 <CAA04512.1 second sucrose synthase [Pisum sativum]	G7IEL2_MEDTR/9-556 G7IEL2.2 PF00862.16;Sucrose_synth;	3847.GLYMA03G37441.1	AJ001071 Pisum sativum mRNA for second sucrose synthase	cam:101490898 sucrose synthase 2	0.25	0.53	0.33	2.61	1.04	8.31	9.62162	2.95673	1.25161e-05	0.00295108	1.27259	3.50083	1.13943	1.46068	1.21766	3.24069	2.35876	4.90306	16	33	20	161	64	486
c128806_g1_i1	UNIPROTKB|I1K2D0 - symbol:GLYMA_05G104800 "Uncharacterized protein" species:3847 "Glycine max" [GO:0004596 "peptide alpha-N-acetyltransferase activity" evidence=IBA] [GO:0006474 "N-terminal protein amino acid acetylation" evidence=IBA] [GO:0031248 "protein acetyltransferase complex" evidence=IBA] InterPro:IPR000182 Pfam:PF00583 PROSITE:PS51186 GO:GO:0016747 Proteomes:UP000008827 GO:GO:0008080 Int…	sp|Q42381|HLS1_ARATH Probable N-acetyltransferase HLS1 OS=Arabidopsis thaliana GN=HLS1 PE=1 SV=1	PNY01475.1 acyl-CoA N-acyltransferase (NAT) superfamily protein [Trifolium pratense]	A0A072UQ97_MEDTR/61-166 A0A072UQ97.1 PF00583.22;Acetyltransf_1;	3847.GLYMA05G22350.1	AF277895 Pisum sativum clone HLS hookless-like mRNA, complete sequence	mtr:MTR_4g095700 acyl-CoA N-acyltransferase (NAT) superfamily protein	0.31	1.03	0.13	0.42	12.88	0.17	9.61589	2.31541	0.00952853	0.227427	0.860247	1.95117	0.808871	1.43258	0.339296	0.750602	4.72713	0.375773	10	32	4	13	395	5
c144342_g2_i1	UNIPROTKB|I1M273 - symbol:GLYMA_13G241100 "Uncharacterized protein" species:3847 "Glycine max" [GO:0006355 "regulation of transcription, DNA-templated" evidence=IBA] [GO:0016592 "mediator complex" evidence=IBA] InterPro:IPR015943 GO:GO:0006355 Gene3D:2.130.10.10 Proteomes:UP000008827 eggNOG:ENOG410IIPH eggNOG:ENOG410XS10 OrthoDB:EOG093600SH EMBL:CM000846 RefSeq:XP_003543060.2 STRING:3847.GLYMA13G…	sp|F4JGZ1|MED16_ARATH Mediator of RNA polymerase II transcription subunit 16 OS=Arabidopsis thaliana GN=MED16 PE=1 SV=1	XP_004485757.1 PREDICTED: mediator of RNA polymerase II transcription subunit 16-like isoform X1 [Cicer arietinum] <XP_012568418.1 PREDICTED: mediator of RNA polymerase II transcription subunit 16-like isoform X2 [Cicer arietinum]	.	3847.GLYMA13G31480.1	CP023131 Lupinus angustifolius cultivar Tanjil chromosome LG-19	cam:101515142 mediator of RNA polymerase II transcription subunit 16-like	0.03	0.03	0.2	0.99	1.16	0.78	9.55359	0.998084	0.000141513	0.0169921	0.397344	2.11227	0.202095	0.145619	0.844319	2.03473	2.44676	1.85531	2	2	12	59	69	44
c119115_g1_i2	TAIR|locus:2039498 - symbol:AT2G26850 "AT2G26850" species:3702 "Arabidopsis thaliana" [GO:0003674 "molecular_function" evidence=ND] [GO:0008150 "biological_process" evidence=ND] [GO:0009507 "chloroplast" evidence=ISM] InterPro:IPR001810 InterPro:IPR036047 Pfam:PF00646 PROSITE:PS50181 SMART:SM00256 TAIR:locus:2039498 Proteomes:UP000006548 EMBL:CP002685 SUPFAM:SSF81383 EMBL:AC005168 EMBL:BT012221 E…	sp|Q6NLB1|FB118_ARATH F-box protein At2g26850 OS=Arabidopsis thaliana GN=At2g26850 PE=2 SV=1	PNY16585.1 F-box protein at2g32560-like protein [Trifolium pratense]	A0A072UUV8_MEDTR/87-134 A0A072UUV8.1 PF00646.30;F-box;	3847.GLYMA20G08260.1	XM_004513910 PREDICTED: Cicer arietinum F-box protein At2g26850-like (LOC101503479), mRNA	cam:101503479 F-box protein At2g26850-like	0.14	0.09	0.19	1.95	0.95	1.89	9.44188	0.239951	0.000104024	0.0139956	0.259449	1.51917	0.293432	0.145619	0.339296	1.65649	1.1956	1.70543	3	2	4	41	20	38
c32661_g1_i1	UNIPROTKB|O24370 - symbol:LOX2.1 "Linoleate 13S-lipoxygenase 2-1, chloroplastic" species:4113 "Solanum tuberosum" [GO:0016165 "linoleate 13S-lipoxygenase activity" evidence=IDA] InterPro:IPR000907 InterPro:IPR001024 InterPro:IPR001246 InterPro:IPR013819 InterPro:IPR020833 InterPro:IPR020834 InterPro:IPR036392 Pfam:PF00305 Pfam:PF01477 PRINTS:PR00087 PRINTS:PR00468 PROSITE:PS00081 PROSITE:PS00711 …	sp|O24370|LOX21_SOLTU Linoleate 13S-lipoxygenase 2-1, chloroplastic OS=Solanum tuberosum GN=LOX2.1 PE=1 SV=1	XP_013456242.1 linoleate 13S-lipoxygenase 2-1, chloroplastic [Medicago truncatula] <KEH30273.1 linoleate 13S-lipoxygenase 2-1, related protein [Medicago truncatula]	A0A072UMH4_MEDTR/221-889 A0A072UMH4.1 PF00305.16;Lipoxygenase;	3847.GLYMA11G13880.2	XM_013600788 Medicago truncatula linoleate 13S-lipoxygenase 2-1, related protein mRNA	mtr:MTR_4g066170 linoleate 13S-lipoxygenase 2-1, related protein	84.66	30.25	150.6	1566.39	307.9	1211.02	9.39545	10.5181	1.96876e-06	0.000808347	7.79402	11.1321	8.26843	6.2536	8.86004	11.9061	9.84897	11.6412	4088	1418	6995	73084	14278	53661
c145596_g1_i3	DICTYBASE|DDB_G0280521 - symbol:DDB_G0280521 "DGLT-A" species:44689 "Dictyostelium discoideum" [GO:0015074 "DNA integration" evidence=IEA] [GO:0003676 "nucleic acid binding" evidence=IEA] InterPro:IPR001584 InterPro:IPR036397 InterPro:IPR036875 Pfam:PF00665 PROSITE:PS50994 InterPro:IPR000477 InterPro:IPR012337 dictyBase:DDB_G0280521 Pfam:PF00078 Proteomes:UP000002195 GO:GO:0008270 Gene3D:2.40.70.…	sp|P10394|POL4_DROME Retrovirus-related Pol polyprotein from transposon 412 OS=Drosophila melanogaster GN=POL PE=3 SV=1	PNY04816.1 gag/pol polyprotein [Trifolium pratense]	Q8GTN5_ORYSJ/65-253 Q8GTN5.1 PF00078.24;RVT_1;	3694.POPTR_0011s01230.1	M16858 Broad bean (V.faba) BamHI repetitive element, 1750 bp family	gmx:100786848 uncharacterized protein LOC100786848	1.19	0.16	0.06	7.85	5.49	3.93	9.33532	4.56264	0.00019018	0.0204608	1.79942	5.39597	3.7037	1.08076	0.613794	5.76254	5.53675	4.88864	160	21	8	1015	704	481
c144061_g6_i1	TAIR|locus:2159178 - symbol:AT5G61820 "AT5G61820" species:3702 "Arabidopsis thaliana" [GO:0003674 "molecular_function" evidence=ND] [GO:0008150 "biological_process" evidence=ND] [GO:0009507 "chloroplast" evidence=ISM] [GO:0005773 "vacuole" evidence=IDA] TAIR:locus:2159178 GO:GO:0016021 Proteomes:UP000006548 GO:GO:0005773 EMBL:CP002688 EMBL:AY065363 EMBL:AY117191 RefSeq:NP_001330390.1 RefSeq:NP_20…	.	ACJ85863.1 unknown [Medicago truncatula] <AFK38198.1 unknown [Medicago truncatula]	A0A072UQP9_MEDTR/33-411 A0A072UQP9.1 PF07712.9;SURNod19;	3847.GLYMA08G08660.3	AY714244 Pisum sativum MtN19-like protein mRNA, complete cds	mtr:MTR_4g094550 stress up-regulated Nod 19 protein	0.7	0.18	1.43	0.71	0.53	24.17	9.29763	0.731419	0.0132528	0.274525	0.355923	1.22881	0.379328	0.0746459	0.613794	0.275005	0.255272	3.15614	4	1	8	4	3	133
c109969_g1_i1	UNIPROTKB|I1KP47 - symbol:GLYMA_08G009900 "Sugar transporter SWEET" species:3847 "Glycine max" [GO:0008643 "carbohydrate transport" evidence=IBA] [GO:0016021 "integral component of membrane" evidence=IBA] [GO:0051119 "sugar transmembrane transporter activity" evidence=IBA] InterPro:IPR004316 InterPro:IPR018179 Pfam:PF03083 GO:GO:0016021 GO:GO:0005886 Proteomes:UP000008827 GO:GO:0051119 GO:GO:0008…	sp|A2X5B4|SWT15_ORYSI Bidirectional sugar transporter SWEET15 OS=Oryza sativa subsp. indica GN=SWEET15 PE=3 SV=1	XP_004503779.1 PREDICTED: bidirectional sugar transporter SWEET12-like [Cicer arietinum]	I3T0T2_MEDTR/132-218 I3T0T2.1 PF03083.13;MtN3_slv;	3847.GLYMA08G01300.1	.	cam:101491370 bidirectional sugar transporter SWEET12-like	1.05	8.88	0.24	35.89	7.85	52.13	9.29155	3.08037	0.000668671	0.0482537	1.0807	3.72244	0.745587	2.31692	0.1796	4.06608	2.39461	4.70664	9	75	2	300	66	422
c141742_g2_i1	TAIR|locus:2061191 - symbol:AT2G39980 species:3702 "Arabidopsis thaliana" [GO:0005737 "cytoplasm" evidence=ISM] [GO:0016740 "transferase activity" evidence=ISS] [GO:0016747 "transferase activity, transferring acyl groups other than amino-acyl groups" evidence=IEA] [GO:0080167 "response to karrikin" evidence=IEP] InterPro:IPR003480 Pfam:PF02458 TAIR:locus:2061191 Proteomes:UP000006548 EMBL:CP00268…	sp|Q9SND9|Y3028_ARATH Uncharacterized acetyltransferase At3g50280 OS=Arabidopsis thaliana GN=At3g50280 PE=3 SV=1	XP_004490956.1 PREDICTED: uncharacterized acetyltransferase At3g50280-like [Cicer arietinum]	G7KBY0_MEDTR/5-482 G7KBY0.1 PF02458.12;Transferase;	3847.GLYMA14G06710.1	XM_004490899 PREDICTED: Cicer arietinum uncharacterized acetyltransferase At3g50280-like (LOC101494020), mRNA	cam:101494020 uncharacterized acetyltransferase At3g50280-like	0.81	3.53	3.13	39.06	9.64	27.39	9.18474	4.43757	7.64014e-08	8.2701e-05	2.27532	5.15998	1.44849	2.63321	2.74427	5.84786	4.17775	5.45434	23	98	86	1078	265	720
c141403_g1_i1	TAIR|locus:2015302 - symbol:EMB1674 "AT1G58210" species:3702 "Arabidopsis thaliana" [GO:0000778 "condensed nuclear chromosome kinetochore" evidence=IBA] [GO:0009793 "embryo development ending in seed dormancy" evidence=NAS] [GO:0005886 "plasma membrane" evidence=IDA] InterPro:IPR011684 Pfam:PF07765 PROSITE:PS51774 EMBL:CP002684 Proteomes:UP000006548 GO:GO:0005886 GO:GO:0003779 EMBL:AC079131 eggNO…	sp|P0DMS1|NET2A_ARATH Protein NETWORKED 2A OS=Arabidopsis thaliana GN=NET2A PE=2 SV=1	AES98260.2 kinase interacting (KIP1-like) family protein [Medicago truncatula]	G7KBM5_MEDTR/11-84 G7KBM5.2 PF07765.9;KIP1;	3847.GLYMA14G36061.1	XM_004490395 PREDICTED: Cicer arietinum protein NETWORKED 2A-like (LOC101504977), mRNA	mtr:MTR_5g066340 kinase interacting (KIP1-like) family protein	0.04	0.02	0.17	0.86	0.13	1.58	9.17421	0.477151	0.00205054	0.0975543	0.296845	1.51012	0.202095	0.0746459	0.613794	1.65649	0.472094	2.40177	2	1	8	41	6	72
c131089_g1_i1	TAIR|locus:2044646 - symbol:AT2G15960 "AT2G15960" species:3702 "Arabidopsis thaliana" [GO:0003674 "molecular_function" evidence=ND] [GO:0005575 "cellular_component" evidence=ND] [GO:0008150 "biological_process" evidence=ND] TAIR:locus:2044646 Proteomes:UP000006548 EMBL:CP002685 EMBL:AC006438 UniGene:At.184 EMBL:AY045948 EMBL:AY079308 EMBL:AK230337 PIR:B84535 RefSeq:NP_565384.1 UniGene:At.13871 ST…	.	AES89058.1 hypothetical protein MTR_4g068560 [Medicago truncatula]	.	3847.GLYMA11G13130.1	.	mtr:MTR_4g068560 hypothetical protein	0.25	0.35	0.09	1.35	3.94	1.54	9.13339	1.44018	0.000113169	0.0147511	0.572833	2.34428	0.745587	0.711257	0.261656	1.77188	3.26989	1.99108	9	12	3	46	134	50
c142959_g1_i1	TAIR|locus:2170101 - symbol:ERF110 "AT5G50080" species:3702 "Arabidopsis thaliana" [GO:0003677 "DNA binding" evidence=IEA;ISS] [GO:0003700 "DNA binding transcription factor activity" evidence=IEA;ISS] [GO:0005634 "nucleus" evidence=ISM;IEA;ISS] [GO:0006351 "transcription, DNA-templated" evidence=IEA] [GO:0006355 "regulation of transcription, DNA-templated" evidence=ISS] [GO:0009873 "ethylene-acti…	sp|Q70II3|EF110_ARATH Ethylene-responsive transcription factor ERF110 OS=Arabidopsis thaliana GN=ERF110 PE=2 SV=2	BAG50064.1 transcription factor AP2-EREBP [Lotus japonicus]	B9T3F1_RICCO/152-203 B9T3F1.1 PF00847.17;AP2;	3847.GLYMA02G08835.1	XM_013596432 Medicago truncatula AP2 domain class transcription factor mRNA	cam:101490540 ethylene-responsive transcription factor ERF110-like	0.32	1.97	1.1	11.24	4.58	17.36	9.12898	3.40258	1.57979e-06	0.000684021	1.51562	4.16238	0.808871	2.06562	1.67238	4.23648	3.30798	4.94268	10	60	33	340	138	500
c91557_g1_i1	TAIR|locus:2148810 - symbol:AN3 "ANGUSTIFOLIA 3" species:3702 "Arabidopsis thaliana" [GO:0005634 "nucleus" evidence=ISM] [GO:0006351 "transcription, DNA-templated" evidence=IEA] [GO:0006355 "regulation of transcription, DNA-templated" evidence=IEA] [GO:0003713 "transcription coactivator activity" evidence=ISS] [GO:0005515 "protein binding" evidence=IPI] [GO:0048366 "leaf development" evidence=IMP…	sp|Q8L8A5|GIF1_ARATH GRF1-interacting factor 1 OS=Arabidopsis thaliana GN=GIF1 PE=1 SV=1	PNY15309.1 grf1-interacting factor 1-like protein [Trifolium pratense]	A0A087FXZ2_ARAAL/17-77 A0A087FXZ2.1 PF05030.9;SSXT;	3847.GLYMA10G30650.1	XM_003590948 Medicago truncatula GRF1-interacting factor-like protein mRNA	cam:101492187 GRF1-interacting factor 1	1.42	0.42	0.31	0.85	19.47	1.66	9.11794	2.11766	0.00472938	0.155907	0.785551	2.19186	1.4877	0.455984	0.41297	0.794931	4.43176	1.3489	24	7	5	14	319	26
c116343_g1_i1	UNIPROTKB|I1LS39 - symbol:GLYMA_12G114300 "Uncharacterized protein" species:3847 "Glycine max" [GO:0000977 "RNA polymerase II regulatory region sequence-specific DNA binding" evidence=IBA] [GO:0006357 "regulation of transcription by RNA polymerase II" evidence=IBA] [GO:0090575 "RNA polymerase II transcription factor complex" evidence=IBA] [GO:0003700 "DNA binding transcription factor activity" ev…	sp|F4JIJ7|BH162_ARATH Transcription factor bHLH162 OS=Arabidopsis thaliana GN=BHLH162 PE=1 SV=1	XP_003607469.1 transcription factor bHLH162 [Medicago truncatula] <AES89666.1 helix loop helix DNA-binding domain protein [Medicago truncatula]	G7JTT7_MEDTR/15-68 G7JTT7.1 PF00010.23;HLH;	3847.GLYMA12G12880.1	XM_003607421 Medicago truncatula helix loop helix DNA-binding domain protein partial mRNA	mtr:MTR_4g078350 helix loop helix DNA-binding domain protein	0.07	0.4	0.07	2.36	0.13	3.02	9.08156	-0.0491277	0.00343399	0.131898	0.198733	1.17037	0.104584	0.399024	0.0925927	1.50461	0.175097	1.83139	1	6	1	35	2	43
c134394_g1_i2	UNIPROTKB|K7KW92 - symbol:GLYMA_06G206000 "Uncharacterized protein" species:3847 "Glycine max" [GO:0004004 "ATP-dependent RNA helicase activity" evidence=IBA] [GO:0010501 "RNA secondary structure unwinding" evidence=IBA] InterPro:IPR000626 InterPro:IPR011545 Pfam:PF00270 PROSITE:PS50053 InterPro:IPR001650 Pfam:PF00271 InterPro:IPR027417 SUPFAM:SSF52540 GO:GO:0005524 GO:GO:0005737 GO:GO:0005730 In…	sp|O13983|HRQ1_SCHPO ATP-dependent helicase hrq1 OS=Schizosaccharomyces pombe (strain 972 / ATCC 24843) GN=hrq1 PE=1 SV=4	XP_004488428.1 PREDICTED: putative ATP-dependent helicase hrq1, partial [Cicer arietinum]	A0A072VIX7_MEDTR/1085-1167 A0A072VIX7.1 PF09369.7;DUF1998;	3847.GLYMA06G22745.1	XM_013608626 Medicago truncatula DEAD-box ATP-dependent RNA helicase, putative mRNA	cam:101511069 putative ATP-dependent helicase hrq1	2.72	3.47	18.36	9.34	213.22	7.3	9.07259	6.24663	0.00400774	0.142749	3.51917	5.37639	2.79484	2.63321	5.12945	3.88312	8.59026	3.65579	79	98	513	262	5958	195
c99832_g1_i1	.	.	.	.	.	.	.	0.17	0.11	0.52	2	1.43	5.01	9.01424	0.758397	0.000325012	0.029429	0.37134	1.82498	0.293432	0.145619	0.674969	1.50461	1.38571	2.58462	3	2	9	35	25	84
c140995_g10_i7	.	.	.	.	.	.	.	0.06	0.11	0.29	0.34	3.58	0.42	8.96903	0.00198101	0.00432835	0.149029	0.221057	1.07931	0.104584	0.145619	0.41297	0.39506	2.3405	0.50238	1	2	5	6	63	7
c116489_g1_i7	TAIR|locus:2066148 - symbol:GLR2.9 "AT2G29100" species:3702 "Arabidopsis thaliana" [GO:0004970 "ionotropic glutamate receptor activity" evidence=IEA] [GO:0005217 "intracellular ligand-gated ion channel activity" evidence=ISS] [GO:0005634 "nucleus" evidence=ISM] [GO:0006811 "ion transport" evidence=IEA] [GO:0016021 "integral component of membrane" evidence=IEA] [GO:0006874 "cellular calcium ion ho…	sp|Q9LFN5|GLR25_ARATH Glutamate receptor 2.5 OS=Arabidopsis thaliana GN=GLR2.5 PE=2 SV=2	XP_013443374.2 glutamate receptor 2.8 isoform X1 [Medicago truncatula]	A0A072TIP1_MEDTR/1-297 A0A072TIP1.1 PF01094.25;ANF_receptor;	3847.GLYMA16G06681.1	XM_013587921 Medicago truncatula glutamate receptor 2 partial mRNA	mtr:MTR_0018s0230 glutamate receptor 2	0.08	0.15	0.15	2.55	0.06	1.39	8.93331	2.18502	0.000785207	0.0525251	0.905567	2.59256	0.745587	0.928081	1.04303	3.97268	0.537686	3.26731	9	17	16	280	7	145
c141393_g2_i1	UNIPROTKB|Q8H935 - symbol:Vfphot1a "Phototropin" species:3906 "Vicia faba" [GO:0005515 "protein binding" evidence=IPI] InterPro:IPR000700 InterPro:IPR000719 InterPro:IPR008271 InterPro:IPR017441 Pfam:PF00069 PROSITE:PS00107 PROSITE:PS00108 PROSITE:PS50011 PROSITE:PS50113 SMART:SM00220 InterPro:IPR011009 InterPro:IPR000014 InterPro:IPR001610 Prosite:PS50112 GO:GO:0005524 GO:GO:0005622 SUPFAM:SSF56…	sp|O48963|PHOT1_ARATH Phototropin-1 OS=Arabidopsis thaliana GN=PHOT1 PE=1 SV=1	BAC23098.1 phototropin [Vicia faba]	F6GTW2_VITVI/485-589 F6GTW2.1 PF13426.4;PAS_9;	3847.GLYMA12G07890.3	AB095909 Vicia faba Vfphot1a mRNA for phototropin, complete cds	cam:101492784 phototropin-1-like	0.35	0.15	0.55	2.98	7.48	0.1	8.91996	2.01274	0.00426551	0.148724	0.800128	2.30914	0.927675	0.339722	1.13299	2.6194	4.07103	0.236977	12	5	18	98	245	3
c143501_g2_i1	TAIR|locus:2117398 - symbol:AMY1 "AT4G25000" species:3702 "Arabidopsis thaliana" [GO:0004556 "alpha-amylase activity" evidence=ISS;IMP] [GO:0005509 "calcium ion binding" evidence=IEA] [GO:0005576 "extracellular region" evidence=ISM;TAS] [GO:0005975 "carbohydrate metabolic process" evidence=IEA] [GO:0103025 "alpha-amylase activity (releasing maltohexaose)" evidence=IEA] [GO:0009739 "response to gi…	sp|P17859|AMYA_VIGMU Alpha-amylase OS=Vigna mungo GN=AMY1.1 PE=2 SV=1	AFK42146.1 unknown [Medicago truncatula]	I1MXP2_SOYBN/42-337 I1MXP2.1 PF00128.21;Alpha-amylase;	3847.GLYMA17G36090.1	NM_001289227 Glycine max alpha-amylase-like (LOC100815664), mRNA	mtr:MTR_1g019440 alpha amylase domain protein	0.13	0.27	0.64	4.59	3.27	2.74	8.86631	1.36787	4.27731e-05	0.00722411	0.546517	2.41973	0.293432	0.399024	0.947095	2.64385	2.48051	2.13484	3	6	14	100	71	57
c135769_g1_i5	.	.	.	.	.	.	.	3.49	0.8	0.63	22.22	18.17	13.55	8.75011	4.53014	4.7647e-06	0.00147359	2.13546	5.37452	3.56395	1.43258	1.40986	5.57189	5.57044	4.98124	144	32	25	887	721	514
c103070_g1_i1	UNIPROTKB|I1JTE7 - symbol:GLYMA_04G035000 "Uncharacterized protein" species:3847 "Glycine max" [GO:0004497 "monooxygenase activity" evidence=IBA] [GO:0006952 "defense response" evidence=IBA] [GO:0009535 "chloroplast thylakoid membrane" evidence=IBA] [GO:0009695 "jasmonic acid biosynthetic process" evidence=IBA] [GO:0009941 "chloroplast envelope" evidence=IBA] [GO:0016125 "sterol metabolic process…	sp|P48417|CP74_LINUS Allene oxide synthase, chloroplastic OS=Linum usitatissimum GN=CYP74A PE=1 SV=1	XP_004501049.1 PREDICTED: allene oxide synthase-like [Cicer arietinum]	.	3847.GLYMA04G03740.1	.	cam:101513500 allene oxide synthase-like	0.3	1.06	3.22	22.91	2.57	20.84	8.72996	1.71017	0.00082093	0.0538557	0.638761	2.45803	0.202095	0.455984	1.2582	3.14974	1.06822	3.15614	2	7	21	150	17	133
c142285_g1_i1	TAIR|locus:1006230722 - symbol:AT1G64255 species:3702 "Arabidopsis thaliana" [GO:0005634 "nucleus" evidence=ISM] [GO:0008150 "biological_process" evidence=ND] InterPro:IPR006564 InterPro:IPR007527 Pfam:PF04434 PROSITE:PS50966 SMART:SM00575 InterPro:IPR004332 TAIR:locus:1006230722 EMBL:CP002684 Proteomes:UP000006548 GO:GO:0008270 InterPro:IPR018289 Pfam:PF10551 Pfam:PF03108 eggNOG:ENOG410IJ5T eggN…	.	GAU43784.1 hypothetical protein TSUD_378090 [Trifolium subterraneum]	I1N2D2_SOYBN/156-255 I1N2D2.1 PF10551.6;MULE;	3847.GLYMA19G02140.1	.	cam:105852485 uncharacterized LOC105852485	0.36	1.06	0.94	7.56	6.02	8.73	8.65077	3.73649	3.22142e-09	7.67148e-06	1.85557	4.61678	1.36674	2.04721	2.15277	4.52997	4.49091	4.82948	21	59	52	421	333	461
c131413_g1_i1	UNIPROTKB|Q43077 - symbol:Q43077 "Primary amine oxidase" species:3888 "Pisum sativum" [GO:0052597 "diamine oxidase activity" evidence=IDA] [GO:0055114 "oxidation-reduction process" evidence=IDA] [GO:0097185 "cellular response to azide" evidence=IDA] InterPro:IPR000269 InterPro:IPR015798 InterPro:IPR015800 InterPro:IPR015802 InterPro:IPR016182 InterPro:IPR036460 Pfam:PF01179 Pfam:PF02727 Pfam:PF02…	sp|Q43077|AMO_PEA Primary amine oxidase OS=Pisum sativum PE=1 SV=1	AGA63727.1 diamine oxidase [Vicia faba]	A0A072URB1_MEDTR/247-664 A0A072URB1.1 PF01179.17;Cu_amine_oxid;	3847.GLYMA17G02260.1	JX444698 Vicia faba diamine oxidase mRNA, complete cds	ag:AAA62490 primary-amine oxidase (EC:1.4.3.21)	3.84	0.55	0.91	12.3	40.71	1.47	8.6282	4.51115	0.00177325	0.0896562	2.09652	4.40729	3.57309	1.04408	1.67238	4.61896	6.59038	2.01252	145	20	33	449	1478	51
c145541_g1_i10	UNIPROTKB|F6HWM2 - symbol:VIT_07s0141g00250 "Putative uncharacterized protein" species:29760 "Vitis vinifera" [GO:0001077 "transcriptional activator activity, RNA polymerase II proximal promoter sequence-specific DNA binding" evidence=IBA] [GO:0005634 "nucleus" evidence=IBA] [GO:0043565 "sequence-specific DNA binding" evidence=IBA] [GO:0045944 "positive regulation of transcription by RNA polymera…	sp|P0C2F6|RNHX1_ARATH Putative ribonuclease H protein At1g65750 OS=Arabidopsis thaliana GN=At1g65750 PE=3 SV=1	PNX99941.1 cysteine-rich receptor-like protein kinase, partial [Trifolium pratense]	M1B510_SOLTU/196-458 M1B510.1 PF00078.24;RVT_1;	3694.POPTR_0014s18180.1	.	lang:109329191 uncharacterized LOC109329191	0.04	0.21	0.01	0.74	0.44	1.11	8.61773	1.467	0.000381127	0.032185	0.541121	2.46634	0.379328	1.15144	0.0925927	2.39299	2.03456	2.97146	4	23	1	81	48	115
c145165_g1_i1	.	.	XP_024634467.1 uncharacterized protein LOC112420078 [Medicago truncatula]	.	3847.GLYMA09G16800.1	.	vra:106757029 uncharacterized protein LOC106757029	0.07	0.03	0.03	0.21	0.1	1.15	8.58987	-0.804112	0.00469928	0.155429	0.123111	0.729495	0.202095	0.0746459	0.0925927	0.39506	0.255272	1.53815	2	1	1	6	3	32
c164243_g1_i1	UNIPROTKB|C6T892 - symbol:GLYMA_13G189700 "Uncharacterized protein" species:3847 "Glycine max" [GO:0005886 "plasma membrane" evidence=IBA] [GO:0006810 "transport" evidence=IBA] [GO:0022857 "transmembrane transporter activity" evidence=IBA] InterPro:IPR000620 InterPro:IPR030184 Pfam:PF00892 GO:GO:0016021 GO:GO:0005886 GO:GO:0022857 PANTHER:PTHR31218 Proteomes:UP000008827 GO:GO:0006810 eggNOG:ENOG4…	sp|Q9FL41|WTR38_ARATH WAT1-related protein At5g07050 OS=Arabidopsis thaliana GN=At5g07050 PE=2 SV=1	GAU18480.1 hypothetical protein TSUD_366630 [Trifolium subterraneum]	G7LID0_MEDTR/12-156 G7LID0.1 PF00892.17;EamA;	3847.GLYMA13G25890.1	XM_003627963 Medicago truncatula nodulin MtN21/EamA-like transporter family protein mRNA	mtr:MTR_8g041390 nodulin MtN21/EamA-like transporter family protein	0.45	1.38	0.27	1.81	0.66	16.89	8.5763	2.4377	0.00234817	0.106109	1.00648	2.51851	0.927675	1.54186	0.549909	1.79389	1.06822	4.69343	12	36	7	47	17	418
c140983_g2_i1	.	.	.	.	.	.	.	0.89	2.31	4.07	24.31	40.36	1.26	8.5518	2.88831	0.00111374	0.0663064	1.25516	3.09585	0.745587	1.15144	1.86845	3.76552	4.7446	0.777437	9	23	40	240	400	12
c142261_g3_i1	.	.	XP_024642186.1 uncharacterized protein LOC112422767 [Medicago truncatula]	I1MIV1_SOYBN/265-488 I1MIV1.1 PF02992.11;Transposase_21;	3847.GLYMA15G21480.1	CU655882 P.sativum DNA sequence from clone JICPSV-297I9, complete sequence	ccaj:109792356 uncharacterized protein LOC109792356	3.13	7.74	1.99	34.09	22.86	61.61	8.5366	6.10898	8.74981e-09	1.3023e-05	3.81719	6.85657	3.84627	4.56528	3.04002	6.63418	6.34911	7.58643	178	427	109	1873	1248	3213
c89350_g1_i1	TAIR|locus:2130384 - symbol:MAA3 "AT4G15570" species:3702 "Arabidopsis thaliana" [GO:0004386 "helicase activity" evidence=IEA] [GO:0005524 "ATP binding" evidence=IEA] [GO:0005634 "nucleus" evidence=ISM;IEA] [GO:0016787 "hydrolase activity" evidence=IEA] [GO:0009553 "embryo sac development" evidence=IMP] [GO:0009875 "pollen-pistil interaction" evidence=IMP] [GO:0010183 "pollen tube guidance" evide…	sp|B6SFA4|MAA3_ARATH Probable helicase MAGATAMA 3 OS=Arabidopsis thaliana GN=MAA3 PE=2 SV=1	XP_004513650.1 PREDICTED: probable helicase MAGATAMA 3 [Cicer arietinum]	.	3847.GLYMA05G25214.1	.	cam:101515084 probable helicase MAGATAMA 3	0.31	2.12	0.62	8.94	11.1	7.4	8.51152	0.156207	0.000256124	0.0255203	0.246722	1.45828	0.104584	0.455984	0.1796	1.33485	1.76011	1.27987	1	7	2	29	37	24
c131477_g3_i1	TAIR|locus:2017607 - symbol:IAR3 "AT1G51760" species:3702 "Arabidopsis thaliana" [GO:0005788 "endoplasmic reticulum lumen" evidence=IEA] [GO:0006508 "proteolysis" evidence=ISS] [GO:0008152 "metabolic process" evidence=IEA] [GO:0008237 "metallopeptidase activity" evidence=ISS] [GO:0009507 "chloroplast" evidence=ISM] [GO:0046872 "metal ion binding" evidence=IEA] [GO:0010179 "IAA-Ala conjugate hydro…	sp|O04373|ILL4_ARATH IAA-amino acid hydrolase ILR1-like 4 OS=Arabidopsis thaliana GN=ILL4 PE=1 SV=2	XP_003597644.1 IAA-amino acid hydrolase ILR1-like 4 [Medicago truncatula] <ABF55220.1 auxin conjugate hydrolase [Medicago truncatula] <AES67895.1 IAA-amino acid hydrolase ILR1-like protein [Medicago truncatula]	Q0GXX6_MEDTR/111-427 Q0GXX6.1 PF01546.25;Peptidase_M20;	3847.GLYMA13G42880.1	XM_003597596 Medicago truncatula IAA-amino acid hydrolase ILR1-like protein mRNA	mtr:MTR_2g100510 IAA-amino acid hydrolase ILR1-like protein	1.34	0.88	1.58	7.49	1.77	29	8.49367	2.0834	0.000661323	0.0479226	0.881347	2.53095	1.03744	0.563571	1.04303	2.31903	1.11194	4.16189	14	9	16	76	18	284
c135832_g1_i9	TAIR|locus:2160170 - symbol:PDC2 "AT5G54960" species:3702 "Arabidopsis thaliana" [GO:0000287 "magnesium ion binding" evidence=IEA] [GO:0004737 "pyruvate decarboxylase activity" evidence=IEA;ISS] [GO:0016831 "carboxy-lyase activity" evidence=IBA] [GO:0030976 "thiamine pyrophosphate binding" evidence=IEA] [GO:0001666 "response to hypoxia" evidence=IEP] [GO:0005829 "cytosol" evidence=IBA;IDA] InterP…	sp|Q9FFT4|PDC2_ARATH Pyruvate decarboxylase 2 OS=Arabidopsis thaliana GN=PDC2 PE=2 SV=1	PNX77026.1 pyruvate decarboxylase, partial [Trifolium pratense]	G7JQ58_MEDTR/45-219 G7JQ58.1 PF02776.15;TPP_enzyme_N;	3847.GLYMA01G29190.1	XM_003614175 Medicago truncatula pyruvate decarboxylase mRNA	mtr:MTR_5g046610 pyruvate decarboxylase	1.81	5.87	1.15	59.21	2.89	21.41	8.47932	5.11216	0.000100794	0.0137949	2.86539	5.25887	2.76323	3.7919	2.04103	7.00645	3.10658	5.66358	77	242	47	2430	118	835
c139327_g2_i3	.	.	GAU15339.1 hypothetical protein TSUD_04080 [Trifolium subterraneum]	.	3847.GLYMA14G08350.1	.	vra:106765114 uncharacterized protein LOC106765114	0.26	0.63	1.18	8.58	6.58	4.5	8.47277	1.30262	6.0887e-05	0.00943016	0.548679	2.34755	0.293432	0.455984	0.896622	2.58194	2.51349	1.94723	3	7	13	95	73	48
c139614_g4_i2	.	.	AAC64917.1 gag-pol polyprotein [Glycine max]	A0A087GL50_ARAAL/65-206 A0A087GL50.1 PF14223.3;Retrotran_gag_2;	4641.GSMUA_Achr3P13690_001	.	gmx:547854 gag-protease polyprotein	0.02	1.01	0.02	3.59	2.42	2.49	8.3891	2.42129	0.00297968	0.122342	0.748128	3.36227	0.104584	2.04721	0.0925927	3.5753	3.31735	3.19416	1	59	1	208	139	137
c133029_g1_i1	TAIR|locus:2168449 - symbol:HAI1 "AT5G59220" species:3702 "Arabidopsis thaliana" [GO:0004722 "protein serine/threonine phosphatase activity" evidence=IEA;IGI;ISS] [GO:0005886 "plasma membrane" evidence=ISM] [GO:0006470 "protein dephosphorylation" evidence=IEA] [GO:0046872 "metal ion binding" evidence=IEA] [GO:0009737 "response to abscisic acid" evidence=IEP] [GO:0009414 "response to water depriva…	sp|Q5SN75|P2C08_ORYSJ Probable protein phosphatase 2C 8 OS=Oryza sativa subsp. japonica GN=Os01g0656200 PE=2 SV=1	XP_003611000.3 probable protein phosphatase 2C 8 [Medicago truncatula]	G7KAL2_MEDTR/51-323 G7KAL2.2 PF00481.18;PP2C;	3847.GLYMA11G02040.1	XM_003610952 Medicago truncatula phosphatase 2C family protein partial mRNA	mtr:MTR_5g009370 phosphatase 2C family protein	0.05	0.1	0.1	0.83	0.88	0.66	8.38133	-0.621482	0.000308508	0.028476	0.143267	0.952968	0.104584	0.145619	0.1796	0.920288	1.11194	0.826673	1	2	2	17	18	13
c145253_g1_i2	.	.	PNX91273.1 hypothetical protein L195_g047403, partial [Trifolium pratense]	.	.	.	ccaj:109790161 uncharacterized protein LOC109790161	0.13	0.74	0.09	2.53	1.62	4.3	8.37326	1.1249	0.000282738	0.026611	0.467037	2.16577	0.293432	0.928081	0.1796	2.01613	1.76011	2.72108	3	17	2	58	37	94
c145386_g3_i1	.	.	XP_024630702.1 uncharacterized protein LOC112418543 [Medicago truncatula]	U5CUI2_AMBTC/99-193 U5CUI2.1 PF03732.14;Retrotrans_gag;	39947.LOC_Os06g35600.1	.	aof:109838502 uncharacterized protein LOC109838502	0.05	0.16	0.1	1.85	0.37	0.7	8.34079	0.988249	0.000222472	0.0232366	0.463664	1.9664	0.293432	0.614498	0.483063	2.80425	1.31265	1.78232	3	10	6	114	23	41
c111652_g1_i1	TAIR|locus:2149755 - symbol:FER1 "AT5G01600" species:3702 "Arabidopsis thaliana" [GO:0004322 "ferroxidase activity" evidence=IEA] [GO:0006826 "iron ion transport" evidence=IGI;ISS] [GO:0006879 "cellular iron ion homeostasis" evidence=ISS] [GO:0006880 "intracellular sequestering of iron ion" evidence=IBA] [GO:0008199 "ferric iron binding" evidence=IEA;ISS] [GO:0009507 "chloroplast" evidence=ISM;IS…	sp|P19975|FRI1_PEA Ferritin-1, chloroplastic OS=Pisum sativum PE=1 SV=2	CAA51786.1 ferritin [Pisum sativum]	G7KT76_MEDTR/91-236 G7KT76.1 PF00210.21;Ferritin;	3847.GLYMA18G43650.2	X73369 P.sativum mRNA for ferritin	mtr:MTR_7g069980 ferritin	0.07	0.15	1.41	5.02	1.25	9.62	8.31559	1.25733	0.00348175	0.13224	0.475383	2.11246	0.104584	0.145619	1.17595	2.19218	1.06822	3.07696	1	2	19	68	17	125
c120405_g1_i3	UNIPROTKB|P84881 - symbol:P84881 "Kunitz-type elastase inhibitor BrEI" species:390785 "Bauhinia rufa" [GO:0004867 "serine-type endopeptidase inhibitor activity" evidence=IDA] [GO:0005575 "cellular_component" evidence=ND] InterPro:IPR002160 Pfam:PF00197 PRINTS:PR00291 PROSITE:PS00283 SMART:SM00452 GO:GO:0004867 InterPro:IPR011065 SUPFAM:SSF50386 CDD:cd00178 PANTHER:PTHR33107 ProteinModelPortal:P84…	sp|P84881|IELK1_BAURF Kunitz-type elastase inhibitor BrEI OS=Bauhinia rufa PE=1 SV=1	XP_013461880.1 kunitz-type elastase inhibitor BrEI [Medicago truncatula] <KEH35915.1 Kunitz type trypsin inhibitor [Medicago truncatula]	A0A072VCP7_MEDTR/29-196 A0A072VCP7.1 PF00197.15;Kunitz_legume;	3847.GLYMA16G33723.1	CU019604 M.truncatula DNA sequence from clone MTH2-51H16 on chromosome 3, complete sequence	mtr:MTR_3g106585 Kunitz type trypsin inhibitor	2.02	0.3	1.31	0.08	30.52	3.12	8.31549	2.41866	0.0191884	0.336965	0.988631	2.18099	1.5993	0.277878	1.08871	0.0738196	4.73764	1.73152	27	4	17	1	398	39
c112537_g1_i1	TAIR|locus:505006337 - symbol:SAUR74 "AT3G12955" species:3702 "Arabidopsis thaliana" [GO:0003674 "molecular_function" evidence=ND] [GO:0005739 "mitochondrion" evidence=ISM] [GO:0009733 "response to auxin" evidence=IEA;ISS] InterPro:IPR003676 Pfam:PF02519 TAIR:locus:505006337 Proteomes:UP000006548 EMBL:CP002686 GO:GO:0009733 EMBL:AB026645 HOGENOM:HOG000242839 eggNOG:ENOG410J3FE eggNOG:ENOG410YWYN …	.	NP_001237754.1 uncharacterized protein LOC100500162 [Glycine max] <ACU15095.1 unknown [Glycine max] <KRH44867.1 hypothetical protein GLYMA_08G236300 [Glycine max]	C6T0R1_SOYBN/5-109 C6T0R1.1 PF02519.11;Auxin_inducible;	3847.GLYMA08G25650.1	XM_020365565 PREDICTED: Cajanus cajan uncharacterized LOC109803891 (LOC109803891), mRNA	aprc:113866024 auxin-responsive protein SAUR78-like	0.87	0.98	0.45	4.13	10.57	6.06	8.24889	1.44185	7.60412e-05	0.011389	0.62851	2.38726	0.808871	0.663689	0.41297	1.77188	3.10658	2.28331	10	11	5	46	118	65
c107804_g1_i1	UNIPROTKB|P83434 - symbol:P83434 "Non-specific lipid-transfer protein 1" species:3916 "Vigna radiata var. radiata" [GO:0005215 "transporter activity" evidence=IDA] [GO:0005575 "cellular_component" evidence=ND] [GO:0006869 "lipid transport" evidence=IDA] [GO:0008289 "lipid binding" evidence=IDA] [GO:0050830 "defense response to Gram-positive bacterium" evidence=IDA] [GO:0050832 "defense response t…	sp|A0AT31|NLTP5_LENCU Non-specific lipid-transfer protein 5 OS=Lens culinaris PE=3 SV=1	A0AT31.1 RecName: Full=Non-specific lipid-transfer protein 5; Short=LTP5; Flags: Precursor <AAX35809.1 lipid transfer protein 5 precursor [Lens culinaris subsp. culinaris]	G7JI87_MEDTR/8-111 G7JI87.1 PF00234.19;Tryp_alpha_amyl;	3847.GLYMA01G32750.1	AY793556 Lens culinaris subsp. culinaris lipid transfer protein 5 precursor, mRNA, complete cds	cam:101505155 LTP; non-specific lipid-transfer protein	21.92	27.95	11.44	21.98	398.59	30.53	8.21805	1.70105	0.0044126	0.150979	0.732593	1.90926	0.869495	0.845219	0.483063	0.704867	4.01456	1.00836	11	15	6	12	235	17
c126396_g1_i1	.	sp|G1CWH1|CYC2_CLITE Cliotide T2 OS=Clitoria ternatea PE=1 SV=1	XP_003605206.1 albumin-1 [Medicago truncatula] <AES87403.1 Leginsulin/Albumin-1 [Medicago truncatula] <AFK36009.1 unknown [Medicago truncatula]	G7KTY0_MEDTR/68-114 G7KTY0.1 PF16720.2;Albumin_I_a;	3847.GLYMA13G26340.1	.	mtr:MTR_4g026590 Leginsulin/Albumin-1	0.39	0.39	0.2	1.38	4.73	2.77	8.20276	0.183058	0.00068764	0.0485919	0.278935	1.4039	0.379328	0.277878	0.1796	0.794931	2.03456	1.38222	4	4	2	14	48	27
c145937_g3_i1	.	.	OVA07393.1 hypothetical protein BVC80_5631g1 [Macleaya cordata]	.	4113.PGSC0003DMT400088864	.	sly:109119097 uncharacterized protein LOC109119097	0.14	0.17	0.04	2.1	0.99	0.22	8.149	1.00369	0.00113531	0.0672612	0.47419	1.88791	0.679398	0.563571	0.1796	2.79337	2.14391	0.726462	8	9	2	113	53	11
c137563_g7_i4	.	.	ACX37122.1 ORF1, partial [Pisum sativum]	.	.	.	mtr:MTR_3g058020 transmembrane protein, putative	0.09	0.09	0.38	1.53	0.67	3.37	8.13836	-0.422267	0.00224597	0.103654	0.172842	1.00449	0.104584	0.0746459	0.339296	0.8797	0.537686	1.59609	1	1	4	16	7	34
c135175_g1_i3	UNIPROTKB|I1KJ70 - symbol:GLYMA_07G103700 "Uncharacterized protein" species:3847 "Glycine max" [GO:0004871 "signal transducer activity" evidence=IBA] [GO:0006952 "defense response" evidence=IBA] [GO:0009506 "plasmodesma" evidence=IBA] [GO:0046658 "anchored component of plasma membrane" evidence=IBA] InterPro:IPR004864 GO:GO:0016021 GO:GO:0009506 Gene3D:2.60.40.10 InterPro:IPR013783 GO:GO:0006952 …	sp|Q9C615|SYP24_ARATH Putative syntaxin-24 OS=Arabidopsis thaliana GN=SYP24 PE=3 SV=1	PNX59060.1 hypothetical protein L195_g051227 [Trifolium pratense]	.	3847.GLYMA07G11700.1	.	gmx:100780503 NDR1/HIN1-like protein 10	0.28	0.48	0.39	4.54	5.57	0.1	8.12524	1.29787	0.00381904	0.139275	0.588481	1.93509	0.537151	0.614498	0.613794	2.56924	3.07379	0.162228	6	10	8	94	115	2
c144179_g2_i2	UNIPROTKB|F6HWM2 - symbol:VIT_07s0141g00250 "Putative uncharacterized protein" species:29760 "Vitis vinifera" [GO:0001077 "transcriptional activator activity, RNA polymerase II proximal promoter sequence-specific DNA binding" evidence=IBA] [GO:0005634 "nucleus" evidence=IBA] [GO:0043565 "sequence-specific DNA binding" evidence=IBA] [GO:0045944 "positive regulation of transcription by RNA polymera…	sp|P0C2F6|RNHX1_ARATH Putative ribonuclease H protein At1g65750 OS=Arabidopsis thaliana GN=At1g65750 PE=3 SV=1	GAU27776.1 hypothetical protein TSUD_215870 [Trifolium subterraneum]	I1MKW4_SOYBN/885-973 I1MKW4.2 PF13966.3;zf-RVT;	3694.POPTR_0019s01390.1	.	lang:109329191 uncharacterized LOC109329191	0.03	0.12	0.09	0.36	0.24	1.59	8.09045	-0.141937	0.00199898	0.096169	0.214706	1.10594	0.104584	0.277878	0.261656	0.704867	0.600424	2.01252	1	4	3	12	8	51
c134667_g2_i1	UNIPROTKB|D7SIP6 - symbol:VIT_17s0000g04810 "Putative uncharacterized protein" species:29760 "Vitis vinifera" [GO:0005737 "cytoplasm" evidence=IBA] GO:GO:0005737 GO:GO:0016757 Proteomes:UP000009183 GO:GO:0006004 CDD:cd11299 InterPro:IPR024709 InterPro:IPR019378 Pfam:PF10250 PIRSF:PIRSF009360 HOGENOM:HOG000240134 eggNOG:ENOG410IENX eggNOG:ENOG410Y216 OrthoDB:EOG093607N5 OMA:ASKRMVI EMBL:FN594950 R…	sp|Q93ZR8|OFT21_ARATH O-fucosyltransferase 21 OS=Arabidopsis thaliana GN=OFUT21 PE=2 SV=1	XP_008374671.1 PREDICTED: uncharacterized protein At1g04910-like [Malus domestica]	.	29760.VIT_17s0000g04810.t01	XM_013602576 Medicago truncatula GDP-fucose O-fucosyltransferase-like protein mRNA	mdm:103437923 rhamnogalacturonan I rhamnosyltransferase 1-like	1.76	2.03	1.16	20.06	3.32	23.19	8.07304	1.97568	0.000128492	0.0161047	0.86655	2.71122	1.03744	0.887245	0.674969	3.20005	1.4209	3.5127	14	16	9	156	26	175
c120584_g1_i1	TAIR|locus:2094167 - symbol:AFP3 "AT3G29575" species:3702 "Arabidopsis thaliana" [GO:0005634 "nucleus" evidence=ISM;IEA] [GO:0007165 "signal transduction" evidence=IEA] [GO:0005515 "protein binding" evidence=IPI] InterPro:IPR031307 TAIR:locus:2094167 Proteomes:UP000006548 GO:GO:0005634 EMBL:CP002686 GO:GO:0007165 HOGENOM:HOG000239856 InterPro:IPR032308 InterPro:IPR032310 InterPro:IPR012463 PANTHE…	sp|Q94F39|AFP3_ARATH Ninja-family protein AFP3 OS=Arabidopsis thaliana GN=AFP3 PE=1 SV=1	GAU30792.1 hypothetical protein TSUD_355180 [Trifolium subterraneum]	A0A072TLM1_MEDTR/222-289 A0A072TLM1.1 PF16135.2;Jas;	3847.GLYMA16G12800.1	XM_013588650 Medicago truncatula ninja-family protein AFP1 mRNA	cam:101492383 ninja-family protein AFP2-like	0.46	0.32	0.64	5.17	4.22	3.9	8.01628	1.49592	2.76713e-05	0.0053216	0.662976	2.52802	0.745587	0.399024	0.844319	2.60702	2.60812	2.3689	9	6	12	97	79	70
c134919_g2_i1	UNIPROTKB|I1J6H2 - symbol:GLYMA_01G078300 "Uncharacterized protein" species:3847 "Glycine max" [GO:0016020 "membrane" evidence=IBA] [GO:0016709 "oxidoreductase activity, acting on paired donors, with incorporation or reduction of molecular oxygen, NAD(P)H as one donor, and incorporation of one atom of oxygen" evidence=IBA] [GO:0044550 "secondary metabolite biosynthetic process" evidence=IBA] Inte…	sp|Q9LIP6|C71BV_ARATH Cytochrome P450 71B34 OS=Arabidopsis thaliana GN=CYP71B34 PE=2 SV=1	XP_003615846.2 cytochrome P450 83B1 [Medicago truncatula] <AES98804.2 cytochrome P450 family 71 protein [Medicago truncatula]	G7JZM8_MEDTR/34-498 G7JZM8.2 PF00067.19;p450;	3847.GLYMA01G17330.1	XM_003615798 Medicago truncatula cytochrome P450 family 71 protein mRNA	mtr:MTR_5g073020 cytochrome P450 family 71 protein	1.7	2.81	1.33	9.33	9.73	32.7	8.01136	3.97159	5.81813e-07	0.000384869	2.13085	4.60319	2.22775	2.37715	1.78766	3.87798	4.20828	5.7233	49	79	37	261	271	871
c145608_g1_i4	UNIPROTKB|Q8HCR1 - symbol:orf490 "Orf490 protein" species:39947 "Oryza sativa Japonica Group" [GO:0005739 "mitochondrion" evidence=IC] GO:GO:0005739 Proteomes:UP000059680 EMBL:BA000029 HOGENOM:HOG000078713 eggNOG:KOG0017 eggNOG:COG2801 InterPro:IPR013103 Pfam:PF07727 RefSeq:YP_002000554.1 PRIDE:Q8HCR1 GeneID:6450133 KEGG:osa:6450133 InParanoid:Q8HCR1 Uniprot:Q8HCR1	sp|P10978|POLX_TOBAC Retrovirus-related Pol polyprotein from transposon TNT 1-94 OS=Nicotiana tabacum PE=2 SV=1	PNX77239.1 copia-type polyprotein, partial [Trifolium pratense]	A0A087GCA0_ARAAL/334-511 A0A087GCA0.1 PF07727.11;RVT_2;	29760.VIT_07s0005g06030.t01	LT669788 Arabis alpina genome assembly, chromosome: 1	gmx:100794549 LOW QUALITY PROTEIN: uncharacterized protein LOC100794549	0.04	0.11	0.02	0.6	0.84	0.03	7.99266	0.69244	0.00396742	0.142504	0.391142	1.5858	0.379328	0.614498	0.1796	1.95883	2.56158	0.236977	4	10	2	55	76	3
c137027_g1_i1	UNIPROTKB|I1JCC6 - symbol:GLYMA_02G043500 "Uncharacterized protein" species:3847 "Glycine max" [GO:0003677 "DNA binding" evidence=IBA] [GO:0005634 "nucleus" evidence=IBA] [GO:0005694 "chromosome" evidence=IBA] [GO:0005737 "cytoplasm" evidence=IBA] [GO:0006260 "DNA replication" evidence=IBA] [GO:0006284 "base-excision repair" evidence=IBA] [GO:0006302 "double-strand break repair" evidence=IBA] [GO…	sp|Q1PEZ8|FB117_ARATH F-box protein At2g26160 OS=Arabidopsis thaliana GN=At2g26160 PE=2 SV=1	XP_013449881.1 F-box protein At2g26160 [Medicago truncatula] <XP_024626405.1 F-box protein At2g26160 [Medicago truncatula] <XP_024626406.1 F-box protein At2g26160 [Medicago truncatula] <XP_024626407.1 F-box protein At2g26160 [Medicago truncatula] <XP_024626408.1 F-box protein At2g26160 [Medicago truncatula] <XP_024626409.1 F-box protein At2g26160 [Medicago truncatula] <XP_024626410.1 F-box protei…	G7ZZ94_MEDTR/312-367 G7ZZ94.1 PF03478.15;DUF295;	3847.GLYMA02G04930.1	XM_013594427 Medicago truncatula F-box protein mRNA	mtr:MTR_7g096720 F-box protein	0.58	1.02	0.17	7.3	2.84	5.81	7.95374	2.01597	4.41762e-05	0.00740853	0.854085	2.94092	1.03744	1.18552	0.339296	3.31106	2.39461	3.1171	14	24	4	170	66	129
c144488_g3_i1	.	.	.	.	.	.	.	0.58	0.29	1.19	15.77	2.22	2.08	7.84698	1.54052	0.00152559	0.081239	0.66677	2.18087	0.679398	0.277878	1.04303	3.60673	1.55366	1.38222	8	4	16	213	30	27
c131619_g1_i1	TAIR|locus:2093019 - symbol:SGP2 "AT3G21700" species:3702 "Arabidopsis thaliana" [GO:0003924 "GTPase activity" evidence=IEA] [GO:0005525 "GTP binding" evidence=IEA] [GO:0090404 "pollen tube tip" evidence=IDA] InterPro:IPR001806 Pfam:PF00071 InterPro:IPR027417 TAIR:locus:2093019 GO:GO:0005525 SUPFAM:SSF52540 Proteomes:UP000006548 EMBL:CP002686 GO:GO:0003924 EMBL:AB025634 GO:GO:0090404 eggNOG:COG11…	sp|P87027|SPG1_SCHPO Septum-promoting GTP-binding protein 1 OS=Schizosaccharomyces pombe (strain 972 / ATCC 24843) GN=spg1 PE=1 SV=1	XP_004515072.1 PREDICTED: septum-promoting GTP-binding protein 1 [Cicer arietinum]	G7JDG8_MEDTR/93-258 G7JDG8.1 PF00071.19;Ras;	3847.GLYMA12G10670.1	XM_004515015 PREDICTED: Cicer arietinum septum-promoting GTP-binding protein 1 (LOC101494773), mRNA	cam:101494773 septum-promoting GTP-binding protein 1	0.1	0.25	0.05	1.27	0.41	1.97	7.84623	-0.178578	0.000971512	0.0591703	0.21147	1.16291	0.202095	0.339722	0.0925927	1.20945	0.600424	1.67886	2	5	1	25	8	37
c129355_g1_i1	TAIR|locus:504954877 - symbol:AT5G65207 "AT5G65207" species:3702 "Arabidopsis thaliana" [GO:0003674 "molecular_function" evidence=ND] [GO:0005575 "cellular_component" evidence=ND] [GO:0008150 "biological_process" evidence=ND] TAIR:locus:504954877 Proteomes:UP000006548 EMBL:CP002688 EMBL:AY080634 EMBL:AY123007 EMBL:AK119111 RefSeq:NP_680466.1 UniGene:At.43997 STRING:3702.AT5G65207.1 DNASU:836645 E…	.	GAU19741.1 hypothetical protein TSUD_78670 [Trifolium subterraneum]	.	3847.GLYMA08G14810.1	.	mtr:MTR_8g091590 hypothetical protein	10.38	25.42	3.27	124.54	79.58	122.36	7.81438	6.10446	2.82418e-07	0.000203803	3.74973	6.92791	4.06941	4.7896	2.39018	7.01468	6.66566	7.10338	210	502	64	2444	1558	2294
c145049_g1_i1	.	.	AET02639.1 hypothetical protein MTR_8g045000 [Medicago truncatula]	.	.	.	mtr:MTR_8g045000 hypothetical protein	0.22	0.53	0.21	3.57	4.1	0.36	7.81266	2.10829	0.000539448	0.0415741	0.940657	2.67274	0.869495	1.21882	0.733656	3.3034	3.74979	0.965035	11	25	10	169	193	16
c126282_g1_i1	TAIR|locus:2163153 - symbol:NAC100 "AT5G61430" species:3702 "Arabidopsis thaliana" [GO:0003677 "DNA binding" evidence=IEA] [GO:0005634 "nucleus" evidence=ISM;IEA] [GO:0006351 "transcription, DNA-templated" evidence=IEA] [GO:0006355 "regulation of transcription, DNA-templated" evidence=IEA;ISS] [GO:0007275 "multicellular organism development" evidence=ISS] [GO:0003700 "DNA binding transcription fa…	sp|Q9FLJ2|NC100_ARATH NAC domain-containing protein 100 OS=Arabidopsis thaliana GN=NAC100 PE=2 SV=1	XP_013459264.1 NAC domain-containing protein 100 [Medicago truncatula] <KEH33295.1 NAC transcription factor-like protein [Medicago truncatula]	I1JWT3_SOYBN/19-143 I1JWT3.2 PF02365.12;NAM;	3847.GLYMA05G00930.2	XM_013603810 Medicago truncatula NAC transcription factor-like protein mRNA	mtr:MTR_3g435150 NAC transcription factor-like protein	0.27	0.16	0.33	3.63	0.33	3.34	7.78642	0.592698	0.00154864	0.0815916	0.385574	1.595	0.460396	0.213263	0.483063	2.15865	0.472094	2.15426	5	3	6	66	6	58
c122433_g2_i2	.	.	XP_013454501.1 uncharacterized protein LOC25491178 [Medicago truncatula] <KEH28532.1 transmembrane protein, putative [Medicago truncatula]	.	3847.GLYMA08G23960.1	.	mtr:MTR_4g005500 transmembrane protein, putative	0.62	1.51	0.24	4.48	4.07	11.39	7.77781	1.50028	0.000242812	0.0245013	0.649165	2.4245	0.679398	1.00644	0.261656	1.97819	2.10116	3.19416	8	19	3	56	51	137
c130835_g1_i1	TAIR|locus:2139777 - symbol:OSM34 "osmotin 34" species:3702 "Arabidopsis thaliana" [GO:0005576 "extracellular region" evidence=ISM] [GO:0051707 "response to other organism" evidence=ISS] [GO:0009651 "response to salt stress" evidence=IEP] [GO:0009817 "defense response to fungus, incompatible interaction" evidence=IDA] [GO:0009816 "defense response to bacterium, incompatible interaction" evidence=…	sp|P50700|OSL3_ARATH Osmotin-like protein OSM34 OS=Arabidopsis thaliana GN=OSM34 PE=2 SV=2	PNX71133.1 osmotin-like protein OSM34 [Trifolium pratense]	K7K557_SOYBN/249-444 K7K557.1 PF00314.14;Thaumatin;	3847.GLYMA01G42661.1	XM_013597958 Medicago truncatula pathogenesis-related thaumatin family protein mRNA	mtr:MTR_5g010635 pathogenesis-related thaumatin family protein	40.49	145.63	62.99	613.47	81.53	1398.92	7.76542	8.50399	6.59335e-05	0.010065	6.28357	8.62132	5.7184	7.01394	6.11836	9.05352	6.45157	10.3589	687	2415	1033	10102	1341	22051
c102498_g1_i1	.	.	XP_020250927.1 uncharacterized protein LOC109828314 [Asparagus officinalis]	.	39947.LOC_Os02g24230.1	.	aof:109828314 uncharacterized protein LOC109828314	0.06	0.08	0.08	0.73	0.11	1.26	7.70621	0.23253	0.00209926	0.0991182	0.303535	1.34761	0.293432	0.277878	0.339296	1.50461	0.403378	2.13484	3	4	4	35	5	57
c139383_g4_i4	UNIPROTKB|F6HX39 - symbol:VIT_09s0002g05110 "Putative uncharacterized protein" species:29760 "Vitis vinifera" [GO:0005737 "cytoplasm" evidence=IBA] [GO:0017196 "N-terminal peptidyl-methionine acetylation" evidence=IBA] [GO:0004596 "peptide alpha-N-acetyltransferase activity" evidence=IBA] InterPro:IPR001584 InterPro:IPR011990 InterPro:IPR013026 InterPro:IPR019734 InterPro:IPR036397 Pfam:PF00665 P…	sp|P04146|COPIA_DROME Copia protein OS=Drosophila melanogaster GN=GIP PE=1 SV=3	ABD32582.1 Integrase, catalytic region; Zinc finger, CCHC-type; Peptidase aspartic, catalytic [Medicago truncatula]	.	4558.Sb01g025335.1	AP010396 Lotus japonicus genomic DNA, chromosome 3, clone: LjT08O21, TM0241, complete sequence	cam:105851780 uncharacterized LOC105851780	0.03	0.08	0.03	0.55	0.41	0.26	7.70164	-0.726712	0.000715399	0.049939	0.136813	0.876991	0.104584	0.213263	0.0925927	1.03562	0.976587	0.618767	1	3	1	20	15	9
c113498_g1_i1	UNIPROTKB|I1K536 - symbol:GLYMA_05G196500 "Ammonium transporter" species:3847 "Glycine max" [GO:0005887 "integral component of plasma membrane" evidence=IBA] [GO:0008519 "ammonium transmembrane transporter activity" evidence=IBA] [GO:0015695 "organic cation transport" evidence=IBA] [GO:0019740 "nitrogen utilization" evidence=IBA] [GO:0072488 "ammonium transmembrane transport" evidence=IBA] InterP…	sp|Q84KJ6|AMT31_ORYSJ Ammonium transporter 3 member 1 OS=Oryza sativa subsp. japonica GN=AMT3-1 PE=2 SV=1	XP_004503880.1 PREDICTED: ammonium transporter 3 member 2-like [Cicer arietinum]	G7LFR8_MEDTR/31-455 G7LFR8.1 PF00909.18;Ammonium_transp;	3847.GLYMA05G33010.1	XM_003630338 Medicago truncatula ammonium transporter 1 protein mRNA	cam:101499181 ammonium transporter 3 member 2-like	0.11	0.29	0.33	0.92	4.27	0.65	7.68504	0.972116	0.00144455	0.0781831	0.49306	1.76754	0.293432	0.51078	0.674969	1.20945	3.08481	1.00836	3	8	9	25	116	17
c143199_g2_i1	UNIPROTKB|Q60DM2 - symbol:OSJNBb0036M02.9 "F-box domain containing protein" species:39947 "Oryza sativa Japonica Group" [GO:0004842 "ubiquitin-protein transferase activity" evidence=IBA] [GO:0019005 "SCF ubiquitin ligase complex" evidence=IBA] [GO:0031146 "SCF-dependent proteasomal ubiquitin-dependent protein catabolic process" evidence=IBA] InterPro:IPR001810 InterPro:IPR036047 InterPro:IPR03639…	sp|P0C2F6|RNHX1_ARATH Putative ribonuclease H protein At1g65750 OS=Arabidopsis thaliana GN=At1g65750 PE=3 SV=1	PNY14982.1 ribonuclease H [Trifolium pratense]	B8AYJ9_ORYSI/72-173 B8AYJ9.1 PF13966.3;zf-RVT;	39947.LOC_Os07g42234.1	.	ccaj:109802651 uncharacterized protein LOC109802651	0.98	1.22	0.22	5.79	13.09	1.06	7.68356	1.70773	0.00177268	0.0896562	0.742391	2.30569	1.03744	0.928081	0.261656	2.3785	3.66428	0.874283	14	17	3	80	181	14
c124022_g1_i1	UNIPROTKB|B9GJN3 - symbol:POPTR_0001s24680g "Glycosyl hydrolase family 17 family protein" species:3694 "Populus trichocarpa" [GO:0004553 "hydrolase activity, hydrolyzing O-glycosyl compounds" evidence=IBA] [GO:0030247 "polysaccharide binding" evidence=IBA] [GO:0046658 "anchored component of plasma membrane" evidence=IBA] InterPro:IPR000490 Pfam:PF00332 PROSITE:PS00587 GO:GO:0005975 GO:GO:0030247 …	sp|P52409|E13B_WHEAT Glucan endo-1,3-beta-glucosidase OS=Triticum aestivum GN=GLC1 PE=2 SV=1	GAU47283.1 hypothetical protein TSUD_94720 [Trifolium subterraneum]	G7JIQ2_MEDTR/44-361 G7JIQ2.2 PF00332.15;Glyco_hydro_17;	3694.POPTR_0001s24680.1	XM_003607797 Medicago truncatula O-glycosyl hydrolase family 17 protein partial mRNA	mtr:MTR_4g083500 O-glycosyl hydrolase family 17 protein	0.03	0.24	0.09	1.09	0.91	1.02	7.66842	0.265542	0.000291496	0.027116	0.29234	1.54096	0.104584	0.51078	0.261656	1.53106	1.55366	1.53815	1	8	3	36	30	32
c143015_g1_i2	TAIR|locus:2057427 - symbol:AT2G26110 "AT2G26110" species:3702 "Arabidopsis thaliana" [GO:0003674 "molecular_function" evidence=ND] [GO:0009507 "chloroplast" evidence=ISM] [GO:0016021 "integral component of membrane" evidence=IEA] [GO:0009737 "response to abscisic acid" evidence=IDA] TAIR:locus:2057427 GO:GO:0016021 Proteomes:UP000006548 GO:GO:0009737 EMBL:CP002685 EMBL:AC004747 UniGene:At.22426 …	.	GAU34780.1 hypothetical protein TSUD_205840 [Trifolium subterraneum]	A0A072UTW6_MEDTR/212-246 A0A072UTW6.1 PF05553.8;DUF761;	29760.VIT_04s0008g01250.t01	.	mtr:MTR_4g126170 DUF4408 domain protein	0.18	0.98	0.25	3.57	6.35	1.03	7.65947	1.08649	0.00105225	0.0634389	0.506657	1.97193	0.293432	0.887245	0.339296	2.01613	2.93463	0.965035	3	16	4	58	103	16
c140143_g2_i1	UNIPROTKB|Q2F946 - symbol:orf490 "Uncharacterized protein" species:39947 "Oryza sativa Japonica Group" [GO:0005739 "mitochondrion" evidence=IC] GO:GO:0005739 EMBL:DQ167807 EMBL:DQ167400 HOGENOM:HOG000078713 eggNOG:KOG0017 eggNOG:COG2801 InterPro:IPR013103 Pfam:PF07727 Uniprot:Q2F946	sp|Q94HW2|POLR1_ARATH Retrovirus-related Pol polyprotein from transposon RE1 OS=Arabidopsis thaliana GN=RE1 PE=2 SV=1	AGW47867.1 polyprotein [Phaseolus vulgaris]	I1HKQ7_BRADI/998-1243 I1HKQ7.1 PF07727.11;RVT_2;	39947.LOC_Os12g05520.1	.	ccaj:109818890 uncharacterized protein LOC109818890	0.61	0.38	0.44	2.28	7.37	2.62	7.64293	2.18256	0.000102222	0.0139104	0.994134	2.9218	1.32405	0.711257	0.947095	2.257	3.99718	2.51123	20	12	14	72	232	79
c142603_g3_i7	.	.	.	.	.	.	.	1.45	0.9	1.31	10.56	16.27	5.02	7.62053	3.18812	5.54451e-06	0.00166361	1.59043	3.90772	1.94748	1.15144	1.67238	3.90856	4.77891	3.03568	38	23	33	267	410	121
c58542_g1_i1	UNIPROTKB|I1JII8 - symbol:GLYMA_02G268000 "Uncharacterized protein" species:3847 "Glycine max" [GO:0009693 "ethylene biosynthetic process" evidence=IBA] [GO:0051213 "dioxygenase activity" evidence=IBA] InterPro:IPR005123 Pfam:PF03171 PROSITE:PS51471 GO:GO:0009693 GO:GO:0016491 GO:GO:0046872 Proteomes:UP000008827 eggNOG:KOG0143 eggNOG:COG3491 Gene3D:2.60.120.330 InterPro:IPR027443 OrthoDB:EOG09360…	sp|Q9MB94|ACCO_PRUMU 1-aminocyclopropane-1-carboxylate oxidase OS=Prunus mume GN=ACO1 PE=2 SV=1	AOD74919.1 1-aminocyclopropane-1-carboxylate oxidase 3 [Pisum sativum]	.	3847.GLYMA02G43560.1	KX261618 Pisum sativum cultivar I3 1-aminocyclopropane-1-carboxylate oxidase 3 (ACO3) mRNA, complete cds	mtr:MTR_5g085330 1-aminocyclopropane-1-carboxylate oxidase	0.16	0.46	0.17	2.19	0.97	3.52	7.61681	1.18021	0.00019356	0.0205287	0.558433	2.16323	0.460396	0.801933	0.41297	2.15865	1.5216	2.80946	5	14	5	66	29	101
c145895_g2_i1	UNIPROTKB|W4XQ94 - symbol:Sp-PolppL_51 "Uncharacterized protein" species:7668 "Strongylocentrotus purpuratus" [GO:0004536 "deoxyribonuclease activity" evidence=IBA] [GO:0006308 "DNA catabolic process" evidence=IBA] InterPro:IPR001130 InterPro:IPR001584 InterPro:IPR036397 Pfam:PF00665 Pfam:PF01026 PROSITE:PS50994 InterPro:IPR000477 InterPro:IPR012337 Pfam:PF00078 Gene3D:2.40.70.10 InterPro:IPR0211…	sp|O92815|POL_WDSV Gag-Pol polyprotein OS=Walleye dermal sarcoma virus GN=gag-pol PE=1 SV=2	AIL24042.1 pol polyprotein, partial [Trifolium repens]	K7LC88_SOYBN/139-502 K7LC88.1 PF10536.6;PMD;	39947.LOC_Os06g22520.1	.	gmx:106797694 protein NYNRIN-like	0.24	0.68	0.03	2.53	1.04	4.15	7.55001	2.52609	0.000501559	0.0394196	1.05769	3.30664	1.18785	1.80563	0.1796	3.34126	2.48051	4.09815	17	47	2	174	71	271
c129079_g2_i7	.	.	.	.	.	.	.	0.57	0.72	0.58	6.67	3.88	5.51	7.50003	0.410321	0.000171502	0.0194483	0.352782	1.63533	0.379328	0.339722	0.339296	1.77188	1.45525	1.67886	4	5	4	46	27	37
c141386_g2_i1	.	.	.	.	.	AP007290 Lotus japonicus genomic DNA, clone: LjT20H21, TM0319, complete sequence	.	0.32	0.67	0.08	3.6	1.51	3.84	7.48663	1.82352	0.000152428	0.0180593	0.791618	2.75331	0.927675	1.18552	0.261656	2.95837	2.16482	3.13675	12	24	3	129	54	131
c124115_g1_i1	.	.	.	.	.	.	.	0.14	0.21	0.14	2.25	0.63	1.46	7.48277	-0.356253	0.000559912	0.0421954	0.198319	1.07127	0.202095	0.213263	0.1796	1.42223	0.660548	1.13102	2	3	2	32	9	20
c144232_g5_i3	TAIR|locus:2083730 - symbol:AT3G52110 "AT3G52110" species:3702 "Arabidopsis thaliana" [GO:0004527 "exonuclease activity" evidence=IEA] [GO:0005634 "nucleus" evidence=ISM] [GO:0008150 "biological_process" evidence=ND] [GO:0016021 "integral component of membrane" evidence=IEA] TAIR:locus:2083730 Proteomes:UP000006548 EMBL:CP002686 EMBL:AL049711 EMBL:BT015808 EMBL:BT020217 PIR:T49090 RefSeq:NP_19077…	.	XP_013459167.1 uncharacterized protein LOC25488761 isoform X1 [Medicago truncatula] <KEH33220.1 hypothetical protein MTR_3g028600 [Medicago truncatula]	.	3847.GLYMA15G42920.3	XM_013603713 Medicago truncatula hypothetical protein mRNA	mtr:MTR_3g028600 hypothetical protein	0.2	0.72	0.08	3.31	2.03	2.67	7.44572	1.17496	0.000239088	0.0243318	0.535929	2.24475	0.460396	0.967792	0.1796	2.40734	2.0793	2.2476	5	18	2	82	50	63
c32762_g1_i1	UNIPROTKB|K7L2P5 - symbol:GLYMA_07G195300 "Uncharacterized protein" species:3847 "Glycine max" [GO:0005829 "cytosol" evidence=IBA] [GO:0006541 "glutamine metabolic process" evidence=IBA] [GO:0004066 "asparagine synthase (glutamine-hydrolyzing) activity" evidence=IBA] [GO:0006529 "asparagine biosynthetic process" evidence=IBA] [GO:0042803 "protein homodimerization activity" evidence=IBA] Proteomes…	sp|P24805|TSJT1_TOBAC Stem-specific protein TSJT1 OS=Nicotiana tabacum GN=TSJT1 PE=2 SV=1	XP_013457060.1 uncharacterized protein LOC25493184 [Medicago truncatula] <KEH31091.1 stem-specific TSJT1-like protein [Medicago truncatula]	G7ZZ88_MEDTR/65-292 G7ZZ88.1 PF12481.5;DUF3700;	3847.GLYMA07G31500.2	XM_013601606 Medicago truncatula stem-specific TSJT1-like protein partial mRNA	mtr:MTR_4g088955 stem-specific TSJT1-like protein	2.47	8.86	6.95	27.09	67.62	44.88	7.43987	3.35684	2.9466e-06	0.00104732	1.70622	4.10571	1.13943	2.00965	1.96958	3.32624	4.85807	4.13282	16	57	44	172	434	278
c145715_g1_i1	UNIPROTKB|F6H2U0 - symbol:VIT_04s0008g02170 "Putative uncharacterized protein" species:29760 "Vitis vinifera" [GO:0003723 "RNA binding" evidence=IBA] [GO:0004525 "ribonuclease III activity" evidence=IBA] [GO:0005634 "nucleus" evidence=IBA] [GO:0005737 "cytoplasm" evidence=IBA] [GO:0016442 "RISC complex" evidence=IBA] [GO:0030422 "production of siRNA involved in RNA interference" evidence=IBA] Int…	sp|Q94HW2|POLR1_ARATH Retrovirus-related Pol polyprotein from transposon RE1 OS=Arabidopsis thaliana GN=RE1 PE=2 SV=1	PNX93614.1 retrovirus-related Pol polyprotein from transposon TNT 1-94 [Trifolium pratense]	M4CW55_BRARP/742-991 M4CW55.1 PF07727.11;RVT_2;	3711.Bra008641.1-P	CP023117 Lupinus angustifolius cultivar Tanjil chromosome LG-05	ini:109162749 uncharacterized LOC109162749	1.58	0.6	0.33	16.96	5.83	0.84	7.42991	4.41906	0.000742116	0.0513742	2.31734	4.55093	3.52679	1.91124	1.51398	6.27304	5.04448	2.33527	140	52	28	1454	496	68
c119585_g1_i1	.	.	KOM42266.1 hypothetical protein LR48_Vigan04g246400 [Vigna angularis] <BAT77562.1 hypothetical protein VIGAN_02014700 [Vigna angularis var. angularis]	.	3847.GLYMA06G00760.1	.	pvu:PHAVU_009G000300g hypothetical protein	3.14	0.34	0.35	28.71	8.68	0.24	7.39136	1.83681	0.0190903	0.336503	0.703194	2.18133	1.63466	0.213263	0.261656	3.82017	2.56158	0.162228	28	3	3	250	76	2
c104813_g1_i1	TAIR|locus:2010419 - symbol:AT1G27990 "AT1G27990" species:3702 "Arabidopsis thaliana" [GO:0003674 "molecular_function" evidence=ND] [GO:0008150 "biological_process" evidence=ND] [GO:0016021 "integral component of membrane" evidence=IEA] TAIR:locus:2010419 GO:GO:0016021 EMBL:CP002684 Proteomes:UP000006548 EMBL:AC069471 UniGene:At.66881 EMBL:AK317213 PIR:D86405 RefSeq:NP_174120.1 STRING:3702.AT1G27…	.	XP_003630344.1 uncharacterized protein LOC11438987 [Medicago truncatula] <AET04820.1 transmembrane protein, putative [Medicago truncatula]	G7LEY0_MEDTR/212-307 G7LEY0.1 PF12527.5;DUF3727;	3847.GLYMA06G16380.5	AC160836 Medicago truncatula clone mth2-115l23, complete sequence	mtr:MTR_8g094540 transmembrane protein, putative	0.12	0.12	0.12	0.44	1.89	0.59	7.3905	-0.0629826	0.00224558	0.103654	0.256117	1.18119	0.293432	0.213263	0.261656	0.657636	2.01166	0.874283	3	3	3	11	47	14
c118767_g1_i2	.	.	.	.	.	.	.	0.42	0.75	0.22	1.4	8.59	0.56	7.37706	0.351042	0.00640928	0.180569	0.338304	1.2499	0.379328	0.455984	0.1796	0.750602	2.62331	0.375773	4	7	2	13	80	5
c144595_g3_i1	TAIR|locus:2061529 - symbol:ACD11 "AT2G34690" species:3702 "Arabidopsis thaliana" [GO:0005737 "cytoplasm" evidence=ISM;IEA] [GO:0008289 "lipid binding" evidence=IEA] [GO:0120009 "intermembrane lipid transfer" evidence=IEA] [GO:0120013 "intermembrane lipid transfer activity" evidence=IEA] [GO:0008219 "cell death" evidence=IMP] [GO:0009751 "response to salicylic acid" evidence=IMP] [GO:0009816 "def…	sp|O64587|ACD11_ARATH Accelerated cell death 11 OS=Arabidopsis thaliana GN=ACD11 PE=1 SV=1	XP_003594554.1 accelerated cell death 11 [Medicago truncatula] <AES64805.1 glycolipid transfer protein [Medicago truncatula] <AFK34315.1 unknown [Medicago truncatula]	G7IKX4_MEDTR/84-222 G7IKX4.1 PF08718.8;GLTP;	3694.POPTR_0006s05030.1	AC192958 Medicago truncatula chromosome 2 BAC clone mte1-45m19, complete sequence	mtr:MTR_2g030530 glycolipid transfer protein	0.42	0.74	0.54	1.9	1.56	10.57	7.36461	2.89343	0.000153946	0.0181488	1.45133	3.33076	1.36674	1.54186	1.44541	2.54349	2.54573	4.90306	21	36	26	92	75	486
c134667_g3_i2	.	.	.	.	.	.	.	1.15	1.15	2.93	14.79	0.77	29.32	7.34825	1.38059	0.00458691	0.152773	0.644012	1.98136	0.537151	0.399024	0.995861	2.31903	0.331225	3.29382	6	6	15	76	4	148
c119729_g1_i1	TAIR|locus:2076829 - symbol:LBD41 "LOB domain-containing protein 41" species:3702 "Arabidopsis thaliana" [GO:0005634 "nucleus" evidence=ISM] [GO:0006355 "regulation of transcription, DNA-templated" evidence=IDA] TAIR:locus:2076829 Proteomes:UP000006548 EMBL:AC021640 EMBL:CP002686 GO:GO:0006355 InterPro:IPR004883 InterPro:IPR017414 Pfam:PF03195 PIRSF:PIRSF038155 PROSITE:PS50891 HOGENOM:HOG00023745…	sp|Q9M886|LBD41_ARATH LOB domain-containing protein 41 OS=Arabidopsis thaliana GN=LBD41 PE=2 SV=1	PNX99138.1 LOB domain-containing protein 41-like [Trifolium pratense]	.	3847.GLYMA08G48040.2	.	cam:105851536 LOB domain-containing protein 41-like	0.55	1.69	0.29	8.54	2.18	9.65	7.30721	1.26949	0.000497712	0.0392692	0.588866	2.20072	0.537151	0.967792	0.261656	2.51727	1.31265	2.77224	6	18	3	90	23	98
c121681_g1_i3	.	.	GAU26836.1 hypothetical protein TSUD_289410 [Trifolium subterraneum]	.	3847.GLYMA09G04690.1	XM_013607727 Medicago truncatula hypothetical protein partial mRNA	mtr:MTR_2g435740 hypothetical protein	7.8	4.32	4.17	42.85	14.23	85.45	7.30209	3.93036	1.13819e-05	0.00272437	2.13481	4.49999	2.79484	1.71519	1.8944	4.53651	3.33591	5.62757	79	43	41	423	141	814
c130923_g1_i1	UNIPROTKB|I1KJJ2 - symbol:GLYMA_07G115500 "Patatin" species:3847 "Glycine max" [GO:0004620 "phospholipase activity" evidence=IBA] [GO:0005737 "cytoplasm" evidence=IBA] [GO:0016020 "membrane" evidence=IBA] [GO:0047372 "acylglycerol lipase activity" evidence=IBA] InterPro:IPR002641 InterPro:IPR016035 Pfam:PF01734 PROSITE:PS51635 GO:GO:0005737 GO:GO:0016020 GO:GO:0016042 Proteomes:UP000008827 GO:GO:…	sp|O48723|PLP2_ARATH Patatin-like protein 2 OS=Arabidopsis thaliana GN=PLP2 PE=1 SV=1	XP_013443843.1 patatin-like protein 4 [Medicago truncatula] <KEH17868.1 patatin-like phospholipase [Medicago truncatula]	A0A072TM25_MEDTR/35-233 A0A072TM25.1 PF01734.19;Patatin;	3847.GLYMA07G13780.1	XM_013588394 Medicago truncatula patatin-like phospholipase mRNA	mtr:MTR_8g007065 patatin-like phospholipase	2.11	2.12	5.26	7.89	21.53	48.48	7.29905	4.29084	1.87021e-05	0.00404883	2.39872	4.78662	2.22775	1.82738	3.14104	3.37085	5.01023	5.97878	49	48	118	178	484	1043
c129921_g1_i1	TAIR|locus:2167654 - symbol:CRA1 "AT5G44120" species:3702 "Arabidopsis thaliana" [GO:0000326 "protein storage vacuole" evidence=IEA] [GO:0005634 "nucleus" evidence=ISM] [GO:0045735 "nutrient reservoir activity" evidence=IEA;ISS;IDA] [GO:0010431 "seed maturation" evidence=IDA] [GO:0009737 "response to abscisic acid" evidence=IEP] [GO:0071215 "cellular response to abscisic acid stimulus" evidence=I…	sp|P05692|LEGJ_PEA Legumin J OS=Pisum sativum GN=LEGJ PE=1 SV=1	GAU11656.1 hypothetical protein TSUD_334690 [Trifolium subterraneum]	A0A072U489_MEDTR/37-190 A0A072U489.1 PF00190.19;Cupin_1;	3847.GLYMA19G34770.2	XM_013594446 Medicago truncatula glycinin G4 partial mRNA	mtr:MTR_7g096970 glycinin G4	0.82	0.4	0.26	0.37	10.75	0.42	7.1889	1.96723	0.0138093	0.281073	0.887364	1.88187	1.44849	0.663689	0.549909	0.608805	4.31033	0.726462	23	11	7	10	292	11
c120300_g3_i1	.	.	.	.	.	.	.	0.18	0.54	0.36	5.25	1.61	2.22	7.16792	-0.592403	0.00120295	0.0693635	0.165815	0.924277	0.104584	0.213263	0.1796	1.33485	0.660548	0.777437	1	3	2	29	9	12
c127273_g1_i1	TAIR|locus:2199297 - symbol:ENDO2 "AT1G68290" species:3702 "Arabidopsis thaliana" [GO:0003676 "nucleic acid binding" evidence=IEA;ISS] [GO:0004519 "endonuclease activity" evidence=ISS;IDA] [GO:0005576 "extracellular region" evidence=ISM] [GO:0006308 "DNA catabolic process" evidence=IEA;ISS] [GO:0046872 "metal ion binding" evidence=IEA] [GO:0000014 "single-stranded DNA endodeoxyribonuclease activi…	sp|Q9C9G4|ENDO2_ARATH Endonuclease 2 OS=Arabidopsis thaliana GN=ENDO2 PE=1 SV=1	XP_003592645.1 endonuclease 2 [Medicago truncatula] <AES62896.1 S1/P1 nuclease family protein [Medicago truncatula] <AFK46202.1 unknown [Medicago truncatula]	I1NFK4_SOYBN/24-284 I1NFK4.1 PF02265.13;S1-P1_nuclease;	3847.GLYMA20G25090.1	XM_003592597 Medicago truncatula S1/P1 nuclease family protein mRNA	mtr:MTR_1g110510 S1/P1 nuclease family protein	0.31	1.32	1.27	5.76	0.63	16.65	7.16722	2.00251	0.00271117	0.115913	0.919607	2.41611	0.460396	1.08076	1.21766	2.53044	0.718266	3.99962	5	21	20	91	10	252
c128494_g1_i2	UNIPROTKB|C6SVN6 - symbol:GLYMA_08G096500 "Uncharacterized protein" species:3847 "Glycine max" [GO:0003714 "transcription corepressor activity" evidence=IBA] [GO:0005634 "nucleus" evidence=IBA] [GO:0009611 "response to wounding" evidence=IBA] [GO:0031347 "regulation of defense response" evidence=IBA] [GO:1903507 "negative regulation of nucleic acid-templated transcription" evidence=IBA] [GO:20000…	sp|Q8LBM2|TIF5A_ARATH Protein TIFY 5A OS=Arabidopsis thaliana GN=TIFY5A PE=1 SV=1	GAU44851.1 hypothetical protein TSUD_112250 [Trifolium subterraneum]	M1DYX9_SOLTU/38-180 M1DYX9.1 PF14223.3;Retrotran_gag_2;	3847.GLYMA15G09980.1	.	cam:101504711 protein TIFY 5A-like	0.52	1.76	1.21	11.32	2.08	14.26	7.1302	3.6638	2.15054e-05	0.00441491	1.97783	4.21412	1.44849	2.33222	2.15277	4.73158	2.75324	5.15755	23	76	52	487	89	583
c136740_g2_i1	TAIR|locus:2196045 - symbol:AT1G02660 "AT1G02660" species:3702 "Arabidopsis thaliana" [GO:0004806 "triglyceride lipase activity" evidence=ISS] [GO:0005576 "extracellular region" evidence=ISM] [GO:0006629 "lipid metabolic process" evidence=ISS] [GO:0016298 "lipase activity" evidence=IBA] InterPro:IPR002921 Pfam:PF01764 InterPro:IPR029058 TAIR:locus:2196045 GO:GO:0016021 EMBL:CP002684 Proteomes:UP0…	.	AES82170.1 triacylglycerol lipase [Medicago truncatula]	.	3847.GLYMA02G01720.1	XM_004494875 PREDICTED: Cicer arietinum uncharacterized LOC101493817 (LOC101493817), mRNA	mtr:MTR_7g109350 triacylglycerol lipase	0.08	0.16	0.25	1.07	1.57	1.38	7.10847	-0.58886	0.000676937	0.0484673	0.17062	0.956672	0.104584	0.145619	0.261656	0.750602	1.15438	0.965035	1	2	3	13	19	16
c139473_g1_i4	.	.	.	.	.	.	.	0.35	0.76	0.41	6.57	3.57	1.87	7.09859	1.41801	0.000149362	0.0177846	0.68968	2.34877	0.610027	0.845219	0.613794	2.95837	2.46373	1.62421	7	15	8	129	70	35
c128891_g1_i1	.	.	.	.	.	.	.	0.04	0.04	0.04	0.52	0.24	0.29	7.09127	-1.29494	0.00342103	0.131898	0.0906074	0.575025	0.104584	0.0746459	0.0925927	0.750602	0.472094	0.50238	1	1	1	13	6	7
c108550_g1_i1	.	.	PNX74447.1 putative calcium-binding protein CML10-like [Trifolium pratense]	.	.	.	mtr:MTR_1g019640 EF hand protein	1.65	15.27	6.99	96.28	15.02	68.07	7.08152	2.27698	0.000450872	0.0365663	1.02053	2.9946	0.379328	1.59354	1.08871	3.73741	1.78734	3.45906	4	38	17	235	38	168
c144193_g3_i1	UNIPROTKB|Q53JP1 - symbol:LOC_Os11g25070 "Integrase core domain, putative" species:39947 "Oryza sativa Japonica Group" [GO:0009061 "anaerobic respiration" evidence=IBA] [GO:0018171 "peptidyl-cysteine oxidation" evidence=IBA] [GO:0070483 "detection of hypoxia" evidence=IBA] InterPro:IPR001584 InterPro:IPR036397 Pfam:PF00665 PROSITE:PS50994 InterPro:IPR012337 GO:GO:0055114 EMBL:DP000010 GO:GO:00036…	sp|Q87040|POL_SFVCP Pro-Pol polyprotein OS=Simian foamy virus (isolate chimpanzee) GN=pol PE=3 SV=1	XP_024626007.1 LOW QUALITY PROTEIN: uncharacterized protein LOC112416432 [Medicago truncatula]	Q75G47_ORYSJ/1177-1292 Q75G47.1 PF00665.23;rve;	3694.POPTR_0011s01230.1	GQ267464 Pisum sativum cultivar Carrera retrotransposon Ty3/gypsy-like element Ogre, partial sequence	gmx:100815788 uncharacterized protein LOC100815788	0.08	0.3	0.05	0.16	0.36	2.79	7.07216	0.525396	0.00747701	0.196315	0.378907	1.34447	0.293432	0.663689	0.1796	0.39506	0.878736	2.75962	3	11	2	6	13	97
c137687_g1_i4	UNIPROTKB|Q5E9Y6 - symbol:PRUNE "Protein prune homolog" species:9913 "Bos taurus" [GO:0004427 "inorganic diphosphatase activity" evidence=IEA] [GO:0005634 "nucleus" evidence=IEA] [GO:0005737 "cytoplasm" evidence=IEA] [GO:0005925 "focal adhesion" evidence=IEA] [GO:0046872 "metal ion binding" evidence=IEA] InterPro:IPR004097 Pfam:PF02833 SMART:SM01131 InterPro:IPR001667 GO:GO:0005829 GO:GO:0005634 …	sp|Q5E9Y6|PRUN1_BOVIN Exopolyphosphatase PRUNE1 OS=Bos taurus GN=PRUNE1 PE=2 SV=1	XP_020215311.1 protein prune homolog isoform X2 [Cajanus cajan]	K7LS83_SOYBN/385-534 K7LS83.1 PF02833.11;DHHA2;	3847.GLYMA12G00481.1	XM_014764361 PREDICTED: Glycine max protein prune homolog (LOC100802064), transcript variant X3, mRNA	ccaj:109799183 protein prune homolog isoform X1	0.03	0.3	0.23	0.6	1.91	1.68	7.05895	0.62305	0.00117105	0.0683515	0.406021	1.71093	0.104584	0.563571	0.549909	0.959764	2.22579	1.94723	1	9	7	18	57	48
c116860_g1_i1	UNIPROTKB|Q8H935 - symbol:Vfphot1a "Phototropin" species:3906 "Vicia faba" [GO:0005515 "protein binding" evidence=IPI] InterPro:IPR000700 InterPro:IPR000719 InterPro:IPR008271 InterPro:IPR017441 Pfam:PF00069 PROSITE:PS00107 PROSITE:PS00108 PROSITE:PS50011 PROSITE:PS50113 SMART:SM00220 InterPro:IPR011009 InterPro:IPR000014 InterPro:IPR001610 Prosite:PS50112 GO:GO:0005524 GO:GO:0005622 SUPFAM:SSF56…	sp|O48963|PHOT1_ARATH Phototropin-1 OS=Arabidopsis thaliana GN=PHOT1 PE=1 SV=1	BAC23098.1 phototropin [Vicia faba]	G7JSJ7_MEDTR/654-927 G7JSJ7.2 PF00069.22;Pkinase;	3847.GLYMA12G07890.3	AB095909 Vicia faba Vfphot1a mRNA for phototropin, complete cds	cam:101492784 phototropin-1-like	2.76	1.82	3.7	13.51	45.99	3.55	7.026	2.62403	0.00114064	0.0672612	1.29105	2.94581	1.44849	0.845219	1.57944	2.76021	4.66244	1.41478	23	15	30	110	377	28
c106683_g1_i1	.	.	KEH43501.1 hypothetical protein MTR_1g094250 [Medicago truncatula]	.	3847.GLYMA20G32290.1	XM_013614009 Medicago truncatula hypothetical protein partial mRNA	mtr:MTR_1g094250 hypothetical protein	1.56	7.85	2.72	23.07	2.8	64.14	6.99149	3.28794	0.00110075	0.0656975	1.66556	3.47821	1.13943	2.37715	1.4801	3.70873	1.48881	5.2371	16	79	27	230	28	617
c138143_g4_i2	TAIR|locus:2154084 - symbol:SRO5 "AT5G62520" species:3702 "Arabidopsis thaliana" [GO:0003950 "NAD+ ADP-ribosyltransferase activity" evidence=IEA] [GO:0005634 "nucleus" evidence=ISM] [GO:0007275 "multicellular organism development" evidence=IEA] [GO:0016363 "nuclear matrix" evidence=IEA] [GO:0005739 "mitochondrion" evidence=IDA] [GO:0009651 "response to salt stress" evidence=IEP] [GO:0072593 "reac…	sp|Q9FJJ3|SRO5_ARATH Probable inactive poly [ADP-ribose] polymerase SRO5 OS=Arabidopsis thaliana GN=SRO5 PE=1 SV=1	XP_004501930.1 PREDICTED: probable inactive poly [ADP-ribose] polymerase SRO2 isoform X1 [Cicer arietinum]	F6HHU3_VITVI/42-234 F6HHU3.1 PF00644.17;PARP;	3847.GLYMA04G35560.1	XM_012716266 PREDICTED: Cicer arietinum probable inactive poly [ADP-ribose] polymerase SRO2 (LOC101498415), transcript variant X2, mRNA	cam:101498415 probable inactive poly [ADP-ribose] polymerase SRO2	0.39	1.21	0.44	11.86	0.59	3.83	6.98838	2.22653	0.00138037	0.0760975	1.05817	2.65672	0.869495	1.46068	0.844319	4.16228	1.02313	2.78475	11	33	12	322	16	99
c137197_g1_i1	UNIPROTKB|F6HNB9 - symbol:VIT_13s0019g05090 "Putative uncharacterized protein" species:29760 "Vitis vinifera" [GO:0009507 "chloroplast" evidence=IBA] InterPro:IPR003959 Pfam:PF00004 InterPro:IPR003593 InterPro:IPR027417 SUPFAM:SSF52540 GO:GO:0005524 GO:GO:0009507 SMART:SM00382 Proteomes:UP000009183 eggNOG:ENOG410IHVJ eggNOG:COG3854 OrthoDB:EOG09360AEH CDD:cd02645 InterPro:IPR034081 EMBL:FN595998 …	.	XP_013470225.1 uncharacterized protein ycf45 [Medicago truncatula] <KEH44263.1 P-loop nucleoside triphosphate hydrolase superfamily protein [Medicago truncatula]	.	29760.VIT_13s0019g05090.t01	.	mtr:MTR_1g111400 P-loop nucleoside triphosphate hydrolase superfamily protein	0.99	0.5	0.51	6	3.04	7.69	6.98236	0.939113	0.000353016	0.0310211	0.520521	2.00211	0.808871	0.339722	0.41297	2.03473	1.55366	2.41792	10	5	5	59	30	73
c107798_g1_i1	.	.	AES65014.1 hypothetical protein MTR_2g034340 [Medicago truncatula]	.	3847.GLYMA15G15121.1	.	mtr:MTR_2g034340 hypothetical protein	2.49	9.51	3.39	46.64	2.67	66.71	6.96936	2.90074	0.00124186	0.0709198	1.43888	3.18651	1.08934	2.00965	1.21766	3.95325	1.02313	4.58314	15	57	20	276	16	386
c134911_g1_i2	TAIR|locus:2170239 - symbol:LEA4-5 "AT5G06760" species:3702 "Arabidopsis thaliana" [GO:0003674 "molecular_function" evidence=ND] [GO:0009793 "embryo development ending in seed dormancy" evidence=IEA;ISS] [GO:0009409 "response to cold" evidence=IDA] [GO:0006970 "response to osmotic stress" evidence=IMP] [GO:0009414 "response to water deprivation" evidence=IMP] [GO:0048316 "seed development" eviden…	sp|Q01417|PM1_SOYBN 18 kDa seed maturation protein OS=Glycine max GN=GMPM1 PE=2 SV=1	GAU23421.1 hypothetical protein TSUD_331190 [Trifolium subterraneum]	G7KVD4_MEDTR/9-78 G7KVD4.1 PF03760.12;LEA_1;	3847.GLYMA19G32920.1	XM_003625210 Medicago truncatula seed maturation protein mRNA	aprc:113863214 18 kDa seed maturation protein	1.19	11.79	8.87	39.84	23.44	96.79	6.95696	4.52259	4.54406e-05	0.00751155	2.49112	5.13861	1.13943	3.21475	3.11919	4.83073	4.38351	6.2016	16	156	116	523	308	1220
c129263_g1_i1	TAIR|locus:2174527 - symbol:AT5G57500 "AT5G57500" species:3702 "Arabidopsis thaliana" [GO:0000139 "Golgi membrane" evidence=IEA] [GO:0005794 "Golgi apparatus" evidence=ISM] [GO:0006486 "protein glycosylation" evidence=IEA] [GO:0008378 "galactosyltransferase activity" evidence=IEA] [GO:0016021 "integral component of membrane" evidence=IEA] [GO:0016757 "transferase activity, transferring glycosyl g…	sp|Q9ASW1|B3GTG_ARATH Hydroxyproline O-galactosyltransferase GALT3 OS=Arabidopsis thaliana GN=GALT3 PE=2 SV=1	XP_004507843.1 PREDICTED: uncharacterized protein LOC101492465 [Cicer arietinum]	V4LJN2_EUTSA/85-255 V4LJN2.1 PF01762.18;Galactosyl_T;	3847.GLYMA13G01060.1	XM_003610089 Medicago truncatula galactosyltransferase family protein mRNA	cam:101492465 uncharacterized LOC101492465	0.24	0.57	0.29	2.55	0.17	5.95	6.95209	1.24185	0.00444468	0.151208	0.629664	1.87463	0.537151	0.801933	0.549909	2.08915	0.331225	3.20351	6	14	7	62	4	138
c75722_g1_i1	TAIR|locus:2161907 - symbol:AT5G63130 "AT5G63130" species:3702 "Arabidopsis thaliana" [GO:0003674 "molecular_function" evidence=ND] [GO:0005634 "nucleus" evidence=ISM] [GO:0008150 "biological_process" evidence=ND] InterPro:IPR000270 Pfam:PF00564 SMART:SM00666 TAIR:locus:2161907 Proteomes:UP000006548 EMBL:CP002688 EMBL:AB008265 HOGENOM:HOG000240629 EMBL:BT003726 EMBL:AK117358 RefSeq:NP_001318869.1…	.	XP_013457754.1 uncharacterized protein LOC25493721 [Medicago truncatula] <KEH31785.1 PB1 domain protein [Medicago truncatula]	A0A072V0Z1_MEDTR/23-110 A0A072V0Z1.1 PF00564.21;PB1;	3847.GLYMA06G18770.2	XM_013602300 Medicago truncatula PB1 domain protein mRNA	mtr:MTR_4g105020 PB1 domain protein	0.53	5.79	1.88	37.22	12.55	10.23	6.88652	1.34833	0.000851893	0.0551277	0.622846	2.26422	0.202095	1.11653	0.549909	3.05267	2.03456	1.70543	2	22	7	139	48	38
c131433_g1_i1	TAIR|locus:2058006 - symbol:XTH32 "AT2G36870" species:3702 "Arabidopsis thaliana" [GO:0004553 "hydrolase activity, hydrolyzing O-glycosyl compounds" evidence=IEA] [GO:0005576 "extracellular region" evidence=ISM] [GO:0005618 "cell wall" evidence=IEA] [GO:0005975 "carbohydrate metabolic process" evidence=IEA] [GO:0010411 "xyloglucan metabolic process" evidence=IEA] [GO:0016762 "xyloglucan:xylogluco…	sp|Q9SJL9|XTH32_ARATH Probable xyloglucan endotransglucosylase/hydrolase protein 32 OS=Arabidopsis thaliana GN=XTH32 PE=2 SV=1	XP_003606342.2 probable xyloglucan endotransglucosylase/hydrolase protein 32 [Medicago truncatula] <AES88539.2 xyloglucan endotransglucosylase/hydrolase family protein [Medicago truncatula]	G7JNA9_MEDTR/50-234 G7JNA9.2 PF00722.18;Glyco_hydro_16;	3847.GLYMA11G19920.1	XM_003606294 Medicago truncatula xyloglucan endotransglucosylase/hydrolase family protein mRNA	mtr:MTR_4g057450 xyloglucan endotransglucosylase/hydrolase family protein	0.04	0.36	0.18	0.23	1.42	2.63	6.86881	0.232117	0.00527751	0.164933	0.31822	1.33884	0.104584	0.51078	0.339296	0.336281	1.58502	2.09521	1	8	4	5	31	55
c130032_g2_i8	.	.	.	.	.	.	.	0.15	0.31	0.16	2.45	1.58	0.91	6.85885	-0.307707	0.000806488	0.0533492	0.219858	1.10525	0.202095	0.277878	0.1796	1.39368	1.1956	0.726462	2	4	2	31	20	11
c122804_g2_i2	TAIR|locus:2831859 - symbol:RABC2A "AT5G03530" species:3702 "Arabidopsis thaliana" [GO:0003924 "GTPase activity" evidence=IEA] [GO:0005525 "GTP binding" evidence=IEA;ISS] [GO:0005794 "Golgi apparatus" evidence=ISM;IBA] [GO:0005886 "plasma membrane" evidence=IEA] [GO:0015031 "protein transport" evidence=IEA] [GO:0005515 "protein binding" evidence=IPI] [GO:0005777 "peroxisome" evidence=IDA] [GO:003…	sp|O49841|RAC2A_ARATH Ras-related protein RABC2a OS=Arabidopsis thaliana GN=RABC2A PE=1 SV=1	XP_004496130.1 PREDICTED: ras-related protein RABC2a-like [Cicer arietinum]	B7FF73_MEDTR/17-181 B7FF73.1 PF00071.19;Ras;	3847.GLYMA20G33441.1	XM_013613823 Medicago truncatula RAB GTPase-like protein A5B mRNA	cam:101498490 ras-related protein RABC2a-like	0.81	0.83	0.54	5.16	1.77	10.5	6.84233	1.98044	0.000267324	0.0260107	0.968659	2.71713	1.18785	0.928081	0.790048	2.7032	1.73237	3.71583	17	17	11	105	36	204
c104307_g1_i1	UNIPROTKB|K4C6V1 - symbol:K4C6V1 "Uncharacterized protein" species:4081 "Solanum lycopersicum" [GO:0005794 "Golgi apparatus" evidence=IBA] [GO:0008417 "fucosyltransferase activity" evidence=IBA] [GO:0009832 "plant-type cell wall biogenesis" evidence=IBA] [GO:0009969 "xyloglucan biosynthetic process" evidence=IBA] InterPro:IPR003465 InterPro:IPR004938 Pfam:PF02428 Pfam:PF03254 GO:GO:0016021 GO:GO:…	sp|P83241|IP23_CAPAN Proteinase inhibitor PSI-1.2 OS=Capsicum annuum PE=1 SV=1	XP_004516042.1 PREDICTED: proteinase inhibitor PSI-1.2 [Cicer arietinum]	I3S093_MEDTR/30-79 I3S093.1 PF02428.12;Prot_inhib_II;	4113.PGSC0003DMT400061856	.	cam:101496310 proteinase inhibitor PSI-1.2	0.87	1.27	0.43	4.75	4.99	9.81	6.81595	-0.639578	0.00136201	0.0756057	0.169317	0.909637	0.202095	0.213263	0.0925927	0.657636	0.827204	1.24407	2	3	1	11	12	23
c144307_g1_i1	.	.	.	.	.	.	.	0.12	0.49	0.12	2.21	2.56	0.76	6.81166	-0.669794	0.00260938	0.113187	0.158351	0.878637	0.104584	0.277878	0.0925927	0.959764	1.23568	0.440465	1	4	1	18	21	6
c115669_g1_i1	UNIPROTKB|P83667 - symbol:P83667 "Kunitz-type serine protease inhibitor DrTI" species:72433 "Delonix regia" [GO:0004867 "serine-type endopeptidase inhibitor activity" evidence=IDA] [GO:0005575 "cellular_component" evidence=ND] InterPro:IPR002160 Pfam:PF00197 PRINTS:PR00291 SMART:SM00452 GO:GO:0005576 GO:GO:0004867 InterPro:IPR011065 SUPFAM:SSF50386 PDB:1R8N PDBsum:1R8N ProteinModelPortal:P83667 S…	sp|O82711|PIP22_PEA Kunitz-type trypsin inhibitor-like 2 protein OS=Pisum sativum GN=PIP20-2 PE=3 SV=1	O82711.1 RecName: Full=Kunitz-type trypsin inhibitor-like 2 protein; AltName: Full=Protease inhibitor from pea 2; Flags: Precursor <CAA09607.1 profucosidase [Pisum sativum]	G7KMU7_MEDTR/31-203 G7KMU7.1 PF00197.15;Kunitz_legume;	3847.GLYMA09G28310.1	X82595 P.sativum fuc gene	mtr:MTR_6g059730 Kunitz type trypsin inhibitor / Alpha-fucosidase	0.39	2.01	3.65	12.05	11.07	21.54	6.75867	2.63859	0.000156873	0.0183126	1.22433	3.48689	0.460396	1.21882	1.99379	3.14118	3.29855	4.02093	5	25	45	149	137	256
c145854_g1_i1	UNIPROTKB|U5G2D0 - symbol:POPTR_0011s13110g "Uncharacterized protein" species:3694 "Populus trichocarpa" [GO:0004674 "protein serine/threonine kinase activity" evidence=IBA] [GO:0005886 "plasma membrane" evidence=IBA] [GO:0006468 "protein phosphorylation" evidence=IBA] [GO:0006952 "defense response" evidence=IBA] [GO:0009506 "plasmodesma" evidence=IBA] InterPro:IPR000719 InterPro:IPR001223 InterP…	.	GAU33542.1 hypothetical protein TSUD_143350 [Trifolium subterraneum]	.	3694.POPTR_0011s13110.1	CU639435 M.truncatula DNA sequence from clone MTH2-1C1 on chromosome 3, complete sequence	ccaj:109798576 uncharacterized protein LOC109798576	0.02	0.15	0.09	0.34	0.5	1	6.72661	0.397846	0.00135132	0.0751876	0.360375	1.55746	0.104584	0.563571	0.41297	1.03562	1.5216	2.11516	1	9	5	20	29	56
c145553_g2_i1	.	.	.	.	.	.	.	0.25	3.23	1.86	4.79	24.94	4.85	6.71692	3.00699	0.00140273	0.0767925	1.44653	3.4106	0.460396	2.11951	1.75969	2.55642	5.00734	2.66803	5	63	36	93	483	90
c134534_g1_i3	UNIPROTKB|U5FLA5 - symbol:POPTR_0017s06230g "Uncharacterized protein" species:3694 "Populus trichocarpa" [GO:0044545 "NSL complex" evidence=IBA] [GO:0043995 "histone acetyltransferase activity (H4-K5 specific)" evidence=IBA] [GO:0043996 "histone acetyltransferase activity (H4-K8 specific)" evidence=IBA] [GO:0046972 "histone acetyltransferase activity (H4-K16 specific)" evidence=IBA] InterPro:IPR0…	.	GAU12073.1 hypothetical protein TSUD_00390 [Trifolium subterraneum]	G7IB01_MEDTR/90-156 G7IB01.1 PF13891.3;zf-C3Hc3H;	88036.EFJ26104	.	mtr:MTR_1g116580 DNA-binding domain protein, putative	0.03	0.03	0.14	0.96	0.37	0.27	6.71562	-0.445022	0.00381614	0.139275	0.1974	0.991724	0.104584	0.0746459	0.41297	1.47767	0.878736	0.618767	1	1	5	34	13	9
c8356_g1_i1	.	.	.	.	.	.	.	1.04	0.17	0.35	3.69	3.47	5.39	6.68178	-0.109445	0.00149757	0.0803221	0.263799	1.2485	0.537151	0.0746459	0.1796	1.0721	1.1956	1.47779	6	1	2	21	20	30
c135363_g1_i3	UNIPROTKB|Q53K43 - symbol:LOC_Os11g23880 "Retrotransposon protein, putative, unclassified" species:39947 "Oryza sativa Japonica Group" [GO:0003729 "mRNA binding" evidence=IBA] [GO:0003735 "structural constituent of ribosome" evidence=IBA] [GO:0006412 "translation" evidence=IBA] [GO:0022625 "cytosolic large ribosomal subunit" evidence=IBA] InterPro:IPR002156 InterPro:IPR005755 InterPro:IPR005822 I…	sp|P04323|POL3_DROME Retrovirus-related Pol polyprotein from transposon 17.6 OS=Drosophila melanogaster GN=pol PE=3 SV=1	GAU18799.1 hypothetical protein TSUD_80880 [Trifolium subterraneum]	K7N299_SOYBN/48-167 K7N299.1 PF13456.3;RVT_3;	4641.GSMUA_AchrUn_randomP11040_001	.	lang:109339903 uncharacterized LOC109339903	0.11	0.06	0.29	1.69	1.4	0.55	6.65638	-0.291081	0.00248793	0.109921	0.229904	1.10109	0.202095	0.0746459	0.41297	1.33485	1.34964	0.618767	2	1	5	29	24	9
c141095_g1_i1	TAIR|locus:2090029 - symbol:ABCC3 "AT3G13080" species:3702 "Arabidopsis thaliana" [GO:0005524 "ATP binding" evidence=IEA] [GO:0005886 "plasma membrane" evidence=ISM] [GO:0008559 "xenobiotic transmembrane transporting ATPase activity" evidence=IEA] [GO:0016021 "integral component of membrane" evidence=IEA] [GO:0042626 "ATPase activity, coupled to transmembrane movement of substances" evidence=IEA;…	sp|Q9LK64|AB3C_ARATH ABC transporter C family member 3 OS=Arabidopsis thaliana GN=ABCC3 PE=1 SV=1	KEH20546.1 multidrug resistance protein ABC transporter family protein [Medicago truncatula]	A0A072TTN1_MEDTR/269-538 A0A072TTN1.1 PF00664.20;ABC_membrane;	3847.GLYMA08G10710.1	XM_013591065 Medicago truncatula multidrug resistance protein ABC transporter family protein mRNA	mtr:MTR_8g080050 multidrug resistance protein ABC transporter family protein	2.49	2.77	1.34	1.4	40.23	3.59	6.62751	5.37922	0.00300976	0.122888	3.50975	4.7882	3.976	3.60936	2.94388	2.71478	7.61836	4.03146	196	211	101	106	3030	258
c134193_g2_i1	.	.	AES90641.1 transmembrane protein, putative [Medicago truncatula]	.	.	AJ277288 Vicia faba enod12 gene	mtr:MTR_4g094140 transmembrane protein, putative	0.54	0.54	0.18	5.13	1.81	2.99	6.60986	-0.479907	0.00114934	0.0675812	0.199763	0.995935	0.293432	0.213263	0.0925927	1.3045	0.718266	0.965035	3	3	1	28	10	16
c35234_g1_i1	UNIPROTKB|I1NFQ3 - symbol:GLYMA_20G121400 "Uncharacterized protein" species:3847 "Glycine max" [GO:0005313 "L-glutamate transmembrane transporter activity" evidence=IBA] [GO:0005887 "integral component of plasma membrane" evidence=IBA] [GO:0015180 "L-alanine transmembrane transporter activity" evidence=IBA] [GO:0015181 "arginine transmembrane transporter activity" evidence=IBA] [GO:0015185 "gamma…	sp|Q9ZU50|BAT1_ARATH Amino-acid permease BAT1 OS=Arabidopsis thaliana GN=BAT1 PE=2 SV=2	XP_013470132.1 amino-acid permease BAT1 homolog [Medicago truncatula] <KEH44170.1 amino-acid permease BAT1-like protein [Medicago truncatula]	A0A072W1K2_MEDTR/35-498 A0A072W1K2.1 PF13520.3;AA_permease_2;	3847.GLYMA20G25660.1	XM_013614678 Medicago truncatula amino-acid permease BAT1-like protein partial mRNA	mtr:MTR_1g109390 amino-acid permease BAT1-like protein	1.34	0.87	0.89	7.1	6.41	9.64	6.60135	-0.469029	0.00121166	0.0696965	0.206217	1.02122	0.293432	0.145619	0.1796	0.8797	0.976587	1.20736	3	2	2	16	15	22
c124760_g1_i1	.	.	.	.	.	.	.	0.15	0.31	0.16	1.74	0.16	3.07	6.5724	-1.10306	0.0109732	0.245914	0.114265	0.61304	0.104584	0.145619	0.0925927	0.657636	0.0902035	1.09128	1	2	1	11	1	19
c117194_g1_i1	TAIR|locus:2174989 - symbol:ASL1 "ASYMMETRIC LEAVES 2-like 1" species:3702 "Arabidopsis thaliana" [GO:0005634 "nucleus" evidence=ISM] [GO:0009965 "leaf morphogenesis" evidence=IMP] [GO:0006355 "regulation of transcription, DNA-templated" evidence=IMP] [GO:0009954 "proximal/distal pattern formation" evidence=IGI] [GO:0048441 "petal development" evidence=IGI] TAIR:locus:2174989 Proteomes:UP00000654…	sp|Q9FKZ3|LBD36_ARATH LOB domain-containing protein 36 OS=Arabidopsis thaliana GN=LBD36 PE=2 SV=1	PNX96439.1 LOB domain-containing protein 36-like [Trifolium pratense]	K7LN93_SOYBN/8-106 K7LN93.1 PF03195.11;DUF260;	3847.GLYMA01G39060.1	XM_003611749 Medicago truncatula lateral organ boundaries (LOB) domain protein mRNA	mtr:MTR_5g017950 lateral organ boundaries (LOB) domain protein	0.07	0.07	0.34	1.08	1.68	0.77	6.55975	-0.477584	0.00315322	0.125992	0.1974	0.997291	0.104584	0.0746459	0.41297	0.8797	1.38571	0.726462	1	1	5	16	25	11
c134119_g2_i3	TAIR|locus:2011531 - symbol:NAC019 "AT1G52890" species:3702 "Arabidopsis thaliana" [GO:0003677 "DNA binding" evidence=IEA] [GO:0005634 "nucleus" evidence=ISM;IEA] [GO:0006351 "transcription, DNA-templated" evidence=IEA] [GO:0006355 "regulation of transcription, DNA-templated" evidence=IEA] [GO:0007275 "multicellular organism development" evidence=ISS] [GO:0003700 "DNA binding transcription factor…	sp|Q93VY3|NAC72_ARATH NAC domain-containing protein 72 OS=Arabidopsis thaliana GN=NAC072 PE=2 SV=1	PNX96201.1 NAC domain-containing protein [Trifolium pratense]	E0CSQ1_VITVI/15-139 E0CSQ1.1 PF02365.12;NAM;	3847.GLYMA12G22880.1	KT582544 Medicago falcata NAC3 mRNA, complete cds	cam:101489389 NAC domain-containing protein 72	0.04	0.04	0.2	0.8	0.6	0.75	6.55305	-0.476941	0.0021019	0.0991182	0.1974	1.02087	0.104584	0.0746459	0.41297	1.03562	0.976587	1.05041	1	1	5	20	15	18
c117798_g1_i2	.	.	.	.	.	.	.	0.22	0.66	0.45	2.25	5.08	2.28	6.54779	-0.69366	0.00229619	0.104955	0.165815	0.865023	0.104584	0.213263	0.1796	0.608805	1.31265	0.673619	1	3	2	10	23	10
c139797_g3_i3	.	.	.	.	.	.	.	0.28	0.14	0.14	2.83	1.26	0.44	6.53703	-1.07448	0.00563743	0.169721	0.123111	0.644381	0.202095	0.0746459	0.0925927	1.03562	0.660548	0.236977	2	1	1	20	9	3
c126470_g5_i1	.	.	.	.	.	.	.	0.36	0.6	0.12	4	0.84	3.38	6.52973	-0.221607	0.00204735	0.0975543	0.241915	1.12337	0.293432	0.339722	0.0925927	1.45021	0.537686	1.38222	3	5	1	33	7	27
c143009_g2_i2	.	.	GAU25258.1 hypothetical protein TSUD_17710 [Trifolium subterraneum]	A0A072TUA4_MEDTR/53-144 A0A072TUA4.1 PF04195.9;Transposase_28;	.	.	mtr:MTR_8g075655 hypothetical protein	0.27	0.06	0.03	1.37	0.45	1.15	6.51887	0.346396	0.00370982	0.13761	0.349027	1.53052	0.808871	0.145619	0.0925927	1.83693	1.02313	1.73152	10	2	1	49	16	39
c143249_g1_i2	TAIR|locus:2096089 - symbol:AT3G62550 species:3702 "Arabidopsis thaliana" [GO:0005634 "nucleus" evidence=ISM] [GO:0006950 "response to stress" evidence=IEA] [GO:0016787 "hydrolase activity" evidence=IEA] [GO:0005773 "vacuole" evidence=IDA] InterPro:IPR006016 Pfam:PF00582 InterPro:IPR006015 InterPro:IPR014729 TAIR:locus:2096089 Proteomes:UP000006548 GO:GO:0005773 EMBL:CP002686 GO:GO:0016787 GO:GO:…	sp|Q8LGG8|USPAL_ARATH Universal stress protein A-like protein OS=Arabidopsis thaliana GN=At3g01520 PE=1 SV=2	XP_003591211.1 universal stress protein A-like protein [Medicago truncatula] <AES61462.1 universal stress family protein [Medicago truncatula]	G7I9H1_MEDTR/8-155 G7I9H1.1 PF00582.23;Usp;	3847.GLYMA10G28900.1	XM_003591163 Medicago truncatula universal stress family protein mRNA	mtr:MTR_1g083950 universal stress family protein	0.57	3.48	1.29	18.72	3.17	15.47	6.49585	3.68059	8.82006e-05	0.0125024	1.99032	4.26315	1.28006	2.79649	1.8944	5.02002	2.91007	4.85936	19	112	41	599	101	471
c135389_g1_i2	UNIPROTKB|K7L0Q7 - symbol:GLYMA_07G098200 "Uncharacterized protein" species:3847 "Glycine max" [GO:0005737 "cytoplasm" evidence=IBA] [GO:0030001 "metal ion transport" evidence=IBA] [GO:0046914 "transition metal ion binding" evidence=IBA] [GO:0046916 "cellular transition metal ion homeostasis" evidence=IBA] InterPro:IPR036163 GO:GO:0005737 Proteomes:UP000008827 GO:GO:0046914 GO:GO:0030001 SUPFAM:S…	sp|Q9SSF0|HIP16_ARATH Heavy metal-associated isoprenylated plant protein 16 OS=Arabidopsis thaliana GN=HIPP16 PE=2 SV=1	XP_003620380.2 uncharacterized protein LOC11442536 [Medicago truncatula]	K7L0Q7_SOYBN/6-102 K7L0Q7.1 PF00403.23;HMA;	3847.GLYMA07G10996.1	XM_004512825 PREDICTED: Cicer arietinum uncharacterized protein PF07_0086-like (LOC101514427), transcript variant X1, mRNA	mtr:MTR_6g082190 hypothetical protein	0.27	0.21	0.14	2.11	0.78	1.98	6.49501	-0.188873	0.00133314	0.0743836	0.257397	1.17352	0.379328	0.213263	0.1796	1.36457	0.773763	1.38222	4	3	2	30	11	27
c142702_g3_i2	UNIPROTKB|C6JRR1 - symbol:Sb0012s014620 "Putative uncharacterized protein Sb0012s014620" species:4558 "Sorghum bicolor" [GO:0000719 "photoreactive repair" evidence=IBA] [GO:0003904 "deoxyribodipyrimidine photo-lyase activity" evidence=IBA] InterPro:IPR000477 InterPro:IPR006050 Pfam:PF00875 Pfam:PF00078 InterPro:IPR014729 Gene3D:2.40.70.10 InterPro:IPR021109 SUPFAM:SSF50630 Gene3D:3.40.50.620 eggN…	sp|Q7LHG5|YI31B_YEAST Transposon Ty3-I Gag-Pol polyprotein OS=Saccharomyces cerevisiae (strain ATCC 204508 / S288c) GN=TY3B-I PE=3 SV=2	BAG72148.1 hypothetical protein [Lotus japonicus] <BAG72153.1 hypothetical protein [Lotus japonicus]	Q7XLT8_ORYSJ/503-697 Q7XLT8.2 PF00078.24;RVT_1;	3711.Bra017917.1-P	LN713265 Cucumis melo genomic chromosome, chr_11	adu:107488099 uncharacterized protein LOC107488099	0.03	0.06	0.09	0.4	0.09	0.83	6.4924	-0.678762	0.00579168	0.171405	0.17062	0.821662	0.104584	0.145619	0.261656	0.794931	0.255272	1.41478	1	2	3	14	3	28
c143960_g1_i1	ASPGD|ASPL0000034482 - symbol:AN2616 species:162425 "Aspergillus nidulans" [GO:0015074 "DNA integration" evidence=IEA] [GO:0006278 "RNA-dependent DNA biosynthetic process" evidence=IEA] [GO:0003964 "RNA-directed DNA polymerase activity" evidence=IEA] [GO:0003723 "RNA binding" evidence=IEA] [GO:0003676 "nucleic acid binding" evidence=IEA] [GO:0005575 "cellular_component" evidence=ND] InterPro:IPR0…	.	GAU18789.1 hypothetical protein TSUD_80780 [Trifolium subterraneum]	M1BRB2_SOLTU/19-133 M1BRB2.1 PF00665.23;rve;	4533.OB08G21060.1	.	lang:109363633 uncharacterized LOC109363633	1.52	2.95	6.18	51.01	17.67	10.93	6.47841	4.25723	2.45855e-05	0.004879	2.45519	4.84185	1.86054	2.17145	3.33357	5.92094	4.71655	3.88807	35	66	137	1135	392	232
c77203_g2_i1	.	.	.	.	.	.	.	0.19	0.37	0.57	2.65	0.19	5.78	6.46914	-0.681447	0.0113006	0.249179	0.17062	0.78764	0.104584	0.145619	0.261656	0.794931	0.0902035	1.47779	1	2	3	14	1	30
c119523_g1_i1	.	.	.	.	.	.	.	1.27	1.91	1.29	17.1	13.24	1.82	6.46767	1.23573	0.00166773	0.0859641	0.66815	2.03639	0.679398	0.711257	0.613794	2.71478	2.66793	0.726462	8	12	8	106	83	11
c108258_g1_i1	TAIR|locus:2165427 - symbol:DFR "AT5G42800" species:3702 "Arabidopsis thaliana" [GO:0009718 "anthocyanin-containing compound biosynthetic process" evidence=IEA;IMP;TAS] [GO:0047890 "flavanone 4-reductase activity" evidence=IEA] [GO:0050662 "coenzyme binding" evidence=IEA] [GO:0055114 "oxidation-reduction process" evidence=IEA] [GO:0005515 "protein binding" evidence=IPI] [GO:0042406 "extrinsic com…	sp|Q40316|VESTR_MEDSA Vestitone reductase OS=Medicago sativa PE=1 SV=1	XP_003623704.1 vestitone reductase [Medicago truncatula] <ABN08314.1 NAD-dependent epimerase/dehydratase [Medicago truncatula] <AES79922.1 dihydroflavonol 4-reductase-like protein [Medicago truncatula] <AFK37037.1 unknown [Medicago truncatula]	A2Q3W4_MEDTR/8-254 A2Q3W4.1 PF01370.18;Epimerase;	3847.GLYMA09G40590.1	AF107404 Pisum sativum sophorol reductase mRNA, complete cds	mtr:MTR_7g074710 dihydroflavonol 4-reductase-like protein	0.33	0.09	0.09	0.09	2.23	1.52	6.45809	-0.634871	0.0185079	0.329407	0.182189	0.834359	0.379328	0.0746459	0.0925927	0.0738196	1.4209	1.00836	4	1	1	1	26	17
c139676_g1_i1	.	.	.	.	.	.	.	0.42	0.07	0.15	2.53	1.59	0.98	6.45051	-0.143881	0.00229082	0.104911	0.263799	1.20199	0.537151	0.0746459	0.1796	1.50461	1.27468	0.826673	6	1	2	35	22	13
c121961_g1_i1	.	.	.	.	.	AC186676 Medicago truncatula chromosome 7 BAC clone mte1-31d11, complete sequence	.	0.04	0.04	0.04	0.3	0.41	0.16	6.44869	-1.38152	0.00694114	0.188265	0.0906074	0.529231	0.104584	0.0746459	0.0925927	0.505887	0.773763	0.308044	1	1	1	8	11	4
c98489_g1_i1	.	.	.	.	.	KJ569142 Pisum sativum non-specific lipid transfer protein 2 precursor, mRNA, complete cds	.	38.29	16.01	12.49	25.47	284.34	131.7	6.44453	2.86525	0.00161768	0.083929	1.44273	3.22293	2.2044	1.08076	1.04303	1.45021	4.70589	3.5127	48	21	16	33	389	175
c121444_g1_i1	UNIPROTKB|I1KAB0 - symbol:GLYMA_06G114300 "Aldehyde dehydrogenase" species:3847 "Glycine max" [GO:0004028 "3-chloroallyl aldehyde dehydrogenase activity" evidence=IBA] [GO:0004029 "aldehyde dehydrogenase (NAD) activity" evidence=IBA] InterPro:IPR012394 InterPro:IPR015590 InterPro:IPR016161 InterPro:IPR016162 InterPro:IPR029510 Pfam:PF00171 PIRSF:PIRSF036492 PROSITE:PS00687 Proteomes:UP000008827 e…	sp|Q70DU8|AL3H1_ARATH Aldehyde dehydrogenase family 3 member H1 OS=Arabidopsis thaliana GN=ALDH3H1 PE=1 SV=2	XP_003602042.2 aldehyde dehydrogenase family 3 member H1 [Medicago truncatula] <AES72293.2 NAD-dependent aldehyde dehydrogenase family protein [Medicago truncatula]	G7J4Y0_MEDTR/11-447 G7J4Y0.2 PF00171.19;Aldedh;	3847.GLYMA06G12010.1	XM_003601994 Medicago truncatula NAD-dependent aldehyde dehydrogenase family protein mRNA	mtr:MTR_3g088150 NAD-dependent aldehyde dehydrogenase family protein	1.18	17.89	19.07	200.43	20.08	53.73	6.44106	6.32442	0.00114107	0.0672612	3.93351	6.61558	1.83036	4.79236	5.17781	8.20584	5.21206	6.42885	34	503	531	5605	559	1431
c132660_g1_i12	UNIPROTKB|D0ENL5 - symbol:D0ENL5 "Glucose-1-phosphate adenylyltransferase" species:3864 "Lens culinaris" [GO:0008878 "glucose-1-phosphate adenylyltransferase activity" evidence=IDA] InterPro:IPR005835 InterPro:IPR005836 InterPro:IPR011831 Pfam:PF00483 PROSITE:PS00808 PROSITE:PS00809 PROSITE:PS00810 UniPathway:UPA00152 InterPro:IPR011004 GO:GO:0005524 GO:GO:0009507 Gene3D:3.90.550.10 InterPro:IPR0…	sp|P55242|GLGL2_SOLTU Glucose-1-phosphate adenylyltransferase large subunit 2, chloroplastic/amyloplastic OS=Solanum tuberosum GN=AGPS2 PE=2 SV=1	XP_003626099.2 glucose-1-phosphate adenylyltransferase large subunit 1 [Medicago truncatula] <AES82317.2 glucose-1-phosphate adenylyltransferase family protein [Medicago truncatula]	A0A072UF88_MEDTR/1-243 A0A072UF88.1 PF00483.20;NTP_transferase;	3847.GLYMA19G41100.1	AC229722 Medicago truncatula clone mth2-18g18, complete sequence	mtr:MTR_7g111020 glucose-1-phosphate adenylyltransferase family protein	0.6	0.42	0.15	1.35	5.41	1.62	6.43785	1.41618	0.0019753	0.0954154	0.714139	2.19614	1.13943	0.663689	0.339296	1.50461	3.32666	1.75714	16	11	4	35	140	40
c115052_g1_i2	TAIR|locus:2081368 - symbol:AT3G44100 "AT3G44100" species:3702 "Arabidopsis thaliana" [GO:0003674 "molecular_function" evidence=ND] [GO:0005576 "extracellular region" evidence=ISM] [GO:0032366 "intracellular sterol transport" evidence=IEA] [GO:0031225 "anchored component of membrane" evidence=TAS] [GO:0005773 "vacuole" evidence=IDA] [GO:0005618 "cell wall" evidence=IDA] InterPro:IPR033917 TAIR:lo…	sp|Q54SW1|Y2179_DICDI Putative phosphatidylglycerol/phosphatidylinositol transfer protein DDB_G0282179 OS=Dictyostelium discoideum GN=DDB_G0282179 PE=3 SV=2	GAU14449.1 hypothetical protein TSUD_249890 [Trifolium subterraneum]	G7K7K9_MEDTR/31-153 G7K7K9.1 PF02221.12;E1_DerP2_DerF2;	3847.GLYMA02G43790.1	XM_004491072 PREDICTED: Cicer arietinum putative phosphatidylglycerol/phosphatidylinositol transfer protein DDB_G0282179 (LOC101497149), mRNA	cam:101497149 putative phosphatidylglycerol/phosphatidylinositol transfer protein DDB_G0282179	0.57	2.7	4	19.74	19.09	11.29	6.40047	2.56361	0.000126768	0.0159728	1.24863	3.41954	0.537151	1.31433	1.8944	3.54318	3.77721	2.93824	6	28	41	203	197	112
c139459_g3_i5	TAIR|locus:2040535 - symbol:AT2G36710 "AT2G36710" species:3702 "Arabidopsis thaliana" [GO:0005576 "extracellular region" evidence=ISM;IEA] [GO:0005618 "cell wall" evidence=IEA] [GO:0009505 "plant-type cell wall" evidence=ISS] [GO:0030599 "pectinesterase activity" evidence=IEA;ISS] [GO:0042545 "cell wall modification" evidence=IEA] [GO:0045330 "aspartyl esterase activity" evidence=IEA] [GO:0045490…	sp|Q9ZQA3|PME15_ARATH Probable pectinesterase 15 OS=Arabidopsis thaliana GN=PME15 PE=2 SV=1	XP_004494018.1 PREDICTED: probable pectinesterase 15 [Cicer arietinum]	G7L4X8_MEDTR/98-390 G7L4X8.1 PF01095.16;Pectinesterase;	3847.GLYMA19G37180.1	XM_004493961 PREDICTED: Cicer arietinum probable pectinesterase 15 (LOC101511633), mRNA	cam:101511633 probable pectinesterase 15	0.03	0.16	0.27	1.74	1.22	0.38	6.39673	1.11203	0.00188604	0.0931948	0.587176	2.04592	0.202095	0.563571	0.995861	2.59454	2.4122	1.13102	2	9	15	96	67	20
c133405_g1_i2	TAIR|locus:2167101 - symbol:OXS3 "AT5G56550" species:3702 "Arabidopsis thaliana" [GO:0003674 "molecular_function" evidence=ND] [GO:0005634 "nucleus" evidence=ISM] [GO:0006979 "response to oxidative stress" evidence=IMP] [GO:0016607 "nuclear speck" evidence=IBA;IDA] [GO:0046686 "response to cadmium ion" evidence=IMP] TAIR:locus:2167101 Proteomes:UP000006548 EMBL:CP002688 GO:GO:0046686 GO:GO:000697…	.	PNY17990.1 oxidative stress 3 [Trifolium pratense]	.	3847.GLYMA01G00930.1	XM_003630653 Medicago truncatula hypothetical protein mRNA	mtr:MTR_8g102350 hypothetical protein	2.61	2.58	3.77	23.58	22.34	18.66	6.36864	3.25784	8.26582e-07	0.000468672	1.81185	4.10392	1.86054	1.48825	2.08677	4.10181	4.31033	3.89962	35	34	49	308	292	234
c119199_g1_i1	TAIR|locus:2041145 - symbol:AT2G02060 "AT2G02060" species:3702 "Arabidopsis thaliana" [GO:0003677 "DNA binding" evidence=IEA] [GO:0005634 "nucleus" evidence=ISM;IEA] [GO:0006351 "transcription, DNA-templated" evidence=IEA] [GO:0016740 "transferase activity" evidence=IEA] [GO:0003700 "DNA binding transcription factor activity" evidence=ISS] [GO:0006355 "regulation of transcription, DNA-templated" …	sp|Q700D9|MYBF_ARATH Putative Myb family transcription factor At1g14600 OS=Arabidopsis thaliana GN=At1g14600 PE=2 SV=2	KEH33664.1 myb-like DNA-binding domain, shaqkyf class protein [Medicago truncatula]	A0A072UUY9_MEDTR/21-72 A0A072UUY9.1 PF00249.28;Myb_DNA-binding;	3847.GLYMA18G14071.1	BT148496 Medicago truncatula clone JCVI-FLMt-14F11 unknown mRNA	mtr:MTR_3g450310 myb-like DNA-binding domain, shaqkyf class protein	0.08	0.17	0.09	0.35	0.6	1.62	6.36003	-1.13841	0.00717836	0.191428	0.114265	0.621035	0.104584	0.145619	0.0925927	0.275005	0.537686	1.05041	1	2	1	4	7	18
c130708_g1_i1	.	sp|P17772|OSS2_PEA Organ-specific protein S2 OS=Pisum sativum PE=2 SV=1	XP_003599531.1 protein IWS1 homolog isoform X1 [Medicago truncatula] <AES69782.1 specific tissue protein [Medicago truncatula] <CEQ38271.1 specific tissue protein 4 [Medicago truncatula]	G7IZL7_MEDTR/23-127 G7IZL7.1 PF10950.5;DUF2775;	3847.GLYMA11G12650.1	NM_001251126 Glycine max uncharacterized LOC100527571 (LOC100527571), mRNA	mtr:MTR_3g034640 specific tissue protein	0.52	2.07	1.05	1.58	13.63	8.21	6.35187	0.251734	0.00479445	0.15619	0.350724	1.34908	0.202095	0.51078	0.339296	0.39506	2.14391	1.50828	2	8	4	6	53	31
c118382_g1_i1	.	.	PNX76382.1 hypothetical protein L195_g032329 [Trifolium pratense]	.	3847.GLYMA17G11781.1	XM_003609388 Medicago truncatula hypothetical protein mRNA	cam:101492129 uncharacterized LOC101492129	0.16	1.89	1.09	6.87	2.62	11.52	6.31322	2.77934	0.000451436	0.0365663	1.36432	3.48748	0.460396	1.9905	1.64206	3.54318	2.57726	4.342	5	56	32	203	77	324
c145212_g1_i4	CGD|CAL0000169706 - symbol:Cd36_32100 species:42374 "Candida dubliniensis" [GO:0015074 "DNA integration" evidence=IEA] [GO:0003676 "nucleic acid binding" evidence=IEA] [GO:0008270 "zinc ion binding" evidence=IEA] InterPro:IPR001584 InterPro:IPR036397 InterPro:IPR036875 Pfam:PF00665 PROSITE:PS50994 InterPro:IPR012337 CGD:CAL0000169706 GO:GO:0008270 Proteomes:UP000002605 GO:GO:0003676 Gene3D:3.30.4…	sp|P10978|POLX_TOBAC Retrovirus-related Pol polyprotein from transposon TNT 1-94 OS=Nicotiana tabacum PE=2 SV=1	PNY15642.1 copia-type polyprotein [Trifolium pratense]	A0A0D2ZY11_BRAOL/62-200 A0A0D2ZY11.1 PF14223.3;Retrotran_gag_2;	29760.VIT_07s0005g06030.t01	.	mesc:122721501 uncharacterized protein LOC122721501	0.06	0.11	0.18	1.41	0.6	0.56	6.29231	0.477029	0.000943015	0.0581991	0.415649	1.61981	0.293432	0.339722	0.613794	2.12432	1.45525	1.27987	3	5	8	64	27	24
c144946_g1_i3	UNIPROTKB|B4Y0U0 - symbol:MAT1 "Isoflavonoid malonyl transferase 1" species:3880 "Medicago truncatula" [GO:0016420 "malonyltransferase activity" evidence=IDA] InterPro:IPR003480 Pfam:PF02458 EMBL:EU272030 BRENDA:2.3.1.115 GO:GO:0016420 Uniprot:B4Y0U0	sp|Q940Z5|PMAT1_ARATH Phenolic glucoside malonyltransferase 1 OS=Arabidopsis thaliana GN=PMAT1 PE=1 SV=1	XP_003621462.2 phenolic glucoside malonyltransferase 1 [Medicago truncatula]	F4ZG53_MEDTR/6-473 F4ZG53.1 PF02458.12;Transferase;	3847.GLYMA18G50330.1	XM_003621412 Medicago truncatula anthocyanin 5-aromatic acyltransferase mRNA	mtr:MTR_7g014610 HXXXD-type acyl-transferase family protein	0.09	0.76	1.66	4.84	2.59	10.14	6.28847	2.67753	0.00131819	0.0742112	1.2358	3.40078	0.293432	1.21882	2.19515	3.21644	2.68251	4.30339	3	25	54	158	84	315
c124875_g1_i3	TAIR|locus:2141872 - symbol:WRKY28 "AT4G18170" species:3702 "Arabidopsis thaliana" [GO:0003700 "DNA binding transcription factor activity" evidence=ISS;IDA] [GO:0005634 "nucleus" evidence=ISM;IEA] [GO:0006351 "transcription, DNA-templated" evidence=IEA] [GO:0006355 "regulation of transcription, DNA-templated" evidence=IEA;ISS] [GO:0043565 "sequence-specific DNA binding" evidence=IDA] InterPro:IPR…	sp|Q8VWJ2|WRK28_ARATH Probable WRKY transcription factor 28 OS=Arabidopsis thaliana GN=WRKY28 PE=2 SV=1	PNX97861.1 WRKY transcription factor [Trifolium pratense]	.	29760.VIT_12s0028g00270.t01	XM_003617375 Medicago truncatula WRKY family transcription factor mRNA	mtr:MTR_5g091390 WRKY family transcription factor	0.2	0.73	0.07	2.08	0.94	3.78	6.25029	0.304964	0.00243621	0.108848	0.349904	1.46572	0.293432	0.663689	0.0925927	1.39368	0.928491	2.07498	3	11	1	31	14	54
c145820_g1_i3	.	.	AAO73527.1 gag-pol polyprotein [Glycine max]	A0A0D3CDT1_BRAOL/73-214 A0A0D3CDT1.1 PF14223.3;Retrotran_gag_2;	29760.VIT_08s0058g00850.t01	.	gmx:547854 gag-protease polyprotein	0.05	0.6	0.16	4.47	0.68	0.34	6.24462	1.72464	0.00671674	0.185991	0.809694	2.20303	0.293432	1.46068	0.674969	3.79856	1.76011	1.05041	3	33	9	246	37	18
c145972_g1_i2	ASPGD|ASPL0000335979 - symbol:AO090005001597 species:5062 "Aspergillus oryzae" [GO:0005737 "cytoplasm" evidence=IEA] [GO:0015074 "DNA integration" evidence=IEA] [GO:0006278 "RNA-dependent DNA biosynthetic process" evidence=IEA] [GO:0003964 "RNA-directed DNA polymerase activity" evidence=IEA] [GO:0003723 "RNA binding" evidence=IEA] InterPro:IPR001584 InterPro:IPR036397 Pfam:PF00665 PROSITE:PS50994…	sp|P20825|POL2_DROME Retrovirus-related Pol polyprotein from transposon 297 OS=Drosophila melanogaster GN=pol PE=3 SV=1	XP_014627069.1 PREDICTED: uncharacterized protein LOC102664322 [Glycine max]	Q7FAL2_ORYSJ/1165-1327 Q7FAL2.1 PF00078.24;RVT_1;	39947.LOC_Os04g59080.1	AP006136 Lotus japonicus genomic DNA, chromosome 2, clone: LjT30K08, TM0237, complete sequence	gmx:121174734 uncharacterized protein LOC121174734	0.03	0.08	0.09	0.09	0.46	0.79	6.23938	1.65548	0.00189693	0.0931948	0.851314	2.34599	0.537151	0.928081	1.08871	0.959764	2.76698	3.31122	6	17	17	18	90	150
c132937_g2_i3	TAIR|locus:2161795 - symbol:ARP8 "AT5G56180" species:3702 "Arabidopsis thaliana" [GO:0005200 "structural constituent of cytoskeleton" evidence=ISS] [GO:0005524 "ATP binding" evidence=IEA] [GO:0005730 "nucleolus" evidence=IEA] [GO:0005737 "cytoplasm" evidence=ISM;IEA] [GO:0005634 "nucleus" evidence=TAS] [GO:0030029 "actin filament-based process" evidence=TAS] InterPro:IPR001810 InterPro:IPR036047 …	sp|Q9FKT0|ARP8_ARATH Actin-related protein 8 OS=Arabidopsis thaliana GN=ARP8 PE=2 SV=1	XP_003628954.1 actin-related protein 8 [Medicago truncatula] <AET03430.1 macronuclear actin [Medicago truncatula]	G7LJD4_MEDTR/186-472 G7LJD4.1 PF00022.16;Actin;	3847.GLYMA04G17691.1	.	mtr:MTR_8g070520 macronuclear actin	0.1	1.63	0.1	3.92	6.88	0.32	6.23662	0.459836	0.0178318	0.322151	0.361474	1.41058	0.104584	0.887245	0.0925927	1.58255	2.4122	0.236977	1	16	1	38	67	3
c128882_g1_i1	.	.	.	.	.	.	.	0.16	1.07	0.08	3.57	1.66	3.54	6.23515	0.359706	0.00221136	0.102854	0.350665	1.56056	0.202095	0.757307	0.0925927	1.70376	1.1956	1.78232	2	13	1	43	20	41
c142072_g5_i1	.	.	.	.	.	.	.	0.2	0.2	0.2	1.02	1.8	1.65	6.20729	-1.41491	0.00756743	0.198251	0.0906074	0.519525	0.104584	0.0746459	0.0925927	0.336281	0.660548	0.561747	1	1	1	5	9	8
c137140_g2_i1	.	.	.	.	.	.	.	0.58	0.47	0.36	0.36	6.75	2.34	6.19207	0.104358	0.0111409	0.247933	0.33331	1.17603	0.460396	0.277878	0.261656	0.211011	2.22579	1.09128	5	4	3	3	57	19
c68815_g2_i1	.	.	.	.	.	XM_013602096 Medicago truncatula ethphon-induced protein mRNA	.	0.85	0.49	0.25	7.82	3.08	1.02	6.18738	0.235448	0.00448763	0.15174	0.355835	1.35143	0.610027	0.277878	0.1796	2.10684	1.38571	0.561747	7	4	2	63	25	8
c121761_g1_i1	.	.	KOM53008.1 hypothetical protein LR48_Vigan09g166700 [Vigna angularis] <BAT87805.1 hypothetical protein VIGAN_05121500 [Vigna angularis var. angularis]	I1NCQ0_SOYBN/26-78 I1NCQ0.1 PF16594.2;ATP-synt_Z;	3847.GLYMA16G02300.1	.	pvu:PHAVU_006G116500g hypothetical protein	0.35	0.27	0.54	2.25	1.89	4.21	6.18062	0.214848	0.00113594	0.0672612	0.358552	1.44133	0.379328	0.213263	0.483063	1.20945	1.23568	1.87885	4	3	6	25	21	45
c128862_g1_i1	.	.	.	.	.	.	.	0.1	0.29	0.3	2.57	0.39	2.05	6.16519	-0.570048	0.00406736	0.144137	0.193168	0.90136	0.104584	0.213263	0.261656	1.24183	0.331225	1.13102	1	3	3	26	4	20
c144394_g5_i3	.	.	KEH22606.1 F-box/RNI/FBD-like domain protein [Medicago truncatula]	I1L581_SOYBN/1027-1123 I1L581.1 PF10551.6;MULE;	3847.GLYMA09G34850.1	.	mtr:MTR_7g056020 F-box/RNI/FBD-like domain protein	0.03	0.14	0.04	0.29	0.65	0.53	6.15832	-0.772137	0.00324485	0.128305	0.158351	0.830705	0.104584	0.277878	0.0925927	0.505887	1.11194	0.874283	1	4	1	8	18	14
c142438_g2_i5	UNIPROTKB|I1NF53 - symbol:GLYMA_20G103100 "Dihydroorotate dehydrogenase (quinone), mitochondrial" species:3847 "Glycine max" [GO:0004152 "dihydroorotate dehydrogenase activity" evidence=IBA] [GO:0005737 "cytoplasm" evidence=IBA] [GO:0006207 "'de novo' pyrimidine nucleobase biosynthetic process" evidence=IBA] HAMAP:MF_00225 InterPro:IPR001295 InterPro:IPR005719 InterPro:IPR005720 InterPro:IPR01378…	sp|P32746|PYRD_ARATH Dihydroorotate dehydrogenase (quinone), mitochondrial OS=Arabidopsis thaliana GN=PYRD PE=1 SV=2	.	G7IEA3_MEDTR/118-438 G7IEA3.1 PF01180.18;DHO_dh;	3847.GLYMA20G23670.1	.	pvy:116134043 dihydroorotate dehydrogenase (quinone), mitochondrial	0.65	0.57	0.67	4.81	7.59	0.5	6.14705	1.70172	0.0033218	0.129526	0.898596	2.27417	1.03744	0.711257	0.947095	2.65591	3.49297	0.673619	14	12	14	101	159	10
c98004_g1_i1	TAIR|locus:2200261 - symbol:AT1G67920 "AT1G67920" species:3702 "Arabidopsis thaliana" [GO:0003674 "molecular_function" evidence=ND] [GO:0005634 "nucleus" evidence=ISM] [GO:0008150 "biological_process" evidence=ND] TAIR:locus:2200261 EMBL:CP002684 Proteomes:UP000006548 EMBL:AC012563 HOGENOM:HOG000090792 OrthoDB:EOG0936119E UniGene:At.19367 UniGene:At.68543 EMBL:AY085118 EMBL:BT024798 PIR:A96702 Re…	.	AET05410.1 hypothetical protein MTR_8g105190 [Medicago truncatula]	.	29760.VIT_01s0011g05680.t01	.	mtr:MTR_8g105190 hypothetical protein	3.16	19.01	13.25	66.76	47.73	113.15	6.14113	3.85574	1.14229e-05	0.00272437	2.18278	4.60716	1.23469	2.75169	2.56195	4.36701	4.20828	5.24617	18	108	74	374	271	621
c123997_g1_i1	.	.	XP_024632888.1 protein PHLOEM PROTEIN 2-LIKE A5-like [Medicago truncatula]	.	4113.PGSC0003DMT400096648	.	gmx:121172855 uncharacterized protein LOC121172855	0.08	0.16	0.17	0.75	0.66	1.55	6.12683	-0.939423	0.0029343	0.121105	0.143267	0.736368	0.104584	0.145619	0.1796	0.558264	0.600424	1.05041	1	2	2	9	8	18
c92088_g1_i1	TAIR|locus:2035711 - symbol:LTPG6 "glycosylphosphatidylinositol-anchored lipid protein transfer 6" species:3702 "Arabidopsis thaliana" [GO:0005886 "plasma membrane" evidence=ISM] [GO:0006869 "lipid transport" evidence=ISS] [GO:0008289 "lipid binding" evidence=ISS] [GO:0031225 "anchored component of membrane" evidence=TAS] [GO:0005634 "nucleus" evidence=IDA] TAIR:locus:2035711 EMBL:CP002684 Proteo…	sp|O64864|YLS3_ARATH Protein YLS3 OS=Arabidopsis thaliana GN=YLS3 PE=2 SV=1	GAU46608.1 hypothetical protein TSUD_299990 [Trifolium subterraneum]	A0A072UZK3_MEDTR/10-108 A0A072UZK3.1 PF14368.3;LTP_2;	3847.GLYMA11G36460.1	BT149059 Medicago truncatula clone JCVI-FLMt-4P19 unknown mRNA	cam:101510609 protein YLS3-like	0.85	0.29	0.19	0.87	1.73	7.21	6.12649	0.345651	0.00978901	0.231495	0.379483	1.35732	0.745587	0.213263	0.1796	0.558264	1.11194	2.40177	9	3	2	9	18	72
c28684_g1_i1	.	.	.	.	.	.	.	5.51	1.72	5.29	27.17	18.9	36.58	6.12129	-0.530441	0.00226783	0.104259	0.209911	0.971423	0.293432	0.0746459	0.261656	0.8797	0.827204	1.20736	3	1	3	16	12	22
c141007_g5_i3	.	.	.	.	.	.	.	1.82	0.31	0.39	8.33	9.41	1.13	6.10976	1.53185	0.0070831	0.18953	0.726183	2.2464	1.4877	0.277878	0.41297	2.72628	3.13864	0.874283	24	4	5	107	121	14
c131075_g1_i1	UNIPROTKB|I1LY51 - symbol:GLYMA_13G109700 "Uncharacterized protein" species:3847 "Glycine max" [GO:0003959 "NADPH dehydrogenase activity" evidence=IBA] [GO:0005777 "peroxisome" evidence=IBA] [GO:0009695 "jasmonic acid biosynthetic process" evidence=IBA] [GO:0016629 "12-oxophytodienoate reductase activity" evidence=IBA] [GO:0031408 "oxylipin biosynthetic process" evidence=IBA] InterPro:IPR001155 I…	sp|Q9FEW9|OPR3_SOLLC 12-oxophytodienoate reductase 3 OS=Solanum lycopersicum GN=OPR3 PE=1 SV=1	PNX78389.1 12-oxophytodienoate reductase-like protein [Trifolium pratense]	A0A072UTR0_MEDTR/18-366 A0A072UTR0.1 PF00724.17;Oxidored_FMN;	3847.GLYMA13G16940.1	XM_013602963 Medicago truncatula 12-oxophytodienoate reductase-like protein mRNA	mtr:MTR_4g125470 12-oxophytodienoate reductase-like protein	1.05	3.29	2.03	12.83	5.23	24.56	6.10914	3.59823	2.11961e-05	0.00439084	2.08349	4.22272	1.63466	2.46302	2.15277	4.19573	3.26989	5.20254	28	85	52	330	134	602
c145188_g6_i1	UNIPROTKB|Q2F946 - symbol:orf490 "Uncharacterized protein" species:39947 "Oryza sativa Japonica Group" [GO:0005739 "mitochondrion" evidence=IC] GO:GO:0005739 EMBL:DQ167807 EMBL:DQ167400 HOGENOM:HOG000078713 eggNOG:KOG0017 eggNOG:COG2801 InterPro:IPR013103 Pfam:PF07727 Uniprot:Q2F946	sp|Q94HW2|POLR1_ARATH Retrovirus-related Pol polyprotein from transposon RE1 OS=Arabidopsis thaliana GN=RE1 PE=2 SV=1	PRQ33949.1 putative RNA-directed DNA polymerase [Rosa chinensis]	A0A0D2ZY11_BRAOL/62-200 A0A0D2ZY11.1 PF14223.3;Retrotran_gag_2;	39947.LOC_Os12g05520.1	AC253880 Aquilegia coerulea clone COL05-D05, complete sequence	rcu:107262220 uncharacterized protein LOC107262220	0.27	0.36	0.12	3.45	1.1	0.8	6.10478	1.017	0.00140249	0.0767925	0.598713	1.94684	0.745587	0.711257	0.339296	2.79337	1.73237	1.3148	9	12	4	113	36	25
c140336_g1_i9	TAIR|locus:2101806 - symbol:PAT14 "AT3G60800" species:3702 "Arabidopsis thaliana" [GO:0016021 "integral component of membrane" evidence=IEA] [GO:0019706 "protein-cysteine S-palmitoyltransferase activity" evidence=IEA] [GO:0005794 "Golgi apparatus" evidence=IDA] [GO:0010150 "leaf senescence" evidence=IGI;IMP] [GO:0019707 "protein-cysteine S-acyltransferase activity" evidence=IGI;IDA] [GO:2000377 "…	sp|Q8VYP5|ZDH14_ARATH Probable protein S-acyltransferase 14 OS=Arabidopsis thaliana GN=PAT14 PE=2 SV=1	PNY17202.1 putative S-acyltransferase [Trifolium pratense]	.	3847.GLYMA01G34270.1	XM_004506448 PREDICTED: Cicer arietinum probable protein S-acyltransferase 14 (LOC101507625), mRNA	mtr:MTR_4g023760 DHHC-type zinc finger protein	0.06	0.07	0.34	1.87	1.4	0.07	6.09438	-0.545514	0.0211346	0.355298	0.1974	0.874526	0.104584	0.0746459	0.41297	1.3045	1.23568	0.083393	1	1	5	28	21	1
c144936_g1_i10	UNIPROTKB|K7KS48 - symbol:GLYMA_05G205100 "Uncharacterized protein" species:3847 "Glycine max" [GO:0000122 "negative regulation of transcription by RNA polymerase II" evidence=IBA] [GO:0005634 "nucleus" evidence=IBA] [GO:0006346 "methylation-dependent chromatin silencing" evidence=IBA] [GO:0008327 "methyl-CpG binding" evidence=IBA] InterPro:IPR001739 InterPro:IPR016177 Pfam:PF01429 PROSITE:PS5098…	.	PNY04952.1 methyl-CpG binding domain protein [Trifolium pratense]	I1KP74_SOYBN/29-143 I1KP74.2 PF01429.16;MBD;	3847.GLYMA05G38075.1	.	mtr:MTR_8g096930 methyl-CpG-binding domain protein	0.36	0.74	2.28	6.06	12.12	4.07	6.08531	2.50912	0.000775545	0.0521718	1.2178	3.23979	0.679398	0.887245	2.08677	2.97773	4.15703	2.58462	8	16	49	131	261	84
c145962_g1_i1	UNIPROTKB|Q53K43 - symbol:LOC_Os11g23880 "Retrotransposon protein, putative, unclassified" species:39947 "Oryza sativa Japonica Group" [GO:0003729 "mRNA binding" evidence=IBA] [GO:0003735 "structural constituent of ribosome" evidence=IBA] [GO:0006412 "translation" evidence=IBA] [GO:0022625 "cytosolic large ribosomal subunit" evidence=IBA] InterPro:IPR002156 InterPro:IPR005755 InterPro:IPR005822 I…	sp|O93209|POL_FFV Pro-Pol polyprotein OS=Feline foamy virus GN=pol PE=3 SV=1	KYP48344.1 Transposon Ty3-I Gag-Pol polyprotein [Cajanus cajan]	Q60E17_ORYSJ/1053-1169 Q60E17.1 PF00665.23;rve;	39947.LOC_Os11g42630.1	AC235333 Glycine max strain Williams 82 clone GM_WBb0083E15, complete sequence	gmx:106795081 uncharacterized protein LOC106795081	0.25	0.45	0.26	3.06	1.24	2.24	6.07256	3.12341	3.07925e-06	0.00107837	1.76611	3.92577	1.73583	1.95141	1.61109	4.34854	3.40783	4.02093	31	54	31	369	149	256
c122707_g2_i1	TAIR|locus:2103341 - symbol:AT3G60520 "AT3G60520" species:3702 "Arabidopsis thaliana" [GO:0005575 "cellular_component" evidence=ND] [GO:0008150 "biological_process" evidence=ND] InterPro:IPR013083 TAIR:locus:2103341 Proteomes:UP000006548 EMBL:CP002686 Gene3D:3.30.40.10 EMBL:AL138646 EMBL:BT004575 EMBL:AK227924 PIR:T47863 RefSeq:NP_191611.1 UniGene:At.34431 EnsemblPlants:AT3G60520.1 GeneID:825223 …	.	XP_020227858.1 uncharacterized protein LOC109809048 [Cajanus cajan]	.	3847.GLYMA03G27220.1	XM_007140915 Phaseolus vulgaris hypothetical protein (PHAVU_008G156800g) mRNA, complete cds	ccaj:109809048 uncharacterized protein LOC109809048	0.39	3.44	0.8	6.65	0.59	21.93	6.05835	1.74296	0.0119038	0.258411	0.836142	2.14036	0.379328	1.5153	0.613794	2.17552	0.472094	3.77347	4	35	8	67	6	213
c130822_g1_i2	.	.	KHN28363.1 Putative ribonuclease H protein, partial [Glycine soja]	.	4558.Sb08g016940.1	XM_004505008 PREDICTED: Cicer arietinum uncharacterized LOC101509007 (LOC101509007), mRNA	lja:Lj0g3v0270639.1 Lj0g3v0270639.1; -	0.04	0.58	0.04	1.45	0.9	1.81	6.05634	0.375387	0.00343118	0.131898	0.347465	1.575	0.104584	0.845219	0.0925927	1.55703	1.31265	1.85531	1	15	1	37	23	44
c137937_g2_i1	.	.	.	.	.	.	.	0.1	0.52	0.21	5.45	0.1	0.43	6.0556	-0.463154	0.0296034	0.422141	0.207968	0.765805	0.104584	0.339722	0.1796	1.89917	0.0902035	0.308044	1	5	2	52	1	4
c145729_g1_i3	UNIPROTKB|F6H2U0 - symbol:VIT_04s0008g02170 "Putative uncharacterized protein" species:29760 "Vitis vinifera" [GO:0003723 "RNA binding" evidence=IBA] [GO:0004525 "ribonuclease III activity" evidence=IBA] [GO:0005634 "nucleus" evidence=IBA] [GO:0005737 "cytoplasm" evidence=IBA] [GO:0016442 "RISC complex" evidence=IBA] [GO:0030422 "production of siRNA involved in RNA interference" evidence=IBA] Int…	sp|P10978|POLX_TOBAC Retrovirus-related Pol polyprotein from transposon TNT 1-94 OS=Nicotiana tabacum PE=2 SV=1	AGW47867.1 polyprotein [Phaseolus vulgaris]	Q9FWI2_ORYSJ/795-1030 Q9FWI2.2 PF07727.11;RVT_2;	39947.LOC_Os03g61660.1	XM_023076705 PREDICTED: Cucurbita moschata uncharacterized mitochondrial protein AtMg00810-like (LOC111438879), mRNA	gmx:100794549 LOW QUALITY PROTEIN: uncharacterized protein LOC100794549	0.14	0.71	0.57	5.05	1.23	3.25	6.05516	2.10924	0.000369296	0.0314178	1.07266	2.90965	0.537151	1.34481	1.33603	3.56254	2.0793	3.0871	6	29	23	206	50	126
c99909_g1_i1	TAIR|locus:2059211 - symbol:bZIP6 "AT2G22850" species:3702 "Arabidopsis thaliana" [GO:0003677 "DNA binding" evidence=ISS] [GO:0003700 "DNA binding transcription factor activity" evidence=ISS] [GO:0005634 "nucleus" evidence=ISM;IDA] [GO:0006355 "regulation of transcription, DNA-templated" evidence=IEA;ISS] [GO:0005515 "protein binding" evidence=IPI] [GO:0044212 "transcription regulatory region DNA…	sp|Q9LZP8|BZP53_ARATH bZIP transcription factor 53 OS=Arabidopsis thaliana GN=BZIP53 PE=1 SV=1	XP_003608557.1 basic leucine zipper 4 [Medicago truncatula] <AES90754.1 bZIP transcription factor [Medicago truncatula]	I1MVI7_SOYBN/57-120 I1MVI7.1 PF00170.18;bZIP_1;	3847.GLYMA01G40370.1	XM_003608509 Medicago truncatula bZIP transcription factor mRNA	mtr:MTR_4g097440 bZIP transcription factor	0.63	0.96	0.57	5.48	2.09	7.21	6.01547	1.10008	0.00059719	0.0444104	0.646855	2.07535	0.679398	0.711257	0.549909	2.19218	1.4209	2.61296	8	12	7	68	26	86
c138358_g1_i1	.	.	.	.	.	FP016155 Medicago truncatula chromosome 5 clone mte1-16i20, COMPLETE SEQUENCE	.	0.03	0.06	0.03	0.21	0.51	0.09	6.00689	-1.19404	0.010016	0.234074	0.114265	0.585578	0.104584	0.145619	0.0925927	0.451538	1.06822	0.236977	1	2	1	7	17	3
c143386_g1_i3	UNIPROTKB|I1ND30 - symbol:GLYMA_20G009300 "Uncharacterized protein" species:3847 "Glycine max" [GO:0051213 "dioxygenase activity" evidence=IBA] InterPro:IPR005123 Pfam:PF03171 PROSITE:PS51471 GO:GO:0016491 GO:GO:0046872 Proteomes:UP000008827 eggNOG:KOG0143 eggNOG:COG3491 Gene3D:2.60.120.330 InterPro:IPR026992 InterPro:IPR027443 Pfam:PF14226 OMA:KCNMINS OrthoDB:EOG09360G7B EMBL:CM000853 RefSeq:XP_…	sp|Q9FFF6|DIOX5_ARATH Probable 2-oxoglutarate-dependent dioxygenase At5g05600 OS=Arabidopsis thaliana GN=At5g05600 PE=2 SV=1	XP_013466708.1 protein DMR6-LIKE OXYGENASE 2 isoform X1 [Medicago truncatula] <XP_024632237.1 protein DMR6-LIKE OXYGENASE 2 isoform X2 [Medicago truncatula] <XP_024632263.1 protein DMR6-LIKE OXYGENASE 2 isoform X3 [Medicago truncatula] <KEH40749.1 senescence-associated nodulin [Medicago truncatula]	A0A072VFD7_MEDTR/27-144 A0A072VFD7.1 PF14226.3;DIOX_N;	3847.GLYMA20G01200.1	XM_013611254 Medicago truncatula senescence-associated nodulin mRNA	mtr:MTR_1g034140 senescence-associated nodulin	0.09	0.1	1.32	1.56	1.22	7.74	5.99124	1.33623	0.0140908	0.284369	0.609273	2.04545	0.202095	0.145619	1.4801	1.42223	1.38571	3.32841	2	2	27	32	25	152
c55345_g1_i1	.	.	.	.	.	.	.	5.85	2.1	9.32	14.91	41.77	53.34	5.9661	1.00433	0.00275514	0.116954	0.596428	1.9583	0.679398	0.213263	0.896622	1.0721	2.322	2.48079	8	3	13	21	62	77
c119202_g1_i1	TAIR|locus:2140705 - symbol:AT4G03620 "AT4G03620" species:3702 "Arabidopsis thaliana" [GO:0003674 "molecular_function" evidence=ND] [GO:0005737 "cytoplasm" evidence=ISM] TAIR:locus:2140705 Proteomes:UP000006548 EMBL:CP002687 EMBL:AC005142 EMBL:AL161497 PIR:H85045 RefSeq:NP_192271.1 UniGene:At.54121 STRING:3702.AT4G03620.1 EnsemblPlants:AT4G03620.1 GeneID:825662 Gramene:AT4G03620.1 Araport:AT4G036…	.	PNY09169.1 myosin heavy chain-like protein [Trifolium pratense]	.	3847.GLYMA15G09880.2	XM_004485932 PREDICTED: Cicer arietinum uncharacterized LOC101504624 (LOC101504624), transcript variant X1, mRNA	cam:101504624 uncharacterized LOC101504624	0.05	0.05	0.05	0.56	0.1	0.48	5.96557	-1.44518	0.0104391	0.240479	0.0906074	0.483833	0.104584	0.0746459	0.0925927	0.657636	0.175097	0.618767	1	1	1	11	2	9
c112869_g1_i1	TAIR|locus:2046273 - symbol:AT2G18540 "AT2G18540" species:3702 "Arabidopsis thaliana" [GO:0008150 "biological_process" evidence=ND] InterPro:IPR006045 Pfam:PF00190 SMART:SM00835 TAIR:locus:2046273 GO:GO:0045735 Gene3D:2.60.120.10 InterPro:IPR014710 InterPro:IPR011051 SUPFAM:SSF51182 Proteomes:UP000006548 EMBL:CP002685 EMBL:AC006135 PIR:E84565 RefSeq:NP_179444.2 ProteinModelPortal:F4IQK5 STRING:37…	sp|F4IQK5|VCL21_ARATH Vicilin-like seed storage protein At2g18540 OS=Arabidopsis thaliana GN=At2g18540 PE=3 SV=1	PNY13170.1 vicilin-like protein antimicrobial peptides 2-2-like protein, partial [Trifolium pratense]	I1LHP6_SOYBN/45-214 I1LHP6.2 PF00190.19;Cupin_1;	3847.GLYMA01G38340.2	XM_004512165 PREDICTED: Cicer arietinum globulin-1 S allele (LOC101506263), mRNA	cam:101506263 globulin-1 S allele	0.09	0.61	0.49	1.55	0.89	5.28	5.96394	1.03804	0.00363996	0.136078	0.598025	1.8869	0.202095	0.801933	0.790048	1.50461	1.1956	2.96047	2	14	11	35	20	114
c140284_g2_i1	UNIPROTKB|I1K7V4 - symbol:GLYMA_06G035200 "Uncharacterized protein" species:3847 "Glycine max" [GO:0016020 "membrane" evidence=IBA] [GO:0016709 "oxidoreductase activity, acting on paired donors, with incorporation or reduction of molecular oxygen, NAD(P)H as one donor, and incorporation of one atom of oxygen" evidence=IBA] [GO:0044550 "secondary metabolite biosynthetic process" evidence=IBA] Inte…	sp|O49858|C82A3_SOYBN Cytochrome P450 82A3 OS=Glycine max GN=CYP82A3 PE=2 SV=1	PNY17851.1 cytochrome p450 82a3-like protein [Trifolium pratense]	A0A072UPN7_MEDTR/46-514 A0A072UPN7.1 PF00067.19;p450;	3847.GLYMA06G03850.1	XM_013601508 Medicago truncatula cytochrome P450 family protein mRNA	mtr:MTR_4g088400 cytochrome P450 family protein	0.8	6.04	2.98	9.86	7.39	43.56	5.93479	4.24694	0.000365409	0.0314178	2.49173	4.64046	1.44849	3.32588	2.7008	3.95325	3.83705	6.13109	23	170	83	276	206	1161
c143776_g1_i10	.	.	.	.	.	.	.	0.13	0.95	0.69	5.23	2.73	3.68	5.91544	0.0938219	0.00133375	0.0743836	0.324512	1.37568	0.104584	0.455984	0.41297	1.58255	1.1956	1.3489	1	7	5	38	20	26
c122255_g1_i1	TAIR|locus:505006184 - symbol:AT1G53885 "AT1G53885" species:3702 "Arabidopsis thaliana" [GO:0003674 "molecular_function" evidence=ND] [GO:0005739 "mitochondrion" evidence=ISM] [GO:0008150 "biological_process" evidence=ND] TAIR:locus:505006184 TAIR:locus:4515102678 EMBL:CP002684 Proteomes:UP000006548 InterPro:IPR007650 Pfam:PF04570 PROSITE:PS51795 EMBL:BT004725 EMBL:AK118646 RefSeq:NP_001117487.1 …	sp|Q8LGS1|MARD1_ARATH Protein MARD1 OS=Arabidopsis thaliana GN=MARD1 PE=2 SV=2	AET01907.1 DUF581 family protein [Medicago truncatula]	G7L953_MEDTR/28-81 G7L953.1 PF04570.11;zf-FLZ;	3847.GLYMA16G01550.1	XM_003627383 Medicago truncatula DUF581 family protein partial mRNA	mtr:MTR_8g022950 DUF581 family protein	1.34	2.3	1.59	8.57	14.21	10.62	5.91277	1.91512	9.54049e-05	0.0132864	1.032	2.81071	0.983599	1.11653	0.995861	2.39299	3.27951	2.75962	13	22	15	81	135	97
c135803_g1_i1	UNIPROTKB|O24379 - symbol:LOX1.2 "Linoleate 9S-lipoxygenase 2" species:4113 "Solanum tuberosum" [GO:0016165 "linoleate 13S-lipoxygenase activity" evidence=IDA] InterPro:IPR000907 InterPro:IPR001024 InterPro:IPR001246 InterPro:IPR013819 InterPro:IPR020833 InterPro:IPR020834 InterPro:IPR036392 Pfam:PF00305 Pfam:PF01477 PRINTS:PR00087 PRINTS:PR00468 PROSITE:PS00081 PROSITE:PS00711 PROSITE:PS50095 PR…	sp|P24095|LOXX_SOYBN Seed linoleate 9S-lipoxygenase OS=Glycine max GN=LOX1.4 PE=1 SV=1	CAC04380.1 lipoxygenase [Pisum sativum]	K7KYV8_SOYBN/185-849 K7KYV8.1 PF00305.16;Lipoxygenase;	3847.GLYMA07G00900.1	XM_013588938 Medicago truncatula seed linoleate 9S-lipoxygenase mRNA	cam:101491931 seed linoleate 9S-lipoxygenase	55.77	26.53	65.87	462.44	181.97	419.14	5.90534	8.98514	1.34021e-06	0.000615102	7.03808	9.68523	7.57052	5.97051	7.57321	10.0487	8.99344	10.0136	2515	1162	2858	20155	7884	17354
c141210_g3_i7	.	.	.	.	.	.	.	0.05	0.05	0.05	0.27	0.38	0.51	5.90059	-1.45787	0.00937567	0.2253	0.0906074	0.497578	0.104584	0.0746459	0.0925927	0.336281	0.537686	0.618767	1	1	1	5	7	9
c136478_g2_i4	.	.	.	.	.	.	.	0.31	0.31	0.16	1.91	1.73	1.79	5.89497	-0.967103	0.00231661	0.105282	0.146769	0.735031	0.202095	0.145619	0.0925927	0.704867	0.773763	0.726462	2	2	1	12	11	11
c143026_g2_i11	UNIPROTKB|I1KBH2 - symbol:GLYMA_06G151000 "Uncharacterized protein" species:3847 "Glycine max" [GO:0004674 "protein serine/threonine kinase activity" evidence=IBA] [GO:0005829 "cytosol" evidence=IBA] [GO:0006468 "protein phosphorylation" evidence=IBA] [GO:0035556 "intracellular signal transduction" evidence=IBA] InterPro:IPR000719 InterPro:IPR008271 Pfam:PF00069 PROSITE:PS00108 PROSITE:PS50011 SM…	sp|Q8S8Y8|WNK6_ARATH Probable serine/threonine-protein kinase WNK6 OS=Arabidopsis thaliana GN=WNK6 PE=2 SV=1	GAU13193.1 hypothetical protein TSUD_179360 [Trifolium subterraneum]	G7JAY9_MEDTR/65-322 G7JAY9.2 PF00069.22;Pkinase;	59689.fgenesh1_pm.C_scaffold_3001651	AC139290 Medicago truncatula clone mth2-23f4, complete sequence	mtr:MTR_3g095680 WNK kinase	0.7	0.71	1.44	5.58	9.78	3.08	5.83788	1.3295	0.00103298	0.0624353	0.744404	2.22082	0.679398	0.51078	1.04303	2.08915	3.00589	1.56741	8	8	16	62	109	33
c105315_g1_i3	.	.	XP_004494392.1 PREDICTED: uncharacterized protein LOC101491431 isoform X1 [Cicer arietinum]	.	3847.GLYMA19G40060.2	XM_004494336 PREDICTED: Cicer arietinum uncharacterized LOC101491431 (LOC101491431), transcript variant X2, mRNA	cam:101491431 uncharacterized LOC101491431	0.18	0.05	0.19	1.21	0.65	1.07	5.83565	-0.274648	0.00205235	0.0975543	0.264423	1.1259	0.379328	0.0746459	0.339296	1.24183	0.928491	1.20736	4	1	4	26	14	22
c132782_g4_i1	UNIPROTKB|I1N339 - symbol:GLYMA_18G208500 "Uncharacterized protein" species:3847 "Glycine max" [GO:0009813 "flavonoid biosynthetic process" evidence=IBA] [GO:0043231 "intracellular membrane-bounded organelle" evidence=IBA] [GO:0052696 "flavonoid glucuronidation" evidence=IBA] [GO:0080043 "quercetin 3-O-glucosyltransferase activity" evidence=IBA] [GO:0080044 "quercetin 7-O-glucosyltransferase acti…	sp|D4Q9Z4|SGT2_SOYBN Soyasapogenol B glucuronide galactosyltransferase OS=Glycine max GN=GmSGT2 PE=1 SV=1	GAU17168.1 hypothetical protein TSUD_177980 [Trifolium subterraneum]	G7KU76_MEDTR/79-449 G7KU76.1 PF00201.15;UDPGT;	3847.GLYMA18G44000.1	XM_003623390 Medicago truncatula UDP-glucosyltransferase family protein mRNA	mtr:MTR_7g070780 UDP-glucosyltransferase family protein	0.1	1.52	1.39	7.76	1.39	9.93	5.81881	2.60991	0.00263227	0.113628	1.30007	3.20732	0.293432	1.73834	1.86845	3.67355	1.84029	4.10814	3	44	40	224	40	273
c142670_g3_i1	UNIPROTKB|I1J8P0 - symbol:GLYMA_01G169200 "Uncharacterized protein" species:3847 "Glycine max" [GO:0009809 "lignin biosynthetic process" evidence=IBA] [GO:0016020 "membrane" evidence=IBA] [GO:0016709 "oxidoreductase activity, acting on paired donors, with incorporation or reduction of molecular oxygen, NAD(P)H as one donor, and incorporation of one atom of oxygen" evidence=IBA] InterPro:IPR001128…	sp|Q42600|C84A1_ARATH Cytochrome P450 84A1 OS=Arabidopsis thaliana GN=CYP84A1 PE=1 SV=1	ABB02162.1 ferulate 5-hydroxylase [Medicago sativa]	G7KGC6_MEDTR/45-507 G7KGC6.1 PF00067.19;p450;	3847.GLYMA01G37430.1	XM_003612062 Medicago truncatula cytochrome P450 family ferulate hydroxylase mRNA	mtr:MTR_5g021390 cytochrome P450 family ferulate hydroxylase	0.16	0.3	0.33	1.19	0.63	3.38	5.7781	0.898187	0.00222892	0.103268	0.585874	1.81502	0.460396	0.563571	0.733656	1.53106	1.15438	2.75962	5	9	10	36	19	97
c142585_g1_i3	.	.	.	.	.	.	.	0.07	0.3	0.15	1.52	0.91	1.03	5.73338	-0.661207	0.00195028	0.0947834	0.187354	0.896498	0.104584	0.277878	0.1796	1.03562	0.827204	0.826673	1	4	2	20	12	13
c141118_g1_i4	UNIPROTKB|F6HX39 - symbol:VIT_09s0002g05110 "Putative uncharacterized protein" species:29760 "Vitis vinifera" [GO:0005737 "cytoplasm" evidence=IBA] [GO:0017196 "N-terminal peptidyl-methionine acetylation" evidence=IBA] [GO:0004596 "peptide alpha-N-acetyltransferase activity" evidence=IBA] InterPro:IPR001584 InterPro:IPR011990 InterPro:IPR013026 InterPro:IPR019734 InterPro:IPR036397 Pfam:PF00665 P…	sp|P92519|M810_ARATH Uncharacterized mitochondrial protein AtMg00810 OS=Arabidopsis thaliana GN=AtMg00810 PE=4 SV=1	KHN34741.1 Retrovirus-related Pol polyprotein from transposon TNT 1-94, partial [Glycine soja]	K7L058_SOYBN/18-128 K7L058.1 PF03732.14;Retrotrans_gag;	4113.PGSC0003DMT400015044	.	lang:109356267 uncharacterized LOC109356267	0.05	0.28	0.09	0.47	0.24	1.97	5.7225	-0.40617	0.0111504	0.247933	0.227736	0.923108	0.104584	0.399024	0.1796	0.608805	0.403378	1.75714	1	6	2	10	5	40
c145221_g2_i1	UNIPROTKB|C0LU17 - symbol:PPO1 "Polyphenol oxidase" species:51240 "Juglans regia" [GO:0004503 "monophenol monooxygenase activity" evidence=IDA] [GO:0036263 "L-DOPA monooxygenase activity" evidence=IDA] InterPro:IPR002227 InterPro:IPR016213 InterPro:IPR022739 InterPro:IPR022740 Pfam:PF00264 Pfam:PF12142 Pfam:PF12143 PIRSF:PIRSF000290 PRINTS:PR00092 PROSITE:PS00497 PROSITE:PS00498 GO:GO:0046872 GO:…	sp|Q06215|PPO_VICFA Polyphenol oxidase A1, chloroplastic OS=Vicia faba PE=1 SV=1	Q06215.1 RecName: Full=Polyphenol oxidase A1, chloroplastic; Short=PPO; AltName: Full=Catechol oxidase; Flags: Precursor <CAA77764.1 polyphenol oxidase [Vicia faba]	K7M1M4_SOYBN/375-426 K7M1M4.1 PF12142.5;PPO1_DWL;	3847.GLYMA15G07710.1	Z11702 V.faba mRNA for polyphenol oxidase	cam:101512236 polyphenol oxidase A1, chloroplastic-like	33.01	26	11.83	166.37	108.28	169.78	5.72136	3.15636	1.68733e-05	0.00375812	1.77973	3.98353	2.3604	1.76112	1.21766	3.98708	3.74979	4.2137	55	45	20	283	193	295
c139191_g4_i3	UNIPROTKB|K7LU34 - symbol:GLYMA_12G106000 "Uncharacterized protein" species:3847 "Glycine max" [GO:0032502 "developmental process" evidence=IBA] GO:GO:0032502 Proteomes:UP000008827 eggNOG:ENOG410IRPV eggNOG:ENOG410YBST EMBL:CM000845 OrthoDB:EOG09360JJ9 RefSeq:XP_003540882.1 EnsemblPlants:GLYMA12G11564.1 GeneID:100786509 Gramene:GLYMA12G11564.1 KEGG:gmx:100786509 InParanoid:K7LU34 OMA:NARTHIS Unip…	.	AAX51973.1 transposase [Pisum sativum]	Q7G793_ORYSJ/221-285 Q7G793.1 PF01498.15;HTH_Tnp_Tc3_2;	3847.GLYMA12G11564.1	AY833549 Pisum sativum transposon mariner-like transposon Psmar-1A transposase gene, complete cds	gmx:100786509 uncharacterized protein LOC100786509	0.11	0.23	0.15	2.3	0.3	0.74	5.71956	0.425325	0.00353272	0.133537	0.434359	1.44907	0.379328	0.51078	0.41297	2.34907	0.718266	1.27987	4	8	5	78	10	24
c104862_g1_i4	.	.	XP_004493983.1 PREDICTED: uncharacterized protein LOC101498248 [Cicer arietinum] <XP_004493984.1 PREDICTED: uncharacterized protein LOC101498248 [Cicer arietinum]	.	3847.GLYMA13G20730.1	XM_004493927 PREDICTED: Cicer arietinum uncharacterized LOC101498248 (LOC101498248), transcript variant X2, mRNA	cam:101498248 uncharacterized LOC101498248	0.17	0.34	1.22	6.07	2.57	2.83	5.69879	-0.209822	0.00415865	0.146284	0.266704	1.14874	0.104584	0.145619	0.549909	1.50461	0.976587	0.965035	1	2	7	35	15	16
c110896_g1_i2	TAIR|locus:2135748 - symbol:AT4G12680 "AT4G12680" species:3702 "Arabidopsis thaliana" [GO:0016021 "integral component of membrane" evidence=IEA] [GO:0010228 "vegetative to reproductive phase transition of meristem" evidence=IMP] TAIR:locus:2135748 GO:GO:0016021 Proteomes:UP000006548 EMBL:CP002687 GO:GO:0010228 HOGENOM:HOG000239224 EMBL:DQ132705 RefSeq:NP_193004.2 UniGene:At.54293 STRING:3702.AT4G…	sp|Q8GUM4|Y3739_ARATH Uncharacterized membrane protein At3g27390 OS=Arabidopsis thaliana GN=At3g27390 PE=1 SV=2	XP_003601496.2 uncharacterized membrane protein At3g27390 [Medicago truncatula] <AES71747.2 transmembrane protein, putative [Medicago truncatula]	.	3847.GLYMA20G06750.1	XM_004502045 PREDICTED: Cicer arietinum uncharacterized membrane protein At3g27390 (LOC101496000), mRNA	mtr:MTR_3g082330 transmembrane protein, putative	0.16	0.98	0.7	4.71	1.27	5.52	5.69479	2.20366	0.000768136	0.0520351	1.15411	2.95356	0.537151	1.5153	1.40986	3.29571	1.96474	3.60025	6	35	25	168	45	187
c55464_g1_i1	UNIPROTKB|I1MS21 - symbol:GLYMA_17G043700 "Uncharacterized protein" species:3847 "Glycine max" [GO:0003714 "transcription corepressor activity" evidence=IBA] [GO:0005634 "nucleus" evidence=IBA] [GO:0009611 "response to wounding" evidence=IBA] [GO:0031347 "regulation of defense response" evidence=IBA] [GO:1903507 "negative regulation of nucleic acid-templated transcription" evidence=IBA] [GO:20000…	sp|Q9C5K8|TIF3B_ARATH Protein TIFY 3B OS=Arabidopsis thaliana GN=TIFY3B PE=1 SV=1	XP_003609915.1 protein TIFY 3 [Medicago truncatula] <AES92112.1 divergent CCT motif protein [Medicago truncatula] <AFK42364.1 unknown [Medicago truncatula]	G7JR46_MEDTR/2-35 G7JR46.1 PF06200.11;tify;	3847.GLYMA17G04850.1	XM_003609867 Medicago truncatula divergent CCT motif protein mRNA	mtr:MTR_4g124360 divergent CCT motif protein	10.32	7.34	6.63	47.93	38.25	75.05	5.68702	4.92285	1.3832e-07	0.000106257	3.26776	5.66319	3.83871	2.91296	3.0516	5.42273	5.39352	6.17333	177	123	110	798	636	1196
c131109_g1_i1	UNIPROTKB|I1MXP4 - symbol:I1MXP4 "Uncharacterized protein" species:3847 "Glycine max" [GO:0005509 "calcium ion binding" evidence=IBA] InterPro:IPR002048 Pfam:PF13499 PROSITE:PS50222 SMART:SM00054 InterPro:IPR011992 Prosite:PS00018 GO:GO:0005509 InterPro:IPR018247 SUPFAM:SSF47473 GO:GO:0005432 Proteomes:UP000008827 CDD:cd00051 GO:GO:0055074 EnsemblPlants:GLYMA17G36110.1 EnsemblPlants:GLYMA17G36110…	.	PNX74447.1 putative calcium-binding protein CML10-like [Trifolium pratense]	K7M5L0_SOYBN/29-93 K7M5L0.1 PF13499.3;EF-hand_7;	3847.GLYMA14G09051.1	.	mtr:MTR_1g019670 EF hand protein	3.91	30.55	19.08	177.37	40.59	106.11	5.67306	3.58648	0.000185974	0.0204241	2.01636	4.25057	0.983599	2.69367	2.37182	4.99174	3.30798	4.452	13	103	63	587	138	351
c139189_g1_i1	TAIR|locus:2103488 - symbol:SIP2 "AT3G57520" species:3702 "Arabidopsis thaliana" [GO:0003824 "catalytic activity" evidence=IEA] [GO:0004553 "hydrolase activity, hydrolyzing O-glycosyl compounds" evidence=ISS] [GO:0005737 "cytoplasm" evidence=ISM] [GO:0006979 "response to oxidative stress" evidence=IEP] [GO:0080167 "response to karrikin" evidence=IEP] [GO:0034484 "raffinose catabolic process" evid…	sp|Q94A08|RFS2_ARATH Probable galactinol--sucrose galactosyltransferase 2 OS=Arabidopsis thaliana GN=RFS2 PE=2 SV=2	ABR19752.1 alkaline alpha-galactosidase [Pisum sativum]	A0A072U3D1_MEDTR/7-754 A0A072U3D1.1 PF05691.9;Raffinose_syn;	3847.GLYMA03G29440.1	EF433424 Pisum sativum alkaline alpha-galactosidase (aGa1) mRNA, complete cds	cam:101513461 sip; probable galactinol--sucrose galactosyltransferase 2	1.64	2.06	2.47	9.37	2.76	28.28	5.65316	4.36067	0.000177515	0.0199403	2.8202	4.65547	2.77912	2.59568	3.08579	4.55917	3.19055	6.21669	78	95	113	430	126	1233
c130439_g1_i1	.	.	.	.	.	.	.	0.24	0.98	0.12	0.37	6.76	0.26	5.644	-0.214628	0.0455586	0.504107	0.268489	0.852889	0.202095	0.51078	0.0925927	0.211011	2.18543	0.162228	2	8	1	3	55	2
c139346_g3_i3	TAIR|locus:2097795 - symbol:AT3G03080 species:3702 "Arabidopsis thaliana" [GO:0005737 "cytoplasm" evidence=ISM] [GO:0016491 "oxidoreductase activity" evidence=IEA] [GO:0055114 "oxidation-reduction process" evidence=IEA] InterPro:IPR013149 InterPro:IPR020843 Pfam:PF00107 SMART:SM00829 TAIR:locus:2097795 Proteomes:UP000006548 EMBL:CP002686 GO:GO:0016491 InterPro:IPR036291 SUPFAM:SSF51735 InterPro:I…	sp|Q39172|AER_ARATH NADPH-dependent oxidoreductase 2-alkenal reductase OS=Arabidopsis thaliana GN=AER PE=1 SV=1	GAU26166.1 hypothetical protein TSUD_353880 [Trifolium subterraneum]	A0A072TWU1_MEDTR/224-358 A0A072TWU1.1 PF00107.23;ADH_zinc_N;	3847.GLYMA03G23890.1	XM_013588545 Medicago truncatula NADP-dependent alkenal double bond reductase partial mRNA	mtr:MTR_8g010030 NADP-dependent alkenal double bond reductase	0.06	0.85	0.49	3.28	1.03	4.19	5.63484	0.739406	0.00349082	0.132373	0.50677	1.76943	0.104584	0.801933	0.613794	1.93922	1.06822	2.30084	1	14	8	54	17	66
c114022_g1_i1	TAIR|locus:2120943 - symbol:EXPA20 "AT4G38210" species:3702 "Arabidopsis thaliana" [GO:0005576 "extracellular region" evidence=ISM;IEA] [GO:0005618 "cell wall" evidence=IEA] [GO:0009664 "plant-type cell wall organization" evidence=IEA] [GO:0009826 "unidimensional cell growth" evidence=ISS;NAS] [GO:0009828 "plant-type cell wall loosening" evidence=ISS;NAS] [GO:0009831 "plant-type cell wall modific…	sp|Q9SZM1|EXP20_ARATH Expansin-A20 OS=Arabidopsis thaliana GN=EXPA20 PE=2 SV=1	GAU09990.1 hypothetical protein TSUD_271540 [Trifolium subterraneum]	I3SE17_MEDTR/67-154 I3SE17.1 PF03330.15;DPBB_1;	3847.GLYMA12G12340.1	XM_013587660 Medicago truncatula expansin A20 mRNA	mtr:MTR_0040s0140 expansin A20	0.1	0.51	0.1	0.69	1.55	1.95	5.63127	0.608303	0.00271976	0.116072	0.466769	1.69178	0.293432	0.845219	0.261656	1.03562	1.96474	2.07498	3	15	3	20	45	54
c136246_g2_i1	.	.	.	.	.	CU012043 M.truncatula DNA sequence from clone MTH2-63O12 on chromosome 3, complete sequence	.	0.41	1.45	0.88	6.24	5.15	5.18	5.6281	2.32383	6.03884e-05	0.00943016	1.26635	3.21454	0.869495	1.59354	1.33603	3.25662	3.26989	3.1171	11	38	23	163	134	129
c116253_g2_i1	.	.	.	.	.	.	.	0.11	0.22	0.22	1.09	1.08	1.35	5.60457	-1.02396	0.00342298	0.131898	0.143267	0.701503	0.104584	0.145619	0.1796	0.608805	0.718266	0.777437	1	2	2	10	10	12
c119617_g1_i4	TAIR|locus:2170239 - symbol:LEA4-5 "AT5G06760" species:3702 "Arabidopsis thaliana" [GO:0003674 "molecular_function" evidence=ND] [GO:0009793 "embryo development ending in seed dormancy" evidence=IEA;ISS] [GO:0009409 "response to cold" evidence=IDA] [GO:0006970 "response to osmotic stress" evidence=IMP] [GO:0009414 "response to water deprivation" evidence=IMP] [GO:0048316 "seed development" eviden…	sp|Q01417|PM1_SOYBN 18 kDa seed maturation protein OS=Glycine max GN=GMPM1 PE=2 SV=1	GAU23420.1 hypothetical protein TSUD_331180 [Trifolium subterraneum]	G7KVD1_MEDTR/10-79 G7KVD1.1 PF03760.12;LEA_1;	3847.GLYMA03G30040.1	.	mtr:MTR_7g093140 late embryogenesis abundant protein	3.25	15.8	14.75	62.13	27.98	113.7	5.59238	4.32275	4.57367e-05	0.00751155	2.66064	4.93569	1.66918	3.06717	3.24556	4.87786	4.07103	5.85817	29	139	128	541	245	958
c130769_g1_i1	TAIR|locus:2199932 - symbol:MLP423 "AT1G24020" species:3702 "Arabidopsis thaliana" [GO:0006952 "defense response" evidence=IEA] [GO:0009507 "chloroplast" evidence=ISM] [GO:0009607 "response to biotic stimulus" evidence=IEA] [GO:0016020 "membrane" evidence=IDA] InterPro:IPR000916 Pfam:PF00407 SMART:SM01037 TAIR:locus:2199932 EMBL:CP002684 Proteomes:UP000006548 GO:GO:0016020 GO:GO:0006952 Gene3D:3.…	sp|Q93VR4|ML423_ARATH MLP-like protein 423 OS=Arabidopsis thaliana GN=MLP423 PE=2 SV=1	WP_101999833.1 hypothetical protein [Klebsiella pneumoniae]	B7FKA0_MEDTR/4-154 B7FKA0.1 PF00407.16;Bet_v_1;	3847.GLYMA02G03680.1	XM_019568938 PREDICTED: Lupinus angustifolius MLP-like protein 423 (LOC109333447), mRNA	mtr:MTR_5g035010 polyketide cyclase/dehydrase and lipid transporter	17.47	2.36	2.11	13.37	102.66	29.62	5.57914	4.6689	0.0059639	0.174827	2.47089	4.89859	4.34499	1.48825	1.57944	3.46302	6.57971	4.65305	257	34	30	191	1467	406
c129328_g2_i1	UNIPROTKB|I1MP01 - symbol:GLYMA_16G158100 "Glycosyltransferase" species:3847 "Glycine max" [GO:0009813 "flavonoid biosynthetic process" evidence=IBA] [GO:0043231 "intracellular membrane-bounded organelle" evidence=IBA] [GO:0052696 "flavonoid glucuronidation" evidence=IBA] [GO:0080043 "quercetin 3-O-glucosyltransferase activity" evidence=IBA] [GO:0080044 "quercetin 7-O-glucosyltransferase activity…	sp|Q6VAA6|U74G1_STERE UDP-glycosyltransferase 74G1 OS=Stevia rebaudiana GN=UGT74G1 PE=1 SV=1	XP_013451922.1 UDP-glycosyltransferase 74G1 [Medicago truncatula] <KEH25950.1 UDP-glucosyltransferase family protein [Medicago truncatula]	A0A072UJF5_MEDTR/11-437 A0A072UJF5.1 PF00201.15;UDPGT;	3847.GLYMA16G27440.1	XM_013596468 Medicago truncatula UDP-glucosyltransferase family protein mRNA	mtr:MTR_6g038300 UDP-glucosyltransferase family protein	0.32	0.13	0.13	0.8	2.86	0.07	5.57131	-0.327028	0.0291429	0.419732	0.261872	0.901499	0.460396	0.145619	0.1796	0.704867	1.91624	0.083393	5	2	2	12	43	1
c157267_g1_i1	.	.	.	.	.	XM_012712764 PREDICTED: Cicer arietinum ADP-ribosylation factor 2 (LOC105851577), mRNA	.	1.82	1.49	1.22	5.47	6.5	16.1	5.56929	0.27319	0.00255416	0.111946	0.40539	1.42963	0.537151	0.339722	0.339296	0.959764	1.27468	2.05446	6	5	4	18	22	53
c121359_g1_i1	TAIR|locus:2076829 - symbol:LBD41 "LOB domain-containing protein 41" species:3702 "Arabidopsis thaliana" [GO:0005634 "nucleus" evidence=ISM] [GO:0006355 "regulation of transcription, DNA-templated" evidence=IDA] TAIR:locus:2076829 Proteomes:UP000006548 EMBL:AC021640 EMBL:CP002686 GO:GO:0006355 InterPro:IPR004883 InterPro:IPR017414 Pfam:PF03195 PIRSF:PIRSF038155 PROSITE:PS50891 HOGENOM:HOG00023745…	sp|Q9M886|LBD41_ARATH LOB domain-containing protein 41 OS=Arabidopsis thaliana GN=LBD41 PE=2 SV=1	PNY09741.1 LOB domain-containing protein 41-like [Trifolium pratense]	I1LX21_SOYBN/4-107 I1LX21.1 PF03195.11;DUF260;	3847.GLYMA13G07590.1	XM_004516617 PREDICTED: Cicer arietinum LOB domain-containing protein 41-like (LOC101508034), mRNA	cam:101508034 LOB domain-containing protein 41-like	5.42	12.67	7.65	96.17	7.37	59.65	5.56168	4.79594	0.000181071	0.0201497	3.21227	5.06202	2.92907	3.54518	3.16256	6.33158	3.08481	5.76967	88	201	120	1515	116	900
c131650_g1_i1	TAIR|locus:2005520 - symbol:ASA2 "AT2G29690" species:3702 "Arabidopsis thaliana" [GO:0000162 "tryptophan biosynthetic process" evidence=IEA;TAS] [GO:0004049 "anthranilate synthase activity" evidence=IEA;IGI;IBA] [GO:0005950 "anthranilate synthase complex" evidence=NAS;IBA] [GO:0009058 "biosynthetic process" evidence=IEA] [GO:0009507 "chloroplast" evidence=ISM;IDA;TAS] [GO:0009073 "aromatic amino …	sp|P32068|TRPE_ARATH Anthranilate synthase alpha subunit 1, chloroplastic OS=Arabidopsis thaliana GN=ASA1 PE=1 SV=1	PNY12093.1 anthranilate synthase component i-2 chloroplastic-like [Trifolium pratense]	A0A072V8G9_MEDTR/311-583 A0A072V8G9.1 PF00425.15;Chorismate_bind;	3847.GLYMA18G03270.2	XM_003600823 Medicago truncatula anthranilate synthase alpha 1 mRNA	mtr:MTR_3g070290 anthranilate synthase alpha 1	1.06	0.79	0.24	2.34	5.56	5.27	5.54552	2.36708	0.000681807	0.0484673	1.25175	3.14706	1.89011	1.25136	0.613794	2.33413	3.6716	3.43545	36	26	8	77	182	165
c142337_g4_i1	UNIPROTKB|Q338B0 - symbol:HSFA2C "Heat stress transcription factor A-2c" species:39947 "Oryza sativa Japonica Group" [GO:0042802 "identical protein binding" evidence=IPI] InterPro:IPR000232 Pfam:PF00447 PRINTS:PR00056 PROSITE:PS00434 SMART:SM00415 GO:GO:0005634 GO:GO:0005737 Proteomes:UP000059680 GO:GO:0042802 GO:GO:0003700 Gene3D:1.10.10.10 InterPro:IPR036388 InterPro:IPR036390 SUPFAM:SSF46785 G…	sp|P41152|HSF30_SOLPE Heat shock factor protein HSF30 OS=Solanum peruvianum GN=HSF30 PE=2 SV=1	XP_024637947.1 heat stress transcription factor A-9-like [Medicago truncatula]	K7MK25_SOYBN/74-163 K7MK25.1 PF00447.14;HSF_DNA-bind;	3847.GLYMA13G16510.1	XM_004507890 PREDICTED: Cicer arietinum heat shock factor protein HSF30-like (LOC101495918), mRNA	cam:101495918 heat shock factor protein HSF30-like	0.2	0.17	0.13	0.97	0.76	1.5	5.52913	-0.0148071	0.00185449	0.092939	0.33331	1.28348	0.460396	0.277878	0.261656	1.14241	1.11194	1.59609	5	4	3	23	18	34
c144504_g2_i1	.	.	.	.	.	.	.	0.31	1.87	0.51	9.61	4.06	2.12	5.52362	1.97182	0.00154076	0.0815369	1.02261	2.72544	0.610027	1.66776	0.790048	3.58164	2.73937	1.85531	7	41	11	209	88	44
c128098_g1_i2	.	.	GAU12918.1 hypothetical protein TSUD_97290 [Trifolium subterraneum]	.	.	.	.	0.56	0.16	0.08	1.57	2.23	1.55	5.52191	-0.194877	0.00455696	0.152629	0.282746	1.16795	0.610027	0.145619	0.0925927	0.998189	1.45525	1.05041	7	2	1	19	27	18
c110420_g1_i1	UNIPROTKB|I1MF31 - symbol:GLYMA_15G093900 "Uncharacterized protein" species:3847 "Glycine max" [GO:0009416 "response to light stimulus" evidence=IBA] [GO:0045487 "gibberellin catabolic process" evidence=IBA] [GO:0052634 "C-19 gibberellin 2-beta-dioxygenase activity" evidence=IBA] InterPro:IPR005123 Pfam:PF03171 PROSITE:PS51471 GO:GO:0046872 Proteomes:UP000008827 GO:GO:0009416 eggNOG:KOG0143 eggNO…	sp|Q9XG83|G2OX_PHACN Gibberellin 2-beta-dioxygenase OS=Phaseolus coccineus GN=GA2OX1 PE=2 SV=1	XP_003593922.1 gibberellin 2-beta-dioxygenase [Medicago truncatula] <AES64173.1 plant gibberellin 2-oxidase [Medicago truncatula]	I1M1F8_SOYBN/176-280 I1M1F8.1 PF03171.17;2OG-FeII_Oxy;	3847.GLYMA15G10070.1	XM_003593874 Medicago truncatula plant gibberellin 2-oxidase mRNA	mtr:MTR_2g019370 plant gibberellin 2-oxidase	0.4	0.46	0.36	1.43	1.08	5.19	5.51924	0.862092	0.00281504	0.117198	0.597626	1.7666	0.679398	0.563571	0.549909	1.3045	1.23568	2.75962	8	9	7	28	21	97
c101545_g1_i1	.	.	BAT95926.1 hypothetical protein VIGAN_08277100 [Vigna angularis var. angularis]	.	3847.GLYMA10G06020.1	.	pvu:PHAVU_007G220500g hypothetical protein	8.98	16.31	5.79	36.42	9.36	141.99	5.51653	3.73828	0.00140909	0.0769633	2.28513	3.88939	2.40204	2.69367	1.75969	3.69124	2.26505	5.71188	57	103	36	227	59	864
c124087_g1_i1	UNIPROTKB|I1L066 - symbol:GLYMA_09G016400 "Uncharacterized protein" species:3847 "Glycine max" [GO:0005737 "cytoplasm" evidence=IBA] [GO:0030001 "metal ion transport" evidence=IBA] [GO:0046914 "transition metal ion binding" evidence=IBA] [GO:0046916 "cellular transition metal ion homeostasis" evidence=IBA] InterPro:IPR006121 InterPro:IPR036163 Pfam:PF00403 GO:GO:0005737 EMBL:CM000842 Proteomes:UP…	sp|F4JDJ0|HIP47_ARATH Heavy metal-associated isoprenylated plant protein 47 OS=Arabidopsis thaliana GN=HIPP47 PE=3 SV=1	PNX66884.1 metal ion binding protein, partial [Trifolium pratense]	A2Q5G7_MEDTR/6-67 A2Q5G7.1 PF00403.23;HMA;	3847.GLYMA09G01920.1	AC161399 Medicago truncatula chromosome 2 clone mte1-30k4, complete sequence	mtr:MTR_2g027600 heavy metal transport/detoxification superfamily protein	0.44	0.74	0.45	3.17	2.24	4.8	5.4935	-0.159366	0.00150662	0.0806259	0.29827	1.18566	0.293432	0.339722	0.261656	1.0721	0.976587	1.50828	3	5	3	21	15	31
c135991_g1_i1	TAIR|locus:2128414 - symbol:AT4G23740 "AT4G23740" species:3702 "Arabidopsis thaliana" [GO:0004672 "protein kinase activity" evidence=IEA] [GO:0004674 "protein serine/threonine kinase activity" evidence=ISS] [GO:0005524 "ATP binding" evidence=IEA;ISS] [GO:0006468 "protein phosphorylation" evidence=IEA;ISS] [GO:0007169 "transmembrane receptor protein tyrosine kinase signaling pathway" evidence=ISS]…	sp|Q9SUQ3|Y4374_ARATH Probable inactive receptor kinase At4g23740 OS=Arabidopsis thaliana GN=At4g23740 PE=2 SV=1	PNX95725.1 putative inactive receptor kinase [Trifolium pratense]	A0A072VQP2_MEDTR/293-553 A0A072VQP2.1 PF07714.14;Pkinase_Tyr;	3847.GLYMA14G29130.1	XM_012715160 PREDICTED: Cicer arietinum probable inactive receptor kinase At4g23740 (LOC101501377), transcript variant X2, mRNA	mtr:MTR_1g028890 LRR receptor-like kinase	0.12	0.22	0.03	0.87	0.71	0.68	5.48144	-0.0707723	0.00188693	0.0931948	0.309301	1.26228	0.379328	0.455984	0.0925927	1.3045	1.31265	1.1697	4	7	1	28	23	21
c113174_g1_i1	TAIR|locus:2043240 - symbol:EXPA4 "AT2G39700" species:3702 "Arabidopsis thaliana" [GO:0005576 "extracellular region" evidence=ISM;IEA] [GO:0009664 "plant-type cell wall organization" evidence=IEA] [GO:0009826 "unidimensional cell growth" evidence=ISS;NAS] [GO:0009828 "plant-type cell wall loosening" evidence=ISS;NAS] [GO:0009831 "plant-type cell wall modification involved in multidimensional cell…	sp|O48818|EXPA4_ARATH Expansin-A4 OS=Arabidopsis thaliana GN=EXPA4 PE=1 SV=1	XP_003616412.1 expansin-A4 [Medicago truncatula] <AES99370.1 expansin A10 [Medicago truncatula]	M4FIK3_BRARP/35-137 M4FIK3.1 PF03330.15;DPBB_1;	3847.GLYMA02G41590.1	XM_003616364 Medicago truncatula expansin A10 mRNA	mtr:MTR_5g079950 expansin A10	0.42	5.64	7.5	33.15	3.65	45.19	5.47329	3.87408	0.00433753	0.149029	2.11346	4.18307	0.610027	2.55715	3.1732	4.86751	2.26505	5.41665	7	92	121	537	59	701
c92118_g1_i1	.	.	.	.	.	.	.	1.35	0.27	1.36	5.97	10.6	1.91	5.46846	-0.0898042	0.00846911	0.212659	0.316004	1.15012	0.460396	0.0746459	0.41297	1.10768	1.84029	0.50238	5	1	5	22	40	7
c145736_g1_i1	TAIR|locus:2083976 - symbol:MEE40 "AT3G53700" species:3702 "Arabidopsis thaliana" [GO:0003723 "RNA binding" evidence=IBA] [GO:0004519 "endonuclease activity" evidence=IBA] [GO:0005739 "mitochondrion" evidence=ISM] [GO:0009451 "RNA modification" evidence=IBA] [GO:0009793 "embryo development ending in seed dormancy" evidence=IMP] [GO:0009507 "chloroplast" evidence=IDA] InterPro:IPR011990 InterPro:I…	sp|Q9LFF1|PP281_ARATH Pentatricopeptide repeat-containing protein At3g53700, chloroplastic OS=Arabidopsis thaliana GN=MEE40 PE=2 SV=1	XP_004495010.1 PREDICTED: pentatricopeptide repeat-containing protein At3g53700, chloroplastic [Cicer arietinum]	A0A072VKT9_MEDTR/130-179 A0A072VKT9.1 PF13041.3;PPR_2;	3702.AT3G53700.1	XM_013612891 Medicago truncatula PPR containing plant-like protein mRNA	cam:101500942 pentatricopeptide repeat-containing protein At3g53700, chloroplastic	0.05	0.1	0.25	0.82	0.41	1.26	5.45575	1.1056	0.00238341	0.10689	0.6561	2.0779	0.379328	0.455984	1.13299	2.0531	1.55366	2.62693	4	7	18	60	30	87
c115267_g1_i2	.	.	KEH31138.1 hypothetical protein MTR_4g090545 [Medicago truncatula]	.	3847.GLYMA07G31071.1	XM_013601653 Medicago truncatula hypothetical protein mRNA	mtr:MTR_4g090545 hypothetical protein	6.53	11.43	4.86	44.93	19.19	74.08	5.45353	3.92287	1.29909e-05	0.00303298	2.46501	4.56283	2.55752	2.79649	2.04103	4.57832	3.70767	5.40251	65	112	47	436	187	694
c135086_g1_i1	UNIPROTKB|U5FQ57 - symbol:POPTR_0015s05680g "ABC transporter family protein" species:3694 "Populus trichocarpa" [GO:0005886 "plasma membrane" evidence=IBA] [GO:0016021 "integral component of membrane" evidence=IBA] [GO:0042626 "ATPase activity, coupled to transmembrane movement of substances" evidence=IBA] InterPro:IPR003439 InterPro:IPR013525 InterPro:IPR017871 Pfam:PF00005 Pfam:PF01061 PROSITE:…	sp|Q9FLX5|AB8G_ARATH ABC transporter G family member 8 OS=Arabidopsis thaliana GN=ABCG8 PE=2 SV=1	XP_003592180.1 ABC transporter G family member 4 [Medicago truncatula] <AES62431.1 white-brown-complex ABC transporter family protein [Medicago truncatula]	G7IDX8_MEDTR/333-543 G7IDX8.1 PF01061.21;ABC2_membrane;	29760.VIT_16s0050g01620.t01	XM_003592132 Medicago truncatula white-brown-complex ABC transporter family protein mRNA	mtr:MTR_1g099570 white-brown-complex ABC transporter family protein	0.3	0.65	0.31	0.09	6.53	0.16	5.45075	1.51501	0.0442641	0.499532	0.87443	1.48108	0.808871	1.08076	0.733656	0.211011	3.85646	0.375773	10	21	10	3	209	5
c107661_g1_i1	.	.	.	.	.	.	.	0.25	0.74	3.03	7.31	15.55	0.51	5.43632	0.315455	0.02978	0.423536	0.387389	1.27919	0.104584	0.213263	0.844319	1.33485	2.3405	0.162228	1	3	12	29	63	2
c130107_g2_i2	TAIR|locus:2134971 - symbol:AT4G24050 "AT4G24050" species:3702 "Arabidopsis thaliana" [GO:0016491 "oxidoreductase activity" evidence=ISS] [GO:0055114 "oxidation-reduction process" evidence=ISS] Pfam:PF00106 InterPro:IPR002347 TAIR:locus:2134971 Proteomes:UP000006548 EMBL:CP002687 GO:GO:0016491 InterPro:IPR036291 SUPFAM:SSF51735 eggNOG:COG1028 PRINTS:PR00081 EMBL:AC002343 EMBL:AL161560 EMBL:AL1096…	sp|A2RVM0|TIC32_ARATH Short-chain dehydrogenase TIC 32, chloroplastic OS=Arabidopsis thaliana GN=TIC32 PE=2 SV=1	XP_004503573.1 PREDICTED: short-chain dehydrogenase TIC 32, chloroplastic-like isoform X2 [Cicer arietinum]	A0A072TUU0_MEDTR/36-252 A0A072TUU0.1 PF00106.22;adh_short;	3847.GLYMA08G02980.1	XM_004503516 PREDICTED: Cicer arietinum short-chain dehydrogenase TIC 32, chloroplastic-like (LOC101510397), transcript variant X2, mRNA	mtr:MTR_8g099995 NAD(P)-binding rossmann-fold protein	0.07	0.19	0.12	1.39	0.23	0.81	5.4247	-0.296103	0.00454227	0.1524	0.267824	1.04473	0.202095	0.339722	0.261656	1.53106	0.472094	1.13102	2	5	3	36	6	20
c69442_g1_i1	.	.	AES92444.1 hypothetical protein MTR_4g129580 [Medicago truncatula]	.	3847.GLYMA17G07660.2	.	mtr:MTR_4g129580 hypothetical protein	6.04	23.26	0.63	50.42	18.66	97.4	5.42181	3.18513	0.00523513	0.164388	1.57578	3.77939	1.66918	2.79649	0.261656	3.75994	2.76698	4.81125	29	112	3	239	90	455
c131461_g4_i1	UNIPROTKB|I1KDP9 - symbol:GLYMA_06G235000 "Uncharacterized protein" species:3847 "Glycine max" [GO:0009813 "flavonoid biosynthetic process" evidence=IBA] [GO:0043231 "intracellular membrane-bounded organelle" evidence=IBA] [GO:0052696 "flavonoid glucuronidation" evidence=IBA] [GO:0080043 "quercetin 3-O-glucosyltransferase activity" evidence=IBA] [GO:0080044 "quercetin 7-O-glucosyltransferase acti…	sp|Q9LVW3|AXYLT_ARATH Anthocyanidin 3-O-glucoside 2'''-O-xylosyltransferase OS=Arabidopsis thaliana GN=A3G2XYLT PE=1 SV=1	XP_003527222.1 PREDICTED: UDP-glycosyltransferase 79B3-like [Glycine max] <KRH55171.1 hypothetical protein GLYMA_06G235000 [Glycine max]	B9SB92_RICCO/202-434 B9SB92.1 PF00201.15;UDPGT;	3847.GLYMA06G35110.1	XM_021978981 PREDICTED: Prunus avium UDP-glycosyltransferase 79B6-like (LOC110774445), mRNA	gmx:100783005 UDP-glycosyltransferase 79B3	5.83	2.76	3.33	11.61	49.83	11.07	5.41329	4.80142	0.000288814	0.0269718	3.146	5.13566	3.94112	2.50412	2.99275	4.34482	6.67844	4.38373	191	88	105	368	1572	334
c145690_g1_i3	UNIPROTKB|K4CCG9 - symbol:K4CCG9 "Uncharacterized protein" species:4081 "Solanum lycopersicum" [GO:0004674 "protein serine/threonine kinase activity" evidence=IBA] [GO:0005886 "plasma membrane" evidence=IBA] [GO:0007166 "cell surface receptor signaling pathway" evidence=IBA] InterPro:IPR000719 InterPro:IPR006564 InterPro:IPR007527 Pfam:PF04434 PROSITE:PS50011 PROSITE:PS50966 SMART:SM00575 InterPr…	.	KYP42750.1 Sporozoite surface protein 2 [Cajanus cajan]	Q7F966_ORYSJ/441-538 Q7F966.1 PF10551.6;MULE;	4558.Sb02g023020.1	AC148970 Medicago truncatula chromosome 2 clone mth2-74j13, complete sequence	vra:106780365 uncharacterized protein LOC106780365	0.19	0.65	0.46	2.57	1.98	3.15	5.41197	1.66449	0.000324553	0.029429	0.934834	2.60722	0.610027	1.15144	1.04303	2.51727	2.44676	2.85763	7	23	16	90	69	105
c131293_g1_i1	UNIPROTKB|I1K4G5 - symbol:I1K4G5 "Uncharacterized protein" species:3847 "Glycine max" [GO:0043161 "proteasome-mediated ubiquitin-dependent protein catabolic process" evidence=IBA] [GO:0061630 "ubiquitin protein ligase activity" evidence=IBA] InterPro:IPR001841 Pfam:PF13639 InterPro:IPR013083 GO:GO:0016021 GO:GO:0043161 Proteomes:UP000008827 Gene3D:3.30.40.10 eggNOG:KOG0800 eggNOG:ENOG41121N2 GO:G…	sp|Q8LFY8|ATL54_ARATH RING-H2 finger protein ATL54 OS=Arabidopsis thaliana GN=ATL54 PE=2 SV=2	XP_013446753.2 E3 ubiquitin-protein ligase RING1 [Medicago truncatula]	B9IPY8_POPTR/136-180 B9IPY8.2 PF13639.3;zf-RING_2;	3847.GLYMA05G30920.1	XM_022884414 PREDICTED: Durio zibethinus RING-H2 finger protein ATL52-like (LOC111292168), mRNA	mtr:MTR_8g089880 zinc finger, C3HC4 type (RING finger) protein	0.12	0.67	0.19	2.77	0.49	2.57	5.39081	0.223832	0.0051044	0.162022	0.375813	1.36903	0.202095	0.663689	0.261656	1.74953	0.600424	1.75714	2	11	3	45	8	40
c141674_g1_i1	TAIR|locus:2184113 - symbol:AT5G10060 "AT5G10060" species:3702 "Arabidopsis thaliana" [GO:0003674 "molecular_function" evidence=ND] [GO:0005576 "extracellular region" evidence=ISM] [GO:0008150 "biological_process" evidence=ND] InterPro:IPR006569 TAIR:locus:2184113 Proteomes:UP000006548 EMBL:CP002688 Gene3D:1.25.40.90 InterPro:IPR008942 SUPFAM:SSF48464 InterPro:IPR006903 Pfam:PF04818 PROSITE:PS513…	sp|Q0P5J9|RPR1A_BOVIN Regulation of nuclear pre-mRNA domain-containing protein 1A OS=Bos taurus GN=RPRD1A PE=2 SV=2	XP_003602012.1 regulation of nuclear pre-mRNA domain-containing protein 1B [Medicago truncatula] <AES72263.1 ENTH/VHS family protein [Medicago truncatula]	W1NFK2_AMBTC/153-288 W1NFK2.1 PF04012.9;PspA_IM30;	3847.GLYMA11G36110.2	XM_003601964 Medicago truncatula ENTH/VHS family protein mRNA	mtr:MTR_3g087840 ENTH/VHS family protein	1.08	1.24	1.14	9.74	5.8	5.77	5.37225	3.47002	2.05679e-06	0.000830175	2.14525	4.25884	2.27333	2.00965	2.15277	4.60968	4.1726	3.99424	51	57	52	446	264	251
c141130_g1_i7	.	.	.	.	.	AC123596 Medicago truncatula clone mth1-17n5, complete sequence	.	0.7	1.27	0.56	5.99	5.66	3.24	5.36894	1.18097	0.000747777	0.0514382	0.72758	2.17193	0.745587	0.887245	0.549909	2.30377	2.48051	1.73152	9	16	7	75	71	39
c134651_g2_i1	TAIR|locus:504954956 - symbol:AT5G42905 "AT5G42905" species:3702 "Arabidopsis thaliana" [GO:0005575 "cellular_component" evidence=ND] InterPro:IPR002156 InterPro:IPR036397 PROSITE:PS50879 InterPro:IPR012337 TAIR:locus:504954956 Proteomes:UP000006548 EMBL:CP002688 GO:GO:0016740 GO:GO:0003676 Gene3D:3.30.420.10 SUPFAM:SSF53098 GO:GO:0004523 eggNOG:KOG1075 eggNOG:ENOG410Y65V OrthoDB:EOG093610R1 RefS…	sp|P0C2F6|RNHX1_ARATH Putative ribonuclease H protein At1g65750 OS=Arabidopsis thaliana GN=At1g65750 PE=3 SV=1	GAU31911.1 hypothetical protein TSUD_270960 [Trifolium subterraneum]	RNHX1_ARATH/463-584 P0C2F6.1 PF13456.3;RVT_3;	3694.POPTR_0007s05830.1	.	pop:112325720 uncharacterized protein LOC112325720	0.27	0.36	0.55	0.64	0.73	5.87	5.363	0.0385753	0.016157	0.305367	0.351458	1.09379	0.293432	0.277878	0.483063	0.451538	0.600424	2.22941	3	4	6	7	8	62
c124503_g1_i1	UNIPROTKB|I1L5X6 - symbol:GLYMA_09G238100 "Uncharacterized protein" species:3847 "Glycine max" [GO:0003333 "amino acid transmembrane transport" evidence=IBA] [GO:0015171 "amino acid transmembrane transporter activity" evidence=IBA] GO:GO:0016021 EMBL:CM000842 Proteomes:UP000008827 GO:GO:0015171 eggNOG:KOG1303 eggNOG:COG0814 InterPro:IPR013057 Pfam:PF01490 GO:GO:0003333 KO:K15015 OrthoDB:EOG09360G…	sp|F4J1Q9|AVT1I_ARATH Amino acid transporter AVT1I OS=Arabidopsis thaliana GN=AVT1I PE=3 SV=1	XP_003599464.2 amino acid transporter AVT1I [Medicago truncatula] <AES69715.2 transmembrane amino acid transporter family protein [Medicago truncatula]	G7IX44_MEDTR/40-425 G7IX44.2 PF01490.15;Aa_trans;	3847.GLYMA09G37270.1	XM_003599416 Medicago truncatula transmembrane amino acid transporter family protein partial mRNA	mtr:MTR_3g033730 transmembrane amino acid transporter family protein	4.7	5.55	7.9	34.4	24.66	51.78	5.34053	5.71654	1.03059e-07	9.67403e-05	4.09757	6.43017	4.03012	3.74696	4.51563	6.26321	6.07449	6.95282	204	234	330	1444	1029	2065
c107133_g3_i1	.	.	.	.	.	.	.	0.14	0.14	0.14	0.57	0.7	1.46	5.33943	-1.5406	0.0180767	0.3244	0.0906074	0.450668	0.104584	0.0746459	0.0925927	0.275005	0.403378	0.673619	1	1	1	4	5	10
c133167_g2_i5	.	.	.	.	.	CP023124 Lupinus angustifolius cultivar Tanjil chromosome LG-12	.	1.05	1.49	0.11	5.69	4.27	5.77	5.33856	0.84742	0.00305466	0.123925	0.567799	1.93109	0.808871	0.801933	0.0925927	1.91933	1.84029	2.03364	10	14	1	53	40	52
c142288_g2_i1	.	.	GAU51686.1 hypothetical protein TSUD_415000 [Trifolium subterraneum]	.	.	XM_019599359 PREDICTED: Lupinus angustifolius late embryogenesis abundant protein 1-like (LOC109356032), transcript variant X5, mRNA	gmx:102667136 uncharacterized protein LOC102667136	0.19	1.45	0.28	4.41	2.78	3.29	5.33835	2.14678	0.000916728	0.0572515	1.09172	3.03708	0.610027	1.93147	0.733656	3.24069	2.91007	2.96047	7	53	10	161	101	114
c145880_g2_i1	.	.	ACX37122.1 ORF1, partial [Pisum sativum]	.	.	.	gmx:102667136 uncharacterized protein LOC102667136	0.08	0.35	0.04	1.18	0.87	0.66	5.32562	-0.145166	0.00301878	0.122888	0.286086	1.20143	0.202095	0.563571	0.0925927	1.36457	1.27468	0.965035	2	9	1	30	22	16
c127616_g2_i2	TAIR|locus:2101175 - symbol:AT3G48240 "AT3G48240" species:3702 "Arabidopsis thaliana" [GO:0003674 "molecular_function" evidence=ND] [GO:0005634 "nucleus" evidence=ISM] [GO:0008150 "biological_process" evidence=ND] InterPro:IPR000270 Pfam:PF00564 SMART:SM00666 TAIR:locus:2101175 Proteomes:UP000006548 EMBL:CP002686 EMBL:AL049659 EMBL:BT014807 EMBL:BT015699 PIR:T06718 RefSeq:NP_190407.1 UniGene:At.5…	.	XP_004515869.1 PREDICTED: uncharacterized protein LOC101504255 [Cicer arietinum]	A0A072V0Z1_MEDTR/23-110 A0A072V0Z1.1 PF00564.21;PB1;	3847.GLYMA17G09240.1	XM_013602300 Medicago truncatula PB1 domain protein mRNA	cam:101504255 uncharacterized LOC101504255	1.91	6.04	4.58	30.54	17.61	24.39	5.30856	3.87056	1.71708e-06	0.000722686	2.42777	4.65392	1.86054	2.75169	2.67108	4.88043	4.40124	4.68009	35	108	81	542	312	414
c112784_g1_i1	.	.	XP_004499777.1 PREDICTED: disease resistance protein RPM1 [Cicer arietinum] <AGT75403.1 CC-NBS-LRR disease resistance protein [Cicer arietinum]	.	3847.GLYMA06G46830.1	XM_004499720 PREDICTED: Cicer arietinum disease resistance protein RPM1 (LOC101492653), mRNA	cam:101492653 disease resistance protein RPM1	0.94	12.58	2.76	36.25	24.78	25.6	5.29562	0.323711	0.00381074	0.139275	0.389391	1.5335	0.104584	0.801933	0.261656	1.63226	1.5216	1.44663	1	14	3	40	29	29
c115116_g1_i1	TAIR|locus:2158685 - symbol:TZF5 "AT5G44260" species:3702 "Arabidopsis thaliana" [GO:0003676 "nucleic acid binding" evidence=ISS] [GO:0003677 "DNA binding" evidence=IEA] [GO:0005634 "nucleus" evidence=ISM] [GO:0046872 "metal ion binding" evidence=IEA] [GO:0003700 "DNA binding transcription factor activity" evidence=ISS] [GO:0000932 "P-body" evidence=IDA] [GO:0005515 "protein binding" evidence=IPI…	sp|Q9FKW2|C3H61_ARATH Zinc finger CCCH domain-containing protein 61 OS=Arabidopsis thaliana GN=At5g44260 PE=2 SV=1	XP_013465134.1 zinc finger CCCH domain-containing protein 61 [Medicago truncatula] <KEH39169.1 zinc finger CCCH domain protein [Medicago truncatula]	A0A072VAW2_MEDTR/118-143 A0A072VAW2.1 PF00642.21;zf-CCCH;	3847.GLYMA12G33320.1	XM_013609680 Medicago truncatula zinc finger CCCH domain protein mRNA	mtr:MTR_2g090605 zinc finger CCCH domain protein	0.69	0.53	0.85	0.98	8.59	2.23	5.29373	1.75528	0.00579446	0.171405	1.00888	2.26823	1.13943	0.711257	1.17595	1.10768	3.74979	1.94723	16	12	19	22	193	48
c104848_g1_i1	TAIR|locus:2098921 - symbol:AT3G61260 species:3702 "Arabidopsis thaliana" [GO:0005737 "cytoplasm" evidence=ISM] [GO:0008150 "biological_process" evidence=ND] [GO:0005886 "plasma membrane" evidence=IDA] [GO:0005773 "vacuole" evidence=IDA] [GO:0009506 "plasmodesma" evidence=IDA] Pfam:PF03763 Pfam:PF03766 TAIR:locus:2098921 Proteomes:UP000006548 GO:GO:0005886 GO:GO:0009506 GO:GO:0005773 EMBL:CP00268…	sp|Q9M2D8|Y3126_ARATH Uncharacterized protein At3g61260 OS=Arabidopsis thaliana GN=At3g61260 PE=1 SV=1	KHN29375.1 Remorin [Glycine soja]	C6SW65_SOYBN/3-69 C6SW65.1 PF03766.10;Remorin_N;	3847.GLYMA09G39730.1	XM_004492653 PREDICTED: Cicer arietinum uncharacterized protein At3g61260-like (LOC101497700), mRNA	gmx:100305679 uncharacterized protein LOC100305679	0.77	0.1	1.08	0.29	10.37	0.61	5.2863	0.648246	0.0560752	0.551031	0.514697	1.20739	0.679398	0.0746459	0.790048	0.211011	2.9707	0.440465	8	1	11	3	106	6
c119746_g1_i1	TAIR|locus:2097228 - symbol:TT5 "AT3G55120" species:3702 "Arabidopsis thaliana" [GO:0005504 "fatty acid binding" evidence=IBA] [GO:0006631 "fatty acid metabolic process" evidence=IBA] [GO:0009507 "chloroplast" evidence=ISM] [GO:0009570 "chloroplast stroma" evidence=IBA] [GO:0009813 "flavonoid biosynthetic process" evidence=IEA;IBA;IMP] [GO:0045430 "chalcone isomerase activity" evidence=IEA;IBA;IM…	sp|Q53B75|CF1B1_SOYBN Chalcone--flavonone isomerase 1B-1 OS=Glycine max GN=CHI1B1 PE=2 SV=1	ANI24512.1 chalcone-flavanone isomerase [Vicia faba]	A0A072W2Q4_MEDTR/13-222 A0A072W2Q4.1 PF02431.12;Chalcone;	3847.GLYMA20G38570.1	KU973538 Vicia faba chalcone-flavanone isomerase (CFI) mRNA, complete cds	mtr:MTR_1g115840 chalcone-flavanone isomerase family protein	9.51	21.78	9.17	60.26	152.86	3.5	5.27589	5.03873	0.00478807	0.15619	3.46749	4.70103	3.34659	3.95885	3.09701	5.33913	6.95691	1.80706	122	274	114	752	1910	42
c143810_g9_i1	.	.	KEH33571.1 hypothetical protein MTR_3g047715 [Medicago truncatula]	.	.	.	mtr:MTR_3g047715 hypothetical protein	0.49	0.2	0.87	3.75	1.98	4.09	5.26905	1.20677	0.00186408	0.0930633	0.725153	2.1944	0.808871	0.277878	1.08871	2.28835	1.81405	2.48079	10	4	17	74	39	77
c143467_g2_i4	TAIR|locus:2097243 - symbol:AT3G55060 "AT3G55060" species:3702 "Arabidopsis thaliana" [GO:0003674 "molecular_function" evidence=ND] [GO:0005737 "cytoplasm" evidence=ISM] [GO:0008150 "biological_process" evidence=ND] TAIR:locus:2097243 Proteomes:UP000006548 EMBL:CP002686 EMBL:AL132970 PIR:T47645 RefSeq:NP_001319753.1 RefSeq:NP_191066.1 UniGene:At.53934 STRING:3702.AT3G55060.1 EnsemblPlants:AT3G550…	sp|Q9LXC0|GDI_ARATH Guanosine nucleotide diphosphate dissociation inhibitor At5g09550 OS=Arabidopsis thaliana GN=At5g09550 PE=3 SV=1	XP_004497352.1 PREDICTED: myosin-10 [Cicer arietinum] <XP_004497353.1 PREDICTED: myosin-10 [Cicer arietinum] <XP_012570276.1 PREDICTED: myosin-10 [Cicer arietinum] <XP_012570277.1 PREDICTED: myosin-10 [Cicer arietinum]	I1KL47_SOYBN/1-436 I1KL47.2 PF00996.15;GDI;	3847.GLYMA20G38680.2	XM_012714823 PREDICTED: Cicer arietinum myosin-10 (LOC101510148), transcript variant X4, mRNA	cam:101510148 myosin-10	0.51	3.37	3.97	9.1	28.49	4.07	5.25655	3.76801	0.00220459	0.10274	2.19541	4.09337	1.03744	2.54407	3.00471	3.78763	5.64674	2.84574	14	91	106	244	761	104
c121014_g1_i5	.	.	.	.	.	XM_013612586 Medicago truncatula Serine/Threonine-kinase KIPK-like protein mRNA	.	0.48	1.75	3.15	8.46	19.45	1.65	5.25476	3.22959	0.00399458	0.142619	1.81772	3.50345	0.983599	1.78355	2.68602	3.65563	5.07242	1.78232	13	46	82	221	506	41
c144548_g1_i3	.	.	.	.	.	.	.	0.04	0.36	0.08	0.81	0.69	1.23	5.25168	-0.168914	0.00327636	0.128557	0.282585	1.18349	0.104584	0.563571	0.1796	1.03562	1.06822	1.44663	1	9	2	20	17	29
c142493_g2_i3	UNIPROTKB|K7KZQ3 - symbol:K7KZQ3 "Uncharacterized protein" species:3847 "Glycine max" [GO:0000981 "RNA polymerase II transcription factor activity, sequence-specific DNA binding" evidence=IBA] [GO:0003677 "DNA binding" evidence=IBA] [GO:0005654 "nucleoplasm" evidence=IBA] [GO:0005737 "cytoplasm" evidence=IBA] InterPro:IPR008906 Pfam:PF05699 InterPro:IPR012337 InterPro:IPR006580 GO:GO:0005737 GO:G…	sp|Q5SVZ6|ZMYM1_HUMAN Zinc finger MYM-type protein 1 OS=Homo sapiens GN=ZMYM1 PE=1 SV=1	XP_024640696.1 zinc finger MYM-type protein 1-like [Medicago truncatula]	K7LEJ0_SOYBN/112-336 K7LEJ0.1 PF14291.3;DUF4371;	3847.GLYMA07G05571.1	CT033766 Medicago truncatula chromosome 5 clone mth4-42c9, COMPLETE SEQUENCE	cam:101515503 zinc finger MYM-type protein 1-like	0.07	0.25	0.07	0.28	0.35	1.59	5.24705	-0.251233	0.0112307	0.248557	0.279226	1.01851	0.202095	0.455984	0.1796	0.505887	0.718266	1.83139	2	7	2	8	10	43
c92255_g1_i1	TAIR|locus:2155174 - symbol:AT5G49120 "AT5G49120" species:3702 "Arabidopsis thaliana" [GO:0003674 "molecular_function" evidence=ND] [GO:0005634 "nucleus" evidence=ISM] [GO:0008150 "biological_process" evidence=ND] TAIR:locus:2155174 Proteomes:UP000006548 EMBL:CP002688 EMBL:AB023028 InterPro:IPR007650 Pfam:PF04570 PROSITE:PS51795 RefSeq:NP_199723.1 UniGene:At.55444 STRING:3702.AT5G49120.1 EnsemblP…	sp|Q8LGS1|MARD1_ARATH Protein MARD1 OS=Arabidopsis thaliana GN=MARD1 PE=2 SV=2	XP_012573540.1 PREDICTED: LOW QUALITY PROTEIN: uncharacterized protein LOC101508910 [Cicer arietinum]	A0A072V789_MEDTR/53-106 A0A072V789.1 PF04570.11;zf-FLZ;	3847.GLYMA09G04810.1	XM_013607741 Medicago truncatula DUF581 family protein mRNA	cam:101508910 uncharacterized LOC101508910	0.37	1.04	0.77	4.29	4.28	3.86	5.23432	0.703834	0.000928066	0.0577048	0.55227	1.81526	0.379328	0.663689	0.613794	1.74953	1.96474	1.73152	4	11	8	45	45	39
c109237_g2_i1	UNIPROTKB|I1JQZ4 - symbol:GLYMA_03G226200 "Uncharacterized protein" species:3847 "Glycine max" [GO:0004725 "protein tyrosine phosphatase activity" evidence=IBA] [GO:0005634 "nucleus" evidence=IBA] [GO:0005737 "cytoplasm" evidence=IBA] GO:GO:0005634 GO:GO:0005737 Proteomes:UP000008827 GO:GO:0004725 Gene3D:3.90.190.10 InterPro:IPR029021 SUPFAM:SSF52799 eggNOG:ENOG410IIZG eggNOG:ENOG410YSN6 OrthoDB:…	sp|Q9ULE6|PALD_HUMAN Paladin OS=Homo sapiens GN=PALD1 PE=1 SV=3	GAU11373.1 hypothetical protein TSUD_343640 [Trifolium subterraneum]	.	3847.GLYMA03G38510.1	XM_004494434 PREDICTED: Cicer arietinum paladin-like (LOC101493816), transcript variant X2, mRNA	mtr:MTR_7g111030 metal ion-binding protein	2.55	0.63	1.6	2.56	19.56	5.1	5.23192	0.256168	0.0168467	0.312695	0.412662	1.27047	0.679398	0.145619	0.41297	0.505887	2.3405	0.965035	8	2	5	8	63	16
c145314_g5_i1	UNIPROTKB|Q2F946 - symbol:orf490 "Uncharacterized protein" species:39947 "Oryza sativa Japonica Group" [GO:0005739 "mitochondrion" evidence=IC] GO:GO:0005739 EMBL:DQ167807 EMBL:DQ167400 HOGENOM:HOG000078713 eggNOG:KOG0017 eggNOG:COG2801 InterPro:IPR013103 Pfam:PF07727 Uniprot:Q2F946	sp|P10978|POLX_TOBAC Retrovirus-related Pol polyprotein from transposon TNT 1-94 OS=Nicotiana tabacum PE=2 SV=1	GAU26746.1 hypothetical protein TSUD_317440 [Trifolium subterraneum]	A0A087GCA0_ARAAL/334-511 A0A087GCA0.1 PF07727.11;RVT_2;	29760.VIT_07s0005g06030.t01	AP006660 Lotus japonicus genomic DNA, chromosome 2, clone: LjT16J06, TM0346, complete sequence	mesc:110630572 uncharacterized protein LOC110630572	0.14	0.23	0.32	2.62	1.11	0.48	5.22949	1.7337	0.0017471	0.0887108	0.997919	2.47739	0.808871	0.887245	1.29764	3.37815	2.54573	1.50828	10	16	22	179	75	31
c141499_g4_i3	.	.	GAU21573.1 hypothetical protein TSUD_35360 [Trifolium subterraneum]	.	.	AC140027 Medicago truncatula clone mth2-5m21, complete sequence	.	0.03	0.12	0.03	0.09	0.06	0.9	5.22657	-0.941093	0.0362196	0.458307	0.158351	0.610912	0.104584	0.277878	0.0925927	0.211011	0.175097	1.44663	1	4	1	3	2	29
c128302_g2_i1	.	.	XP_003593866.1 uncharacterized protein LOC11443845 isoform X1 [Medicago truncatula] <AES64117.1 hypothetical protein MTR_2g018670 [Medicago truncatula]	.	3847.GLYMA15G09720.1	XM_003593818 Medicago truncatula hypothetical protein mRNA	mtr:MTR_2g018670 hypothetical protein	0.75	2.01	1	4.26	3.24	13.82	5.21653	2.51949	0.000694284	0.048861	1.45878	3.14704	1.23469	1.80563	1.33603	2.63168	2.54573	4.26372	18	47	23	99	75	306
c134324_g2_i1	TAIR|locus:2099182 - symbol:GRXC11 "AT3G62950" species:3702 "Arabidopsis thaliana" [GO:0005737 "cytoplasm" evidence=ISM;IEA] [GO:0009055 "electron transfer activity" evidence=IEA] [GO:0015035 "protein disulfide oxidoreductase activity" evidence=IEA] [GO:0045454 "cell redox homeostasis" evidence=IEA] InterPro:IPR002109 Pfam:PF00462 PROSITE:PS51354 TAIR:locus:2099182 Proteomes:UP000006548 GO:GO:000…	sp|Q9LYC6|GRC11_ARATH Glutaredoxin-C11 OS=Arabidopsis thaliana GN=GRXC11 PE=3 SV=1	PNX99618.1 glutaredoxin-c11-like protein [Trifolium pratense]	I1JFG5_SOYBN/13-75 I1JFG5.1 PF00462.21;Glutaredoxin;	3847.GLYMA10G02600.1	XM_013613759 Medicago truncatula glutaredoxin-C1 protein mRNA	mtr:MTR_1g088910 glutaredoxin-C1 protein	5.63	25.67	6.67	91.1	11.25	108.66	5.21015	4.40715	0.000746565	0.0514382	2.78595	4.7434	2.2956	3.74696	2.3153	5.46449	2.9224	5.84329	52	234	60	822	102	948
c138543_g2_i1	TAIR|locus:2115400 - symbol:AT4G36470 species:3702 "Arabidopsis thaliana" [GO:0005634 "nucleus" evidence=ISM] [GO:0032259 "methylation" evidence=IEA;IMP] [GO:0008757 "S-adenosylmethionine-dependent methyltransferase activity" evidence=ISS;IMP] InterPro:IPR005299 Pfam:PF03492 InterPro:IPR029063 TAIR:locus:2115400 Proteomes:UP000006548 EMBL:CP002687 SUPFAM:SSF53335 EMBL:AL161589 GO:GO:0008757 EMBL:…	sp|Q9SPV4|SAMT_CLABR Salicylate carboxymethyltransferase OS=Clarkia breweri GN=SAMT PE=1 SV=1	AAO27257.1 putative S-adenosyl-L-methionine:salicylic acid carboxyl methyltransferase [Pisum sativum]	I1JCM8_SOYBN/38-368 I1JCM8.1 PF03492.12;Methyltransf_7;	3847.GLYMA16G24810.1	AY166630 Pisum sativum putative S-adenosyl-L-methionine:salicylic acid carboxyl methyltransferase mRNA, complete cds	lja:Lj1g3v1363270.1 Lj1g3v1363270.1; -	2.1	6.45	1.91	25.17	10.68	23.06	5.20912	5.17414	1.72978e-06	0.000722686	3.53537	5.87953	3.31425	4.31117	2.98069	6.19661	5.26627	6.17571	119	355	104	1378	581	1198
c134158_g2_i2	UNIPROTKB|I1LID3 - symbol:GLYMA_11G088000 "3-hydroxy-3-methylglutaryl coenzyme A reductase" species:3847 "Glycine max" [GO:0004420 "hydroxymethylglutaryl-CoA reductase (NADPH) activity" evidence=IBA] [GO:0005778 "peroxisomal membrane" evidence=IBA] [GO:0005789 "endoplasmic reticulum membrane" evidence=IBA] [GO:0008299 "isoprenoid biosynthetic process" evidence=IBA] [GO:0016126 "sterol biosyntheti…	sp|O64967|HMDH2_GOSHI 3-hydroxy-3-methylglutaryl-coenzyme A reductase 2 OS=Gossypium hirsutum GN=HMG2 PE=3 SV=1	GAU28089.1 hypothetical protein TSUD_223300 [Trifolium subterraneum]	G7K5H6_MEDTR/163-540 G7K5H6.1 PF00368.15;HMG-CoA_red;	3847.GLYMA11G09330.1	XM_003612374 Medicago truncatula 3-hydroxy-3-methylglutaryl-coenzyme A reductase-like protein mRNA	mtr:MTR_5g024880 3-hydroxy-3-methylglutaryl-coenzyme A reductase-like protein	0.34	0.17	0.35	2.89	1.4	1.09	5.18586	-0.285204	0.00426122	0.148724	0.288081	1.08359	0.379328	0.145619	0.339296	1.45021	1.02313	0.777437	4	2	4	33	16	12
c126679_g3_i3	.	.	.	.	.	.	.	0.15	0.45	0.31	2.74	2.41	0.16	5.18436	-0.922304	0.0202373	0.347213	0.165815	0.688763	0.104584	0.213263	0.1796	0.959764	1.02313	0.083393	1	3	2	18	16	1
c133082_g1_i5	.	.	.	.	.	.	.	5.75	3.34	1.08	13.3	20.56	27.85	5.17891	4.06704	0.00016105	0.0187086	2.42668	4.77675	3.50784	2.36233	1.40986	4.10621	4.98694	5.2371	138	78	25	309	476	617
c141744_g5_i1	.	.	.	.	.	.	.	0.07	0.08	0.15	0.91	0.08	0.95	5.16747	-1.29876	0.0218515	0.360147	0.11961	0.524169	0.104584	0.0746459	0.1796	0.704867	0.0902035	0.777437	1	1	2	12	1	12
c142434_g1_i1	.	.	.	.	.	.	.	0.09	0.13	0.14	0.13	1.21	0.66	5.14406	-0.600798	0.0129338	0.273294	0.225672	0.846849	0.202095	0.213263	0.261656	0.211011	1.45525	0.874283	2	3	3	3	27	14
c129297_g2_i1	.	.	PNY04749.1 disease resistance protein (TIR-NBS-LRR class) [Trifolium pratense]	.	3847.GLYMA02G43630.2	XM_003601367 Medicago truncatula toll-interleukin-resistance (TIR) domain protein, putative partial mRNA	mtr:MTR_3g080460 toll-interleukin-resistance (TIR) domain protein, putative	0.19	0.57	0.39	2.7	1.33	2.75	5.13309	-0.926869	0.00535506	0.165565	0.165815	0.735633	0.104584	0.213263	0.1796	0.794931	0.537686	0.874283	1	3	2	14	7	14
c143196_g1_i8	ASPGD|ASPL0000212514 - symbol:An03g03110 species:5061 "Aspergillus niger" [GO:0005634 "nucleus" evidence=IEA] [GO:0003676 "nucleic acid binding" evidence=IEA] [GO:0008150 "biological_process" evidence=ND] InterPro:IPR036397 InterPro:IPR012337 Proteomes:UP000006706 GO:GO:0003676 Gene3D:3.30.420.10 SUPFAM:SSF53098 EMBL:AM270051 InterPro:IPR013103 Pfam:PF07727 OrthoDB:EOG092C2F0T PaxDb:A2QGG8 Ensemb…	sp|Q94HW2|POLR1_ARATH Retrovirus-related Pol polyprotein from transposon RE1 OS=Arabidopsis thaliana GN=RE1 PE=2 SV=1	PNY18017.1 copia-type polyprotein [Trifolium pratense]	A0A087GI19_ARAAL/193-439 A0A087GI19.1 PF01663.19;Phosphodiest;	15368.BRADI5G27155.1	EF692028 Trifolium repens clone CloverSSR-61_F01_003_1 microsatellite sequence	gmx:106798815 uncharacterized mitochondrial protein AtMg00810-like	0.21	0.21	1.52	4.56	3.62	3.3	5.13243	-0.433671	0.0079763	0.206017	0.243046	1.02023	0.104584	0.0746459	0.549909	1.0721	1.06822	0.920373	1	1	7	21	17	15
c125533_g1_i1	UNIPROTKB|I1MZ17 - symbol:GLYMA_18G026500 "Uncharacterized protein" species:3847 "Glycine max" [GO:0051213 "dioxygenase activity" evidence=IBA] InterPro:IPR005123 Pfam:PF03171 PROSITE:PS51471 GO:GO:0016491 GO:GO:0046872 Proteomes:UP000008827 eggNOG:KOG0143 eggNOG:COG3491 Gene3D:2.60.120.330 InterPro:IPR026992 InterPro:IPR027443 Pfam:PF14226 OrthoDB:EOG09360D9Y OMA:WTFLLQA EMBL:CM000851 RefSeq:XP_…	sp|Q9SRM3|DIOX6_ARATH Probable 2-oxoglutarate-dependent dioxygenase At3g111800 OS=Arabidopsis thaliana GN=At3g11180 PE=2 SV=1	XP_003600918.1 probable 2-oxoglutarate-dependent dioxygenase At5g05600 [Medicago truncatula] <AES71169.1 leucoanthocyanidin dioxygenase-like protein [Medicago truncatula]	G7JBS9_MEDTR/50-162 G7JBS9.1 PF14226.3;DIOX_N;	3847.GLYMA18G03020.1	XM_003600870 Medicago truncatula leucoanthocyanidin dioxygenase-like protein mRNA	mtr:MTR_3g070860 leucoanthocyanidin dioxygenase-like protein	4.05	1.38	0.98	11.71	10.05	18.45	5.10094	3.97323	0.0001916	0.0204608	2.34117	4.71691	3.54549	1.80563	1.67238	4.44905	4.51553	5.18613	142	47	33	397	339	595
c109237_g5_i1	UNIPROTKB|I1NES0 - symbol:GLYMA_20G089300 "Uncharacterized protein" species:3847 "Glycine max" [GO:0004725 "protein tyrosine phosphatase activity" evidence=IBA] [GO:0005634 "nucleus" evidence=IBA] [GO:0005737 "cytoplasm" evidence=IBA] GO:GO:0005634 GO:GO:0005737 Proteomes:UP000008827 GO:GO:0004725 Gene3D:3.90.190.10 InterPro:IPR029021 SUPFAM:SSF52799 eggNOG:ENOG410IIZG eggNOG:ENOG410YSN6 OrthoDB:…	.	ABN05887.1 [2Fe-2S]-binding, partial [Medicago truncatula]	K7MZP3_SOYBN/85-240 K7MZP3.1 PF14566.3;PTPlike_phytase;	3847.GLYMA20G22070.1	XM_003626052 Medicago truncatula metal ion-binding protein mRNA	mtr:MTR_7g111030 metal ion-binding protein	1.13	1.56	1.3	2.15	17.07	1.62	5.08959	0.958796	0.0152002	0.295011	0.672685	1.56415	0.679398	0.663689	0.674969	0.837938	3.12804	0.726462	8	11	9	15	120	11
c141770_g1_i5	.	.	.	.	.	.	.	0.36	0.15	0.22	2.88	0.37	1.38	5.08801	-0.287715	0.0111348	0.247933	0.289224	1.02047	0.460396	0.145619	0.261656	1.60762	0.403378	1.05041	5	2	3	39	5	18
c134391_g3_i2	.	.	.	.	.	.	.	0.04	0.19	0.16	0.54	1.44	0.08	5.07951	-0.38981	0.0218627	0.360147	0.2612	0.905758	0.104584	0.339722	0.339296	0.794931	1.76011	0.162228	1	5	4	14	37	2
c126521_g1_i2	TAIR|locus:2094493 - symbol:AFH1 "AT3G25500" species:3702 "Arabidopsis thaliana" [GO:0003779 "actin binding" evidence=ISS] [GO:0005634 "nucleus" evidence=ISM] [GO:0016021 "integral component of membrane" evidence=IEA] [GO:0005515 "protein binding" evidence=IPI] [GO:0016020 "membrane" evidence=IDA] [GO:0030036 "actin cytoskeleton organization" evidence=IDA;TAS] [GO:0005886 "plasma membrane" eviden…	sp|Q9SE97|FH1_ARATH Formin-like protein 1 OS=Arabidopsis thaliana GN=FH1 PE=1 SV=1	XP_003608126.2 formin-like protein 2 [Medicago truncatula] <AES90323.2 formin-like 2 domain protein [Medicago truncatula]	G7JPP8_MEDTR/428-842 G7JPP8.2 PF02181.20;FH2;	3847.GLYMA02G15760.1	XM_003608078 Medicago truncatula formin-like 2 domain protein mRNA	mtr:MTR_4g087890 formin-like 2 domain protein	0.04	0.18	0.16	0.04	1.79	0.04	5.07526	0.392952	0.0630336	0.579568	0.45982	1.02442	0.202095	0.563571	0.613794	0.144045	2.76698	0.162228	2	9	8	2	90	2
c135703_g5_i1	UNIPROTKB|K7N2C1 - symbol:GLYMA_20G085100 "Uncharacterized protein" species:3847 "Glycine max" [GO:0005634 "nucleus" evidence=IBA] [GO:0009416 "response to light stimulus" evidence=IBA] [GO:0009909 "regulation of flower development" evidence=IBA] Proteomes:UP000008827 OrthoDB:EOG09360BWU EMBL:CM000853 EnsemblPlants:GLYMA20G21376.1 Gramene:GLYMA20G21376.1 eggNOG:ENOG410JQ0U eggNOG:ENOG410Y42B InPa…	.	KRG90346.1 hypothetical protein GLYMA_20G085100 [Glycine max]	.	3847.GLYMA20G21376.1	CT967306 M.truncatula DNA sequence from clone MTH2-56D24 on chromosome 3, complete sequence	mtr:MTR_1g090220 hypothetical protein	0.09	0.19	0.1	0.38	0.86	0.99	5.07219	-1.33946	0.0120258	0.260588	0.114265	0.536391	0.104584	0.145619	0.0925927	0.275005	0.660548	0.673619	1	2	1	4	9	10
c132287_g5_i1	UNIPROTKB|Q6UD73 - symbol:LYK3 "LysM domain-containing receptor-like kinase 3" species:3880 "Medicago truncatula" [GO:0005515 "protein binding" evidence=IPI] [GO:0005775 "vacuolar lumen" evidence=IDA] [GO:0005886 "plasma membrane" evidence=IDA] [GO:0009609 "response to symbiotic bacterium" evidence=IEP;IMP] [GO:0009877 "nodulation" evidence=IEP;IMP] [GO:0016301 "kinase activity" evidence=IDA] [GO…	sp|A0A0P0XII1|CERK1_ORYSJ Chitin elicitor receptor kinase 1 OS=Oryza sativa subsp. japonica GN=CERK1 PE=1 SV=1	AAQ73158.1 LysM domain-containing receptor-like kinase 7 [Medicago truncatula]	G7K7M2_MEDTR/340-610 G7K7M2.2 PF07714.14;Pkinase_Tyr;	3847.GLYMA02G43850.2	XM_003616900 Medicago truncatula LysM receptor kinase K1B mRNA	mtr:MTR_5g086030 LysM receptor kinase K1B	0.03	0.06	0.11	0.25	0.22	0.67	5.06717	-0.754358	0.00820726	0.209593	0.196499	0.80092	0.104584	0.145619	0.339296	0.558264	0.600424	1.24407	1	2	4	9	8	23
c143101_g1_i2	.	.	XP_024630400.1 uncharacterized protein LOC112418334 [Medicago truncatula]	M0ZS53_SOLTU/117-467 M0ZS53.1 PF10536.6;PMD;	4113.PGSC0003DMT400006913	.	aprc:113858193 uncharacterized protein LOC113858193	0.03	0.16	0.16	0.62	0.42	0.99	5.06256	-0.261471	0.00387284	0.140377	0.285758	1.10785	0.104584	0.339722	0.41297	0.998189	0.878736	1.44663	1	5	5	19	13	29
c129715_g2_i1	.	.	.	.	.	.	.	0.78	0.98	1.61	6.71	5.61	6.94	5.06029	1.89681	0.00031446	0.0289134	1.10542	2.80744	0.983599	0.887245	1.44541	2.74899	2.78059	2.89273	13	16	26	109	91	108
c143984_g1_i1	.	.	.	.	.	.	.	1.22	0.71	0.45	2.85	3.38	7.78	5.057	0.961766	0.00360534	0.135851	0.653728	1.93139	1.03744	0.51078	0.41297	1.42223	1.78734	2.58462	14	8	5	32	38	84
c126470_g1_i1	.	.	.	.	.	.	.	0.18	0.28	0.38	2.74	0.47	1.87	5.05563	-0.466633	0.00616302	0.177416	0.251552	0.943169	0.202095	0.213263	0.339296	1.33485	0.403378	1.09128	2	3	4	29	5	19
c133200_g5_i1	UNIPROTKB|I1M2Q0 - symbol:GLYMA_13G259500 "Uncharacterized protein" species:3847 "Glycine max" [GO:0009416 "response to light stimulus" evidence=IBA] [GO:0045487 "gibberellin catabolic process" evidence=IBA] [GO:0052634 "C-19 gibberellin 2-beta-dioxygenase activity" evidence=IBA] InterPro:IPR005123 Pfam:PF03171 PROSITE:PS51471 GO:GO:0046872 Proteomes:UP000008827 GO:GO:0009416 eggNOG:KOG0143 eggNO…	sp|Q9SQ80|G2OX1_PEA Gibberellin 2-beta-dioxygenase 1 OS=Pisum sativum GN=GA2OX1 PE=1 SV=1	Q9SQ80.1 RecName: Full=Gibberellin 2-beta-dioxygenase 1; AltName: Full=GA 2-oxidase 1; AltName: Full=Gibberellin 2-beta-hydroxylase 1; AltName: Full=Gibberellin 2-oxidase 1; AltName: Full=Protein SLENDER <AAF13735.1 gibberellin 2 beta-hydroxylase [Pisum sativum]	A0A072V8U1_MEDTR/173-277 A0A072V8U1.1 PF03171.17;2OG-FeII_Oxy;	3847.GLYMA13G33300.1	AF056935 Pisum sativum gibberellin 2-beta-hydroxylase mRNA, complete cds	mtr:MTR_2g070870 plant gibberellin 2-oxidase	2.32	7.14	2.73	18.05	22.47	24.07	5.04509	3.8308	5.85445e-06	0.00168424	2.43108	4.59578	2.13201	3.03013	2.1311	4.23246	4.81573	4.73915	45	135	51	339	421	432
c145418_g2_i2	UNIPROTKB|Q8LSQ6 - symbol:LOC_Os10g13490 "Putative gag-pol polyprotein" species:39947 "Oryza sativa Japonica Group" [GO:0009061 "anaerobic respiration" evidence=IBA] [GO:0018171 "peptidyl-cysteine oxidation" evidence=IBA] [GO:0070483 "detection of hypoxia" evidence=IBA] GO:GO:0055114 Gene3D:2.40.70.10 InterPro:IPR021109 SUPFAM:SSF50630 EMBL:DP000086 InterPro:IPR005213 Pfam:PF03578 eggNOG:ENOG410I…	.	GAU48828.1 hypothetical protein TSUD_190590, partial [Trifolium subterraneum]	.	39947.LOC_Os01g62320.1	.	mtr:MTR_0008s0310 hypothetical protein	0.22	0.53	0.23	2.27	1.37	1.78	5.03011	1.35785	0.000650587	0.0473794	0.833773	2.33341	0.745587	1.08076	0.674969	2.51727	2.16482	2.31816	9	21	9	90	54	67
c144033_g1_i5	.	.	.	.	.	.	.	1.52	1.27	2.81	12.48	8.81	11.19	5.0052	2.99203	5.90259e-05	0.0093089	1.79289	3.8095	1.79953	1.28319	2.29596	3.88824	3.69335	3.8469	33	27	59	263	185	225
c138874_g3_i1	TAIR|locus:2008855 - symbol:NPF6.3 "AT1G12110" species:3702 "Arabidopsis thaliana" [GO:0005215 "transporter activity" evidence=ISS] [GO:0005886 "plasma membrane" evidence=ISM;IDA] [GO:0006857 "oligopeptide transport" evidence=IEA] [GO:0009635 "response to herbicide" evidence=IEA] [GO:0009734 "auxin-activated signaling pathway" evidence=IEA] [GO:0015293 "symporter activity" evidence=IEA] [GO:00160…	sp|Q05085|PTR7_ARATH Protein NRT1/ PTR FAMILY 6.3 OS=Arabidopsis thaliana GN=NPF6.3 PE=1 SV=1	XP_003608752.1 protein NRT1/ PTR FAMILY 6.3 [Medicago truncatula] <AES90949.1 peptide/nitrate transporter [Medicago truncatula]	G7JK37_MEDTR/99-536 G7JK37.1 PF00854.18;PTR2;	3694.POPTR_0003s11080.1	XM_003608704 Medicago truncatula peptide/nitrate transporter mRNA	mtr:MTR_4g101380 peptide/nitrate transporter	0.81	3.08	1.13	6.39	3.15	17.26	4.97901	3.25083	0.00067455	0.0484673	1.96751	3.77919	1.56305	2.6083	1.73117	3.51032	2.85967	4.96758	26	96	35	198	97	509
c137375_g1_i1	UNIPROTKB|I1KYP9 - symbol:GLYMA_08G338800 "Glycosyltransferase" species:3847 "Glycine max" [GO:0009813 "flavonoid biosynthetic process" evidence=IBA] [GO:0043231 "intracellular membrane-bounded organelle" evidence=IBA] [GO:0052696 "flavonoid glucuronidation" evidence=IBA] [GO:0080043 "quercetin 3-O-glucosyltransferase activity" evidence=IBA] [GO:0080044 "quercetin 7-O-glucosyltransferase activity…	sp|Q9AR73|HQGT_RAUSE Hydroquinone glucosyltransferase OS=Rauvolfia serpentina GN=AS PE=1 SV=1	GAU46263.1 hypothetical protein TSUD_174390 [Trifolium subterraneum]	A0A072TTM5_MEDTR/226-447 A0A072TTM5.1 PF00201.15;UDPGT;	3847.GLYMA08G44700.1	XM_013587397 Medicago truncatula UDP-glucosyltransferase family protein partial mRNA	mtr:MTR_0078s0190 UDP-glucosyltransferase family protein	0.17	5.38	4.82	21.23	4.16	30.02	4.97107	4.65477	0.0058914	0.173207	2.69149	5.07618	0.610027	3.66477	3.79966	5.53316	3.56553	6.12986	7	220	195	863	168	1160
c145858_g1_i7	.	.	.	.	.	.	.	0.09	0.17	0.17	1.11	0.85	0.46	4.96417	0.351528	0.00276275	0.117022	0.46174	1.50879	0.379328	0.455984	0.549909	1.77188	1.70408	1.05041	4	7	7	46	35	18
c144980_g3_i2	TAIR|locus:2123954 - symbol:AT4G29930 "AT4G29930" species:3702 "Arabidopsis thaliana" [GO:0003677 "DNA binding" evidence=IEA;ISS] [GO:0005634 "nucleus" evidence=ISM;IEA] [GO:0006351 "transcription, DNA-templated" evidence=IEA] [GO:0046983 "protein dimerization activity" evidence=IEA] [GO:0003700 "DNA binding transcription factor activity" evidence=ISS] [GO:0006355 "regulation of transcription, DN…	sp|Q2HIV9|BH035_ARATH Transcription factor bHLH35 OS=Arabidopsis thaliana GN=BHLH35 PE=2 SV=1	XP_003595077.1 transcription factor bHLH35 isoform X1 [Medicago truncatula] <AES65328.1 transcription factor [Medicago truncatula]	I1MSK9_SOYBN/147-195 I1MSK9.2 PF00010.23;HLH;	3847.GLYMA09G06770.1	XM_003595029 Medicago truncatula transcription factor mRNA	mtr:MTR_2g038040 transcription factor	2.76	8.17	7.75	48.68	4.86	51.24	4.95681	5.6039	0.000465333	0.0373112	4.02916	5.83866	3.32511	4.27205	4.49033	6.75971	3.81738	6.93889	120	345	324	2045	203	2045
c145945_g1_i3	UNIPROTKB|U7E0I4 - symbol:POPTR_0200s00210g "Uncharacterized protein" species:3694 "Populus trichocarpa" [GO:0004674 "protein serine/threonine kinase activity" evidence=IBA] [GO:0005886 "plasma membrane" evidence=IBA] [GO:0006468 "protein phosphorylation" evidence=IBA] InterPro:IPR000719 InterPro:IPR008271 InterPro:IPR017441 InterPro:IPR024171 Pfam:PF00069 PIRSF:PIRSF000641 PROSITE:PS00107 PROSIT…	sp|P10978|POLX_TOBAC Retrovirus-related Pol polyprotein from transposon TNT 1-94 OS=Nicotiana tabacum PE=2 SV=1	KYP36206.1 Retrovirus-related Pol polyprotein from transposon TNT 1-94 [Cajanus cajan]	M1B1W5_SOLTU/38-180 M1B1W5.1 PF14223.3;Retrotran_gag_2;	4113.PGSC0003DMT400035156	AC187645 Glycine max clone gmp1-49d18, complete sequence	adu:107466525 LOW QUALITY PROTEIN: DNA-directed RNA polymerase II subunit 1-like	0.06	0.27	0.34	1.52	0.56	1.6	4.89326	0.98622	0.00297799	0.122342	0.66685	1.97106	0.293432	0.711257	0.995861	2.19218	1.38571	2.33527	3	12	15	68	25	68
c141812_g4_i2	.	.	GAU35044.1 hypothetical protein TSUD_30100 [Trifolium subterraneum]	G7JRE6_MEDTR/59-206 G7JRE6.2 PF14111.3;DUF4283;	3847.GLYMA05G14946.1	.	mtr:MTR_8g104170 DUF4283 domain protein	0.19	0.07	0.03	0.7	0.3	0.77	4.86896	-0.456153	0.00922975	0.222951	0.258454	0.980004	0.537151	0.145619	0.0925927	1.0721	0.660548	1.20736	6	2	1	21	9	22
c140763_g1_i1	.	.	.	.	.	.	.	0.05	0.37	0.22	1.08	1.3	1.02	4.85935	-0.221593	0.00404324	0.143496	0.299954	1.14522	0.104584	0.455984	0.339296	1.03562	1.34964	1.05041	1	7	4	20	24	18
c127962_g3_i1	TAIR|locus:2204579 - symbol:AtBBE-like 13 "AT1G30760" species:3702 "Arabidopsis thaliana" [GO:0005576 "extracellular region" evidence=IEA] [GO:0005737 "cytoplasm" evidence=ISM] [GO:0009055 "electron transfer activity" evidence=ISS] [GO:0016614 "oxidoreductase activity, acting on CH-OH group of donors" evidence=IEA] [GO:0050660 "flavin adenine dinucleotide binding" evidence=IEA] [GO:0052747 "sinap…	sp|Q93ZA3|BBE13_ARATH Berberine bridge enzyme-like 13 OS=Arabidopsis thaliana GN=At1g30760 PE=1 SV=1	XP_003594602.1 berberine bridge enzyme-like 13 [Medicago truncatula] <AES64853.1 FAD-binding berberine family protein [Medicago truncatula]	G7IML7_MEDTR/77-217 G7IML7.1 PF01565.20;FAD_binding_4;	3847.GLYMA09G03090.1	XM_003594554 Medicago truncatula FAD-binding berberine family protein mRNA	mtr:MTR_2g031390 FAD-binding berberine family protein	0.6	0.37	0.46	0.54	1.17	6.48	4.85595	1.26632	0.0135545	0.278504	0.814318	1.84732	1.08934	0.563571	0.790048	0.750602	1.48881	3.30254	15	9	11	13	28	149
c142570_g3_i2	.	.	GAU20696.1 hypothetical protein TSUD_231100 [Trifolium subterraneum]	.	3847.GLYMA01G42300.2	.	mtr:MTR_5g011390 cell cycle regulated microtubule-associated protein	0.36	0.37	0.57	3.63	2.94	0.65	4.8484	0.553829	0.0060735	0.1766	0.537048	1.56714	0.537151	0.399024	0.674969	2.01613	2.01166	0.673619	6	6	9	58	47	10
c143197_g3_i1	.	.	PNX55000.1 hypothetical protein L195_g048624, partial [Trifolium pratense]	Q7Y141_ORYSJ/58-197 Q7Y141.1 PF14223.3;Retrotran_gag_2;	39947.LOC_Os05g45550.1	.	lang:109336886 uncharacterized LOC109336886	0.06	0.32	0.26	1.82	0.91	0.81	4.84534	-0.422	0.00454371	0.1524	0.2612	1.00348	0.104584	0.339722	0.339296	1.3045	0.928491	0.777437	1	5	4	28	14	12
c141009_g2_i1	UNIPROTKB|I1KVF0 - symbol:GLYMA_08G212400 "Uncharacterized protein" species:3847 "Glycine max" [GO:0004553 "hydrolase activity, hydrolyzing O-glycosyl compounds" evidence=IBA] [GO:0030247 "polysaccharide binding" evidence=IBA] [GO:0046658 "anchored component of plasma membrane" evidence=IBA] InterPro:IPR000490 Pfam:PF00332 GO:GO:0016021 GO:GO:0005975 GO:GO:0030247 InterPro:IPR017853 SUPFAM:SSF514…	sp|Q9ZQG9|E1314_ARATH Glucan endo-1,3-beta-glucosidase 14 OS=Arabidopsis thaliana GN=At2g27500 PE=1 SV=2	XP_003604379.2 glucan endo-1,3-beta-glucosidase 14 [Medicago truncatula]	G7JGY3_MEDTR/33-352 G7JGY3.1 PF00332.15;Glyco_hydro_17;	3847.GLYMA08G22670.1	XM_003604331 Medicago truncatula glycoside hydrolase family 17 protein partial mRNA	mtr:MTR_4g010200 glycoside hydrolase family 17 protein	0.25	0.22	0.03	1.02	1.22	0.54	4.84395	0.195828	0.00725884	0.193142	0.409325	1.39153	0.679398	0.455984	0.0925927	1.42223	1.78734	0.965035	8	7	1	32	38	16
c126047_g1_i1	TAIR|locus:2103371 - symbol:AT3G60450 species:3702 "Arabidopsis thaliana" [GO:0005634 "nucleus" evidence=ISM] [GO:0008150 "biological_process" evidence=ND] [GO:0005829 "cytosol" evidence=IDA] Pfam:PF00300 InterPro:IPR029033 TAIR:locus:2103371 Proteomes:UP000006548 GO:GO:0005829 EMBL:CP002686 Gene3D:3.40.50.1240 SUPFAM:SSF53254 EMBL:AL138646 InterPro:IPR013078 CDD:cd07067 eggNOG:COG0406 eggNOG:ENO…	.	XP_013441489.1 uncharacterized protein LOC25481479 [Medicago truncatula] <XP_013441490.1 uncharacterized protein LOC25481478 [Medicago truncatula] <KEH15514.1 histidine phosphatase family (branch 1) protein [Medicago truncatula] <KEH15515.1 histidine phosphatase family (branch 1) protein [Medicago truncatula]	M4CGS7_BRARP/14-228 M4CGS7.1 PF00300.19;His_Phos_1;	3847.GLYMA0023S00515.1	XM_013586036 Medicago truncatula histidine phosphatase family (branch 1) protein mRNA	mtr:MTR_0900s0010 histidine phosphatase family (branch 1) protein	0.07	0.13	0.07	0.2	0.34	0.99	4.83499	-1.38115	0.0259368	0.395176	0.114265	0.496224	0.104584	0.145619	0.0925927	0.211011	0.403378	0.874283	1	2	1	3	5	14
c144986_g2_i1	.	.	GAU51822.1 hypothetical protein TSUD_416070 [Trifolium subterraneum]	.	29760.VIT_00s0823g00010.t01	.	gmx:106799611 uncharacterized protein LOC106799611	0.04	0.16	2	2.94	5.07	3.82	4.83127	1.81071	0.0234994	0.371937	0.815513	2.677	0.104584	0.277878	2.06408	2.24107	3.14917	2.64076	1	4	48	71	122	88
c135015_g6_i8	UNIPROTKB|K7M810 - symbol:GLYMA_14G193300 "Uncharacterized protein" species:3847 "Glycine max" [GO:0005886 "plasma membrane" evidence=IBA] [GO:0016021 "integral component of membrane" evidence=IBA] [GO:0042626 "ATPase activity, coupled to transmembrane movement of substances" evidence=IBA] InterPro:IPR003439 InterPro:IPR013525 Pfam:PF00005 Pfam:PF01061 PROSITE:PS50893 InterPro:IPR003593 InterPro:…	sp|Q8S628|AB51G_ORYSJ ABC transporter G family member 51 OS=Oryza sativa subsp. japonica GN=ABCG51 PE=3 SV=1	XP_014503629.1 ABC transporter G family member 31 [Vigna radiata var. radiata]	A0A072UEF4_MEDTR/965-1179 A0A072UEF4.1 PF01061.21;ABC2_membrane;	3847.GLYMA14G37241.1	XM_013598674 Medicago truncatula pleiotropic drug resistance subfamily G protein mRNA	vra:106763957 ABC transporter G family member 31	0.22	0.56	0.03	1.23	0.84	2.11	4.82278	0.880379	0.00707564	0.18953	0.605357	1.89408	0.679398	1.04408	0.0925927	1.72682	1.55366	2.40177	8	20	1	44	30	72
c117235_g1_i1	TAIR|locus:2121392 - symbol:PHB1 "AT4G28510" species:3702 "Arabidopsis thaliana" [GO:0016021 "integral component of membrane" evidence=IEA] [GO:0005739 "mitochondrion" evidence=IDA] [GO:0005774 "vacuolar membrane" evidence=IDA] [GO:0005747 "mitochondrial respiratory chain complex I" evidence=IDA] InterPro:IPR000163 PRINTS:PR00679 InterPro:IPR001107 Pfam:PF01145 TAIR:locus:2121392 GO:GO:0016021 Pr…	sp|O49460|PHB1_ARATH Prohibitin-1, mitochondrial OS=Arabidopsis thaliana GN=PHB1 PE=1 SV=1	NP_001242309.1 uncharacterized protein LOC100806763 [Glycine max] <ACU21146.1 unknown [Glycine max]	U5DBS8_AMBTC/25-206 U5DBS8.1 PF01145.22;Band_7;	3847.GLYMA09G30410.1	XM_004487133 PREDICTED: Cicer arietinum prohibitin-1, mitochondrial-like (LOC101510632), mRNA	gmx:100806763 uncharacterized protein LOC100806763	0.08	0.34	0.09	0.52	1.46	0.71	4.8188	-1.00986	0.0133526	0.275545	0.158351	0.675009	0.104584	0.277878	0.0925927	0.39506	1.06822	0.561747	1	4	1	6	17	8
c105075_g1_i1	.	.	.	.	.	.	.	0.09	0.09	0.09	0.28	0.56	0.78	4.81873	-1.62224	0.0232643	0.371075	0.0906074	0.414951	0.104584	0.0746459	0.0925927	0.211011	0.472094	0.561747	1	1	1	3	6	8
c114089_g2_i1	TAIR|locus:2170106 - symbol:AT5G50000 "AT5G50000" species:3702 "Arabidopsis thaliana" [GO:0004672 "protein kinase activity" evidence=IEA] [GO:0005524 "ATP binding" evidence=IEA] [GO:0005737 "cytoplasm" evidence=ISM] [GO:0006468 "protein phosphorylation" evidence=IEA] [GO:0016301 "kinase activity" evidence=ISS] [GO:0005886 "plasma membrane" evidence=IDA] [GO:0004712 "protein serine/threonine/tyros…	sp|Q8RWL6|STY17_ARATH Serine/threonine-protein kinase STY17 OS=Arabidopsis thaliana GN=STY17 PE=1 SV=1	XP_004501940.1 PREDICTED: serine/threonine-protein kinase HT1-like [Cicer arietinum]	D7TWR1_VITVI/57-331 D7TWR1.1 PF07714.14;Pkinase_Tyr;	3847.GLYMA06G19500.1	XM_003601243 Medicago truncatula Serine/Threonine-kinase HT1-like protein partial mRNA	cam:101501506 serine/threonine-protein kinase HT1-like	0.33	0.33	0.17	2	1.15	1.53	4.81573	-1.15358	0.00757574	0.198251	0.146769	0.62044	0.202095	0.145619	0.0925927	0.704867	0.537686	0.618767	2	2	1	12	7	9
c136692_g5_i1	UNIPROTKB|I1NF12 - symbol:GLYMA_20G099200 "Uncharacterized protein" species:3847 "Glycine max" [GO:0004591 "oxoglutarate dehydrogenase (succinyl-transferring) activity" evidence=IBA] [GO:0005739 "mitochondrion" evidence=IBA] [GO:0006099 "tricarboxylic acid cycle" evidence=IBA] [GO:0045252 "oxoglutarate dehydrogenase complex" evidence=IBA] [GO:0005829 "cytosol" evidence=IBA] InterPro:IPR001017 Int…	sp|Q54JE4|ODO1_DICDI 2-oxoglutarate dehydrogenase, mitochondrial OS=Dictyostelium discoideum GN=ogdh PE=3 SV=1	XP_013470437.1 2-oxoglutarate dehydrogenase, mitochondrial [Medicago truncatula] <KEH44475.1 E1 subunit-like 2-oxoglutarate dehydrogenase [Medicago truncatula]	I1NF12_SOYBN/242-569 I1NF12.1 PF00676.17;E1_dh;	3847.GLYMA20G23200.1	XM_013614983 Medicago truncatula E1 subunit-like 2-oxoglutarate dehydrogenase mRNA	mtr:MTR_1g115340 E1 subunit-like 2-oxoglutarate dehydrogenase	0.1	0.25	0.56	2.24	1.38	1.39	4.812	0.326401	0.00478648	0.15619	0.443955	1.51033	0.202095	0.339722	0.790048	1.72682	1.45525	1.3489	2	5	11	44	27	26
c139512_g1_i1	TAIR|locus:2023860 - symbol:AFP2 "ABI five binding protein 2" species:3702 "Arabidopsis thaliana" [GO:0005634 "nucleus" evidence=ISM;IDA] [GO:0007165 "signal transduction" evidence=IEA] [GO:0009414 "response to water deprivation" evidence=IMP] [GO:0009737 "response to abscisic acid" evidence=IMP] [GO:0005515 "protein binding" evidence=IPI] InterPro:IPR031307 TAIR:locus:2023860 EMBL:CP002684 Prote…	sp|Q9LMX5|AFP2_ARATH Ninja-family protein AFP2 OS=Arabidopsis thaliana GN=AFP2 PE=1 SV=1	XP_024640873.1 ninja-family protein AFP1 [Medicago truncatula]	A0A072UEP6_MEDTR/320-388 A0A072UEP6.1 PF16135.2;Jas;	3847.GLYMA01G07390.1	XM_013598381 Medicago truncatula ninja-family protein AFP1 partial mRNA	cam:101490870 ninja-family protein AFP3	2.6	3.7	3.26	17.29	14.44	19.89	4.81076	4.49364	1.29349e-07	0.000105094	3.1211	5.24485	3.10326	3.07628	3.18376	5.13441	5.16354	5.43661	101	140	122	650	540	711
c144071_g1_i2	.	.	.	.	.	.	.	0.34	0.22	0.16	1.29	1.78	0.95	4.78114	0.675916	0.00347874	0.13224	0.579483	1.74416	0.869495	0.455984	0.41297	1.63226	2.18543	1.41478	11	7	5	40	55	28
c143418_g5_i1	UNIPROTKB|K7KLD8 - symbol:GLYMA_04G208200 "Uncharacterized protein" species:3847 "Glycine max" [GO:0004190 "aspartic-type endopeptidase activity" evidence=IBA] [GO:0006508 "proteolysis" evidence=IBA] [GO:0030163 "protein catabolic process" evidence=IBA] InterPro:IPR001461 PRINTS:PR00792 Proteomes:UP000008827 eggNOG:KOG1339 eggNOG:ENOG410XNV7 GO:GO:0004190 GO:GO:0030163 GO:GO:0006508 Gene3D:2.40.7…	sp|A2ZC67|ASP1_ORYSI Aspartic proteinase Asp1 OS=Oryza sativa subsp. indica GN=ASP1 PE=2 SV=2	PNY05326.1 aspartic proteinase asp1-like protein [Trifolium pratense]	G7JC87_MEDTR/85-255 G7JC87.2 PF14543.3;TAXi_N;	3847.GLYMA04G38550.2	AC141112 Medicago truncatula clone mth2-15m12, complete sequence	mtr:MTR_3g096930 eukaryotic aspartyl protease family protein	0.08	0.17	0.23	1.05	0.51	1.06	4.76766	0.62755	0.0027715	0.117022	0.560052	1.71828	0.379328	0.51078	0.790048	1.85797	1.34964	1.94723	4	8	11	50	24	48
c131426_g2_i1	TAIR|locus:2169389 - symbol:PGIP1 "AT5G06860" species:3702 "Arabidopsis thaliana" [GO:0005576 "extracellular region" evidence=ISM;IEA] [GO:0006952 "defense response" evidence=ISS] [GO:0016020 "membrane" evidence=IEA] [GO:0007165 "signal transduction" evidence=IC] [GO:0090353 "polygalacturonase inhibitor activity" evidence=IDA] [GO:0005618 "cell wall" evidence=IDA] [GO:0009505 "plant-type cell wal…	sp|Q05091|PGIP_PYRCO Polygalacturonase inhibitor OS=Pyrus communis GN=PGIP PE=1 SV=1	PNX83558.1 polygalacturonase inhibitor-like protein [Trifolium pratense]	I1N956_SOYBN/26-64 I1N956.2 PF08263.9;LRRNT_2;	3847.GLYMA19G32700.1	XM_012713804 PREDICTED: Cicer arietinum polygalacturonase inhibitor (LOC101499557), mRNA	cam:101499557 polygalacturonase inhibitor	0.07	0.03	0.1	0.51	0.18	0.49	4.75368	-0.628621	0.0104955	0.240558	0.235791	0.874573	0.293432	0.0746459	0.339296	1.03562	0.537686	1.05041	3	1	4	20	7	18
c127097_g2_i1	UNIPROTKB|D4AEP7 - symbol:D4AEP7 "Albumin-2" species:3860 "Lathyrus sativus" [GO:0005509 "calcium ion binding" evidence=IDA] [GO:0020037 "heme binding" evidence=IDA] InterPro:IPR000585 GO:GO:0045735 GO:GO:0005829 GO:GO:0005509 GO:GO:0020037 PDB:3LP9 PDBsum:3LP9 SMR:D4AEP7 EvolutionaryTrace:D4AEP7 CDD:cd00094 Gene3D:2.110.10.10 InterPro:IPR036375 InterPro:IPR018487 Pfam:PF00045 SMART:SM00120 SUPFA…	sp|D4AEP7|ALB2_LATSA Albumin-2 OS=Lathyrus sativus PE=1 SV=2	XP_003619993.1 albumin-2 [Medicago truncatula] <AES76211.1 albumin-2 protein [Medicago truncatula]	A0A072URJ1_MEDTR/7-57 A0A072URJ1.1 PF00045.16;Hemopexin;	4538.ORGLA04G0033400.1	.	mtr:MTR_6g073540 albumin-2 protein	1.48	1.9	0.21	7.27	5.04	6.73	4.75247	0.226376	0.00548254	0.168249	0.422064	1.4452	0.610027	0.563571	0.0925927	1.47767	1.34964	1.50828	7	9	1	34	24	31
c129118_g2_i2	.	.	.	.	.	.	.	0.27	0.21	0.14	0.21	0.35	2.92	4.73918	-0.516522	0.0376478	0.467194	0.257397	0.79051	0.379328	0.213263	0.1796	0.211011	0.403378	1.75714	4	3	2	3	5	40
c139217_g5_i5	.	.	.	.	.	.	.	1.22	1.99	1.56	9.49	12.37	2.63	4.72908	2.02265	0.0019312	0.0940483	1.24308	2.70078	1.18785	1.28319	1.2582	2.94859	3.55764	1.59609	17	27	21	128	167	34
c144459_g1_i5	.	.	.	.	.	CR955012 Medicago truncatula chromosome 5 clone mth2-84f14, COMPLETE SEQUENCE	.	0.08	0.03	0.08	0.42	0.18	0.44	4.72543	-0.786574	0.0105745	0.24133	0.209911	0.79414	0.293432	0.0746459	0.261656	0.8797	0.537686	0.965035	3	1	3	16	7	16
c145686_g1_i3	.	.	PNX70365.1 DNA repair and recombination RAD54-like protein, partial [Trifolium pratense]	.	.	.	.	0.04	0.22	0.22	1.24	0.4	0.97	4.71141	-0.333314	0.00636413	0.179781	0.285758	1.04492	0.104584	0.339722	0.41297	1.3045	0.660548	1.1697	1	5	5	28	9	21
c144485_g3_i1	.	.	GAU10513.1 hypothetical protein TSUD_419410, partial [Trifolium subterraneum]	A0A072TUA4_MEDTR/53-144 A0A072TUA4.1 PF04195.9;Transposase_28;	.	.	mtr:MTR_8g075655 hypothetical protein	0.24	0.11	0.11	1.23	0.84	0.56	4.70534	0.79024	0.00420067	0.147327	0.621895	1.83235	0.983599	0.399024	0.483063	2.14159	1.94069	1.41478	13	6	6	65	44	28
c142774_g1_i1	.	.	.	.	.	.	.	0.67	1.17	0.51	4.24	3.68	4.33	4.70377	-0.0351012	0.00257425	0.112483	0.365656	1.26631	0.379328	0.455984	0.261656	1.20945	1.27468	1.3148	4	7	3	25	22	25
c145437_g6_i1	TAIR|locus:2200898 - symbol:CSU1 "COP1 SUPPRESSOR 1" species:3702 "Arabidopsis thaliana" [GO:0005634 "nucleus" evidence=ISM] [GO:0016567 "protein ubiquitination" evidence=IEA;IDA] [GO:0046872 "metal ion binding" evidence=IEA] [GO:0007165 "signal transduction" evidence=ISS] [GO:0035091 "phosphatidylinositol binding" evidence=ISS] [GO:0009640 "photomorphogenesis" evidence=IGI] [GO:0016607 "nuclear …	sp|Q9SY88|CSU1_ARATH E3 ubiquitin-protein ligase CSU1 OS=Arabidopsis thaliana GN=CSU1 PE=1 SV=1	GAU36618.1 hypothetical protein TSUD_387700 [Trifolium subterraneum]	I3S8Y8_MEDTR/173-288 I3S8Y8.1 PF04641.9;Rtf2;	3847.GLYMA15G07150.1	XM_004485632 PREDICTED: Cicer arietinum nitric oxide synthase-interacting protein (LOC101493116), mRNA	mtr:MTR_2g011480 nitric oxide synthase interacting protein	0.41	0.5	0.16	2.58	0.27	3.05	4.68995	2.10772	0.00687597	0.187565	1.25518	2.6372	1.5993	1.43258	0.733656	3.26453	1.06822	3.57885	27	32	10	164	17	184
c122575_g1_i1	.	.	AAV31171.1 Putative polyprotein, identical [Solanum tuberosum]	Q7XBQ6_ORYSJ/1431-1545 Q7XBQ6.1 PF00665.23;rve;	4113.PGSC0003DMT400059927	.	han:110932367 uncharacterized protein LOC110932367	0.23	0.7	14.37	23.13	8.72	51.34	4.68758	3.61392	0.0357011	0.455325	1.5215	4.10908	0.293432	0.563571	3.7075	4.03869	3.02888	5.25968	3	9	182	294	111	627
c138999_g3_i1	TAIR|locus:2141196 - symbol:HSA32 "AT4G21320" species:3702 "Arabidopsis thaliana" [GO:0003824 "catalytic activity" evidence=IEA] [GO:0005634 "nucleus" evidence=ISM] [GO:0009408 "response to heat" evidence=IEP;IDA] [GO:0010286 "heat acclimation" evidence=IMP] [GO:0010608 "posttranscriptional regulation of gene expression" evidence=IMP] InterPro:IPR013785 InterPro:IPR003830 TAIR:locus:2141196 Prote…	sp|Q8GWL1|HSA32_ARATH Protein HEAT-STRESS-ASSOCIATED 32 OS=Arabidopsis thaliana GN=HSA32 PE=2 SV=1	XP_013457153.1 protein HEAT-STRESS-ASSOCIATED 32 [Medicago truncatula] <KEH31184.1 (2R)-phospho-3-sulfolactate synthase ComA [Medicago truncatula]	A0A072UN08_MEDTR/13-273 A0A072UN08.1 PF02679.12;ComA;	3847.GLYMA08G06660.1	XM_013601699 Medicago truncatula (2R)-phospho-3-sulfolactate synthase ComA mRNA	mtr:MTR_4g092110 (2R)-phospho-3-sulfolactate synthase ComA	0.23	0.03	0.53	0.79	0.98	2.64	4.68329	1.04883	0.0167053	0.311073	0.679298	1.95291	0.745587	0.0746459	1.21766	1.36457	1.76011	2.73404	9	1	20	30	37	95
c132780_g3_i1	TAIR|locus:5019474757 - symbol:AT3G20898 species:3702 "Arabidopsis thaliana" [GO:0005634 "nucleus" evidence=ISM] TAIR:locus:5019474757 Proteomes:UP000006548 EMBL:CP002686 GO:GO:0004860 GO:GO:0007049 EMBL:AP001304 RefSeq:NP_001154630.1 UniGene:At.47866 PaxDb:F4IWB3 EnsemblPlants:AT3G20898.1 GeneID:7922426 Gramene:AT3G20898.1 KEGG:ath:AT3G20898 Araport:AT3G20898 eggNOG:ENOG410J5V1 eggNOG:ENOG410ZFT…	sp|F4IWB3|SMR13_ARATH Cyclin-dependent protein kinase inhibitor SMR13 OS=Arabidopsis thaliana GN=SMR13 PE=4 SV=1	AFK44607.1 unknown [Medicago truncatula]	.	3847.GLYMA18G07870.1	XM_012713252 PREDICTED: Cicer arietinum uncharacterized LOC101498565 (LOC101498565), mRNA	mtr:MTR_5g096855 hypothetical protein	0.51	0.69	0.35	2.25	2.42	3.42	4.68185	0.289082	0.00301368	0.122888	0.462409	1.47869	0.537151	0.51078	0.339296	1.24183	1.48881	1.70543	6	8	4	26	28	38
c131059_g4_i1	UNIPROTKB|K7LMM0 - symbol:GLYMA_11G020300 "Uncharacterized protein" species:3847 "Glycine max" [GO:0005634 "nucleus" evidence=IBA] [GO:0008568 "microtubule-severing ATPase activity" evidence=IBA] [GO:0031122 "cytoplasmic microtubule organization" evidence=IBA] InterPro:IPR003959 InterPro:IPR003960 Pfam:PF00004 PROSITE:PS00674 InterPro:IPR003593 InterPro:IPR027417 SUPFAM:SSF52540 GO:GO:0005634 GO:…	sp|Q6NW58|SPAST_DANRE Spastin OS=Danio rerio GN=spast PE=2 SV=2	XP_004511541.1 PREDICTED: ribosome biogenesis ATPase RIX7-like isoform X1 [Cicer arietinum]	A0A087GAI7_ARAAL/556-687 A0A087GAI7.1 PF00004.26;AAA;	3847.GLYMA11G02270.2	XM_004511485 PREDICTED: Cicer arietinum ribosome biogenesis ATPase RIX7-like (LOC101512789), transcript variant X2, mRNA	cam:101512789 ribosome biogenesis ATPase RIX7-like	0.17	0.4	0.64	3.4	0.75	2.35	4.65354	0.483392	0.00716363	0.19125	0.513154	1.54833	0.293432	0.455984	0.790048	2.03473	0.878736	1.73152	3	7	11	59	13	39
c137722_g1_i3	.	.	ABB00038.1 reverse transcriptase family member [Glycine max]	.	3847.GLYMA08G22780.1	CT573055 Medicago truncatula chromosome 5 clone mth2-75o19, COMPLETE SEQUENCE	cann:107876363 uncharacterized LOC107876363	0.08	0.24	0.16	0.64	0.87	0.99	4.65238	-1.0198	0.00889182	0.21785	0.165815	0.685696	0.104584	0.213263	0.1796	0.505887	0.773763	0.777437	1	3	2	8	11	12
c119755_g2_i1	UNIPROTKB|I1LGR5 - symbol:GLYMA_11G034000 "Uncharacterized protein" species:3847 "Glycine max" [GO:0005887 "integral component of plasma membrane" evidence=IBA] [GO:0009705 "plant-type vacuole membrane" evidence=IBA] [GO:0009992 "cellular water homeostasis" evidence=IBA] [GO:0015250 "water channel activity" evidence=IBA] [GO:0015254 "glycerol channel activity" evidence=IBA] [GO:0034220 "ion trans…	sp|Q41975|TIP22_ARATH Probable aquaporin TIP2-2 OS=Arabidopsis thaliana GN=TIP2-2 PE=1 SV=2	XP_004511697.1 PREDICTED: probable aquaporin TIP2-2 [Cicer arietinum]	G7JXC6_MEDTR/11-231 G7JXC6.1 PF00230.17;MIP;	3847.GLYMA11G03690.1	LK020672 Vicia faba partial mRNA for tonoplast intrinsic protein 2;2, TIP2;2 gene	cam:101505621 Tip2; probable aquaporin TIP2-2	0.48	1.18	0.6	7.86	0.5	3.82	4.64912	0.571322	0.013903	0.281925	0.551572	1.48203	0.460396	0.711257	0.483063	2.36386	0.403378	1.67886	5	12	6	79	5	37
c122941_g7_i1	UNIPROTKB|K7M2B3 - symbol:K7M2B3 "Uncharacterized protein" species:3847 "Glycine max" [GO:0046658 "anchored component of plasma membrane" evidence=IBA] InterPro:IPR003245 Pfam:PF02298 ProDom:PD003122 PROSITE:PS51485 GO:GO:0009055 Proteomes:UP000008827 Gene3D:2.60.40.420 InterPro:IPR008972 SUPFAM:SSF49503 GO:GO:0046658 eggNOG:ENOG410IZR4 eggNOG:ENOG410Z06C OrthoDB:EOG09360S34 EnsemblPlants:GLYMA13…	sp|Q9T076|ENL2_ARATH Early nodulin-like protein 2 OS=Arabidopsis thaliana GN=At4g27520 PE=1 SV=1	KEH38716.1 MATE subfamily protein [Medicago truncatula]	A0A072VAS3_MEDTR/33-116 A0A072VAS3.1 PF02298.14;Cu_bind_like;	3847.GLYMA13G35100.2	XM_004488673 PREDICTED: Cicer arietinum proline-rich extensin-like protein EPR1 (LOC101495711), mRNA	mtr:MTR_2g079030 MATE subfamily protein	3.42	1.19	3.85	23.46	3.6	21.43	4.64864	2.3562	0.00449855	0.15174	1.38763	2.95768	1.76803	0.663689	1.73117	3.61293	1.64578	3.61433	32	11	35	214	33	189
c105508_g1_i1	.	.	AES94499.1 BZIP transcription factor [Medicago truncatula]	K7LN23_SOYBN/68-130 K7LN23.1 PF00170.18;bZIP_1;	3847.GLYMA11G04920.2	CU179904 Medicago truncatula chromosome 5 clone mth2-104i2, COMPLETE SEQUENCE	mtr:MTR_5g015090 BZIP transcription factor	0.2	0.1	0.93	1.13	0.51	5.11	4.64385	-0.176058	0.034964	0.451093	0.317237	1.00275	0.202095	0.0746459	0.674969	0.657636	0.403378	1.94723	2	1	9	11	5	48
c124511_g1_i1	TAIR|locus:2097983 - symbol:AT3G62070 "AT3G62070" species:3702 "Arabidopsis thaliana" [GO:0003674 "molecular_function" evidence=ND] [GO:0005575 "cellular_component" evidence=ND] [GO:0008150 "biological_process" evidence=ND] TAIR:locus:2097983 Proteomes:UP000006548 EMBL:CP002686 EMBL:AL138651 OrthoDB:EOG09360SLO eggNOG:ENOG410IYWN eggNOG:ENOG410YQ21 HOGENOM:HOG000237778 EMBL:BT012529 EMBL:BT014831…	.	XP_003626086.1 uncharacterized protein LOC11442060 [Medicago truncatula] <AES82304.1 hypothetical protein MTR_7g110880 [Medicago truncatula]	.	3847.GLYMA03G38420.1	AC137831 Medicago truncatula clone mth2-34o21, complete sequence	mtr:MTR_7g110880 hypothetical protein	4.91	9.8	6.82	59.29	17.78	35.84	4.63912	4.84947	3.17942e-06	0.00109731	3.47112	5.48057	3.25867	3.6768	3.47788	6.15151	4.74112	5.54906	114	222	153	1335	399	770
c98997_g4_i2	TAIR|locus:2102057 - symbol:AtVIP1 "Arabidopsis homolog of yeast Vip1 1" species:3702 "Arabidopsis thaliana" [GO:0005737 "cytoplasm" evidence=ISM] [GO:0006020 "inositol metabolic process" evidence=IBA] [GO:0033857 "diphosphoinositol-pentakisphosphate kinase activity" evidence=IBA] [GO:0005886 "plasma membrane" evidence=IDA] [GO:0000828 "inositol hexakisphosphate kinase activity" evidence=IGI;IMP]…	sp|Q84WW3|VIP2L_ARATH Inositol hexakisphosphate and diphosphoinositol-pentakisphosphate kinase VIP2 OS=Arabidopsis thaliana GN=VIP2 PE=1 SV=1	GAU35279.1 hypothetical protein TSUD_274810 [Trifolium subterraneum]	A0A072U5D7_MEDTR/363-956 A0A072U5D7.1 PF00328.19;His_Phos_2;	3847.GLYMA18G49000.1	XM_013595468 Medicago truncatula phosphoglycerate mutase-like protein mRNA	mtr:MTR_6g011290 phosphoglycerate mutase-like protein	0.34	0.46	0.14	2.9	0.68	1.52	4.63003	0.805705	0.00546714	0.167993	0.635158	1.78135	0.808871	0.757307	0.339296	2.40734	1.15438	1.78232	10	13	4	82	19	41
c140179_g2_i9	.	.	AET03761.1 hypothetical protein MTR_8g075380 [Medicago truncatula]	.	.	CT025839 Medicago truncatula chromosome 5 clone mth4-19c21, COMPLETE SEQUENCE	mtr:MTR_8g075380 hypothetical protein	0.75	0.9	0.92	3.36	3.02	7.05	4.62945	0.216879	0.00430978	0.149029	0.447494	1.39404	0.460396	0.399024	0.483063	1.10768	1.1956	1.87885	5	6	6	22	20	45
c137710_g1_i1	TAIR|locus:2024573 - symbol:MAKR2 "AT1G64080" species:3702 "Arabidopsis thaliana" [GO:0003674 "molecular_function" evidence=ND] [GO:0005634 "nucleus" evidence=ISM] [GO:0008150 "biological_process" evidence=ND] [GO:0005886 "plasma membrane" evidence=IDA] TAIR:locus:2024573 EMBL:CP002684 Proteomes:UP000006548 GO:GO:0005886 EMBL:AC007764 EMBL:AK117446 EMBL:BT025625 PIR:E96665 RefSeq:NP_176591.1 UniG…	sp|Q9SH58|MAKR2_ARATH Probable membrane-associated kinase regulator 2 OS=Arabidopsis thaliana GN=MAKR2 PE=2 SV=1	XP_003611048.1 probable membrane-associated kinase regulator 2 [Medicago truncatula] <AES94006.1 membrane-associated kinase regulator, putative [Medicago truncatula]	.	3847.GLYMA01G43220.1	XM_003611000 Medicago truncatula membrane-associated kinase regulator, putative mRNA	mtr:MTR_5g009870 membrane-associated kinase regulator, putative	0.25	0.18	0.22	0.44	2.54	0.31	4.62694	0.311125	0.0208938	0.353887	0.477604	1.23779	0.610027	0.339722	0.483063	0.704867	2.44676	0.561747	7	5	6	12	69	8
c136740_g1_i1	TAIR|locus:2196045 - symbol:AT1G02660 "AT1G02660" species:3702 "Arabidopsis thaliana" [GO:0004806 "triglyceride lipase activity" evidence=ISS] [GO:0005576 "extracellular region" evidence=ISM] [GO:0006629 "lipid metabolic process" evidence=ISS] [GO:0016298 "lipase activity" evidence=IBA] InterPro:IPR002921 Pfam:PF01764 InterPro:IPR029058 TAIR:locus:2196045 GO:GO:0016021 EMBL:CP002684 Proteomes:UP0…	.	AES82170.1 triacylglycerol lipase [Medicago truncatula]	G7KSR9_MEDTR/310-449 G7KSR9.1 PF01764.22;Lipase_3;	3847.GLYMA02G01720.1	XM_003625904 Medicago truncatula triacylglycerol lipase partial mRNA	mtr:MTR_7g109350 triacylglycerol lipase	0.05	0.53	0.24	1.01	1.4	1.57	4.62593	0.13231	0.00536033	0.165565	0.393747	1.36733	0.104584	0.663689	0.41297	1.0721	1.5216	1.50828	1	11	5	21	29	31
c139443_g2_i1	UNIPROTKB|Q2F946 - symbol:orf490 "Uncharacterized protein" species:39947 "Oryza sativa Japonica Group" [GO:0005739 "mitochondrion" evidence=IC] GO:GO:0005739 EMBL:DQ167807 EMBL:DQ167400 HOGENOM:HOG000078713 eggNOG:KOG0017 eggNOG:COG2801 InterPro:IPR013103 Pfam:PF07727 Uniprot:Q2F946	sp|P10978|POLX_TOBAC Retrovirus-related Pol polyprotein from transposon TNT 1-94 OS=Nicotiana tabacum PE=2 SV=1	PNX93875.1 copia-type polyprotein [Trifolium pratense]	W5I9Q0_WHEAT/40-285 W5I9Q0.1 PF07727.11;RVT_2;	39947.LOC_Os04g54450.1	XM_012719559 PREDICTED: Cicer arietinum cationic amino acid transporter 1-like (LOC101507364), mRNA	lang:109363293 uncharacterized LOC109363293	0.14	0.28	0.1	1.14	1.39	0.1	4.62184	-0.357835	0.0214753	0.357392	0.290685	0.953381	0.293432	0.399024	0.1796	1.17632	1.5216	0.162228	3	6	2	24	29	2
c138427_g4_i1	UNIPROTKB|K4ASW3 - symbol:K4ASW3 "Uncharacterized protein" species:4081 "Solanum lycopersicum" [GO:0002181 "cytoplasmic translation" evidence=IBA] [GO:0003735 "structural constituent of ribosome" evidence=IBA] [GO:0022625 "cytosolic large ribosomal subunit" evidence=IBA] InterPro:IPR002171 InterPro:IPR005880 InterPro:IPR012678 InterPro:IPR013025 InterPro:IPR022666 InterPro:IPR022669 InterPro:IPR0…	sp|A8W3G2|RK2_CUSEX 50S ribosomal protein L2, plastid OS=Cuscuta exaltata GN=rpl2 PE=3 SV=1	KEH16861.1 ribosomal protein L2, carboxy-terminal domain protein [Medicago truncatula]	A0A072TI39_MEDTR/17-76 A0A072TI39.1 PF03947.15;Ribosomal_L2_C;	4113.PGSC0003DMT400010772	KC189947 Vicia faba mitochondrion, complete genome	mtr:MTR_0082s0210 ribosomal protein L2, carboxy-terminal domain protein	0.07	0.09	0.19	0.66	0.67	0.52	4.60835	0.0590901	0.00447025	0.151645	0.395034	1.321	0.293432	0.277878	0.613794	1.3045	1.48881	1.1697	3	4	8	28	28	21
c138426_g2_i2	.	.	.	.	.	.	.	2.62	5.72	2.93	14	32.02	7.64	4.59149	3.15337	0.000700558	0.0490679	2.02649	3.68207	1.89011	2.34735	1.84202	3.43528	4.83868	2.77224	36	77	39	187	428	98
c109237_g4_i1	UNIPROTKB|K7MZP3 - symbol:GLYMA_19G223200 "Uncharacterized protein" species:3847 "Glycine max" [GO:0004725 "protein tyrosine phosphatase activity" evidence=IBA] [GO:0005634 "nucleus" evidence=IBA] [GO:0005737 "cytoplasm" evidence=IBA] GO:GO:0005634 GO:GO:0005737 Proteomes:UP000008827 GO:GO:0004725 Gene3D:3.90.190.10 InterPro:IPR029021 SUPFAM:SSF52799 eggNOG:ENOG410IIZG eggNOG:ENOG410YSN6 OMA:APNF…	.	XP_003554588.1 PREDICTED: paladin-like isoform X1 [Glycine max] <KRG96635.1 hypothetical protein GLYMA_19G223200 [Glycine max]	K7MZP3_SOYBN/85-240 K7MZP3.1 PF14566.3;PTPlike_phytase;	3847.GLYMA19G41111.1	XM_004494434 PREDICTED: Cicer arietinum paladin-like (LOC101493816), transcript variant X2, mRNA	gmx:100788460 paladin	1.86	2.18	2.6	3.34	25.13	2.58	4.58787	0.275164	0.0270833	0.405898	0.469776	1.17479	0.460396	0.399024	0.549909	0.558264	2.46373	0.50238	5	6	7	9	70	7
c145553_g1_i2	.	.	.	.	.	FJ405426 Pisum sativum RLC-Angela-like solo-LTR, genomic sequence	.	0.22	0.57	0.48	0.8	4.17	1	4.58268	1.89443	0.00627378	0.178605	1.17328	2.43791	0.869495	1.31433	1.33603	1.60762	3.80411	1.902	11	28	23	39	201	46
c129034_g1_i1	TAIR|locus:2137574 - symbol:AT4G37850 "AT4G37850" species:3702 "Arabidopsis thaliana" [GO:0003677 "DNA binding" evidence=IEA;ISS] [GO:0005634 "nucleus" evidence=ISM;IEA] [GO:0006351 "transcription, DNA-templated" evidence=IEA] [GO:0046983 "protein dimerization activity" evidence=IEA] [GO:0003700 "DNA binding transcription factor activity" evidence=ISS] [GO:0006355 "regulation of transcription, DN…	sp|Q9T072|BH025_ARATH Transcription factor bHLH25 OS=Arabidopsis thaliana GN=BHLH25 PE=2 SV=2	GAU50840.1 hypothetical protein TSUD_232170 [Trifolium subterraneum]	G7K131_MEDTR/146-195 G7K131.1 PF00010.23;HLH;	3847.GLYMA01G40611.1	CR932963 Medicago truncatula chromosome 5 clone mth2-115p22, COMPLETE SEQUENCE	mtr:MTR_5g014600 basic helix loop helix (bHLH) DNA-binding family protein	1.28	1.4	0.47	1.02	13.14	0.72	4.55813	2.19697	0.0299415	0.424132	1.32885	2.17347	1.73583	1.46068	0.790048	1.17632	4.37905	0.965035	31	33	11	24	307	16
c145055_g1_i2	TAIR|locus:2066107 - symbol:GLR2.7 "AT2G29120" species:3702 "Arabidopsis thaliana" [GO:0004970 "ionotropic glutamate receptor activity" evidence=IEA] [GO:0005217 "intracellular ligand-gated ion channel activity" evidence=ISS] [GO:0005634 "nucleus" evidence=ISM] [GO:0016021 "integral component of membrane" evidence=IEA] [GO:0006874 "cellular calcium ion homeostasis" evidence=NAS] [GO:0009416 "resp…	sp|Q8LGN0|GLR27_ARATH Glutamate receptor 2.7 OS=Arabidopsis thaliana GN=GLR2.7 PE=2 SV=3	XP_013461855.2 glutamate receptor 2.7 [Medicago truncatula]	G7J966_MEDTR/57-416 G7J966.1 PF01094.25;ANF_receptor;	3694.POPTR_0018s03170.1	XM_003603208 Medicago truncatula glutamate receptor 3.2 partial mRNA	mtr:MTR_3g105610 glutamate receptor 3.2	0.02	0.44	0.08	0.52	0.48	1.5	4.5546	0.653482	0.0173014	0.316849	0.520138	1.65897	0.104584	1.11653	0.339296	1.24183	1.34964	2.38543	1	22	4	26	24	71
c145009_g2_i1	UNIPROTKB|F6HX39 - symbol:VIT_09s0002g05110 "Putative uncharacterized protein" species:29760 "Vitis vinifera" [GO:0005737 "cytoplasm" evidence=IBA] [GO:0017196 "N-terminal peptidyl-methionine acetylation" evidence=IBA] [GO:0004596 "peptide alpha-N-acetyltransferase activity" evidence=IBA] InterPro:IPR001584 InterPro:IPR011990 InterPro:IPR013026 InterPro:IPR019734 InterPro:IPR036397 Pfam:PF00665 P…	sp|P10978|POLX_TOBAC Retrovirus-related Pol polyprotein from transposon TNT 1-94 OS=Nicotiana tabacum PE=2 SV=1	PNX96991.1 retrotransposon-related protein [Trifolium pratense]	K4C6I5_SOLLC/452-570 K4C6I5.1 PF00665.23;rve;	4081.Solyc09g056150.1.1	.	lang:109344742 uncharacterized LOC109344742	0.08	0.19	0.14	0.72	0.39	1.02	4.55366	0.0133616	0.00433131	0.149029	0.387462	1.26485	0.293432	0.455984	0.41297	1.24183	0.928491	1.62421	3	7	5	26	14	35
c139326_g4_i1	TAIR|locus:2115189 - symbol:MEE59 "AT4G37300" species:3702 "Arabidopsis thaliana" [GO:0003674 "molecular_function" evidence=ND] [GO:0005634 "nucleus" evidence=ISM] [GO:0009793 "embryo development ending in seed dormancy" evidence=IMP] TAIR:locus:2115189 Proteomes:UP000006548 EMBL:CP002687 GO:GO:0009793 EMBL:AL161591 EMBL:Z99707 UniGene:At.20976 EMBL:AF370192 EMBL:AY039591 EMBL:AY054152 EMBL:AY062…	.	PNX81337.1 hypothetical protein L195_g037355 [Trifolium pratense]	.	3847.GLYMA01G39750.1	XM_003611613 Medicago truncatula maternal effect embryo arrest protein mRNA	cam:101506585 uncharacterized LOC101506585	0.09	0.33	0.07	1.01	0.35	1.09	4.54977	0.394576	0.00620369	0.177566	0.480972	1.51189	0.379328	0.801933	0.261656	1.70376	0.976587	1.85531	4	14	3	43	15	44
c121017_g1_i1	TAIR|locus:2175703 - symbol:AT5G39390 "AT5G39390" species:3702 "Arabidopsis thaliana" [GO:0004672 "protein kinase activity" evidence=ISS] [GO:0005886 "plasma membrane" evidence=ISM] InterPro:IPR000719 InterPro:IPR008271 InterPro:IPR017441 Pfam:PF00069 PROSITE:PS00107 PROSITE:PS00108 PROSITE:PS50011 SMART:SM00220 InterPro:IPR011009 TAIR:locus:2175703 GO:GO:0016021 Proteomes:UP000006548 GO:GO:00055…	sp|C0LGP4|Y3475_ARATH Probable LRR receptor-like serine/threonine-protein kinase At3g47570 OS=Arabidopsis thaliana GN=At3g47570 PE=2 SV=1	KEH26030.1 choline/ethanolamine kinase [Medicago truncatula]	A0A072V455_MEDTR/142-187 A0A072V455.1 PF13855.3;LRR_8;	29760.VIT_12s0028g01960.t01	XM_013607137 Medicago truncatula LRR receptor-like kinase partial mRNA	mtr:MTR_6g040230 choline/ethanolamine kinase	0.26	0.09	0.72	2.26	1.89	1.59	4.5466	-0.195363	0.00871594	0.21539	0.32729	1.15116	0.293432	0.0746459	0.613794	1.20945	1.23568	1.00836	3	1	8	25	21	17
c145755_g3_i2	ZFIN|ZDB-GENE-131127-504 - symbol:si:ch211-149k12.3 "si:ch211-149k12.3" species:7955 "Danio rerio" [GO:0003964 "RNA-directed DNA polymerase activity" evidence=IBA] InterPro:IPR000477 InterPro:IPR005135 Pfam:PF03372 Pfam:PF00078 ZFIN:ZDB-GENE-131127-504 Proteomes:UP000000437 Gene3D:3.60.10.10 InterPro:IPR036691 SUPFAM:SSF56219 PROSITE:PS50878 EMBL:AL929195 PaxDb:A0A0R4ISL7 Ensembl:ENSDART000001633…	sp|P14381|YTX2_XENLA Transposon TX1 uncharacterized 149 kDa protein OS=Xenopus laevis PE=4 SV=1	GAU48536.1 hypothetical protein TSUD_282880 [Trifolium subterraneum]	A0A072TPJ7_MEDTR/1-211 A0A072TPJ7.1 PF03372.20;Exo_endo_phos;	3694.POPTR_0014s18180.1	.	bvg:104890406 uncharacterized LOC104890406	0.13	1.73	0.01	2.4	4.24	1.36	4.54453	2.81121	0.0306733	0.428771	1.27485	3.45766	0.808871	2.92309	0.0925927	3.32624	4.35195	2.6948	10	124	1	172	301	92
c140553_g4_i1	UNIPROTKB|K7KHS5 - symbol:GLYMA_04G026800 "Kinesin-like protein" species:3847 "Glycine max" [GO:0003777 "microtubule motor activity" evidence=IBA] [GO:0005871 "kinesin complex" evidence=IBA] [GO:0007018 "microtubule-based movement" evidence=IBA] [GO:0016887 "ATPase activity" evidence=IBA] InterPro:IPR001752 InterPro:IPR019821 InterPro:IPR027640 InterPro:IPR036961 Pfam:PF00225 PRINTS:PR00380 PROSI…	.	.	A0A072UC14_MEDTR/151-415 A0A072UC14.1 PF13622.3;4HBT_3;	.	.	hbr:110660648 acyl-coenzyme A thioesterase 8	0.42	0.39	0.17	0.3	4.19	0.18	4.54207	0.591391	0.04636	0.508057	0.570579	1.20642	0.808871	0.563571	0.339296	0.451538	2.85967	0.308044	10	9	4	7	97	4
c145183_g2_i6	TAIR|locus:2011521 - symbol:AT1G52950 "AT1G52950" species:3702 "Arabidopsis thaliana" [GO:0003674 "molecular_function" evidence=ND] [GO:0005634 "nucleus" evidence=ISM] [GO:0008150 "biological_process" evidence=ND] [GO:0009506 "plasmodesma" evidence=IDA] TAIR:locus:2011521 EMBL:CP002684 Proteomes:UP000006548 GO:GO:0009506 InterPro:IPR012340 SUPFAM:SSF50249 EMBL:AC019018 InterPro:IPR013955 Pfam:PF0…	.	XP_013463822.1 uncharacterized protein LOC25488301 [Medicago truncatula] <KEH37857.1 replication factor-A carboxy-terminal domain protein [Medicago truncatula]	K7LYS6_SOYBN/154-300 K7LYS6.1 PF08646.7;Rep_fac-A_C;	3847.GLYMA13G12512.1	.	mtr:MTR_2g450060 replication factor-A carboxy-terminal domain protein	0.04	0.45	0.34	1.87	1.95	0.16	4.53191	0.448213	0.0244847	0.379608	0.496937	1.41538	0.104584	0.711257	0.674969	1.83693	2.10116	0.308044	1	12	9	49	51	4
c105490_g2_i1	TAIR|locus:2144553 - symbol:PTL "PETAL LOSS" species:3702 "Arabidopsis thaliana" [GO:0005634 "nucleus" evidence=ISM;IDA] [GO:0006351 "transcription, DNA-templated" evidence=IEA] [GO:0048441 "petal development" evidence=IGI;IMP] [GO:0048498 "establishment of petal orientation" evidence=IMP] [GO:0003700 "DNA binding transcription factor activity" evidence=ISS;TAS] [GO:0006355 "regulation of transcr…	sp|Q9LZS0|PTL_ARATH Trihelix transcription factor PTL OS=Arabidopsis thaliana GN=PTL PE=2 SV=1	XP_013468051.1 trihelix transcription factor PTL [Medicago truncatula] <KEH42088.1 trihelix transcription factor [Medicago truncatula]	B9SY13_RICCO/82-170 B9SY13.1 PF13837.3;Myb_DNA-bind_4;	3847.GLYMA03G34960.1	XM_013612597 Medicago truncatula trihelix transcription factor mRNA	mtr:MTR_1g060990 trihelix transcription factor	0.05	0.2	0.15	0.94	0.15	0.98	4.52897	-0.739351	0.0164638	0.309202	0.214706	0.781581	0.104584	0.277878	0.261656	0.998189	0.255272	1.09128	1	4	3	19	3	19
c126255_g1_i1	TAIR|locus:2118294 - symbol:DER1 "AT4G29330" species:3702 "Arabidopsis thaliana" [GO:0005789 "endoplasmic reticulum membrane" evidence=IEA] [GO:0006508 "proteolysis" evidence=ISS] [GO:0009507 "chloroplast" evidence=ISM] [GO:0016021 "integral component of membrane" evidence=IEA] TAIR:locus:2118294 GO:GO:0016021 Proteomes:UP000006548 GO:GO:0005789 EMBL:CP002687 EMBL:AL161574 InterPro:IPR035952 SUPF…	sp|Q8VZU9|DERL1_ARATH Derlin-1 OS=Arabidopsis thaliana GN=DER1 PE=2 SV=1	XP_013459201.1 derlin-1 [Medicago truncatula] <KEH32845.1 derlin-2 protein [Medicago truncatula]	A0A072V3Y3_MEDTR/11-202 A0A072V3Y3.1 PF04511.12;DER1;	3847.GLYMA04G14250.1	XM_013603747 Medicago truncatula derlin-2 protein mRNA	mtr:MTR_3g408340 derlin-2 protein	0.38	5.35	0.84	9.65	8.71	11.14	4.52894	2.65389	0.00393757	0.142028	1.40473	3.46903	0.610027	2.6083	0.995861	3.32624	3.45952	3.62133	7	96	15	172	155	190
c142742_g3_i4	.	.	.	.	.	.	.	2.39	0.4	1.78	16.07	9	0.66	4.52241	2.41391	0.0222411	0.36402	1.38291	2.72677	2.08165	0.455984	1.61109	3.9775	3.47634	0.726462	43	7	31	281	157	11
c113406_g2_i1	.	.	.	.	.	XM_013605454 Medicago truncatula 5-adenylylsulfate reductase-like protein mRNA	.	1.44	0.36	0.18	1.65	7.05	1.5	4.49711	-0.282135	0.0393343	0.476453	0.30587	0.978022	0.679398	0.145619	0.0925927	0.558264	1.81405	0.561747	8	2	1	9	39	8
c137800_g1_i1	TAIR|locus:2172833 - symbol:PAE9 "pectin acetylesterase 9" species:3702 "Arabidopsis thaliana" [GO:0005576 "extracellular region" evidence=ISM] [GO:0052689 "carboxylic ester hydrolase activity" evidence=ISS;IBA] [GO:0009505 "plant-type cell wall" evidence=IDA] [GO:0052793 "pectin acetylesterase activity" evidence=IMP;IDA] [GO:0071555 "cell wall organization" evidence=IMP] InterPro:IPR004963 Pfam:…	sp|B9DFR3|PAE9_ARATH Pectin acetylesterase 9 OS=Arabidopsis thaliana GN=PAE9 PE=2 SV=1	PNX73114.1 protein notum, partial [Trifolium pratense] <PNX74826.1 protein notum, partial [Trifolium pratense]	I3SKR8_MEDTR/31-388 I3SKR8.1 PF03283.10;PAE;	3847.GLYMA10G37890.2	AC131240 Medicago truncatula clone mth2-33j22, complete sequence	aprc:113871117 pectin acetylesterase 9	0.22	0.06	0.06	0.33	0.78	0.64	4.48458	-0.994192	0.0254693	0.389548	0.182189	0.683338	0.379328	0.0746459	0.0925927	0.39506	0.928491	0.726462	4	1	1	6	14	11
c136782_g1_i1	.	.	.	.	.	.	.	0.09	0.55	0.75	1.96	3.81	0.87	4.4835	-0.0121944	0.014574	0.288167	0.372467	1.18564	0.104584	0.399024	0.613794	1.0721	1.86605	0.618767	1	6	8	21	41	9
c143855_g3_i1	UNIPROTKB|K7L8F4 - symbol:GLYMA_08G236600 "Uncharacterized protein" species:3847 "Glycine max" [GO:0003906 "DNA-(apurinic or apyrimidinic site) lyase activity" evidence=IBA] [GO:0005634 "nucleus" evidence=IBA] [GO:0006284 "base-excision repair" evidence=IBA] [GO:0008311 "double-stranded DNA 3'-5' exodeoxyribonuclease activity" evidence=IBA] InterPro:IPR004808 InterPro:IPR020847 PROSITE:PS00726 GO…	.	GAU48536.1 hypothetical protein TSUD_282880 [Trifolium subterraneum]	A0A072TPJ7_MEDTR/1-211 A0A072TPJ7.1 PF03372.20;Exo_endo_phos;	3847.GLYMA01G16673.1	.	mtr:MTR_0062s0050 endonuclease/exonuclease/phosphatase family protein	0.22	0.41	0.82	3.03	0.54	3.98	4.48247	2.3046	0.00507372	0.161532	1.38421	2.88193	0.983599	1.15144	2.0176	3.31867	1.55366	3.77347	13	23	46	171	30	213
c121355_g3_i1	TAIR|locus:2047339 - symbol:MAIL1 "MAIN-LIKE 1" species:3702 "Arabidopsis thaliana" [GO:0005634 "nucleus" evidence=ISM;IDA] [GO:0008483 "transaminase activity" evidence=IEA] [GO:0010073 "meristem maintenance" evidence=IGI;IMP] [GO:0010082 "regulation of root meristem growth" evidence=IMP] [GO:0016458 "gene silencing" evidence=IMP] TAIR:locus:2047339 Proteomes:UP000006548 GO:GO:0005634 GO:GO:00084…	sp|Q9SK32|MAIL1_ARATH Protein MAIN-LIKE 1 OS=Arabidopsis thaliana GN=MAIL1 PE=2 SV=1	PNY17444.1 IMP dehydrogenase/GMP reductase, partial [Trifolium pratense]	I1L4B2_SOYBN/75-396 I1L4B2.1 PF10536.6;PMD;	3847.GLYMA09G31490.1	.	gmx:100810151 uncharacterized protein LOC100810151	0.98	2.15	1.58	13.76	6.49	3.25	4.4692	3.35735	0.00027343	0.0263515	2.21659	3.94955	1.94748	2.40635	2.29596	4.81197	4.05432	2.98236	38	81	59	516	242	116
c139997_g2_i1	UNIPROTKB|K7KRI8 - symbol:GLYMA_05G238400 "Uncharacterized protein" species:3847 "Glycine max" [GO:0005509 "calcium ion binding" evidence=IBA] InterPro:IPR002048 Pfam:PF13499 Pfam:PF13833 PROSITE:PS50222 SMART:SM00054 InterPro:IPR011992 Prosite:PS00018 GO:GO:0005509 InterPro:IPR018247 SUPFAM:SSF47473 Proteomes:UP000008827 CDD:cd00051 eggNOG:COG5126 eggNOG:KOG0027 KO:K13448 OrthoDB:EOG09360QFU OMA…	sp|Q9FYK2|CML25_ARATH Probable calcium-binding protein CML25 OS=Arabidopsis thaliana GN=CML25 PE=2 SV=1	XP_003630938.2 probable calcium-binding protein CML25 [Medicago truncatula] <AET05414.2 EF hand calcium-binding family protein [Medicago truncatula]	G7LAK6_MEDTR/107-171 G7LAK6.2 PF13499.3;EF-hand_7;	3847.GLYMA05G34640.2	XM_003630890 Medicago truncatula EF hand calcium-binding family protein mRNA	mtr:MTR_8g105230 EF hand calcium-binding family protein	0.08	0.42	0.08	0.92	1.67	0.17	4.46217	-0.93396	0.0351152	0.452018	0.178966	0.671822	0.104584	0.339722	0.0925927	0.657636	1.1956	0.162228	1	5	1	11	20	2
c128120_g2_i2	.	sp|Q07202|CORA_MEDSA Cold and drought-regulated protein CORA OS=Medicago sativa GN=CORA PE=2 SV=1	CAH40798.1 putative glycine rich protein precursor [Pisum sativum]	G7K7E3_MEDTR/1-95 G7K7E3.1 PF07172.8;GRP;	.	KP015534 Vicia sativa subsp. sativa SSR marker NAC-VSspS-54 mRNA sequence	mtr:MTR_5g084570 leguminosin group485 secreted peptide	2.48	40.54	91.07	149.87	47.64	455.88	4.46147	5.60016	0.0157947	0.30115	3.43907	5.81173	1.13943	3.88817	5.2896	5.66738	4.37007	7.39773	16	260	575	949	305	2817
c143655_g4_i7	TAIR|locus:2057751 - symbol:FAP2 "AT2G26310" species:3702 "Arabidopsis thaliana" [GO:0006631 "fatty acid metabolic process" evidence=IBA] [GO:0016872 "intramolecular lyase activity" evidence=IEA] [GO:0005504 "fatty acid binding" evidence=IDA;IPI] [GO:0009570 "chloroplast stroma" evidence=IDA] InterPro:IPR016087 InterPro:IPR036298 Pfam:PF16035 InterPro:IPR016088 TAIR:locus:2057751 Proteomes:UP0000…	sp|Q84RK2|FAP2_ARATH Fatty-acid-binding protein 2 OS=Arabidopsis thaliana GN=FAP2 PE=2 SV=2	AFK37881.1 unknown [Medicago truncatula]	G7I9U4_MEDTR/218-393 G7I9U4.1 PF16035.2;Chalcone_2;	3847.GLYMA17G34435.1	XM_003588906 Medicago truncatula chalcone-flavanone isomerase family protein mRNA	mtr:MTR_1g015700 chalcone-flavanone isomerase family protein	1.91	3.63	1.82	11.21	4.31	21.16	4.45982	3.40869	0.000366422	0.0314178	2.2552	3.96621	2.22775	2.54407	1.99379	3.96785	2.98252	4.94825	49	91	45	279	107	502
c109783_g1_i1	UNIPROTKB|I1LDC5 - symbol:GLYMA_10G221100 "Uncharacterized protein" species:3847 "Glycine max" [GO:0005887 "integral component of plasma membrane" evidence=IBA] [GO:0009992 "cellular water homeostasis" evidence=IBA] [GO:0015250 "water channel activity" evidence=IBA] [GO:0015254 "glycerol channel activity" evidence=IBA] [GO:0034220 "ion transmembrane transport" evidence=IBA] InterPro:IPR000425 Pfa…	sp|Q0IWF3|NIP31_ORYSJ Aquaporin NIP3-1 OS=Oryza sativa subsp. japonica GN=NIP3-1 PE=2 SV=2	XP_003592016.1 probable aquaporin NIP5-1 [Medicago truncatula] <AES62267.1 major intrinsic protein (MIP) family transporter [Medicago truncatula]	A0A0D3B7Z7_BRAOL/1-206 A0A0D3B7Z7.1 PF00230.17;MIP;	3847.GLYMA10G36560.1	XM_003591968 Medicago truncatula major intrinsic protein (MIP) family transporter mRNA	mtr:MTR_1g097840 major intrinsic protein (MIP) family transporter	0.38	1.28	0.79	2.98	7.61	0.59	4.45631	1.36909	0.0158636	0.301979	0.902855	1.95749	0.610027	1.15144	0.947095	1.91933	3.27951	0.673619	7	23	14	53	135	10
c139462_g2_i2	.	.	.	.	.	.	.	0.38	4.99	11.85	19.45	51.1	8.43	4.45	3.36053	0.0163917	0.308507	1.82478	3.75069	0.379328	1.91124	3.18376	3.53012	5.13733	2.58462	4	52	122	201	530	84
c142744_g1_i2	.	.	.	.	.	.	.	0.04	0.08	0.08	0.58	0.17	0.35	4.44027	-1.2322	0.0180683	0.3244	0.143267	0.562634	0.104584	0.145619	0.1796	0.794931	0.331225	0.561747	1	2	2	14	4	8
c144584_g2_i1	.	.	PNX99504.1 hypothetical protein L195_g022770 [Trifolium pratense]	C7J307_ORYSJ/408-527 C7J307.1 PF00872.15;Transposase_mut;	39947.LOC_Os10g01790.1	.	cam:105851895 uncharacterized LOC105851895	0.1	0.4	0.31	0.72	1.93	1.27	4.43481	-0.764853	0.0129956	0.273631	0.214706	0.794451	0.104584	0.277878	0.261656	0.451538	1.15438	0.777437	1	4	3	7	19	12
c145613_g1_i1	UNIPROTKB|Q2F946 - symbol:orf490 "Uncharacterized protein" species:39947 "Oryza sativa Japonica Group" [GO:0005739 "mitochondrion" evidence=IC] GO:GO:0005739 EMBL:DQ167807 EMBL:DQ167400 HOGENOM:HOG000078713 eggNOG:KOG0017 eggNOG:COG2801 InterPro:IPR013103 Pfam:PF07727 Uniprot:Q2F946	sp|Q94HW2|POLR1_ARATH Retrovirus-related Pol polyprotein from transposon RE1 OS=Arabidopsis thaliana GN=RE1 PE=2 SV=1	PNY10806.1 histone deacetylase [Trifolium pratense]	M1CY31_SOLTU/11-256 M1CY31.1 PF07727.11;RVT_2;	39947.LOC_Os05g42448.1	.	lja:Lj0g3v0199559.2 Lj0g3v0199559.2; -	0.16	4.23	0.12	7.48	8.62	2.65	4.42324	4.03759	0.0228488	0.369146	1.90959	4.60882	0.927675	4.12613	0.674969	4.88812	5.3667	3.57165	12	310	9	545	624	183
c131053_g1_i1	TAIR|locus:2095823 - symbol:UVI4-LIKE "UV-B-insensitive 4-like" species:3702 "Arabidopsis thaliana" [GO:0005634 "nucleus" evidence=ISM;IDA] [GO:0006260 "DNA replication" evidence=IEA] [GO:0006952 "defense response" evidence=IEA] [GO:0051301 "cell division" evidence=IEA] [GO:0040020 "regulation of meiotic nuclear division" evidence=IMP] [GO:0005515 "protein binding" evidence=IPI] [GO:0007088 "regu…	sp|Q9M2R1|GIG1_ARATH Protein GIGAS CELL1 OS=Arabidopsis thaliana GN=GIG1 PE=1 SV=1	XP_004493551.1 PREDICTED: protein GIGAS CELL1-like [Cicer arietinum]	.	3847.GLYMA03G29760.1	.	cam:101497267 protein GIGAS CELL1-like	0.86	0.88	0.56	0.44	9.17	0.99	4.41918	1.36659	0.0335055	0.442294	0.920111	1.68533	1.13943	0.887245	0.733656	0.505887	3.54174	1.00836	16	16	10	8	165	17
c144149_g2_i1	TAIR|locus:2176737 - symbol:PR5K "PR5-like receptor kinase" species:3702 "Arabidopsis thaliana" [GO:0005886 "plasma membrane" evidence=ISM] [GO:0016301 "kinase activity" evidence=ISS] [GO:0009506 "plasmodesma" evidence=IDA] [GO:0004675 "transmembrane receptor protein serine/threonine kinase activity" evidence=ISS] [GO:0009620 "response to fungus" evidence=ISS] InterPro:IPR000719 InterPro:IPR00827…	sp|Q9FID6|Y5392_ARATH Probable receptor-like protein kinase At5g39020 OS=Arabidopsis thaliana GN=At5g39020 PE=2 SV=1	KEH40307.1 stress-induced receptor-like kinase [Medicago truncatula]	A0A072VEW5_MEDTR/4-273 A0A072VEW5.1 PF00069.22;Pkinase;	3847.GLYMA13G09794.1	XM_013610827 Medicago truncatula stress-induced receptor-like kinase partial mRNA	mtr:MTR_1g026990 stress-induced receptor-like kinase	0.18	0.72	0.18	3.45	1.61	0.37	4.41907	-1.08343	0.0299513	0.424132	0.158351	0.606988	0.104584	0.277878	0.0925927	0.998189	0.660548	0.162228	1	4	1	19	9	2
c136491_g1_i5	UNIPROTKB|C5X5D4 - symbol:Sb02g029770 "Putative uncharacterized protein Sb02g029770" species:4558 "Sorghum bicolor" [GO:0004683 "calmodulin-dependent protein kinase activity" evidence=IBA] [GO:0005516 "calmodulin binding" evidence=IBA] [GO:0005634 "nucleus" evidence=IBA] [GO:0005737 "cytoplasm" evidence=IBA] [GO:0005886 "plasma membrane" evidence=IBA] [GO:0009738 "abscisic acid-activated signalin…	.	XP_003606838.2 uncharacterized protein LOC11417108 [Medicago truncatula] <AES89035.2 trigger factor-like protein, putative [Medicago truncatula]	I1LQA3_SOYBN/98-225 I1LQA3.1 PF05697.10;Trigger_N;	4113.PGSC0003DMT400018382	XM_003606790 Medicago truncatula trigger factor-like protein, putative mRNA	mtr:MTR_4g068280 trigger factor-like protein, putative	0.19	0.2	0.48	1.5	1.78	1.04	4.41522	0.514809	0.00609632	0.176615	0.548146	1.62069	0.460396	0.339722	0.844319	1.58255	1.96474	1.3148	5	5	12	38	45	25
c133867_g2_i1	.	.	.	.	.	CR955011 Medicago truncatula chromosome 5 clone mth2-85n3, COMPLETE SEQUENCE	.	0.18	0.09	0.19	1.68	0.19	0.68	4.41142	-1.20521	0.0424866	0.492494	0.152114	0.545747	0.202095	0.0746459	0.1796	0.959764	0.175097	0.50238	2	1	2	18	2	7
c139690_g5_i1	.	.	.	.	.	.	.	0.18	0.09	0.14	0.75	0.33	1.13	4.39787	-0.576926	0.0122131	0.262968	0.262201	0.887152	0.379328	0.145619	0.261656	0.8797	0.537686	1.24407	4	2	3	16	7	23
c139354_g2_i7	.	.	.	.	.	.	.	0.22	0.44	0.15	1.11	0.59	2.32	4.39188	-0.404254	0.010835	0.244733	0.290685	0.972049	0.293432	0.399024	0.1796	0.837938	0.600424	1.47779	3	6	2	15	8	30
c130526_g3_i3	UNIPROTKB|Q2F946 - symbol:orf490 "Uncharacterized protein" species:39947 "Oryza sativa Japonica Group" [GO:0005739 "mitochondrion" evidence=IC] GO:GO:0005739 EMBL:DQ167807 EMBL:DQ167400 HOGENOM:HOG000078713 eggNOG:KOG0017 eggNOG:COG2801 InterPro:IPR013103 Pfam:PF07727 Uniprot:Q2F946	sp|Q94HW2|POLR1_ARATH Retrovirus-related Pol polyprotein from transposon RE1 OS=Arabidopsis thaliana GN=RE1 PE=2 SV=1	PNY05793.1 histone deacetylase [Trifolium pratense]	M4DGX0_BRARP/878-1123 M4DGX0.1 PF07727.11;RVT_2;	3711.Bra015746.1-P	.	ccaj:109796376 uncharacterized protein LOC109796376	0.7	5.5	0.73	24.26	5.86	1.84	4.38504	2.20587	0.0211929	0.355664	1.21405	2.59865	0.745587	2.22159	0.674969	4.07509	2.51349	1.20736	9	69	9	302	73	22
c137662_g2_i1	UNIPROTKB|I1JCL0 - symbol:GLYMA_02G052000 "Uncharacterized protein" species:3847 "Glycine max" [GO:0005768 "endosome" evidence=IBA] [GO:0005774 "vacuolar membrane" evidence=IBA] [GO:0005802 "trans-Golgi network" evidence=IBA] [GO:0008757 "S-adenosylmethionine-dependent methyltransferase activity" evidence=IBA] [GO:0032259 "methylation" evidence=IBA] InterPro:IPR004159 Pfam:PF03141 InterPro:IPR029…	sp|Q9SD39|PMTR_ARATH Probable methyltransferase PMT27 OS=Arabidopsis thaliana GN=At3g51070 PE=3 SV=1	KEH20400.1 methyltransferase PMT16, putative [Medicago truncatula]	A0A072U3L7_MEDTR/387-887 A0A072U3L7.1 PF03141.13;Methyltransf_29;	3847.GLYMA02G05840.1	XM_013590919 Medicago truncatula methyltransferase PMT16, putative partial mRNA	mtr:MTR_8g076650 methyltransferase PMT16, putative	0.19	0.12	0.12	0.94	0.2	1.2	4.38456	0.267983	0.0131072	0.27431	0.477363	1.36166	0.679398	0.339722	0.41297	1.58255	0.600424	1.902	8	5	5	38	8	46
c139526_g3_i5	.	.	.	.	.	.	.	0.43	2.91	0.1	7.21	3.44	4.79	4.38196	1.89452	0.0132349	0.274525	0.990798	2.74933	0.745587	2.04721	0.1796	3.10642	2.44676	2.6948	9	59	2	145	69	92
c135665_g1_i1	UNIPROTKB|I1MFE0 - symbol:GLYMA_15G103800 "Uncharacterized protein" species:3847 "Glycine max" [GO:0005739 "mitochondrion" evidence=IBA] [GO:0006400 "tRNA modification" evidence=IBA] [GO:0052381 "tRNA dimethylallyltransferase activity" evidence=IBA] InterPro:IPR018022 Pfam:PF01715 InterPro:IPR027417 SUPFAM:SSF52540 GO:GO:0005739 Proteomes:UP000008827 GO:GO:0006400 eggNOG:KOG1384 eggNOG:COG0324 GO…	sp|Q94ID2|IPT5_ARATH Adenylate isopentenyltransferase 5, chloroplastic OS=Arabidopsis thaliana GN=IPT5 PE=1 SV=2	BAE75937.1 adenylate isopentenyltransferase [Pisum sativum] <BAE75939.1 adenylate isopentenyltransferase [Pisum sativum]	A0A072V515_MEDTR/147-260 A0A072V515.1 PF01715.14;IPPT;	3847.GLYMA15G11040.1	AB194605 Pisum sativum PsIPT2 mRNA for adenylate isopentenyltransferase, complete cds	mtr:MTR_2g022140 adenylate isopentenyltransferase	0.1	0.76	0.1	1.85	1.08	1.56	4.38098	0.190698	0.0101684	0.236705	0.408971	1.40446	0.202095	0.845219	0.1796	1.53106	1.23568	1.44663	2	15	2	36	21	29
c117732_g1_i3	TAIR|locus:2200081 - symbol:AT1G11380 "AT1G11380" species:3702 "Arabidopsis thaliana" [GO:0003674 "molecular_function" evidence=ND] [GO:0005886 "plasma membrane" evidence=ISM] [GO:0008150 "biological_process" evidence=ND] [GO:0016021 "integral component of membrane" evidence=IEA] TAIR:locus:2200081 GO:GO:0016021 EMBL:CP002684 Proteomes:UP000006548 InterPro:IPR006461 PANTHER:PTHR15907 Pfam:PF04749…	sp|Q9M815|PCR8_ARATH Protein PLANT CADMIUM RESISTANCE 8 OS=Arabidopsis thaliana GN=PCR8 PE=1 SV=2	XP_003608273.1 cell number regulator 9 [Medicago truncatula] <ABD32347.2 Uncharacterized Cys-rich domain [Medicago truncatula] <AES90470.1 PLAC8 family protein [Medicago truncatula]	Q2HTU7_MEDTR/74-195 Q2HTU7.2 PF04749.14;PLAC8;	3847.GLYMA13G32140.1	XM_004504913 PREDICTED: Cicer arietinum protein PLANT CADMIUM RESISTANCE 10 (LOC101504519), mRNA	mtr:MTR_4g091550 PLAC8 family protein	2.03	2.08	0.7	9.27	10.42	3.91	4.37677	2.19519	0.00234432	0.106109	1.35009	2.94078	1.79953	1.46068	0.790048	3.11519	3.53373	2.17342	33	33	11	146	164	59
c128328_g1_i1	TAIR|locus:2005488 - symbol:ABI1 "AT4G26080" species:3702 "Arabidopsis thaliana" [GO:0004722 "protein serine/threonine phosphatase activity" evidence=ISS;IDA] [GO:0005737 "cytoplasm" evidence=IEA] [GO:0005886 "plasma membrane" evidence=IEA] [GO:0009738 "abscisic acid-activated signaling pathway" evidence=IEA] [GO:0046872 "metal ion binding" evidence=IEA] [GO:0009409 "response to cold" evidence=IM…	sp|P49597|P2C56_ARATH Protein phosphatase 2C 56 OS=Arabidopsis thaliana GN=ABI1 PE=1 SV=2	XP_004503481.1 PREDICTED: probable protein phosphatase 2C 6 [Cicer arietinum]	G7L7G3_MEDTR/103-381 G7L7G3.1 PF00481.18;PP2C;	3847.GLYMA08G03780.1	AC152919 Medicago truncatula clone mth2-21g11, complete sequence	cam:101510725 probable protein phosphatase 2C 6	0.27	0.48	0.79	3.13	2.03	2.42	4.37272	1.85869	0.00133009	0.0743836	1.16234	2.73786	0.869495	1.00644	1.61109	2.9088	2.62331	2.68148	11	19	31	124	80	91
c128730_g1_i1	TAIR|locus:4515103033 - symbol:AT3G05858 "AT3G05858" species:3702 "Arabidopsis thaliana" [GO:0003674 "molecular_function" evidence=ND] [GO:0005634 "nucleus" evidence=ISM] [GO:0008150 "biological_process" evidence=ND] TAIR:locus:4515103033 Proteomes:UP000006548 EMBL:CP002686 EMBL:DQ487556 RefSeq:NP_001118584.1 UniGene:At.69370 STRING:3702.AT3G05858.1 EnsemblPlants:AT3G05858.1 GeneID:6240354 Gramen…	.	KEH16425.1 hypothetical protein MTR_0187s0020 [Medicago truncatula]	.	3847.GLYMA10G28330.1	AC232869 Medicago truncatula clone mth2-13n12, complete sequence	mtr:MTR_0187s0020 hypothetical protein	2.47	39.86	9.24	206.46	3.15	31.54	4.36241	3.9901	0.0382005	0.46915	2.36386	3.5902	1.08934	3.78636	2.21588	6.03737	1.15438	3.57885	15	241	55	1232	19	184
c107748_g1_i1	.	.	XP_004508146.1 PREDICTED: glycine-rich cell wall structural protein-like isoform X3 [Cicer arietinum]	.	.	.	cam:101502278 glycine-rich cell wall structural protein-like	2.98	2.35	3.3	10.47	6.41	25.46	4.35404	0.872131	0.0067055	0.185991	0.703233	1.79272	0.808871	0.51078	0.790048	1.50461	1.27468	2.59886	10	8	11	35	22	85
c141983_g4_i2	.	.	.	.	.	.	.	0.23	0.35	0.83	1.89	2.23	2.81	4.3526	-0.275546	0.00877896	0.215973	0.321756	1.09272	0.202095	0.213263	0.549909	0.8797	1.15438	1.24407	2	3	7	16	19	23
c121543_g1_i1	UNIPROTKB|I1LPC9 - symbol:GLYMA_12G021300 "Uncharacterized protein" species:3847 "Glycine max" [GO:0004553 "hydrolase activity, hydrolyzing O-glycosyl compounds" evidence=IBA] [GO:0030247 "polysaccharide binding" evidence=IBA] [GO:0046658 "anchored component of plasma membrane" evidence=IBA] InterPro:IPR000490 Pfam:PF00332 PROSITE:PS00587 GO:GO:0005975 GO:GO:0030247 InterPro:IPR017853 SUPFAM:SSF5…	sp|A7PQW3|E13B_VITVI Glucan endo-1,3-beta-glucosidase OS=Vitis vinifera GN=VIT_06s0061g00120 PE=1 SV=2	XP_003607319.1 glucan endo-1,3-beta-glucosidase [Medicago truncatula] <AES89516.1 glucan endo-1,3-beta-glucosidase [Medicago truncatula]	G7JQL6_MEDTR/97-403 G7JQL6.2 PF00332.15;Glyco_hydro_17;	3847.GLYMA12G02410.1	XM_003607271 Medicago truncatula glucan endo-1,3-beta-glucosidase mRNA	mtr:MTR_4g076470 glucan endo-1,3-beta-glucosidase	7.16	27.28	5.38	65.39	77.21	33.78	4.3497	5.39079	0.000135802	0.01667	3.8286	6.00779	3.58218	4.89892	3.00471	6.10605	6.6332	5.28412	146	543	106	1293	1523	638
c124107_g3_i1	UNIPROTKB|I1MI02 - symbol:GLYMA_15G202300 "Peptidyl-prolyl cis-trans isomerase" species:3847 "Glycine max" [GO:0003755 "peptidyl-prolyl cis-trans isomerase activity" evidence=IBA] InterPro:IPR002130 InterPro:IPR024936 Pfam:PF00160 PRINTS:PR00153 PROSITE:PS50072 Proteomes:UP000008827 eggNOG:COG0652 GO:GO:0003755 Gene3D:2.40.100.10 InterPro:IPR029000 PANTHER:PTHR11071 SUPFAM:SSF50891 eggNOG:KOG0865…	sp|O65220|CPY28_ARATH Peptidyl-prolyl cis-trans isomerase CYP28, chloroplastic OS=Arabidopsis thaliana GN=CYP28 PE=1 SV=1	XP_013464064.1 peptidyl-prolyl cis-trans isomerase CYP28, chloroplastic [Medicago truncatula] <KEH38099.1 peptidyl-prolyl cis-trans isomerase [Medicago truncatula]	D8SC54_SELML/29-228 D8SC54.1 PF00160.18;Pro_isomerase;	3847.GLYMA15G24560.1	XM_013608610 Medicago truncatula peptidyl-prolyl cis-trans isomerase mRNA	mtr:MTR_2g461260 peptidyl-prolyl cis-trans isomerase	0.29	0.3	0.42	1.61	1.13	2.3	4.34954	0.161752	0.00509462	0.16198	0.450009	1.36892	0.460396	0.339722	0.549909	1.27351	1.15438	1.67886	5	5	7	27	19	37
c137121_g4_i1	UNIPROTKB|I1K3B8 - symbol:GLYMA_05G137500 "Uncharacterized protein" species:3847 "Glycine max" [GO:0051213 "dioxygenase activity" evidence=IBA] InterPro:IPR005123 Pfam:PF03171 PROSITE:PS51471 GO:GO:0016491 GO:GO:0046872 Proteomes:UP000008827 eggNOG:KOG0143 eggNOG:COG3491 Gene3D:2.60.120.330 InterPro:IPR026992 InterPro:IPR027443 Pfam:PF14226 OrthoDB:EOG09360JMM EMBL:CM000838 RefSeq:XP_003524845.1 …	sp|Q39224|SRG1_ARATH Protein SRG1 OS=Arabidopsis thaliana GN=SRG1 PE=2 SV=1	XP_012572406.1 PREDICTED: probable 2-oxoglutarate/Fe(II)-dependent dioxygenase [Cicer arietinum]	I1K3B8_SOYBN/47-160 I1K3B8.1 PF14226.3;DIOX_N;	3847.GLYMA05G26830.1	BT138096 Medicago truncatula clone JCVI-FLMt-13M13 unknown mRNA	cam:101505691 probable 2-oxoglutarate/Fe(II)-dependent dioxygenase	1.24	1.93	0.83	10.06	1.62	8.42	4.34653	2.49359	0.00248601	0.109921	1.58637	3.08172	1.73583	1.80563	1.21766	3.78214	1.81405	3.64897	31	47	20	243	39	194
c122143_g1_i2	.	.	.	.	.	.	.	0.48	0.48	0.33	0.16	4.19	1.67	4.33872	-0.758568	0.0367689	0.462655	0.228765	0.72278	0.293432	0.213263	0.1796	0.0738196	1.4209	0.673619	3	3	2	1	26	10
c133649_g3_i1	.	.	.	.	.	.	.	0.18	0.35	0.18	1.26	1.06	1.28	4.33235	-1.46821	0.0229812	0.370031	0.114265	0.475337	0.104584	0.145619	0.0925927	0.451538	0.472094	0.50238	1	2	1	7	6	7
c141170_g2_i1	.	.	.	.	.	.	.	1.05	0.71	0.96	5.5	0.71	7.91	4.3304	0.571955	0.0170858	0.314436	0.586135	1.50318	0.745587	0.399024	0.613794	1.77188	0.472094	2.26557	9	6	8	46	6	64
c133269_g1_i2	TAIR|locus:2179862 - symbol:WRKY75 "AT5G13080" species:3702 "Arabidopsis thaliana" [GO:0003700 "DNA binding transcription factor activity" evidence=ISS] [GO:0005634 "nucleus" evidence=ISM;IDA] [GO:0006351 "transcription, DNA-templated" evidence=IEA] [GO:0006355 "regulation of transcription, DNA-templated" evidence=ISS] [GO:0032107 "regulation of response to nutrient levels" evidence=IMP] [GO:0043…	sp|Q9FYA2|WRK75_ARATH Probable WRKY transcription factor 75 OS=Arabidopsis thaliana GN=WRKY75 PE=2 SV=1	XP_013447931.1 probable WRKY transcription factor 75 [Medicago truncatula] <XP_013447948.1 probable WRKY transcription factor 75 [Medicago truncatula] <KEH21958.1 WRKY family transcription factor [Medicago truncatula] <KEH21975.1 WRKY family transcription factor [Medicago truncatula]	M8A8X0_TRIUA/3-60 M8A8X0.1 PF03106.12;WRKY;	3847.GLYMA19G26400.1	XM_013592477 Medicago truncatula WRKY family transcription factor mRNA	mtr:MTR_7g028415 WRKY family transcription factor	0.34	0.78	1.67	2.63	2.36	8.57	4.33012	0.964953	0.0107856	0.244116	0.706282	1.84697	0.379328	0.563571	1.17595	1.36457	1.45525	2.72108	4	9	19	30	27	94
c104415_g1_i1	UNIPROTKB|I1JHL0 - symbol:GLYMA_02G235200 "Uncharacterized protein" species:3847 "Glycine max" [GO:0010052 "guard cell differentiation" evidence=IBA] Proteomes:UP000008827 GO:GO:0010052 EMBL:CM000835 eggNOG:ENOG410J3U1 eggNOG:ENOG410Z4SM RefSeq:XP_003519287.1 RefSeq:XP_006575447.1 EnsemblPlants:GLYMA02G40140.1 EnsemblPlants:GLYMA02G40140.2 GeneID:100814100 Gramene:GLYMA02G40140.1 Gramene:GLYMA02G…	sp|Q1PEY6|EPFL6_ARATH EPIDERMAL PATTERNING FACTOR-like protein 6 OS=Arabidopsis thaliana GN=EPFL6 PE=1 SV=1	XP_004490707.1 PREDICTED: EPIDERMAL PATTERNING FACTOR-like protein 5 [Cicer arietinum]	M0T2C0_MUSAM/2-53 M0T2C0.1 PF17181.1;EPF;	3847.GLYMA02G40140.1	XM_004490650 PREDICTED: Cicer arietinum EPIDERMAL PATTERNING FACTOR-like protein 5 (LOC101489249), mRNA	cam:101489249 EPIDERMAL PATTERNING FACTOR-like protein 5	0.17	0.06	0.29	1.04	0.98	0.6	4.3283	-0.588082	0.0126058	0.269716	0.260349	0.900535	0.293432	0.0746459	0.41297	0.959764	1.06822	0.673619	3	1	5	18	17	10
c145568_g4_i1	.	.	PNY14501.1 coatomer subunit zeta-3 [Trifolium pratense]	F6HIR0_VITVI/133-226 F6HIR0.1 PF03732.14;Retrotrans_gag;	29760.VIT_00s0823g00010.t01	.	gmx:100799210 uncharacterized protein LOC100799210	0.05	0.16	0.11	0.74	0.74	0.05	4.32312	-1.08926	0.0334069	0.442294	0.165815	0.602272	0.104584	0.213263	0.1796	0.794931	0.928491	0.083393	1	3	2	14	14	1
c130045_g2_i3	.	.	PNX96991.1 retrotransposon-related protein [Trifolium pratense]	.	.	.	lang:109363293 uncharacterized LOC109363293	0.14	0.14	0.15	1.61	0.29	0.45	4.32236	-1.70131	0.0485472	0.517803	0.0906074	0.35657	0.104584	0.0746459	0.0925927	0.657636	0.175097	0.236977	1	1	1	11	2	3
c143671_g1_i3	UNIPROTKB|F6HX39 - symbol:VIT_09s0002g05110 "Putative uncharacterized protein" species:29760 "Vitis vinifera" [GO:0005737 "cytoplasm" evidence=IBA] [GO:0017196 "N-terminal peptidyl-methionine acetylation" evidence=IBA] [GO:0004596 "peptide alpha-N-acetyltransferase activity" evidence=IBA] InterPro:IPR001584 InterPro:IPR011990 InterPro:IPR013026 InterPro:IPR019734 InterPro:IPR036397 Pfam:PF00665 P…	sp|P10978|POLX_TOBAC Retrovirus-related Pol polyprotein from transposon TNT 1-94 OS=Nicotiana tabacum PE=2 SV=1	PNY02378.1 putative copia-like retrotransposable element [Trifolium pratense]	Q8W3A4_ORYSJ/762-949 Q8W3A4.1 PF07727.11;RVT_2;	39947.LOC_Os12g44200.1	CU137664 Medicago truncatula chromosome 5 clone mth2-69n5, COMPLETE SEQUENCE	adu:107466525 LOW QUALITY PROTEIN: DNA-directed RNA polymerase II subunit 1-like	0.07	0.45	0.07	0.31	1.97	0.15	4.32048	0.5112	0.0413317	0.485538	0.520509	1.28633	0.293432	1.00644	0.261656	0.750602	2.66793	0.440465	3	19	3	13	83	6
c121346_g1_i2	TAIR|locus:2160897 - symbol:PFK2 "AT5G47810" species:3702 "Arabidopsis thaliana" [GO:0003872 "6-phosphofructokinase activity" evidence=ISS] [GO:0005524 "ATP binding" evidence=IEA] [GO:0005737 "cytoplasm" evidence=ISM] [GO:0005945 "6-phosphofructokinase complex" evidence=ISS] [GO:0006002 "fructose 6-phosphate metabolic process" evidence=IEA] [GO:0006096 "glycolytic process" evidence=ISS] [GO:00468…	sp|Q9FIK0|PFKA2_ARATH ATP-dependent 6-phosphofructokinase 2 OS=Arabidopsis thaliana GN=PFK2 PE=1 SV=1	PNY02763.1 6-phosphofructokinase 2-like protein [Trifolium pratense]	G7ZZU2_MEDTR/95-407 G7ZZU2.1 PF00365.17;PFK;	3847.GLYMA07G39960.1	XM_013603227 Medicago truncatula 6-phosphofructokinase mRNA	mtr:MTR_4g134290 6-phosphofructokinase	0.12	0.57	0.25	3.39	0.66	0.47	4.31591	0.459301	0.0173636	0.317342	0.526143	1.39038	0.293432	0.801933	0.483063	2.42155	1.02313	0.726462	3	14	6	83	16	11
c144212_g1_i9	TAIR|locus:2031586 - symbol:IMS1 "AT1G74040" species:3702 "Arabidopsis thaliana" [GO:0003852 "2-isopropylmalate synthase activity" evidence=IEA;IGI;ISS;IDA] [GO:0009098 "leucine biosynthetic process" evidence=IEA;IGI;IDA] [GO:0009507 "chloroplast" evidence=ISM;IDA] [GO:0016829 "lyase activity" evidence=IEA] [GO:0019752 "carboxylic acid metabolic process" evidence=IEA] [GO:0046912 "transferase act…	sp|Q9C550|LEU12_ARATH 2-isopropylmalate synthase 2, chloroplastic OS=Arabidopsis thaliana GN=IPMS2 PE=1 SV=1	XP_013448070.1 probable 2-isopropylmalate synthase [Medicago truncatula] <KEH22097.1 2-isopropylmalate synthase [Medicago truncatula]	A0A072TXD3_MEDTR/31-311 A0A072TXD3.1 PF00682.16;HMGL-like;	3847.GLYMA10G44180.4	XM_013592616 Medicago truncatula 2-isopropylmalate synthase mRNA	mtr:MTR_7g033125 2-isopropylmalate synthase	9.55	6.42	0.76	13.35	46.98	20.99	4.31477	5.59287	0.00478802	0.15619	3.69123	6.04822	5.19227	4.12173	1.75969	5.1105	7.18193	5.85224	473	309	36	639	2235	954
c131998_g1_i2	TAIR|locus:2089566 - symbol:AT3G14710 "AT3G14710" species:3702 "Arabidopsis thaliana" [GO:0003674 "molecular_function" evidence=ND] [GO:0005634 "nucleus" evidence=ISM] [GO:0008150 "biological_process" evidence=ND] InterPro:IPR001810 InterPro:IPR036047 Pfam:PF00646 TAIR:locus:2089566 Proteomes:UP000006548 EMBL:CP002686 Gene3D:3.80.10.10 InterPro:IPR032675 SUPFAM:SSF81383 EMBL:AB023038 InterPro:IPR…	sp|Q9LUC4|FDL43_ARATH F-box/FBD/LRR-repeat protein At3g14710 OS=Arabidopsis thaliana GN=At3g14710 PE=2 SV=1	PNY13883.1 F-box/LRR-repeat protein [Trifolium pratense]	A0A072VA50_MEDTR/367-411 A0A072VA50.1 PF08387.7;FBD;	3847.GLYMA15G38953.1	XM_013608997 Medicago truncatula F-box/RNI/FBD-like domain protein mRNA	mtr:MTR_2g072530 F-box/RNI/FBD-like domain protein	0.43	0.48	0.12	0.24	4.12	0.25	4.31061	0.677935	0.055838	0.550611	0.614136	1.25264	0.869495	0.711257	0.261656	0.39506	2.9224	0.440465	11	12	3	6	102	6
c140934_g4_i1	.	.	XP_004492540.1 PREDICTED: putative uncharacterized protein DDB_G0277255 [Cicer arietinum]	.	.	.	cam:101490888 putative uncharacterized protein DDB_G0277255	0.12	2.29	0.24	3.41	2.3	5.91	4.30343	0.323248	0.0197577	0.343166	0.430208	1.46123	0.104584	1.00644	0.1796	1.3045	1.15438	1.92479	1	19	2	28	19	47
c121521_g1_i1	UNIPROTKB|I1NAL7 - symbol:GLYMA_19G193700 "Uncharacterized protein" species:3847 "Glycine max" [GO:0005829 "cytosol" evidence=IBA] [GO:0006152 "purine nucleoside catabolic process" evidence=IBA] [GO:0008477 "purine nucleosidase activity" evidence=IBA] Pfam:PF01156 InterPro:IPR001910 GO:GO:0005829 Proteomes:UP000008827 GO:GO:0006152 eggNOG:KOG2938 eggNOG:COG1957 OMA:PIWLDCD GO:GO:0008477 Gene3D:3.…	sp|Q9SJM7|URH1_ARATH Uridine nucleosidase 1 OS=Arabidopsis thaliana GN=URH1 PE=1 SV=2	XP_003625788.1 uridine nucleosidase 1 [Medicago truncatula] <AES82006.1 inosine-uridine preferring nucleoside hydrolase [Medicago truncatula]	A0A072U349_MEDTR/1-292 A0A072U349.1 PF01156.16;IU_nuc_hydro;	3847.GLYMA19G37830.1	XM_003625740 Medicago truncatula inosine-uridine preferring nucleoside hydrolase mRNA	mtr:MTR_7g104270 inosine-uridine preferring nucleoside hydrolase	2.83	3.08	3.65	16.86	19.9	9.35	4.29928	4.93063	5.58868e-06	0.00166361	3.62383	5.56515	3.712	3.32588	3.83359	5.63422	6.15246	4.90878	161	170	200	927	1087	488
c120557_g1_i1	TAIR|locus:2052966 - symbol:AT2G16050 "AT2G16050" species:3702 "Arabidopsis thaliana" [GO:0003674 "molecular_function" evidence=ND] [GO:0005575 "cellular_component" evidence=ND] [GO:0008150 "biological_process" evidence=ND] InterPro:IPR004146 TAIR:locus:2052966 Proteomes:UP000006548 GO:GO:0005737 EMBL:CP002685 GO:GO:0004791 Pfam:PF03107 RefSeq:NP_179203.2 UniGene:At.52761 ProteinModelPortal:F4IJF…	.	PNX65277.1 cysteine/histidine-rich C1 domain protein [Trifolium pratense]	A0A072UKY2_MEDTR/61-109 A0A072UKY2.1 PF03107.13;C1_2;	3847.GLYMA12G05090.1	XM_004507332 PREDICTED: Cicer arietinum uncharacterized LOC101513960 (LOC101513960), mRNA	mtr:MTR_4g068790 cysteine/histidine-rich C1 domain protein	0.07	0.44	0.29	1.1	0.95	1.76	4.29769	-0.440714	0.00824897	0.210045	0.280968	0.986915	0.104584	0.399024	0.339296	0.837938	0.878736	1.24407	1	6	4	15	13	23
c125382_g1_i6	TAIR|locus:2159218 - symbol:Tudor2 "AT5G61780" species:3702 "Arabidopsis thaliana" [GO:0003676 "nucleic acid binding" evidence=ISS] [GO:0004518 "nuclease activity" evidence=ISS;IBA] [GO:0016442 "RISC complex" evidence=IEA] [GO:0031047 "gene silencing by RNA" evidence=IEA] [GO:0048471 "perinuclear region of cytoplasm" evidence=IEA] [GO:0046686 "response to cadmium ion" evidence=IEP] [GO:0009686 "g…	sp|Q8VZG7|TSN1_ARATH Ribonuclease TUDOR 1 OS=Arabidopsis thaliana GN=TSN1 PE=1 SV=1	XP_004503032.1 PREDICTED: staphylococcal nuclease domain-containing protein 1-like [Cicer arietinum] <XP_004503033.1 PREDICTED: staphylococcal nuclease domain-containing protein 1-like [Cicer arietinum] <XP_004503034.1 PREDICTED: staphylococcal nuclease domain-containing protein 1-like [Cicer arietinum] <XP_004503035.1 PREDICTED: staphylococcal nuclease domain-containing protein 1-like [Cicer ari…	G7J2R6_MEDTR/615-715 G7J2R6.1 PF00565.14;SNase;	3847.GLYMA08G00910.1	AC139708 Medicago truncatula clone mth2-9f16, complete sequence	cam:101488993 staphylococcal nuclease domain-containing protein 1-like	1.72	0.61	0.09	5.57	5.64	1.29	4.27981	0.868114	0.0307849	0.42932	0.624209	1.77996	1.32405	0.455984	0.0925927	2.10684	2.35876	0.874283	20	7	1	63	64	14
c144375_g1_i3	.	.	XP_024633451.1 uncharacterized protein LOC112419792 [Medicago truncatula]	.	4113.PGSC0003DMT400092276	CT030234 M.truncatula DNA sequence from clone MTH2-22I15 on chromosome 3, complete sequence	mtr:MTR_3g055517 hypothetical protein	0.53	0.36	0.8	3.17	2.63	2.64	4.27891	1.51915	0.0023773	0.106817	1.00049	2.4421	1.08934	0.614498	1.29764	2.47702	2.49709	2.35219	15	10	22	87	72	69
c28832_g1_i1	UNIPROTKB|K7L6L1 - symbol:GLYMA_08G139700 "Uncharacterized protein" species:3847 "Glycine max" [GO:0043161 "proteasome-mediated ubiquitin-dependent protein catabolic process" evidence=IBA] [GO:0061630 "ubiquitin protein ligase activity" evidence=IBA] InterPro:IPR001841 Pfam:PF13639 InterPro:IPR013083 GO:GO:0016021 GO:GO:0043161 Proteomes:UP000008827 Gene3D:3.30.40.10 eggNOG:KOG0800 eggNOG:ENOG411…	sp|Q9ZT50|RHA2A_ARATH E3 ubiquitin-protein ligase RHA2A OS=Arabidopsis thaliana GN=RHA2A PE=1 SV=1	XP_004502459.1 PREDICTED: probable E3 ubiquitin-protein ligase XERICO [Cicer arietinum]	G7J4E6_MEDTR/67-111 G7J4E6.1 PF13639.3;zf-RING_2;	3847.GLYMA11G36040.1	XM_004502402 PREDICTED: Cicer arietinum probable E3 ubiquitin-protein ligase XERICO (LOC101504280), mRNA	cam:101504280 probable E3 ubiquitin-protein ligase XERICO	0.16	0.32	0.32	0.89	1.05	1.93	4.27683	-0.527062	0.00832602	0.211138	0.27309	0.926814	0.202095	0.277878	0.339296	0.657636	0.878736	1.24407	2	4	4	11	13	23
c145924_g2_i1	UNIPROTKB|F6HX39 - symbol:VIT_09s0002g05110 "Putative uncharacterized protein" species:29760 "Vitis vinifera" [GO:0005737 "cytoplasm" evidence=IBA] [GO:0017196 "N-terminal peptidyl-methionine acetylation" evidence=IBA] [GO:0004596 "peptide alpha-N-acetyltransferase activity" evidence=IBA] InterPro:IPR001584 InterPro:IPR011990 InterPro:IPR013026 InterPro:IPR019734 InterPro:IPR036397 Pfam:PF00665 P…	sp|Q94HW2|POLR1_ARATH Retrovirus-related Pol polyprotein from transposon RE1 OS=Arabidopsis thaliana GN=RE1 PE=2 SV=1	PNX73271.1 pentatricopeptide repeat-containing protein mitochondrial-like [Trifolium pratense]	A0A087GI19_ARAAL/193-439 A0A087GI19.1 PF01663.19;Phosphodiest;	39947.LOC_Os07g36710.1	AC203547 Medicago truncatula clone mth2-45b22, complete sequence	csv:116403658 uncharacterized protein LOC116403658	0.47	0.84	0.12	2.43	1.93	2.5	4.27201	-0.329127	0.00780126	0.202154	0.309301	1.06326	0.379328	0.455984	0.0925927	1.03562	1.02313	1.13102	4	7	1	20	16	20
c109539_g1_i1	TAIR|locus:2012393 - symbol:ABS5 "AT1G68810" species:3702 "Arabidopsis thaliana" [GO:0003677 "DNA binding" evidence=IEA;ISS] [GO:0005634 "nucleus" evidence=ISM;IEA] [GO:0006351 "transcription, DNA-templated" evidence=IEA] [GO:0046983 "protein dimerization activity" evidence=IEA] [GO:0003700 "DNA binding transcription factor activity" evidence=ISS] [GO:0006355 "regulation of transcription, DNA-tem…	sp|Q9S7Y1|BH030_ARATH Transcription factor bHLH30 OS=Arabidopsis thaliana GN=BHLH30 PE=1 SV=1	XP_003615282.1 transcription factor bHLH30 [Medicago truncatula] <AES98240.1 transcription factor [Medicago truncatula]	G7KBK5_MEDTR/37-86 G7KBK5.1 PF00010.23;HLH;	3847.GLYMA02G37720.1	XM_004490386 PREDICTED: Cicer arietinum transcription factor bHLH30-like (LOC101502081), mRNA	mtr:MTR_5g066080 transcription factor	0.53	2.93	1.15	2.71	12.88	3.64	4.2714	2.05255	0.00928291	0.223296	1.25678	2.59734	0.745587	1.84881	1.17595	1.74953	3.88824	2.15426	9	49	19	45	214	58
c143478_g7_i1	.	.	XP_007132559.1 hypothetical protein PHAVU_011G104900g [Phaseolus vulgaris] <ESW04553.1 hypothetical protein PHAVU_011G104900g [Phaseolus vulgaris]	.	.	.	pvu:PHAVU_011G104900g hypothetical protein	0.05	0.19	0.1	0.44	0.24	0.96	4.26671	-0.948141	0.0209735	0.354732	0.187354	0.684308	0.104584	0.277878	0.1796	0.558264	0.403378	1.09128	1	4	2	9	5	19
c143723_g1_i1	TAIR|locus:2119886 - symbol:AT4G29090 "AT4G29090" species:3702 "Arabidopsis thaliana" [GO:0003676 "nucleic acid binding" evidence=IEA] [GO:0003723 "RNA binding" evidence=ISS] [GO:0003964 "RNA-directed DNA polymerase activity" evidence=IEA;ISS] [GO:0005739 "mitochondrion" evidence=ISM] [GO:0006278 "RNA-dependent DNA biosynthetic process" evidence=ISS] InterPro:IPR036397 InterPro:IPR012337 TAIR:loc…	sp|P93295|M310_ARATH Uncharacterized mitochondrial protein AtMg00310 OS=Arabidopsis thaliana GN=AtMg00310 PE=4 SV=1	PNY14301.1 ribonuclease H [Trifolium pratense]	Q84MQ3_ORYSJ/13-266 Q84MQ3.1 PF00078.24;RVT_1;	39947.LOC_Os10g37170.1	.	qsu:111994244 uncharacterized protein LOC111994244	0.1	0.09	0.58	2.48	1.33	0.08	4.26498	1.3942	0.0441522	0.499233	0.839644	1.95194	0.537151	0.339722	1.64206	3.03429	2.51349	0.308044	6	5	32	137	73	4
c130142_g1_i1	UNIPROTKB|I1KLH6 - symbol:I1KLH6 "Uncharacterized protein" species:3847 "Glycine max" [GO:0016020 "membrane" evidence=IBA] [GO:0016709 "oxidoreductase activity, acting on paired donors, with incorporation or reduction of molecular oxygen, NAD(P)H as one donor, and incorporation of one atom of oxygen" evidence=IBA] [GO:0044550 "secondary metabolite biosynthetic process" evidence=IBA] InterPro:IPR0…	sp|Q9STK8|C71AP_ARATH Cytochrome P450 71A25 OS=Arabidopsis thaliana GN=CYP71A25 PE=2 SV=1	XP_013457720.2 cytochrome P450 71A25 [Medicago truncatula]	A0A072V0V4_MEDTR/29-494 A0A072V0V4.1 PF00067.19;p450;	3847.GLYMA07G31380.1	XM_013602270 Medicago truncatula cytochrome P450 family 71 protein mRNA	mtr:MTR_4g104610 cytochrome P450 family 71 protein	0.76	1.2	0.72	8.23	1.61	3.43	4.26161	2.24281	0.00222284	0.103186	1.45109	2.89504	1.4877	1.56793	1.29764	3.83085	2.0571	2.79716	24	37	22	252	49	100
c130606_g2_i1	TAIR|locus:2081865 - symbol:DGAT2 "AT3G51520" species:3702 "Arabidopsis thaliana" [GO:0004144 "diacylglycerol O-acyltransferase activity" evidence=ISS;IDA] [GO:0006071 "glycerol metabolic process" evidence=IEA] [GO:0009507 "chloroplast" evidence=ISM] [GO:0016021 "integral component of membrane" evidence=IEA] [GO:0019432 "triglyceride biosynthetic process" evidence=IEA;IDA] [GO:0005789 "endoplasmi…	sp|K7K424|DAT2D_SOYBN Diacylglycerol O-acyltransferase 2D OS=Glycine max GN=DGAT2D PE=1 SV=1	XP_004509475.1 PREDICTED: diacylglycerol O-acyltransferase 2-like [Cicer arietinum]	I1L4N0_SOYBN/60-336 I1L4N0.1 PF03982.10;DAGAT;	3847.GLYMA09G32790.1	XM_004509418 PREDICTED: Cicer arietinum diacylglycerol O-acyltransferase 2-like (LOC101501115), mRNA	cam:101501115 diacylglycerol O-acyltransferase 2-like	3.29	34.12	15.83	86.08	32.55	118.13	4.26005	6.03363	0.000868883	0.0559232	4.33246	6.58906	2.82577	5.47544	4.69616	6.76599	5.67069	7.33051	81	819	376	2054	774	2688
c128304_g1_i1	.	.	.	.	.	.	.	0.11	0.56	0.45	2.13	1.12	2.09	4.25586	-0.5511	0.00902132	0.219442	0.2612	0.92229	0.104584	0.339722	0.339296	0.998189	0.718266	1.05041	1	5	4	19	10	18
c116425_g1_i1	.	.	.	.	.	.	.	0.17	0.23	0.12	1.5	0.58	0.48	4.253	-0.645208	0.010965	0.245914	0.250303	0.840615	0.293432	0.277878	0.1796	1.24183	0.718266	0.561747	3	4	2	26	10	8
c139497_g3_i5	UNIPROTKB|Q2F946 - symbol:orf490 "Uncharacterized protein" species:39947 "Oryza sativa Japonica Group" [GO:0005739 "mitochondrion" evidence=IC] GO:GO:0005739 EMBL:DQ167807 EMBL:DQ167400 HOGENOM:HOG000078713 eggNOG:KOG0017 eggNOG:COG2801 InterPro:IPR013103 Pfam:PF07727 Uniprot:Q2F946	sp|Q94HW2|POLR1_ARATH Retrovirus-related Pol polyprotein from transposon RE1 OS=Arabidopsis thaliana GN=RE1 PE=2 SV=1	GAU29466.1 hypothetical protein TSUD_65010 [Trifolium subterraneum]	M1CY31_SOLTU/11-256 M1CY31.1 PF07727.11;RVT_2;	39947.LOC_Os05g16370.1	.	lang:109338075 uncharacterized LOC109338075	0.03	0.27	0.07	1.12	0.41	0.21	4.25226	-0.480263	0.0175463	0.318968	0.264988	0.905961	0.104584	0.51078	0.1796	1.45021	0.827204	0.440465	1	8	2	33	12	6
c139526_g2_i1	.	.	.	.	.	.	.	1.53	0.42	0.28	3.83	5.34	2.04	4.24872	0.125702	0.0183816	0.327648	0.420786	1.31171	0.869495	0.213263	0.1796	1.27351	1.78734	0.874283	11	3	2	27	38	14
c141698_g2_i3	TAIR|locus:2197014 - symbol:GLIP5 "AT1G53920" species:3702 "Arabidopsis thaliana" [GO:0005576 "extracellular region" evidence=ISM;IEA] [GO:0016042 "lipid catabolic process" evidence=IEA] [GO:0052689 "carboxylic ester hydrolase activity" evidence=ISS] [GO:0016298 "lipase activity" evidence=ISS] InterPro:IPR001087 Pfam:PF00657 TAIR:locus:2197014 EMBL:CP002684 Proteomes:UP000006548 GO:GO:0005576 GO:…	sp|Q9SSA7|GLIP5_ARATH GDSL esterase/lipase 5 OS=Arabidopsis thaliana GN=GLIP5 PE=2 SV=2	XP_003627418.1 GDSL esterase/lipase 5 isoform X1 [Medicago truncatula] <AET01894.1 GDSL-like lipase/acylhydrolase [Medicago truncatula]	G7L940_MEDTR/42-355 G7L940.1 PF00657.19;Lipase_GDSL;	3847.GLYMA16G01490.1	XM_013589033 Medicago truncatula GDSL-like lipase/acylhydrolase mRNA	cam:101512592 GDSL esterase/lipase 5-like	0.41	2.67	3.31	12.56	3.02	14.44	4.24653	2.89863	0.00473864	0.155907	1.7503	3.49058	0.745587	2.00965	2.49568	3.90856	2.35876	4.20442	9	57	70	267	64	293
c145769_g1_i3	.	.	XP_024631762.1 uncharacterized protein LOC112419091 [Medicago truncatula]	G7KG29_MEDTR/81-222 G7KG29.2 PF02902.16;Peptidase_C48;	3847.GLYMA01G42340.2	AP010475 Lotus japonicus genomic DNA, clone: LjT14A12, TM1965, complete sequence	mtr:MTR_7g046380 Ulp1 protease family, carboxy-terminal domain protein	0.55	0.72	0.36	3.94	2.51	1.42	4.24564	1.67765	0.00248397	0.109921	1.1033	2.50817	1.28006	1.18552	0.844319	2.97773	2.66793	1.87885	19	24	12	131	83	45
c98953_g1_i1	UNIPROTKB|I1LYM4 - symbol:GLYMA_13G124900 "Uncharacterized protein" species:3847 "Glycine max" [GO:0003700 "DNA binding transcription factor activity" evidence=IBA] [GO:0005634 "nucleus" evidence=IBA] [GO:0006355 "regulation of transcription, DNA-templated" evidence=IBA] [GO:0043565 "sequence-specific DNA binding" evidence=IBA] Pfam:PF03514 GO:GO:0005634 GO:GO:0006355 GO:GO:0003700 Proteomes:UP00…	sp|Q9M384|SCR_ARATH Protein SCARECROW OS=Arabidopsis thaliana GN=SCR PE=1 SV=1	KEH42497.1 GRAS family transcription factor [Medicago truncatula]	A0A072VL08_MEDTR/106-463 A0A072VL08.1 PF03514.11;GRAS;	3847.GLYMA13G18680.1	XM_013613006 Medicago truncatula GRAS family transcription factor partial mRNA	mtr:MTR_1g069725 GRAS family transcription factor	0.12	0.36	0.06	0.18	0.73	1.6	4.24117	-0.697796	0.0331739	0.442294	0.231237	0.784337	0.202095	0.399024	0.0925927	0.211011	0.827204	1.3148	2	6	1	3	12	25
c115750_g1_i2	.	.	.	.	.	.	.	0.65	0.65	0.17	2.15	3.76	1.01	4.23926	-0.645315	0.0239909	0.37686	0.249933	0.834571	0.379328	0.277878	0.0925927	0.750602	1.31265	0.440465	4	4	1	13	23	6
c130196_g1_i1	.	.	.	.	.	.	.	0.05	0.05	0.05	0.15	0.21	0.43	4.23788	-1.71868	0.0404685	0.482028	0.0906074	0.367994	0.104584	0.0746459	0.0925927	0.211011	0.331225	0.561747	1	1	1	3	4	8
c136294_g1_i1	TAIR|locus:2122799 - symbol:AT4G10270 "AT4G10270" species:3702 "Arabidopsis thaliana" [GO:0003674 "molecular_function" evidence=ND] [GO:0005634 "nucleus" evidence=ISM] [GO:0009611 "response to wounding" evidence=ISS] TAIR:locus:2122799 Proteomes:UP000006548 EMBL:CP002687 EMBL:AF096373 EMBL:AL049488 EMBL:AL161517 HOGENOM:HOG000238802 InterPro:IPR022251 PANTHER:PTHR33090 Pfam:PF12609 EMBL:AY085799 …	.	XP_004487332.1 PREDICTED: uncharacterized protein LOC101508491 [Cicer arietinum]	I3SBS6_MEDTR/10-88 I3SBS6.1 PF12609.5;DUF3774;	3847.GLYMA06G45240.1	XM_004487275 PREDICTED: Cicer arietinum uncharacterized LOC101508491 (LOC101508491), mRNA	cam:101508491 uncharacterized LOC101508491	7.35	4.38	12.18	53.3	9.4	59.3	4.23574	4.05675	0.00127524	0.0723061	2.74796	4.49074	2.94324	1.91124	3.38939	5.08618	3.02888	5.35715	89	52	143	628	111	672
c107423_g1_i2	TAIR|locus:2010931 - symbol:AT1G64700 "AT1G64700" species:3702 "Arabidopsis thaliana" [GO:0003674 "molecular_function" evidence=ND] [GO:0005634 "nucleus" evidence=ISM] TAIR:locus:2010931 EMBL:CP002684 Proteomes:UP000006548 EMBL:AC009519 EMBL:AC006193 InterPro:IPR025322 Pfam:PF14009 HOGENOM:HOG000090453 EMBL:BT010669 EMBL:BT010968 PIR:B96670 RefSeq:NP_176651.1 UniGene:At.35970 UniGene:At.75592 Ens…	.	GAU32346.1 hypothetical protein TSUD_43880 [Trifolium subterraneum]	G7IDY4_MEDTR/1-197 G7IDY4.1 PF14009.3;DUF4228;	3847.GLYMA09G24140.1	AC148655 Medicago truncatula clone mth2-61c11, complete sequence	mtr:MTR_1g099630 DUF4228 domain protein	0.22	0.37	0.15	0.45	2.6	0.23	4.23547	-0.554288	0.0388787	0.473663	0.270918	0.778706	0.293432	0.339722	0.1796	0.39506	1.70408	0.236977	3	5	2	6	35	3
c130894_g2_i1	TAIR|locus:2181146 - symbol:MYB37 "AT5G23000" species:3702 "Arabidopsis thaliana" [GO:0000981 "RNA polymerase II transcription factor activity, sequence-specific DNA binding" evidence=IBA] [GO:0001135 "transcription factor activity, RNA polymerase II transcription factor recruiting" evidence=IBA] [GO:0003677 "DNA binding" evidence=ISS] [GO:0005634 "nucleus" evidence=ISM;IBA] [GO:0006351 "transcri…	sp|Q9FG68|RAX1_ARATH Transcription factor RAX1 OS=Arabidopsis thaliana GN=RAX1 PE=1 SV=1	XP_003625681.1 transcription factor RAX2 [Medicago truncatula] <ABR28333.1 MYB transcription factor MYB37 [Medicago truncatula] <AES81899.1 myb transcription factor [Medicago truncatula] <AFK47649.1 unknown [Medicago truncatula]	D5FFG8_MEDTR/14-62 D5FFG8.1 PF00249.28;Myb_DNA-binding;	3847.GLYMA19G36830.1	XM_003625633 Medicago truncatula myb transcription factor mRNA	mtr:MTR_7g102110 myb transcription factor	1.1	0.22	0.34	6.54	1.12	1.4	4.23243	0.0595325	0.0302474	0.425061	0.405382	1.17061	0.808871	0.145619	0.261656	2.01613	0.718266	0.777437	10	2	3	58	10	12
c143600_g1_i1	UNIPROTKB|I1KMR1 - symbol:GLYMA_07G239900 "Uncharacterized protein" species:3847 "Glycine max" [GO:0009699 "phenylpropanoid biosynthetic process" evidence=IBA] [GO:0042349 "guiding stereospecific synthesis activity" evidence=IBA] InterPro:IPR034871 InterPro:IPR004265 Pfam:PF03018 GO:GO:0016021 GO:GO:0016853 GO:GO:0048046 Proteomes:UP000008827 Gene3D:2.40.480.10 eggNOG:ENOG410YZUA OrthoDB:EOG09360…	sp|Q67YM6|DIR11_ARATH Dirigent protein 11 OS=Arabidopsis thaliana GN=DIR11 PE=2 SV=1	GAU45059.1 hypothetical protein TSUD_198470 [Trifolium subterraneum]	G7JNW7_MEDTR/34-178 G7JNW7.1 PF03018.11;Dirigent;	3847.GLYMA07G36860.1	XM_003609729 Medicago truncatula disease resistance-responsive, dirigent domain protein mRNA	mtr:MTR_4g122110 disease resistance-responsive, dirigent domain protein	0.07	0.26	0.34	1.88	0.81	0.52	4.22995	1.07217	0.00859908	0.214878	0.771416	1.96966	0.379328	0.801933	1.13299	2.64385	1.91624	1.3489	4	14	18	100	43	26
c112987_g3_i3	.	.	.	.	.	.	.	0.17	0.48	0.35	1.84	1.41	1.43	4.22455	0.469204	0.00370271	0.13761	0.55227	1.60144	0.379328	0.663689	0.613794	1.68032	1.61572	1.50828	4	11	8	42	32	31
c145728_g1_i1	.	.	PNX79954.1 hypothetical protein L195_g035946, partial [Trifolium pratense]	.	.	.	gmx:102668742 uncharacterized protein LOC102668742	0.16	0.25	1.06	3.18	0.5	3.67	4.21794	1.65032	0.0181631	0.32546	0.971938	2.33105	0.537151	0.563571	1.81509	2.80425	1.11194	3.07696	6	9	38	114	18	125
c144727_g3_i2	TAIR|locus:2157007 - symbol:AHL17 "AT5G49700" species:3702 "Arabidopsis thaliana" [GO:0003680 "AT DNA binding" evidence=IBA] [GO:0003700 "DNA binding transcription factor activity" evidence=IBA] [GO:0005634 "nucleus" evidence=ISM;IBA] [GO:0006351 "transcription, DNA-templated" evidence=IEA] [GO:0006355 "regulation of transcription, DNA-templated" evidence=IEA] TAIR:locus:2157007 Proteomes:UP00000…	sp|Q9LTA2|AHL17_ARATH AT-hook motif nuclear-localized protein 17 OS=Arabidopsis thaliana GN=AHL17 PE=2 SV=1	XP_003602928.1 AT-hook motif nuclear-localized protein 17 [Medicago truncatula] <AES73179.1 AT hook motif DNA-binding family protein [Medicago truncatula]	G7J554_MEDTR/102-219 G7J554.1 PF03479.12;DUF296;	3847.GLYMA04G09710.1	XM_004506264 PREDICTED: Cicer arietinum uncharacterized LOC101490416 (LOC101490416), mRNA	mtr:MTR_3g100470 AT hook motif DNA-binding family protein	0.73	0.34	1.1	3.85	3.53	3.37	4.21703	1.81226	0.00281038	0.117198	1.1449	2.69139	1.32405	0.563571	1.54708	2.66788	2.80743	2.59886	20	9	29	102	93	85
c130503_g5_i1	.	.	.	.	.	.	.	0.4	0.1	0.1	0.62	0.31	2.25	4.21436	-1.04095	0.0503812	0.525297	0.182189	0.606677	0.379328	0.0746459	0.0925927	0.39506	0.255272	1.1697	4	1	1	6	3	21
c115791_g1_i1	.	.	.	.	.	JX505994 Vicia crocea isolate V13 PsbA (psbA) gene, partial cds; psbA-trnH intergenic spacer, complete sequence; and tRNA-His (trnH) gene, partial sequence; chloroplast	.	0.08	0.12	0.12	0.57	0.41	0.6	4.21158	-0.786156	0.00815627	0.208853	0.225672	0.795826	0.202095	0.213263	0.261656	0.794931	0.718266	0.874283	2	3	3	14	10	14
c142453_g2_i2	TAIR|locus:2173063 - symbol:AT5G52020 "AT5G52020" species:3702 "Arabidopsis thaliana" [GO:0003677 "DNA binding" evidence=ISS] [GO:0005634 "nucleus" evidence=ISM;IEA] [GO:0006351 "transcription, DNA-templated" evidence=IEA] [GO:0006355 "regulation of transcription, DNA-templated" evidence=IEA] [GO:0009873 "ethylene-activated signaling pathway" evidence=IEA] [GO:0045893 "positive regulation of tran…	sp|Q9FJ90|ERF25_ARATH Ethylene-responsive transcription factor ERF025 OS=Arabidopsis thaliana GN=ERF025 PE=2 SV=1	PNY13962.1 ethylene-responsive transcription factor erf025-like protein [Trifolium pratense]	K7KMY2_SOYBN/14-64 K7KMY2.1 PF00847.17;AP2;	3847.GLYMA17G14100.1	XM_013602215 Medicago truncatula ethylene response factor mRNA	mtr:MTR_4g102670 ethylene response factor	3.68	15.31	5.83	95.83	5.49	15.67	4.20915	4.58479	0.00703452	0.189502	3.22357	4.52775	2.64683	4.0073	3.01658	6.5502	2.91007	4.123	70	284	107	1766	101	276
c143650_g2_i4	TAIR|locus:2162007 - symbol:MRF1 "MA3 domain-containing translation regulatory factor 1" species:3702 "Arabidopsis thaliana" [GO:0005634 "nucleus" evidence=ISM] [GO:0016853 "isomerase activity" evidence=IEA] [GO:0005515 "protein binding" evidence=IPI] [GO:0005829 "cytosol" evidence=IDA] [GO:0009646 "response to absence of light" evidence=IEP] [GO:0090549 "response to carbon starvation" evidence=I…	.	XP_008799936.1 PREDICTED: uncharacterized protein LOC103714460 [Phoenix dactylifera]	G7JNQ7_MEDTR/287-398 G7JNQ7.2 PF02847.14;MA3;	59689.fgenesh2_kg.8__2319__AT5G63190.2	.	pda:103714460 MA3 DOMAIN-CONTAINING TRANSLATION REGULATORY FACTOR 1-like	0.18	0.92	0.98	0.97	2.09	6.3	4.20884	1.34632	0.0149541	0.292619	0.893871	2.0546	0.379328	1.04408	1.2582	1.0721	1.96474	3.12696	4	20	21	21	45	130
c98997_g1_i2	TAIR|locus:2102057 - symbol:AtVIP1 "Arabidopsis homolog of yeast Vip1 1" species:3702 "Arabidopsis thaliana" [GO:0005737 "cytoplasm" evidence=ISM] [GO:0006020 "inositol metabolic process" evidence=IBA] [GO:0033857 "diphosphoinositol-pentakisphosphate kinase activity" evidence=IBA] [GO:0005886 "plasma membrane" evidence=IDA] [GO:0000828 "inositol hexakisphosphate kinase activity" evidence=IGI;IMP]…	sp|Q84WW3|VIP2L_ARATH Inositol hexakisphosphate and diphosphoinositol-pentakisphosphate kinase VIP2 OS=Arabidopsis thaliana GN=VIP2 PE=1 SV=1	XP_003552506.1 PREDICTED: inositol hexakisphosphate and diphosphoinositol-pentakisphosphate kinase 2-like isoform X2 [Glycine max] <KRH01115.1 hypothetical protein GLYMA_18G255000 [Glycine max]	A0A072U5D7_MEDTR/363-956 A0A072U5D7.1 PF00328.19;His_Phos_2;	3847.GLYMA18G49000.1	XM_013595469 Medicago truncatula phosphoglycerate mutase-like protein mRNA	gmx:100776866 inositol hexakisphosphate and diphosphoinositol-pentakisphosphate kinase VIP2 isoform X2	1.17	0.58	0.29	3.52	2.86	3.53	4.20671	-0.904467	0.0166345	0.310694	0.205847	0.733523	0.379328	0.145619	0.0925927	0.704867	0.718266	0.777437	4	2	1	12	10	12
c132318_g1_i1	UNIPROTKB|I1NA39 - symbol:GSTL7 "Lambda class glutathione S-transferase" species:3847 "Glycine max" [GO:0004364 "glutathione transferase activity" evidence=IBA] [GO:0005737 "cytoplasm" evidence=IBA] [GO:0006749 "glutathione metabolic process" evidence=IBA] [GO:0010731 "protein glutathionylation" evidence=IBA] InterPro:IPR004045 Pfam:PF13417 PROSITE:PS50404 GO:GO:0005737 Proteomes:UP000008827 Inte…	sp|Q9LZ06|GSTL3_ARATH Glutathione S-transferase L3 OS=Arabidopsis thaliana GN=GSTL3 PE=2 SV=1	PNY00140.1 glutathione S-transferase l3-like protein [Trifolium pratense]	Q9FQ95_SOYBN/66-208 Q9FQ95.1 PF13410.3;GST_C_2;	3847.GLYMA19G36080.1	XM_004493871 PREDICTED: Cicer arietinum glutathione S-transferase L1-like (LOC101508320), transcript variant X1, mRNA	cam:101508320 glutathione S-transferase L1-like	0.19	0.83	2.38	9.43	1.54	5.56	4.19602	1.61632	0.0183428	0.327449	0.946132	2.34793	0.293432	0.757307	1.78766	3.1239	1.34964	2.57024	3	13	37	147	24	83
c143546_g1_i3	TAIR|locus:2167654 - symbol:CRA1 "AT5G44120" species:3702 "Arabidopsis thaliana" [GO:0000326 "protein storage vacuole" evidence=IEA] [GO:0005634 "nucleus" evidence=ISM] [GO:0045735 "nutrient reservoir activity" evidence=IEA;ISS;IDA] [GO:0010431 "seed maturation" evidence=IDA] [GO:0009737 "response to abscisic acid" evidence=IEP] [GO:0071215 "cellular response to abscisic acid stimulus" evidence=I…	sp|P05692|LEGJ_PEA Legumin J OS=Pisum sativum GN=LEGJ PE=1 SV=1	CAA81262.1 legumin; legumin-related high molecular weight polypeptide [Vicia faba var. minor]	G7IEH2_MEDTR/36-196 G7IEH2.1 PF00190.19;Cupin_1;	3847.GLYMA10G04280.1	Z26489 V.faba gene encoding legumin	cam:101501269 legumin J-like	3.99	0.03	0.24	10.87	9.24	3.62	4.19154	3.44398	0.0619372	0.576507	1.47604	4.06773	3.67851	0.0746459	0.674969	4.50683	4.55962	3.13675	157	1	9	414	350	131
c142332_g1_i1	.	.	.	.	.	.	.	0.16	0.39	0.56	1.88	1.13	2.26	4.18608	0.996891	0.00457421	0.152703	0.753455	1.98527	0.460396	0.711257	1.08871	1.99728	1.67522	2.28331	5	12	17	57	34	65
c143222_g3_i1	.	.	.	.	.	.	.	0.89	1.21	1.99	5.5	6.1	7.56	4.18314	1.64985	0.00215935	0.101226	1.08678	2.53812	0.927675	0.887245	1.44541	2.257	2.62331	2.73404	12	16	26	72	80	95
c108517_g1_i1	.	.	.	.	.	.	.	0.12	0.12	0.12	0.59	0.23	0.97	4.17409	-1.72936	0.055199	0.546801	0.0906074	0.357708	0.104584	0.0746459	0.0925927	0.336281	0.175097	0.561747	1	1	1	5	2	8
c139010_g1_i13	.	.	.	.	.	.	.	0.28	1.28	2	5.21	7.61	3	4.17106	1.77474	0.00692603	0.188135	1.093	2.56802	0.460396	1.11653	1.70207	2.50397	3.23076	1.96932	5	22	34	89	130	49
c144640_g3_i1	UNIPROTKB|I1N6I6 - symbol:GLYMA_19G038600 "Calcium-transporting ATPase" species:3847 "Glycine max" [GO:0005388 "calcium-transporting ATPase activity" evidence=IBA] [GO:0005887 "integral component of plasma membrane" evidence=IBA] [GO:0043231 "intracellular membrane-bounded organelle" evidence=IBA] InterPro:IPR001757 InterPro:IPR006408 InterPro:IPR023299 PRINTS:PR00120 InterPro:IPR008250 InterPro:…	sp|Q9LIK7|ACA13_ARATH Putative calcium-transporting ATPase 13, plasma membrane-type OS=Arabidopsis thaliana GN=ACA13 PE=3 SV=1	AET01463.1 calcium-transporting ATPase, putative [Medicago truncatula]	G7LFW7_MEDTR/385-556 G7LFW7.1 PF00689.18;Cation_ATPase_C;	3847.GLYMA19G05140.1	XM_013595727 Medicago truncatula calcium-transporting ATPase partial mRNA	mtr:MTR_8g013780 calcium-transporting ATPase, putative	0.86	0.68	0.59	6.16	0.88	3.65	4.17098	0.464093	0.0141751	0.284864	0.561545	1.47306	0.745587	0.455984	0.483063	2.10684	0.660548	1.6518	9	7	6	63	9	36
c127776_g1_i1	UNIPROTKB|I1JTE7 - symbol:GLYMA_04G035000 "Uncharacterized protein" species:3847 "Glycine max" [GO:0004497 "monooxygenase activity" evidence=IBA] [GO:0006952 "defense response" evidence=IBA] [GO:0009535 "chloroplast thylakoid membrane" evidence=IBA] [GO:0009695 "jasmonic acid biosynthetic process" evidence=IBA] [GO:0009941 "chloroplast envelope" evidence=IBA] [GO:0016125 "sterol metabolic process…	sp|K4BV52|AOS1_SOLLC Allene oxide synthase 1, chloroplastic OS=Solanum lycopersicum GN=AOS1 PE=2 SV=1	XP_004501049.1 PREDICTED: allene oxide synthase-like [Cicer arietinum]	M4F2M1_BRARP/319-517 M4F2M1.1 PF00067.19;p450;	3847.GLYMA04G03740.1	AB095985 Pisum sativum aos mRNA for allene oxide synthase, partial cds	cam:101513500 allene oxide synthase-like	146.4	26.29	84.19	416.37	494.2	403.38	4.17017	8.87811	0.000680347	0.0484673	7.06877	9.54894	8.40813	5.41926	7.37892	9.34848	9.88584	9.41249	4505	787	2496	12398	14648	11435
c144866_g2_i1	TAIR|locus:2198546 - symbol:AT1G20230 "AT1G20230" species:3702 "Arabidopsis thaliana" [GO:0005575 "cellular_component" evidence=ND] [GO:0008150 "biological_process" evidence=ND] [GO:0008270 "zinc ion binding" evidence=IEA] InterPro:IPR011990 InterPro:IPR032867 Pfam:PF14432 InterPro:IPR002885 TAIR:locus:2198546 GO:GO:0043231 EMBL:CP002684 Proteomes:UP000006548 GO:GO:0003723 GO:GO:0008270 Gene3D:1.…	sp|Q9SV26|PP297_ARATH Pentatricopeptide repeat-containing protein At4g01030, mitochondrial OS=Arabidopsis thaliana GN=PCMP-H65 PE=3 SV=2	KEH18681.1 pentatricopeptide (PPR) repeat protein [Medicago truncatula]	A0A072TN87_MEDTR/803-927 A0A072TN87.1 PF14432.3;DYW_deaminase;	3847.GLYMA16G02920.2	XM_013589202 Medicago truncatula pentatricopeptide (PPR) repeat protein mRNA	mtr:MTR_8g027810 pentatricopeptide (PPR) repeat protein	0.08	0.24	0.3	1.06	0.87	0.93	4.16986	0.858893	0.00488267	0.157796	0.695482	1.89696	0.379328	0.711257	0.995861	1.91933	1.91624	1.85531	4	12	15	53	43	44
c123260_g6_i1	UNIPROTKB|B9H4T8 - symbol:POPTR_0005s07680g "Ras-related GTP-binding family protein" species:3694 "Populus trichocarpa" [GO:0005794 "Golgi apparatus" evidence=IBA] [GO:0006890 "retrograde vesicle-mediated transport, Golgi to ER" evidence=IBA] [GO:0006891 "intra-Golgi vesicle-mediated transport" evidence=IBA] [GO:0042147 "retrograde transport, endosome to Golgi" evidence=IBA] InterPro:IPR001806 In…	sp|O80501|RAH1B_ARATH Ras-related protein RABH1b OS=Arabidopsis thaliana GN=RABH1B PE=1 SV=1	ONI06225.1 hypothetical protein PRUPE_5G048400 [Prunus persica]	.	3847.GLYMA11G04330.1	XM_004502363 PREDICTED: Cicer arietinum ras-related protein RABH1e (LOC101492440), mRNA	gmx:100795325 ras-related protein RABH1b	0.86	2.83	0.87	8.06	2.25	10.39	4.16573	-0.0302353	0.0151441	0.294643	0.389862	1.18558	0.293432	0.614498	0.261656	1.3045	0.600424	1.6518	3	10	3	28	8	36
c112402_g1_i1	UNIPROTKB|I1JSK5 - symbol:GLYMA_04G009200 "Uncharacterized protein" species:3847 "Glycine max" [GO:0000989 "transcription factor activity, transcription factor binding" evidence=IBA] [GO:0005634 "nucleus" evidence=IBA] [GO:0006355 "regulation of transcription, DNA-templated" evidence=IBA] [GO:0009640 "photomorphogenesis" evidence=IBA] InterPro:IPR000315 Pfam:PF00643 PROSITE:PS50119 SMART:SM00336 …	sp|Q0IGM7|BBX20_ARATH B-box zinc finger protein 20 OS=Arabidopsis thaliana GN=BBX20 PE=1 SV=1	ADD09607.1 salt tolerance-like protein [Trifolium repens]	G7J7R4_MEDTR/53-99 G7J7R4.1 PF00643.21;zf-B_box;	3847.GLYMA04G01120.1	XM_003603941 Medicago truncatula salt tolerance-like protein mRNA	mtr:MTR_3g117320 salt tolerance-like protein	0.52	0.15	0.38	0.08	4.67	0.08	4.16164	-0.0794577	0.123831	0.751697	0.389539	0.82016	0.610027	0.145619	0.41297	0.0738196	2.30327	0.083393	7	2	5	1	61	1
c132820_g2_i4	.	.	XP_024641144.1 uncharacterized protein LOC112422466 [Medicago truncatula]	.	.	.	.	0.33	0.22	0.22	1.22	1.66	0.81	4.15731	-0.924332	0.0208163	0.353076	0.206217	0.712201	0.293432	0.145619	0.1796	0.657636	0.976587	0.50238	3	2	2	11	15	7
c143635_g1_i8	.	.	.	.	.	.	.	1.88	3.36	1.34	10.83	11.57	7.32	4.15667	2.71469	0.000474832	0.0378182	1.77259	3.47579	1.86054	2.08381	1.37342	3.49024	3.85002	3.0871	35	61	24	195	208	126
c144076_g1_i1	UNIPROTKB|K7LK62 - symbol:GLYMA_10G183300 "Uncharacterized protein" species:3847 "Glycine max" [GO:0005802 "trans-Golgi network" evidence=IBA] [GO:0005886 "plasma membrane" evidence=IBA] InterPro:IPR004342 Pfam:PF03124 PROSITE:PS51380 InterPro:IPR004331 GO:GO:0016021 GO:GO:0005886 Proteomes:UP000008827 GO:GO:0005802 PROSITE:PS51382 EMBL:CM000843 Pfam:PF03105 eggNOG:KOG1162 eggNOG:COG5409 CDD:cd14…	sp|Q8S403|PHO1_ARATH Phosphate transporter PHO1 OS=Arabidopsis thaliana GN=PHO1 PE=1 SV=1	XP_004497973.1 PREDICTED: phosphate transporter PHO1-like [Cicer arietinum]	A0A072VHJ2_MEDTR/416-750 A0A072VHJ2.1 PF03124.11;EXS;	3847.GLYMA10G32670.2	XM_013611607 Medicago truncatula phosphate transporter PHO1-like protein mRNA	cam:101494472 phosphate transporter PHO1-like	0.15	0.52	0.64	3.43	0.25	2.63	4.15542	1.70079	0.0165634	0.309851	1.09182	2.27591	0.610027	1.15144	1.51398	3.14974	0.773763	2.90424	7	23	28	150	11	109
c125138_g1_i1	UNIPROTKB|F6HKD8 - symbol:VIT_08s0007g04590 "Putative uncharacterized protein" species:29760 "Vitis vinifera" [GO:0009813 "flavonoid biosynthetic process" evidence=IBA] [GO:0043231 "intracellular membrane-bounded organelle" evidence=IBA] [GO:0052696 "flavonoid glucuronidation" evidence=IBA] [GO:0080043 "quercetin 3-O-glucosyltransferase activity" evidence=IBA] [GO:0080044 "quercetin 7-O-glucosylt…	sp|Q9ZQ96|U73C3_ARATH UDP-glycosyltransferase 73C3 OS=Arabidopsis thaliana GN=UGT73C3 PE=2 SV=1	PNX77591.1 UDP-glycosyltransferase 73C2-like protein [Trifolium pratense]	.	29760.VIT_08s0007g04590.t01	.	cam:101510567 UDP-glycosyltransferase 73C2-like	0.45	1.35	2.06	13.94	2.02	2.77	4.15331	0.0894984	0.0220334	0.361706	0.425363	1.16974	0.202095	0.399024	0.674969	2.07124	0.660548	0.777437	2	6	9	61	9	12
c143199_g3_i6	TAIR|locus:2119886 - symbol:AT4G29090 "AT4G29090" species:3702 "Arabidopsis thaliana" [GO:0003676 "nucleic acid binding" evidence=IEA] [GO:0003723 "RNA binding" evidence=ISS] [GO:0003964 "RNA-directed DNA polymerase activity" evidence=IEA;ISS] [GO:0005739 "mitochondrion" evidence=ISM] [GO:0006278 "RNA-dependent DNA biosynthetic process" evidence=ISS] InterPro:IPR036397 InterPro:IPR012337 TAIR:loc…	sp|P93295|M310_ARATH Uncharacterized mitochondrial protein AtMg00310 OS=Arabidopsis thaliana GN=AtMg00310 PE=4 SV=1	PNY02556.1 ribonuclease H, partial [Trifolium pratense]	G7J521_MEDTR/2-151 G7J521.1 PF00764.16;Arginosuc_synth;	39947.LOC_Os08g44720.1	.	mtr:MTR_1g046130 hypothetical protein	1.86	1.47	0.75	4.95	11.7	2.07	4.15309	1.96449	0.00924985	0.222951	1.25522	2.54617	1.73583	1.18552	0.844319	2.3785	3.72185	1.53815	31	24	12	80	189	32
c124154_g1_i1	.	.	.	.	.	.	.	1.56	3.46	2.23	8.6	15.9	7.18	4.15202	1.37522	0.00398792	0.142595	0.9575	2.23487	0.808871	1.11653	0.947095	1.93922	2.91007	1.85531	10	22	14	54	101	44
c140403_g1_i2	.	.	.	.	.	.	.	0.05	0.17	0.11	1.13	0.28	0.24	4.15068	-1.11865	0.0276242	0.40896	0.165815	0.582347	0.104584	0.213263	0.1796	1.03562	0.403378	0.308044	1	3	2	20	5	4
c145915_g2_i2	.	.	.	.	.	AP007290 Lotus japonicus genomic DNA, clone: LjT20H21, TM0319, complete sequence	.	0.13	0.38	0.43	1.53	0.54	2.32	4.14802	1.25862	0.00723588	0.192746	0.880392	2.10469	0.537151	0.928081	1.17595	2.19218	1.34964	2.77224	6	17	19	68	24	98
c140262_g3_i1	.	.	.	.	.	.	.	1.27	1.13	2.89	16.8	2.19	7.5	4.14593	2.8086	0.00478159	0.15619	1.79349	3.30454	1.70289	1.25136	2.42621	4.40683	2.0793	3.42749	30	26	66	385	50	164
c143905_g1_i1	UNIPROTKB|F6HWM2 - symbol:VIT_07s0141g00250 "Putative uncharacterized protein" species:29760 "Vitis vinifera" [GO:0001077 "transcriptional activator activity, RNA polymerase II proximal promoter sequence-specific DNA binding" evidence=IBA] [GO:0005634 "nucleus" evidence=IBA] [GO:0043565 "sequence-specific DNA binding" evidence=IBA] [GO:0045944 "positive regulation of transcription by RNA polymera…	.	PNX72998.1 cysteine-rich receptor-like protein kinase [Trifolium pratense]	.	3694.POPTR_0001s18100.1	AP004523 Lotus japonicus genomic DNA, chromosome 1, clone: LjT03J05, TM0050, complete sequence	mtr:MTR_6g461940 hypothetical protein	0.99	1.5	0.25	4.97	4.58	2.9	4.14342	1.91919	0.00409392	0.144648	1.19229	2.75467	1.52587	1.56793	0.483063	2.88849	3.04024	2.33527	25	37	6	122	112	68
c129403_g1_i1	TAIR|locus:2163290 - symbol:HVA22E "AT5G50720" species:3702 "Arabidopsis thaliana" [GO:0003674 "molecular_function" evidence=ND] [GO:0009507 "chloroplast" evidence=ISM] [GO:0016021 "integral component of membrane" evidence=IEA] [GO:0009409 "response to cold" evidence=IEP] [GO:0009414 "response to water deprivation" evidence=IEP] [GO:0009737 "response to abscisic acid" evidence=IEP] [GO:0042538 "h…	sp|Q9FED2|HA22E_ARATH HVA22-like protein e OS=Arabidopsis thaliana GN=HVA22E PE=2 SV=1	XP_013446982.1 HVA22-like protein e [Medicago truncatula] <AFK40377.1 unknown [Medicago truncatula] <KEH21009.1 TB2/DP1, HVA22 family protein [Medicago truncatula]	A0A072U584_MEDTR/14-90 A0A072U584.1 PF03134.16;TB2_DP1_HVA22;	3847.GLYMA04G37440.2	BT140582 Medicago truncatula clone JCVI-FLMt-2C14 unknown mRNA	mtr:MTR_8g096670 TB2/DP1, HVA22 family protein	1.45	1.47	0.69	5.26	3.75	8.04	4.14276	0.928592	0.00530812	0.165023	0.741323	1.91764	0.983599	0.757307	0.483063	1.77188	1.64578	2.33527	13	13	6	46	33	68
c139405_g1_i4	.	.	.	.	.	.	.	0.96	4.64	0.65	11.49	9.13	5.91	4.13984	3.22013	0.00198301	0.095594	1.96153	3.9405	1.66918	3.03948	1.17595	4.21625	4.17775	3.42749	29	136	19	335	265	164
c144845_g1_i1	UNIPROTKB|I1KR15 - symbol:GLYMA_08G071100 "Uncharacterized protein" species:3847 "Glycine max" [GO:0005886 "plasma membrane" evidence=IBA] [GO:0016021 "integral component of membrane" evidence=IBA] [GO:0042626 "ATPase activity, coupled to transmembrane movement of substances" evidence=IBA] InterPro:IPR003439 InterPro:IPR013525 InterPro:IPR017871 Pfam:PF00005 Pfam:PF01061 PROSITE:PS00211 PROSITE:P…	sp|Q8RXN0|AB11G_ARATH ABC transporter G family member 11 OS=Arabidopsis thaliana GN=ABCG11 PE=1 SV=1	XP_003608435.2 ABC transporter G family member 11 [Medicago truncatula] <AES90632.2 white-brown-complex ABC transporter family protein [Medicago truncatula]	G7JCQ7_MEDTR/379-591 G7JCQ7.2 PF01061.21;ABC2_membrane;	3847.GLYMA08G07570.1	XM_003608387 Medicago truncatula white-brown-complex ABC transporter family protein partial mRNA	mtr:MTR_4g094050 white-brown-complex ABC transporter family protein	1.59	4.43	4.15	8.87	6.54	30.76	4.13327	4.24257	0.000686005	0.0485919	2.99652	4.66304	2.40204	3.19815	3.38939	4.09739	3.95578	5.93596	57	154	143	307	225	1012
c140635_g1_i3	UNIPROTKB|A5BRS2 - symbol:VIT_11s0118g00720 "Putative uncharacterized protein" species:29760 "Vitis vinifera" [GO:0003924 "GTPase activity" evidence=IBA] [GO:0005622 "intracellular" evidence=IBA] [GO:0006412 "translation" evidence=IBA] InterPro:IPR000795 InterPro:IPR004161 InterPro:IPR005225 InterPro:IPR005517 Pfam:PF00009 Pfam:PF03144 Pfam:PF03764 PRINTS:PR00315 PROSITE:PS51722 SMART:SM00889 Int…	sp|Q9LNC5|CLO_ARATH 110 kDa U5 small nuclear ribonucleoprotein component CLO OS=Arabidopsis thaliana GN=CLO PE=1 SV=1	XP_007217145.1 110 kDa U5 small nuclear ribonucleoprotein component CLO [Prunus persica] <XP_020414738.1 110 kDa U5 small nuclear ribonucleoprotein component CLO [Prunus persica] <ONI15298.1 hypothetical protein PRUPE_3G036300 [Prunus persica]	I1MTZ8_SOYBN/137-455 I1MTZ8.1 PF00009.24;GTP_EFTU;	29760.VIT_11s0118g00720.t01	.	fve:101294012 116 kDa U5 small nuclear ribonucleoprotein component-like	1.62	2.01	0.9	6.26	11.1	2.93	4.12557	2.11291	0.0041227	0.145234	1.37293	2.77617	1.63466	1.48825	0.995861	2.7032	3.70053	1.92479	28	34	15	105	186	47
c145911_g1_i2	UNIPROTKB|C6JRR1 - symbol:Sb0012s014620 "Putative uncharacterized protein Sb0012s014620" species:4558 "Sorghum bicolor" [GO:0000719 "photoreactive repair" evidence=IBA] [GO:0003904 "deoxyribodipyrimidine photo-lyase activity" evidence=IBA] InterPro:IPR000477 InterPro:IPR006050 Pfam:PF00875 Pfam:PF00078 InterPro:IPR014729 Gene3D:2.40.70.10 InterPro:IPR021109 SUPFAM:SSF50630 Gene3D:3.40.50.620 eggN…	.	PNY16937.1 retrotransposon-related protein [Trifolium pratense]	F6GVT4_VITVI/39-163 F6GVT4.1 PF08284.8;RVP_2;	39946.BGIOSGA024345-PA	AC235330 Glycine max strain Williams 82 clone GM_WBb0082G12, complete sequence	gmx:102663417 uncharacterized protein LOC102663417	0.07	0.17	0.17	1.07	0.8	0.04	4.12213	-0.355383	0.0369829	0.463901	0.318262	0.929907	0.202095	0.339722	0.41297	1.39368	1.31265	0.083393	2	5	5	31	23	1
c111550_g1_i1	TAIR|locus:505006606 - symbol:ANNAT8 "AT5G12380" species:3702 "Arabidopsis thaliana" [GO:0005509 "calcium ion binding" evidence=IEA;ISS] [GO:0005544 "calcium-dependent phospholipid binding" evidence=IEA;ISS] [GO:0005634 "nucleus" evidence=ISM] [GO:0009408 "response to heat" evidence=IEP] [GO:0009409 "response to cold" evidence=IEP] [GO:0009414 "response to water deprivation" evidence=IEP] [GO:000…	sp|P51074|ANX4_FRAAN Annexin-like protein RJ4 OS=Fragaria ananassa PE=2 SV=2	XP_013445083.1 annexin-like protein RJ4 [Medicago truncatula] <CAA75308.1 annexin [Medicago truncatula] <CAD29698.1 annexin [Medicago truncatula] <KEH19109.1 annexin D8 [Medicago truncatula]	O65848_MEDTR/14-79 O65848.1 PF00191.17;Annexin;	3847.GLYMA13G26990.1	XM_013589629 Medicago truncatula annexin D8 mRNA	mtr:MTR_8g038210 annexin D8	2.89	3.82	2.4	5.95	6.31	29.87	4.1179	3.12379	0.0027381	0.116646	2.11306	3.52554	2.27333	2.17145	1.8944	2.66788	2.99425	4.91449	51	66	41	102	108	490
c139356_g1_i4	.	.	GAU50435.1 hypothetical protein TSUD_134900 [Trifolium subterraneum]	.	.	.	cam:101490371 serine/threonine-protein phosphatase 7 long form homolog	0.16	0.1	0.03	0.45	0.55	0.37	4.11639	-0.649511	0.0156897	0.301076	0.255418	0.863204	0.460396	0.213263	0.0925927	0.794931	1.06822	0.726462	5	3	1	14	17	11
c115481_g1_i1	UNIPROTKB|K7LNF5 - symbol:GLYMA_11G068700 "Uncharacterized protein" species:3847 "Glycine max" [GO:0000977 "RNA polymerase II regulatory region sequence-specific DNA binding" evidence=IBA] [GO:0001085 "RNA polymerase II transcription factor binding" evidence=IBA] [GO:0001228 "transcriptional activator activity, RNA polymerase II transcription regulatory region sequence-specific DNA binding" evide…	sp|Q9ZPX0|GAT20_ARATH GATA transcription factor 20 OS=Arabidopsis thaliana GN=GATA20 PE=2 SV=2	GAU35992.1 hypothetical protein TSUD_211290 [Trifolium subterraneum]	GAT20_ARATH/94-129 Q9ZPX0.2 PF00320.24;GATA;	3847.GLYMA11G07350.2	XM_003629392 Medicago truncatula GATA type zinc finger transcription factor family protein mRNA	mtr:MTR_8g077510 GATA type zinc finger transcription factor family protein	0.59	0.24	0.43	0.73	4.56	0.44	4.10858	0.414907	0.0397869	0.478386	0.545552	1.25099	0.808871	0.277878	0.549909	0.704867	2.54573	0.50238	10	4	7	12	75	7
c112810_g1_i1	TAIR|locus:2167913 - symbol:AT5G62280 "AT5G62280" species:3702 "Arabidopsis thaliana" [GO:0003674 "molecular_function" evidence=ND] [GO:0005575 "cellular_component" evidence=ND] [GO:0008150 "biological_process" evidence=ND] TAIR:locus:2167913 Proteomes:UP000006548 EMBL:CP002688 EMBL:AB019235 InterPro:IPR009902 PANTHER:PTHR33593 Pfam:PF07279 EMBL:BT010755 EMBL:BT011787 EMBL:AK228759 RefSeq:NP_2010…	.	XP_013468790.1 uncharacterized protein LOC25484493 [Medicago truncatula] <ACJ84108.1 unknown [Medicago truncatula] <AFK34063.1 unknown [Medicago truncatula] <KEH42827.1 DUF1442 family protein [Medicago truncatula]	B7FH79_MEDTR/1-212 B7FH79.1 PF07279.8;DUF1442;	3847.GLYMA20G35510.1	XM_013613336 Medicago truncatula DUF1442 family protein mRNA	mtr:MTR_1g076800 DUF1442 family protein	2.91	8.9	9.95	9.36	65.35	15.67	4.10613	4.53878	0.0036294	0.136078	3.22516	4.69229	2.46232	3.39305	3.82012	3.43528	6.40948	4.23209	60	179	198	187	1302	299
c122532_g2_i1	.	.	.	.	.	.	.	15.13	19.43	16.55	36.27	150.55	28.75	4.10337	3.50121	0.00270319	0.115902	2.42841	3.80438	2.48187	2.37715	2.42621	3.10642	5.34625	2.96047	61	79	66	145	615	114
c141679_g1_i4	TAIR|locus:2086676 - symbol:AT3G27340 "AT3G27340" species:3702 "Arabidopsis thaliana" [GO:0003674 "molecular_function" evidence=ND] [GO:0005739 "mitochondrion" evidence=ISM] [GO:0009507 "chloroplast" evidence=ISM] TAIR:locus:2086676 Proteomes:UP000006548 EMBL:CP002686 InterPro:IPR010376 Pfam:PF06155 UniGene:At.72825 EMBL:BT025607 RefSeq:NP_189370.1 UniGene:At.37078 STRING:3702.AT3G27340.1 Ensembl…	.	XP_003600148.1 uncharacterized protein LOC11446512 [Medicago truncatula] <AES70399.1 DUF971 family protein [Medicago truncatula]	I1KYA3_SOYBN/35-117 I1KYA3.2 PF06155.9;DUF971;	3847.GLYMA08G43110.1	XM_003600100 Medicago truncatula DUF971 family protein mRNA	mtr:MTR_3g052740 DUF971 family protein	1.7	2	9.74	27.28	23.87	11.36	4.09841	3.91108	0.00260051	0.113065	2.42995	4.55208	1.86054	1.64344	3.78586	4.883	4.98106	3.79218	35	40	193	543	474	216
c145911_g3_i1	POMBASE|SPAC9.04 - symbol:Tf2-1 "retrotransposable element/transposon Tf2-type" species:4896 "Schizosaccharomyces pombe" [GO:0005634 "nucleus" evidence=NAS] [GO:0003887 "DNA-directed DNA polymerase activity" evidence=IEA] [GO:0003964 "RNA-directed DNA polymerase activity" evidence=IEA] [GO:0004190 "aspartic-type endopeptidase activity" evidence=IEA] [GO:0006310 "DNA recombination" evidence=IEA] […	sp|Q9UR07|TF211_SCHPO Transposon Tf2-11 polyprotein OS=Schizosaccharomyces pombe (strain 972 / ATCC 24843) GN=Tf2-11 PE=3 SV=1	PNY16937.1 retrotransposon-related protein [Trifolium pratense]	A0A087G0A8_ARAAL/628-788 A0A087G0A8.1 PF00078.24;RVT_1;	3711.Bra017917.1-P	XM_006588990 PREDICTED: Glycine max uncharacterized LOC102666264 (LOC102666264), mRNA	ccaj:109792117 uncharacterized protein LOC109792117	0.02	0.54	0.95	3.58	2.98	0.09	4.09442	1.93233	0.0642167	0.584801	1.09766	2.2956	0.104584	1.21882	1.96958	3.2802	3.29855	0.308044	1	25	44	166	137	4
c123075_g1_i1	UNIPROTKB|I1MVB1 - symbol:GLYMA_17G151200 "Uncharacterized protein" species:3847 "Glycine max" [GO:0030599 "pectinesterase activity" evidence=IBA] [GO:0046910 "pectinesterase inhibitor activity" evidence=IBA] [GO:0071944 "cell periphery" evidence=IBA] InterPro:IPR006501 Pfam:PF04043 SMART:SM00856 Proteomes:UP000008827 GO:GO:0071944 Gene3D:1.20.140.40 InterPro:IPR035513 SUPFAM:SSF101148 TIGRFAMs:T…	sp|Q8GT41|PLA1_PLAAC Putative invertase inhibitor OS=Platanus acerifolia PE=1 SV=1	XP_012573641.1 PREDICTED: putative invertase inhibitor [Cicer arietinum]	A0A072V0C4_MEDTR/22-177 A0A072V0C4.1 PF04043.12;PMEI;	3847.GLYMA17G16160.1	XM_012718187 PREDICTED: Cicer arietinum putative invertase inhibitor (LOC101506235), mRNA	cam:101506235 putative invertase inhibitor	0.27	6.61	2.04	16.57	1.75	19.61	4.09367	2.2787	0.0279036	0.410896	1.28704	2.74945	0.293432	2.27004	1.29764	3.37815	1.15438	3.71583	3	72	22	179	19	204
c178866_g1_i1	.	.	.	.	.	XM_003594176 Medicago truncatula hypothetical protein mRNA	.	2.92	6.68	3.99	16.54	34.06	7.23	4.08918	3.5066	0.00117398	0.0683551	2.41702	3.96505	2.18067	2.71716	2.35323	3.86244	5.13997	2.89273	47	105	62	258	531	108
c123962_g1_i1	TAIR|locus:2082170 - symbol:LSH4 "AT3G23290" species:3702 "Arabidopsis thaliana" [GO:0003677 "DNA binding" evidence=IEA] [GO:0005739 "mitochondrion" evidence=ISM] [GO:0006355 "regulation of transcription, DNA-templated" evidence=IEA] [GO:0007275 "multicellular organism development" evidence=IEA] [GO:0009299 "mRNA transcription" evidence=IBA] [GO:0009416 "response to light stimulus" evidence=IBA] …	sp|Q9LW68|LSH4_ARATH Protein LIGHT-DEPENDENT SHORT HYPOCOTYLS 4 OS=Arabidopsis thaliana GN=LSH4 PE=1 SV=1	PNX75892.1 hypothetical protein L195_g031836 [Trifolium pratense]	A0A072UNC2_MEDTR/35-159 A0A072UNC2.1 PF04852.9;DUF640;	3847.GLYMA05G25311.1	XM_013601819 Medicago truncatula G1-like protein mRNA	cam:101506113 protein LIGHT-DEPENDENT SHORT HYPOCOTYLS 4-like	0.23	1.32	0.08	3.77	0.86	2.54	4.08665	0.240705	0.0261913	0.397421	0.438035	1.36587	0.293432	0.928081	0.0925927	1.81557	0.773763	1.50828	3	17	1	48	11	31
c144384_g4_i1	ASPGD|ASPL0000335979 - symbol:AO090005001597 species:5062 "Aspergillus oryzae" [GO:0005737 "cytoplasm" evidence=IEA] [GO:0015074 "DNA integration" evidence=IEA] [GO:0006278 "RNA-dependent DNA biosynthetic process" evidence=IEA] [GO:0003964 "RNA-directed DNA polymerase activity" evidence=IEA] [GO:0003723 "RNA binding" evidence=IEA] InterPro:IPR001584 InterPro:IPR036397 Pfam:PF00665 PROSITE:PS50994…	sp|Q99315|YG31B_YEAST Transposon Ty3-G Gag-Pol polyprotein OS=Saccharomyces cerevisiae (strain ATCC 204508 / S288c) GN=TY3B-G PE=1 SV=3	PNY14043.1 cellular nucleic acid-binding protein [Trifolium pratense]	Q7G6A5_ORYSJ/539-699 Q7G6A5.1 PF00078.24;RVT_1;	39947.LOC_Os02g16190.1	AC146631 Medicago truncatula clone mth2-7g1, complete sequence	cam:101508115 uncharacterized LOC101508115	0.45	1.17	1.91	1.27	1.05	13.79	4.08172	3.05565	0.0212632	0.355731	1.96693	3.01321	1.32405	1.89073	2.68602	1.95883	1.96474	5.11607	20	51	82	55	45	566
c136692_g1_i1	UNIPROTKB|I1NF12 - symbol:GLYMA_20G099200 "Uncharacterized protein" species:3847 "Glycine max" [GO:0004591 "oxoglutarate dehydrogenase (succinyl-transferring) activity" evidence=IBA] [GO:0005739 "mitochondrion" evidence=IBA] [GO:0006099 "tricarboxylic acid cycle" evidence=IBA] [GO:0045252 "oxoglutarate dehydrogenase complex" evidence=IBA] [GO:0005829 "cytosol" evidence=IBA] InterPro:IPR001017 Int…	sp|O74378|ODO1_SCHPO 2-oxoglutarate dehydrogenase, mitochondrial OS=Schizosaccharomyces pombe (strain 972 / ATCC 24843) GN=kgd1 PE=3 SV=1	PNY10689.1 2-oxoglutarate dehydrogenase mitochondrial-like [Trifolium pratense]	A0A072W2L0_MEDTR/870-1014 A0A072W2L0.1 PF16870.2;OxoGdeHyase_C;	3847.GLYMA20G23200.1	XM_020380746 PREDICTED: Cajanus cajan 2-oxoglutarate dehydrogenase, mitochondrial-like (LOC109815916), transcript variant X2, mRNA	mtr:MTR_1g115340 E1 subunit-like 2-oxoglutarate dehydrogenase	0.25	0.25	0.51	1.53	1.49	1.79	4.08144	-1.50048	0.0309115	0.430484	0.11961	0.456511	0.104584	0.0746459	0.1796	0.39506	0.472094	0.50238	1	1	2	6	6	7
c116619_g1_i1	.	.	.	.	.	AC135233 Medicago truncatula clone mth2-14c14, complete sequence	.	0.2	0.61	1.04	3.72	0.41	4.62	4.08113	-0.686285	0.0317414	0.433479	0.243606	0.780742	0.104584	0.213263	0.41297	0.959764	0.175097	1.20736	1	3	5	18	2	22
c127310_g1_i2	TAIR|locus:2030883 - symbol:AT1G17830 "AT1G17830" species:3702 "Arabidopsis thaliana" [GO:0003674 "molecular_function" evidence=ND] [GO:0005634 "nucleus" evidence=ISM] [GO:0008150 "biological_process" evidence=ND] TAIR:locus:2030883 EMBL:CP002684 Proteomes:UP000006548 EMBL:AC034106 InterPro:IPR008507 Pfam:PF05623 eggNOG:ENOG410IE0C eggNOG:ENOG410YCMM EMBL:BT031355 PIR:D86313 RefSeq:NP_564038.1 Un…	.	XP_024638720.1 uncharacterized protein LOC25484537 isoform X2 [Medicago truncatula]	A0A072VNB3_MEDTR/12-338 A0A072VNB3.1 PF05623.9;DUF789;	3847.GLYMA20G35841.1	XM_012714426 PREDICTED: Cicer arietinum uncharacterized LOC101512294 (LOC101512294), mRNA	mtr:MTR_1g077460 plant/F9H3-4 protein	3.32	3.66	2.84	13.31	17.65	13.69	4.07703	3.67624	4.18915e-05	0.00717701	2.57115	4.38551	2.81039	2.47685	2.42621	4.11498	4.7823	4.25924	80	86	66	311	411	305
c144924_g4_i2	.	.	PNX95573.1 ap2/erf domain-containing transcription factor [Trifolium pratense]	.	3847.GLYMA06G06101.1	.	mtr:MTR_6g053050 hypothetical protein	0.76	1.51	0.03	2.6	0.82	6.93	4.07617	2.23928	0.0355701	0.454682	1.27468	2.73698	1.70289	2.02855	0.0925927	2.63168	1.58502	3.99424	30	58	1	99	31	251
c133657_g2_i5	TAIR|locus:2175463 - symbol:AT5G04830 "AT5G04830" species:3702 "Arabidopsis thaliana" [GO:0003674 "molecular_function" evidence=ND] [GO:0005634 "nucleus" evidence=ISM] [GO:0008150 "biological_process" evidence=ND] [GO:0005886 "plasma membrane" evidence=IDA] TAIR:locus:2175463 Proteomes:UP000006548 GO:GO:0005886 EMBL:CP002688 EMBL:AB008271 InterPro:IPR032710 SUPFAM:SSF54427 EMBL:AF360335 EMBL:AY05…	.	XP_004496115.1 PREDICTED: uncharacterized protein LOC101493409 isoform X1 [Cicer arietinum]	.	3847.GLYMA10G34010.1	XM_003591641 Medicago truncatula nuclear transport factor 2 (NTF2) family protein mRNA	cam:101493409 uncharacterized LOC101493409	0.5	1.21	0.28	3.2	1.01	4.74	4.06464	1.64428	0.00743856	0.195788	1.07281	2.39735	1.08934	1.5153	0.613794	2.54349	1.5216	3.12696	15	35	8	92	29	130
c131858_g2_i1	TAIR|locus:2125437 - symbol:XTH9 "AT4G03210" species:3702 "Arabidopsis thaliana" [GO:0004553 "hydrolase activity, hydrolyzing O-glycosyl compounds" evidence=IEA] [GO:0005576 "extracellular region" evidence=ISM] [GO:0005618 "cell wall" evidence=IEA] [GO:0010411 "xyloglucan metabolic process" evidence=IEA] [GO:0016762 "xyloglucan:xyloglucosyl transferase activity" evidence=IEA;ISS] [GO:0016798 "hyd…	sp|Q8LDW9|XTH9_ARATH Xyloglucan endotransglucosylase/hydrolase protein 9 OS=Arabidopsis thaliana GN=XTH9 PE=2 SV=2	XP_004514041.1 PREDICTED: xyloglucan endotransglucosylase/hydrolase protein 9-like isoform X1 [Cicer arietinum]	A0A072UJH4_MEDTR/27-206 A0A072UJH4.1 PF00722.18;Glyco_hydro_16;	3847.GLYMA13G38040.1	XM_013600101 Medicago truncatula xyloglucan endotransglucosylase/hydrolase family protein mRNA	cam:101510230 xyloglucan endotransglucosylase/hydrolase protein 9-like	1.22	0.7	0.36	1.06	2.98	6.52	4.06364	-0.219998	0.0261582	0.397277	0.355835	1.03836	0.610027	0.277878	0.1796	0.39506	1.06822	1.6518	7	4	2	6	17	36
c140723_g1_i7	UNIPROTKB|I1N8C0 - symbol:GLYMA_19G115300 "Uncharacterized protein" species:3847 "Glycine max" [GO:0009061 "anaerobic respiration" evidence=IBA] [GO:0018171 "peptidyl-cysteine oxidation" evidence=IBA] [GO:0070483 "detection of hypoxia" evidence=IBA] InterPro:IPR012864 Pfam:PF07847 Gene3D:2.60.120.10 InterPro:IPR014710 InterPro:IPR011051 SUPFAM:SSF51182 GO:GO:0016702 Proteomes:UP000008827 eggNOG:K…	sp|Q9LXG9|PCO1_ARATH Plant cysteine oxidase 1 OS=Arabidopsis thaliana GN=PCO1 PE=1 SV=1	PNX99029.1 2-aminoethanethiol dioxygenase-like protein [Trifolium pratense]	Q2HVC5_MEDTR/76-278 Q2HVC5.1 PF07847.9;DUF1637;	3847.GLYMA19G29300.1	XM_003624639 Medicago truncatula 2-aminoethanethiol dioxygenase-like protein mRNA	mtr:MTR_7g086380 2-aminoethanethiol dioxygenase-like protein	0.28	0.62	0.34	4.48	0.39	1.01	4.0537	0.590356	0.0226466	0.367367	0.614789	1.42929	0.537151	0.757307	0.549909	2.55642	0.600424	1.13102	6	13	7	93	8	20
c115999_g2_i1	TAIR|locus:2122799 - symbol:AT4G10270 "AT4G10270" species:3702 "Arabidopsis thaliana" [GO:0003674 "molecular_function" evidence=ND] [GO:0005634 "nucleus" evidence=ISM] [GO:0009611 "response to wounding" evidence=ISS] TAIR:locus:2122799 Proteomes:UP000006548 EMBL:CP002687 EMBL:AF096373 EMBL:AL049488 EMBL:AL161517 HOGENOM:HOG000238802 InterPro:IPR022251 PANTHER:PTHR33090 Pfam:PF12609 EMBL:AY085799 …	.	AFK42939.1 unknown [Medicago truncatula] <KEH36507.1 wound-responsive family protein [Medicago truncatula]	I3SRP7_MEDTR/12-88 I3SRP7.1 PF12609.5;DUF3774;	3694.POPTR_0004s03330.1	XM_013607018 Medicago truncatula wound-responsive family protein mRNA	mtr:MTR_2g011690 wound-responsive family protein	2.28	3.66	0.91	15.36	2.75	13.57	4.04894	3.23727	0.00279608	0.117198	2.1271	3.75418	2.46232	2.58295	1.33603	4.43161	2.46373	4.36718	60	94	23	392	70	330
c89435_g1_i1	.	.	.	.	.	XM_020370034 PREDICTED: Cajanus cajan ABC transporter C family member 8-like (LOC109807500), mRNA	.	2.44	0.17	0.18	6.02	2.44	5.96	4.04662	0.130968	0.0442976	0.499532	0.401558	1.32452	1.03744	0.0746459	0.0925927	1.47767	0.928491	1.56741	14	1	1	34	14	33
c143177_g1_i3	UNIPROTKB|I1MSU0 - symbol:GLYMA_17G066300 "Non-specific serine/threonine protein kinase" species:3847 "Glycine max" [GO:0004674 "protein serine/threonine kinase activity" evidence=IBA] [GO:0005634 "nucleus" evidence=IBA] [GO:0005737 "cytoplasm" evidence=IBA] [GO:0006468 "protein phosphorylation" evidence=IBA] [GO:0035556 "intracellular signal transduction" evidence=IBA] InterPro:IPR000719 InterPr…	sp|Q94CG0|CIPKL_ARATH CBL-interacting serine/threonine-protein kinase 21 OS=Arabidopsis thaliana GN=CIPK21 PE=1 SV=1	AES92374.2 CBL-interacting kinase [Medicago truncatula]	G7JD36_MEDTR/10-262 G7JD36.2 PF00069.22;Pkinase;	3847.GLYMA17G07370.1	XM_003610129 Medicago truncatula CBL-interacting kinase partial mRNA	mtr:MTR_4g128820 CBL-interacting kinase	0.5	0.43	0.76	0.6	0.4	6.99	4.03821	1.32231	0.042204	0.490925	0.941078	1.67175	0.983599	0.663689	1.17595	0.837938	0.718266	3.45906	13	11	19	15	10	168
c54839_g1_i1	TAIR|locus:2156476 - symbol:AT5G43180 "AT5G43180" species:3702 "Arabidopsis thaliana" [GO:0003674 "molecular_function" evidence=ND] [GO:0008150 "biological_process" evidence=ND] [GO:0016021 "integral component of membrane" evidence=IEA] TAIR:locus:2156476 GO:GO:0016021 Proteomes:UP000006548 EMBL:CP002688 InterPro:IPR006747 Pfam:PF04654 EMBL:BT005211 EMBL:AB023030 EMBL:AK228079 RefSeq:NP_199132.1 …	.	XP_003623633.1 uncharacterized protein LOC11432083 [Medicago truncatula] <AES79851.1 transmembrane protein, putative [Medicago truncatula]	G7KY63_MEDTR/10-214 G7KY63.1 PF04654.9;DUF599;	3847.GLYMA18G44570.1	XM_003623585 Medicago truncatula transmembrane protein, putative mRNA	mtr:MTR_7g073370 transmembrane protein, putative	0.31	2.9	1.05	12.12	0.94	5.63	4.03819	1.11471	0.0271325	0.405898	0.780473	1.83999	0.293432	1.31433	0.733656	2.82578	0.660548	2.03364	3	28	10	116	9	52
c145434_g4_i3	.	.	.	.	.	.	.	0.22	4.05	1.03	6	2.38	13.33	4.03551	3.49777	0.0108421	0.244733	2.06524	3.97791	0.808871	3.39305	1.99379	3.89335	2.94675	5.09362	10	179	45	264	104	557
c140148_g2_i1	.	.	GAU47360.1 hypothetical protein TSUD_403630 [Trifolium subterraneum]	A0A072TUA4_MEDTR/53-144 A0A072TUA4.1 PF04195.9;Transposase_28;	.	.	mtr:MTR_8g075655 hypothetical protein	0.06	0.12	0.21	0.58	0.97	0.12	4.03279	-0.268072	0.0319365	0.434093	0.343294	0.99648	0.202095	0.277878	0.549909	1.03562	1.64578	0.308044	2	4	7	20	33	4
c137683_g2_i1	.	.	.	.	.	.	.	0.15	0.23	0.08	0.39	0.47	1.3	4.03112	-1.13996	0.0278054	0.410742	0.169317	0.591137	0.202095	0.213263	0.0925927	0.336281	0.472094	0.965035	2	3	1	5	6	16
c144390_g1_i1	.	.	GAU22943.1 hypothetical protein TSUD_326710 [Trifolium subterraneum]	.	.	.	lja:Lj1g3v1784380.2 Lj1g3v1784380.2; -	0.05	0.13	0.13	0.51	0.13	0.78	4.02854	-0.375957	0.0169854	0.313315	0.318262	0.961875	0.202095	0.339722	0.41297	1.03562	0.403378	1.44663	2	5	5	20	5	29
c74662_g1_i1	UNIPROTKB|I1L5Z5 - symbol:GLYMA_09G240100 "Uncharacterized protein" species:3847 "Glycine max" [GO:0009061 "anaerobic respiration" evidence=IBA] [GO:0018171 "peptidyl-cysteine oxidation" evidence=IBA] [GO:0070483 "detection of hypoxia" evidence=IBA] InterPro:IPR012864 Pfam:PF07847 Gene3D:2.60.120.10 InterPro:IPR014710 InterPro:IPR011051 SUPFAM:SSF51182 GO:GO:0016702 GO:GO:0055114 EMBL:CM000842 Pr…	sp|Q8LGJ5|PCO2_ARATH Plant cysteine oxidase 2 OS=Arabidopsis thaliana GN=PCO2 PE=1 SV=1	XP_024627228.1 plant cysteine oxidase 2 [Medicago truncatula] <AES77359.2 2-aminoethanethiol dioxygenase-like protein [Medicago truncatula]	G7KZU7_MEDTR/76-275 G7KZU7.2 PF07847.9;DUF1637;	3847.GLYMA09G37490.1	XM_003621093 Medicago truncatula 2-aminoethanethiol dioxygenase-like protein mRNA	mtr:MTR_7g009710 2-aminoethanethiol dioxygenase-like protein	11.36	23.57	18.94	96.83	62.98	79.57	4.02526	5.87239	1.06949e-06	0.000541891	4.58234	6.55847	4.25696	4.75029	4.73977	6.72218	6.39849	6.55473	241	488	388	1992	1292	1563
c145900_g2_i1	TAIR|locus:2195062 - symbol:AT1G12630 "AT1G12630" species:3702 "Arabidopsis thaliana" [GO:0003677 "DNA binding" evidence=ISS] [GO:0003700 "DNA binding transcription factor activity" evidence=ISS] [GO:0005634 "nucleus" evidence=ISM;IEA;ISS] [GO:0006351 "transcription, DNA-templated" evidence=IEA] [GO:0006355 "regulation of transcription, DNA-templated" evidence=IEA;ISS] [GO:0009873 "ethylene-activ…	sp|Q9CAN9|ERF26_ARATH Ethylene-responsive transcription factor ERF026 OS=Arabidopsis thaliana GN=ERF026 PE=2 SV=1	AES62568.2 ethylene-responsive transcription factor ERF026 [Medicago truncatula]	G7IBZ9_MEDTR/51-105 G7IBZ9.2 PF00847.17;AP2;	3847.GLYMA10G38420.1	.	mtr:MTR_1g101550 ethylene-responsive transcription factor ERF026	0.15	0.37	0.32	2.47	0.05	1.43	4.02472	-0.0266538	0.0407049	0.482735	0.410826	1.07766	0.293432	0.455984	0.483063	1.79389	0.0902035	1.3489	3	7	6	47	1	26
c137126_g6_i1	UNIPROTKB|I1N083 - symbol:GLYMA_18G074600 "Uncharacterized protein" species:3847 "Glycine max" [GO:0043161 "proteasome-mediated ubiquitin-dependent protein catabolic process" evidence=IBA] [GO:0061630 "ubiquitin protein ligase activity" evidence=IBA] InterPro:IPR001841 Pfam:PF13639 InterPro:IPR013083 GO:GO:0016021 GO:GO:0043161 Proteomes:UP000008827 Gene3D:3.30.40.10 eggNOG:KOG0800 eggNOG:ENOG411…	sp|Q9LN71|RING1_ARATH E3 ubiquitin-protein ligase At1g12760 OS=Arabidopsis thaliana GN=At1g12760 PE=1 SV=1	XP_004498153.1 PREDICTED: E3 ubiquitin-protein ligase At4g11680 [Cicer arietinum]	.	3847.GLYMA18G08270.1	XM_004498096 PREDICTED: Cicer arietinum E3 ubiquitin-protein ligase At4g11680 (LOC101509518), mRNA	cam:101509518 E3 ubiquitin-protein ligase At4g11680	1.44	2.19	2.22	9.89	3.04	13.83	4.01799	1.64109	0.0052053	0.164184	1.12547	2.396	1.03744	1.08076	1.2582	2.56924	1.5216	3.09717	14	21	21	94	29	127
c125194_g1_i1	TAIR|locus:2092940 - symbol:BBX32 "B-box domain protein 32" species:3702 "Arabidopsis thaliana" [GO:0005634 "nucleus" evidence=ISM;IDA] [GO:0006351 "transcription, DNA-templated" evidence=IEA] [GO:0008270 "zinc ion binding" evidence=IEA;ISS] [GO:0003700 "DNA binding transcription factor activity" evidence=ISS] [GO:0006355 "regulation of transcription, DNA-templated" evidence=TAS] [GO:0010200 "res…	sp|Q9LJB7|BBX32_ARATH B-box zinc finger protein 32 OS=Arabidopsis thaliana GN=BBX32 PE=1 SV=1	XP_004507021.1 PREDICTED: B-box zinc finger protein 32 [Cicer arietinum]	I1KVQ6_SOYBN/1-47 I1KVQ6.1 PF00643.21;zf-B_box;	3847.GLYMA08G23700.1	XM_004506964 PREDICTED: Cicer arietinum B-box zinc finger protein 32 (LOC101494931), mRNA	cam:101494931 B-box zinc finger protein 32	0.55	0.96	0.32	3.29	0.72	4.35	4.01777	0.423612	0.0145935	0.288167	0.553527	1.45022	0.610027	0.711257	0.339296	1.65649	0.660548	2.03364	7	12	4	41	9	52
c29048_g1_i1	UNIPROTKB|I1JMC1 - symbol:MLO "MLO-like protein" species:3847 "Glycine max" [GO:0005886 "plasma membrane" evidence=IBA] [GO:0006952 "defense response" evidence=IBA] InterPro:IPR004326 Pfam:PF03094 GO:GO:0016021 GO:GO:0006952 GO:GO:0005516 Proteomes:UP000008827 GO:GO:0009607 KO:K08472 OrthoDB:EOG0936077O EMBL:CM000836 RefSeq:XP_003520359.1 EnsemblPlants:GLYMA03G22960.1 GeneID:100811793 Gramene:GLY…	sp|O49621|MLO1_ARATH MLO-like protein 1 OS=Arabidopsis thaliana GN=MLO1 PE=1 SV=1	XP_004510198.1 PREDICTED: MLO-like protein 1 [Cicer arietinum]	G7ZWP9_MEDTR/11-501 G7ZWP9.1 PF03094.12;Mlo;	3847.GLYMA03G22960.1	XM_004510141 PREDICTED: Cicer arietinum MLO-like protein 1 (LOC101501959), mRNA	cam:101501959 MLO-like protein 1	0.13	2.57	12.25	7.71	13.7	45.09	4.01595	4.61866	0.0410785	0.484999	2.48051	4.95057	0.379328	2.37715	4.68505	3.74307	4.80245	6.3062	4	79	373	236	417	1313
c123695_g1_i1	TAIR|locus:2162976 - symbol:RWP1 "REDUCED LEVELS OF WALL-BOUND PHENOLICS 1" species:3702 "Arabidopsis thaliana" [GO:0005737 "cytoplasm" evidence=ISM] [GO:0016740 "transferase activity" evidence=ISS] [GO:0016747 "transferase activity, transferring acyl groups other than amino-acyl groups" evidence=IEA] [GO:0102406 "omega-hydroxypalmitate O-sinapoyl transferase activity" evidence=IEA] [GO:0010345 "…	sp|Q94CD1|HHT1_ARATH Omega-hydroxypalmitate O-feruloyl transferase OS=Arabidopsis thaliana GN=HHT1 PE=1 SV=1	XP_013447911.1 omega-hydroxypalmitate O-feruloyl transferase [Medicago truncatula] <KEH21938.1 omega-hydroxypalmitate O-feruloyl transferase [Medicago truncatula]	A0A072TYM0_MEDTR/14-437 A0A072TYM0.1 PF02458.12;Transferase;	3847.GLYMA16G05770.2	XM_013592457 Medicago truncatula omega-hydroxypalmitate O-feruloyl transferase mRNA	mtr:MTR_7g027175 omega-hydroxypalmitate O-feruloyl transferase	0.04	0.12	0.27	0.12	0.39	1.43	4.01293	-0.47251	0.0437533	0.497347	0.289252	0.851164	0.104584	0.213263	0.549909	0.211011	0.718266	1.62421	1	3	7	3	10	35
c128737_g1_i1	.	.	.	.	.	AC229696 Medicago truncatula clone mth2-20h11, complete sequence	.	0.08	0.24	0.24	0.57	0.81	1.18	4.01263	-0.987987	0.0175609	0.31899	0.193168	0.681362	0.104584	0.213263	0.261656	0.451538	0.718266	0.874283	1	3	3	7	10	14
c137087_g2_i1	TAIR|locus:2137574 - symbol:AT4G37850 "AT4G37850" species:3702 "Arabidopsis thaliana" [GO:0003677 "DNA binding" evidence=IEA;ISS] [GO:0005634 "nucleus" evidence=ISM;IEA] [GO:0006351 "transcription, DNA-templated" evidence=IEA] [GO:0046983 "protein dimerization activity" evidence=IEA] [GO:0003700 "DNA binding transcription factor activity" evidence=ISS] [GO:0006355 "regulation of transcription, DN…	sp|Q9T072|BH025_ARATH Transcription factor bHLH25 OS=Arabidopsis thaliana GN=BHLH25 PE=2 SV=2	XP_013448470.1 transcription factor bHLH19 [Medicago truncatula] <XP_003622649.3 transcription factor bHLH19 [Medicago truncatula] <KEH22497.1 basic helix loop helix protein BHLH17, putative [Medicago truncatula]	.	3847.GLYMA08G23020.1	XM_004515482 PREDICTED: Cicer arietinum transcription factor bHLH18-like (LOC101515651), mRNA	mtr:MTR_7g451650 basic helix loop helix protein BHLH17, putative	1.17	0.55	1.26	3.67	8.42	1.42	4.01025	1.80543	0.0129541	0.273294	1.18708	2.40421	1.4877	0.663689	1.40986	2.27276	3.55764	1.38222	24	11	25	73	167	27
c140272_g3_i2	.	.	.	.	.	.	.	0.25	0.13	0.06	1.14	0.76	0.2	4.00849	-0.942336	0.0414375	0.485866	0.205847	0.674649	0.379328	0.145619	0.0925927	0.959764	0.827204	0.236977	4	2	1	18	12	3
c120947_g1_i1	TAIR|locus:2086488 - symbol:AITR1 "AT3G27250" species:3702 "Arabidopsis thaliana" [GO:0003674 "molecular_function" evidence=ND] [GO:0005634 "nucleus" evidence=ISM] [GO:0008150 "biological_process" evidence=ND] TAIR:locus:2086488 Proteomes:UP000006548 EMBL:CP002686 EMBL:AP000381 OrthoDB:EOG09360M4K EMBL:BT012643 EMBL:AK221572 RefSeq:NP_001326277.1 RefSeq:NP_189361.1 UniGene:At.37094 STRING:3702.AT…	.	GAU32686.1 hypothetical protein TSUD_145600 [Trifolium subterraneum]	.	3847.GLYMA19G22560.1	XM_004489529 PREDICTED: Cicer arietinum uncharacterized LOC101497905 (LOC101497905), mRNA	mtr:MTR_6g023190 hypothetical protein	0.86	1.57	1.59	8.04	4.99	5.02	4.00766	2.7836	0.000361494	0.0314178	1.87123	3.54588	1.63466	1.86992	2.10911	3.84146	3.47634	3.31984	28	50	50	254	157	151
c140264_g5_i1	TAIR|locus:2012883 - symbol:AT1G20300 species:3702 "Arabidopsis thaliana" [GO:0005739 "mitochondrion" evidence=ISM;IDA] InterPro:IPR011990 InterPro:IPR002885 TAIR:locus:2012883 GO:GO:0043231 EMBL:CP002684 Proteomes:UP000006548 GO:GO:0005739 GO:GO:0003723 Gene3D:1.25.40.10 SUPFAM:SSF48452 GO:GO:0009451 GO:GO:0004519 Pfam:PF13041 TIGRFAMs:TIGR00756 PROSITE:PS51375 Pfam:PF01535 EMBL:AC026234 eggNOG:…	sp|Q9LN22|PPR54_ARATH Pentatricopeptide repeat-containing protein At1g20300, mitochondrial OS=Arabidopsis thaliana GN=At1g20300 PE=2 SV=1	GAU24948.1 hypothetical protein TSUD_311830 [Trifolium subterraneum]	G7J5W4_MEDTR/218-354 G7J5W4.1 PF17177.1;PPR_long;	3847.GLYMA06G02351.1	CU013531 M.truncatula DNA sequence from clone MTH2-176B17 on chromosome 3, complete sequence	mtr:MTR_3g114700 PPR containing plant-like protein	0.3	0.09	1.43	3.02	0.47	5.33	4.00445	2.24053	0.0378669	0.468375	1.23516	2.70846	1.03744	0.277878	2.39018	3.02502	1.23568	3.86469	14	4	64	136	21	228
c13696_g1_i1	TAIR|locus:2097273 - symbol:AT3G32980 "AT3G32980" species:3702 "Arabidopsis thaliana" [GO:0004601 "peroxidase activity" evidence=IEA;ISS] [GO:0005576 "extracellular region" evidence=ISM;IEA] [GO:0006979 "response to oxidative stress" evidence=IEA] [GO:0020037 "heme binding" evidence=IEA] [GO:0042744 "hydrogen peroxide catabolic process" evidence=IEA] [GO:0046872 "metal ion binding" evidence=IEA] …	sp|P15232|PER1B_ARMRU Peroxidase C1B OS=Armoracia rusticana GN=PRXC1B PE=3 SV=1	BAD97438.1 peroxidase [Pisum sativum]	A0A072VFU7_MEDTR/45-294 A0A072VFU7.1 PF00141.20;peroxidase;	3847.GLYMA09G02610.1	AB193819 Pisum sativum mRNA for peroxidase, complete cds, clone:PsPOX21	mtr:MTR_2g029815 peroxidase family protein	12.43	10.01	2.79	7.34	74.36	16.98	4.00148	0.670486	0.0428692	0.493064	0.636315	1.43613	0.983599	0.663689	0.261656	0.505887	2.71122	1.09128	13	11	3	8	86	19
c126411_g1_i1	.	.	.	.	.	.	.	0.38	1.48	0.38	2.27	4.38	3	3.99726	-1.17182	0.0278954	0.410896	0.158351	0.59467	0.104584	0.277878	0.0925927	0.39506	0.827204	0.561747	1	4	1	6	12	8
c144251_g1_i4	TAIR|locus:2043273 - symbol:AT2G47710 "AT2G47710" species:3702 "Arabidopsis thaliana" [GO:0006950 "response to stress" evidence=IEA] [GO:0016787 "hydrolase activity" evidence=IEA] [GO:0005773 "vacuole" evidence=IDA] [GO:0005794 "Golgi apparatus" evidence=IDA] [GO:0005886 "plasma membrane" evidence=IDA] InterPro:IPR006016 Pfam:PF00582 InterPro:IPR006015 InterPro:IPR014729 TAIR:locus:2043273 Proteo…	sp|O65458|BGL03_ARATH Beta-glucosidase 3 OS=Arabidopsis thaliana GN=BGLU3 PE=3 SV=2	XP_003591541.1 universal stress protein PHOS34 isoform X1 [Medicago truncatula] <AES61792.1 universal stress family protein [Medicago truncatula] <AFK47017.1 unknown [Medicago truncatula]	G7IF74_MEDTR/12-161 G7IF74.1 PF00582.23;Usp;	3847.GLYMA10G02340.1	XM_003591493 Medicago truncatula universal stress family protein mRNA	cam:101494457 universal stress protein A-like protein	0.26	0.33	0.67	3.93	0.13	2.04	3.99454	1.13062	0.0332779	0.442294	0.837186	1.77397	0.679398	0.614498	1.21766	2.83642	0.331225	2.15426	8	10	20	117	4	58
c135005_g1_i1	UNIPROTKB|Q5VQG4 - symbol:RFS "Galactinol--sucrose galactosyltransferase" species:39947 "Oryza sativa Japonica Group" [GO:0047274 "galactinol-sucrose galactosyltransferase activity" evidence=IDA] InterPro:IPR013785 Proteomes:UP000059680 GO:GO:0005975 Gene3D:3.20.20.70 InterPro:IPR017853 SUPFAM:SSF51445 EMBL:AP014957 EMBL:AP008207 EMBL:CM000138 EMBL:AP003282 GO:GO:0047274 InterPro:IPR008811 PANTHE…	sp|Q8VWN6|RFS_PEA Galactinol--sucrose galactosyltransferase OS=Pisum sativum GN=RFS PE=1 SV=1	ALO17652.1 raffinose synthase [Lens culinaris] <ALO17653.1 raffinose synthase [Lens culinaris]	G7J4U7_MEDTR/28-771 G7J4U7.1 PF05691.9;Raffinose_syn;	3847.GLYMA06G18890.1	AJ426475 Pisum sativum mRNA for raffinose synthase (rfs gene)	mtr:MTR_3g077280 galactinol-raffinose galactosyltransferase	0.08	0.36	0.16	0.49	1.02	1.06	3.98157	-0.158709	0.0130919	0.27431	0.368321	1.13513	0.202095	0.563571	0.339296	0.704867	1.38571	1.3148	2	9	4	12	25	25
c145900_g3_i1	.	.	.	.	.	.	.	0.25	0.17	0.26	1.64	0.86	0.72	3.97849	-0.81565	0.0195065	0.340264	0.233569	0.759401	0.293432	0.145619	0.261656	0.998189	0.718266	0.561747	3	2	3	19	10	8
c125843_g1_i1	.	.	.	.	.	AC229696 Medicago truncatula clone mth2-20h11, complete sequence	.	0.19	0.1	0.4	1.88	0.69	0.72	3.97659	-0.953065	0.0301191	0.424538	0.205346	0.679418	0.202095	0.0746459	0.339296	0.998189	0.537686	0.50238	2	1	4	19	7	7
c143621_g3_i1	TAIR|locus:2141936 - symbol:SS4 "AT4G18240" species:3702 "Arabidopsis thaliana" [GO:0004373 "glycogen (starch) synthase activity" evidence=IEA] [GO:0009011 "starch synthase activity" evidence=IBA] [GO:0009501 "amyloplast" evidence=IEA] [GO:0009507 "chloroplast" evidence=ISM;IDA] [GO:0016757 "transferase activity, transferring glycosyl groups" evidence=ISS] [GO:0019252 "starch biosynthetic process…	sp|Q0WVX5|SSY4_ARATH Probable starch synthase 4, chloroplastic/amyloplastic OS=Arabidopsis thaliana GN=SS4 PE=1 SV=1	PNX72618.1 putative starch synthase 4 chloroplastic/amyloplastic-like [Trifolium pratense]	A0A072UNK6_MEDTR/781-956 A0A072UNK6.1 PF00534.17;Glycos_transf_1;	3847.GLYMA05G25790.1	XM_004504647 PREDICTED: Cicer arietinum probable starch synthase 4, chloroplastic/amyloplastic (LOC101496673), mRNA	cam:101496673 probable starch synthase 4, chloroplastic/amyloplastic	0.09	0.07	0.05	0.11	0.55	0.24	3.97648	-0.693412	0.0337812	0.443477	0.257397	0.786514	0.379328	0.213263	0.1796	0.336281	1.34964	0.673619	4	3	2	5	24	10
c131779_g6_i6	TAIR|locus:2038545 - symbol:AT1G06210 species:3702 "Arabidopsis thaliana" [GO:0005634 "nucleus" evidence=ISM] [GO:0005795 "Golgi stack" evidence=ISS] [GO:0006886 "intracellular protein transport" evidence=IEA;ISS] [GO:0006891 "intra-Golgi vesicle-mediated transport" evidence=ISS] [GO:0008565 "protein transporter activity" evidence=ISS] [GO:0016020 "membrane" evidence=IEA] [GO:0005737 "cytoplasm" …	sp|Q9LNC6|TOL2_ARATH TOM1-like protein 2 OS=Arabidopsis thaliana GN=TOL2 PE=1 SV=1	GAV83649.1 VHS domain-containing protein/GAT domain-containing protein [Cephalotus follicularis]	B9T1B0_RICCO/20-165 B9T1B0.1 PF00790.16;VHS;	3694.POPTR_0005s24650.1	XM_004493721 PREDICTED: Cicer arietinum target of Myb protein 1 (LOC101488604), mRNA	cam:101488604 target of Myb protein 1	0.7	0.71	4.24	7.28	10.39	7.46	3.97446	1.83343	0.0127164	0.271058	1.07707	2.668	0.679398	0.51078	2.04103	2.39299	3.08481	2.52621	8	8	47	81	116	80
c142004_g5_i7	UNIPROTKB|I1LIV8 - symbol:GLYMA_11G103700 "Uncharacterized protein" species:3847 "Glycine max" [GO:0000470 "maturation of LSU-rRNA" evidence=IBA] [GO:0003723 "RNA binding" evidence=IBA] [GO:0006412 "translation" evidence=IBA] [GO:0022625 "cytosolic large ribosomal subunit" evidence=IBA] InterPro:IPR004037 PROSITE:PS01082 InterPro:IPR004038 Pfam:PF01248 InterPro:IPR001921 GO:GO:0003723 GO:GO:00064…	sp|P35685|RL7A1_ORYSJ 60S ribosomal protein L7a-1 OS=Oryza sativa subsp. japonica GN=RPL7A-1 PE=2 SV=1	XP_013456527.1 60S ribosomal protein L7a-2 [Medicago truncatula] <AFK34452.1 unknown [Medicago truncatula] <AFK45905.1 unknown [Medicago truncatula] <KEH30558.1 ribosomal protein L7Ae/L30e/S12e/Gadd45 family protein [Medicago truncatula]	A0A072TYM4_MEDTR/115-210 A0A072TYM4.1 PF01248.23;Ribosomal_L7Ae;	3847.GLYMA11G11040.1	XM_013601073 Medicago truncatula ribosomal protein L7Ae/L30e/S12e/Gadd45 family protein mRNA	mtr:MTR_4g074260 ribosomal protein L7Ae/L30e/S12e/Gadd45 family protein	0.18	2.11	1.23	7.03	7.1	0.15	3.9702	1.93121	0.0535693	0.539636	1.19529	2.26491	0.379328	1.76112	1.44541	3.14118	3.41658	0.236977	4	45	26	149	150	3
c89016_g1_i1	UNIPROTKB|I1JVJ2 - symbol:GLYMA_04G106500 "Uncharacterized protein" species:3847 "Glycine max" [GO:0005737 "cytoplasm" evidence=IBA] [GO:0030001 "metal ion transport" evidence=IBA] [GO:0046914 "transition metal ion binding" evidence=IBA] [GO:0046916 "cellular transition metal ion homeostasis" evidence=IBA] InterPro:IPR006121 InterPro:IPR036163 Pfam:PF00403 PROSITE:PS50846 GO:GO:0005737 Proteomes:…	sp|O81464|HIP24_ARATH Heavy metal-associated isoprenylated plant protein 24 OS=Arabidopsis thaliana GN=HIPP24 PE=1 SV=1	PNX98131.1 heavy metal-associated isoprenylated plant protein 26-like [Trifolium pratense]	I3SD34_MEDTR/29-87 I3SD34.1 PF00403.23;HMA;	3847.GLYMA04G12040.1	XM_013605378 Medicago truncatula heavy metal transport/detoxification superfamily protein mRNA	cam:101510690 heavy metal-associated isoprenylated plant protein 26	0.08	0.08	0.49	1.7	0.08	1.35	3.96972	-0.80839	0.067869	0.597056	0.220764	0.709113	0.104584	0.0746459	0.483063	1.0721	0.0902035	0.965035	1	1	6	21	1	16
c140237_g1_i1	.	.	.	.	.	.	.	0.24	0.16	0.25	1.31	0.41	1.36	3.96952	-0.816419	0.0231704	0.370819	0.233569	0.749371	0.293432	0.145619	0.261656	0.8797	0.403378	0.965035	3	2	3	16	5	16
c139908_g5_i1	.	.	.	.	.	.	.	0.15	15.19	8.92	20.51	34.04	40.7	3.96487	2.9904	0.0215138	0.357392	1.69411	3.68539	0.104584	2.68178	2.29596	3.02502	3.97367	4.05748	1	102	59	136	228	263
c137417_g2_i3	TAIR|locus:2125452 - symbol:AT4G03140 "AT4G03140" species:3702 "Arabidopsis thaliana" [GO:0005575 "cellular_component" evidence=ND] [GO:0016491 "oxidoreductase activity" evidence=ISS] [GO:0055114 "oxidation-reduction process" evidence=ISS] InterPro:IPR020904 PROSITE:PS00061 InterPro:IPR002347 TAIR:locus:2125452 Proteomes:UP000006548 EMBL:CP002687 GO:GO:0016491 InterPro:IPR036291 SUPFAM:SSF51735 R…	sp|F1SWA0|ZERSY_ZINZE Zerumbone synthase OS=Zingiber zerumbet GN=ZSD1 PE=1 SV=1	XP_013450332.1 zerumbone synthase [Medicago truncatula] <KEH24360.1 short-chain dehydrogenase/reductase [Medicago truncatula]	A0A072UF24_MEDTR/42-284 A0A072UF24.1 PF13561.3;adh_short_C2;	3847.GLYMA03G36670.2	XM_013594878 Medicago truncatula short-chain dehydrogenase/reductase mRNA	mtr:MTR_7g107670 short-chain dehydrogenase/reductase	0.91	1.74	0.82	6.32	5.51	3.2	3.96363	1.59681	0.003204	0.127167	1.1001	2.45487	1.08934	1.31433	0.896622	2.65591	2.73937	1.96932	15	28	13	101	88	49
c135229_g2_i1	SGD|S000007347 - symbol:YGR109W-B "Retrotransposon TYA Gag and TYB Pol genes" species:559292 "Saccharomyces cerevisiae S288C" [GO:0003964 "RNA-directed DNA polymerase activity" evidence=IEA;ISS] [GO:0046872 "metal ion binding" evidence=IEA] [GO:0004519 "endonuclease activity" evidence=IEA] [GO:0000943 "retrotransposon nucleocapsid" evidence=ISS] [GO:0071897 "DNA biosynthetic process" evidence=IEA…	sp|Q99315|YG31B_YEAST Transposon Ty3-G Gag-Pol polyprotein OS=Saccharomyces cerevisiae (strain ATCC 204508 / S288c) GN=TY3B-G PE=1 SV=3	AAQ82033.1 gag/pol polyprotein, partial [Pisum sativum]	A0A087HB19_ARAAL/937-1097 A0A087HB19.1 PF00078.24;RVT_1;	29760.VIT_18s0075g00240.t01	M16855 Broad bean (V.faba) BamHI repetitive element, 990 bp family	gmx:106797265 uncharacterized protein LOC106797265	0.12	0.06	0.31	1.1	0.61	0.57	3.96318	-0.811982	0.0231962	0.370934	0.229904	0.765599	0.202095	0.0746459	0.41297	0.959764	0.718266	0.618767	2	1	5	18	10	9
c127530_g1_i1	TAIR|locus:2077081 - symbol:ATRAB28 "AT3G22490" species:3702 "Arabidopsis thaliana" [GO:0003674 "molecular_function" evidence=ND] [GO:0005737 "cytoplasm" evidence=ISM] [GO:0009793 "embryo development ending in seed dormancy" evidence=ISS] [GO:0006970 "response to osmotic stress" evidence=IEP] [GO:0009414 "response to water deprivation" evidence=IEP] [GO:0009737 "response to abscisic acid" evidenc…	sp|P09444|LEA34_GOSHI Late embryogenesis abundant protein D-34 OS=Gossypium hirsutum PE=3 SV=1	XP_004495777.1 PREDICTED: late embryogenesis abundant protein D-34 isoform X2 [Cicer arietinum]	A0A072VMJ1_MEDTR/115-173 A0A072VMJ1.1 PF04927.9;SMP;	3847.GLYMA10G30090.1	XM_004495720 PREDICTED: Cicer arietinum late embryogenesis abundant protein D-34 (LOC101490476), transcript variant X2, mRNA	cam:101490476 late embryogenesis abundant protein D-34	0.29	2.97	0.99	5.79	5.46	5.85	3.96016	2.11285	0.00577809	0.171357	1.27954	2.94545	0.537151	2.08381	1.21766	2.84698	3.02888	2.96047	6	61	20	118	111	114
c113554_g1_i1	TAIR|locus:2199357 - symbol:MYB62 "AT1G68320" species:3702 "Arabidopsis thaliana" [GO:0000981 "RNA polymerase II transcription factor activity, sequence-specific DNA binding" evidence=IBA] [GO:0001135 "transcription factor activity, RNA polymerase II transcription factor recruiting" evidence=IBA] [GO:0003677 "DNA binding" evidence=ISS] [GO:0005634 "nucleus" evidence=ISM;IDA] [GO:0006351 "transcri…	sp|Q9C9G7|MYB62_ARATH Transcription factor MYB62 OS=Arabidopsis thaliana GN=MYB62 PE=2 SV=1	XP_003592641.2 transcription factor MYB62 [Medicago truncatula]	K7N2X3_SOYBN/20-67 K7N2X3.1 PF00249.28;Myb_DNA-binding;	3847.GLYMA20G25110.2	XM_003592593 Medicago truncatula myb transcription factor partial mRNA	mtr:MTR_1g110460 myb transcription factor	0.11	0.78	0.06	1.73	0.34	1.92	3.95133	-0.0618008	0.0360375	0.457349	0.36554	1.1444	0.202095	0.801933	0.0925927	1.39368	0.472094	1.56741	2	14	1	31	6	33
c140239_g3_i1	.	.	.	.	.	XM_003588605 Medicago truncatula exocyst complex exo70-like protein mRNA	.	0.35	1.22	0.18	2.29	2.79	2.34	3.94733	-0.645343	0.0153202	0.296133	0.250224	0.866802	0.202095	0.455984	0.0925927	0.750602	1.02313	0.826673	2	7	1	13	16	13
c127397_g1_i1	TAIR|locus:2052015 - symbol:MIOX2 "AT2G19800" species:3702 "Arabidopsis thaliana" [GO:0005506 "iron ion binding" evidence=IEA] [GO:0005737 "cytoplasm" evidence=ISM;IEA] [GO:0019310 "inositol catabolic process" evidence=IEA] [GO:0019853 "L-ascorbic acid biosynthetic process" evidence=IEA] [GO:0055114 "oxidation-reduction process" evidence=IEA] [GO:0050113 "inositol oxygenase activity" evidence=IMP…	sp|O82200|MIOX2_ARATH Inositol oxygenase 2 OS=Arabidopsis thaliana GN=MIOX2 PE=2 SV=2	XP_003630676.1 inositol oxygenase 2 [Medicago truncatula] <AET05152.1 myo-inositol oxygenase [Medicago truncatula]	I1K615_SOYBN/62-312 I1K615.1 PF05153.12;MIOX;	3847.GLYMA05G36100.1	XM_003630628 Medicago truncatula myo-inositol oxygenase mRNA	mtr:MTR_8g102150 myo-inositol oxygenase	47.43	73.7	138.06	527.78	271.25	365.56	3.94382	7.95403	3.58205e-05	0.00651167	6.53324	8.60458	6.06796	6.16669	7.36506	8.96338	8.2996	8.55075	879	1334	2472	9489	4868	6285
c80280_g1_i1	.	.	.	.	.	.	.	0.13	0.13	0.13	0.53	0.4	0.96	3.9308	-1.77264	0.068299	0.598153	0.0906074	0.344219	0.104584	0.0746459	0.0925927	0.275005	0.255272	0.50238	1	1	1	4	3	7
c140569_g1_i1	UNIPROTKB|I1MBF9 - symbol:I1MBF9 "Uncharacterized protein" species:3847 "Glycine max" [GO:0009813 "flavonoid biosynthetic process" evidence=IBA] [GO:0043231 "intracellular membrane-bounded organelle" evidence=IBA] [GO:0052696 "flavonoid glucuronidation" evidence=IBA] [GO:0080043 "quercetin 3-O-glucosyltransferase activity" evidence=IBA] [GO:0080044 "quercetin 7-O-glucosyltransferase activity" evi…	sp|O64732|U87A1_ARATH UDP-glycosyltransferase 87A1 OS=Arabidopsis thaliana GN=UGT87A1 PE=2 SV=1	XP_003615832.1 UDP-glycosyltransferase 87A1 [Medicago truncatula] <AES98790.1 UDP-glucosyltransferase family protein [Medicago truncatula]	F6GUL1_VITVI/106-396 F6GUL1.1 PF00201.15;UDPGT;	3847.GLYMA14G37770.1	XM_003615784 Medicago truncatula UDP-glucosyltransferase family protein mRNA	mtr:MTR_5g072860 UDP-glucosyltransferase family protein	2.04	1.45	1.18	4.75	4.64	12.09	3.93074	2.69646	0.00197026	0.0953652	1.79485	3.35367	2.2956	1.54186	1.54708	2.83642	3.06269	4.16189	52	36	29	117	114	284
c142072_g4_i1	.	.	.	.	.	.	.	0.1	0.2	0.1	0.5	0.5	0.83	3.92406	-1.54634	0.0414919	0.486165	0.114265	0.433802	0.104584	0.145619	0.0925927	0.336281	0.403378	0.561747	1	2	1	5	5	8
c145092_g2_i1	.	.	GAU23725.1 hypothetical protein TSUD_128290 [Trifolium subterraneum]	.	.	.	.	0.04	0.16	0.04	0.71	0.12	0.25	3.92112	-1.18496	0.0398163	0.478398	0.158351	0.551834	0.104584	0.277878	0.0925927	0.959764	0.255272	0.440465	1	4	1	18	3	6
c84944_g1_i1	.	.	.	.	.	AC154034 Medicago truncatula chromosome 7 BAC clone mth2-71n23, complete sequence	.	0.49	0.9	0.81	3.04	2.63	4	3.92009	0.352651	0.00679193	0.18677	0.54592	1.49697	0.460396	0.563571	0.613794	1.36457	1.4209	1.70543	5	9	8	30	26	38
c145765_g3_i2	UNIPROTKB|F6HP70 - symbol:VIT_16s0100g00370 "Putative uncharacterized protein" species:29760 "Vitis vinifera" [GO:0004832 "valine-tRNA ligase activity" evidence=IBA] [GO:0006438 "valyl-tRNA aminoacylation" evidence=IBA] [GO:0005829 "cytosol" evidence=IBA] HAMAP:MF_02004 InterPro:IPR001412 InterPro:IPR001584 InterPro:IPR002300 InterPro:IPR002303 InterPro:IPR009008 InterPro:IPR009080 InterPro:IPR01…	sp|Q9ZT94|POLR2_ARATH Retrovirus-related Pol polyprotein from transposon RE2 OS=Arabidopsis thaliana GN=RE2 PE=4 SV=1	PNX92571.1 histone deacetylase [Trifolium pratense]	Q6ATL7_ORYSJ/509-623 Q6ATL7.1 PF00665.23;rve;	39947.LOC_Os06g39540.1	AC235741 Glycine max strain Williams 82 clone GM_WBb0105H05, complete sequence	lang:109348071 uncharacterized LOC109348071	0.18	0.32	0.14	1.45	0.87	0.48	3.91988	-0.220751	0.0117782	0.256621	0.365656	1.08341	0.379328	0.455984	0.261656	1.42223	1.15438	0.673619	4	7	3	32	19	10
c114662_g2_i1	TAIR|locus:2171594 - symbol:AT5G47180 "AT5G47180" species:3702 "Arabidopsis thaliana" [GO:0005198 "structural molecule activity" evidence=ISS] [GO:0005789 "endoplasmic reticulum membrane" evidence=IEA] [GO:0016021 "integral component of membrane" evidence=IEA] [GO:0005886 "plasma membrane" evidence=IDA] [GO:0005783 "endoplasmic reticulum" evidence=IDA] InterPro:IPR016763 PIRSF:PIRSF019693 InterPr…	sp|Q9LVU1|VAP21_ARATH Vesicle-associated protein 2-1 OS=Arabidopsis thaliana GN=PVA21 PE=1 SV=1	XP_004508956.1 PREDICTED: vesicle-associated protein 2-1-like [Cicer arietinum]	I1MV63_SOYBN/9-117 I1MV63.1 PF00635.23;Motile_Sperm;	3847.GLYMA17G15590.1	XM_004508899 PREDICTED: Cicer arietinum vesicle-associated protein 2-1-like (LOC101497009), mRNA	cam:101497009 vesicle-associated protein 2-1-like	1.61	0.91	1.66	7.34	5.67	6.1	3.91618	1.40088	0.00401628	0.142752	0.99406	2.32202	1.23469	0.614498	1.13299	2.3785	2.322	2.26557	18	10	18	80	62	64
c78914_g1_i1	.	.	.	.	.	CT573502 Medicago truncatula chromosome 5 clone mte1-69f21, COMPLETE SEQUENCE	.	0.43	0.64	0.22	0.65	1.28	3.74	3.91373	-1.16704	0.0422323	0.490925	0.169317	0.56382	0.202095	0.213263	0.0925927	0.211011	0.472094	1.00836	2	3	1	3	6	17
c128144_g1_i1	.	.	.	.	.	U24398 Pisum sativum Peaci11.8 (peaci11.8) mRNA, complete cds	.	83.92	195.16	258.38	825.29	622.48	841.36	3.91372	7.2782	1.70436e-05	0.00375812	5.89341	7.95026	5.1982	5.89528	6.58674	7.92058	7.83114	8.09907	475	1102	1435	4596	3514	4591
c138350_g1_i2	TAIR|locus:2121387 - symbol:NAC073 "NAC domain containing protein 73" species:3702 "Arabidopsis thaliana" [GO:0005634 "nucleus" evidence=ISM;IDA] [GO:0006351 "transcription, DNA-templated" evidence=IEA] [GO:0007275 "multicellular organism development" evidence=ISS] [GO:0003700 "DNA binding transcription factor activity" evidence=ISS] [GO:0045893 "positive regulation of transcription, DNA-template…	sp|O49459|NAC73_ARATH NAC domain-containing protein 73 OS=Arabidopsis thaliana GN=NAC073 PE=2 SV=1	XP_013456941.1 NAC domain-containing protein 10 [Medicago truncatula] <KEH30972.1 NAC transcription factor-like protein [Medicago truncatula]	G7LJA4_MEDTR/69-208 G7LJA4.1 PF02365.12;NAM;	3847.GLYMA07G32250.1	XM_013601487 Medicago truncatula NAC transcription factor-like protein mRNA	mtr:MTR_4g088245 NAC transcription factor-like protein	0.28	0.29	0.17	1.32	0.87	1.13	3.91281	0.117504	0.00782472	0.202541	0.468435	1.3356	0.610027	0.455984	0.339296	1.42223	1.23568	1.3489	7	7	4	32	21	26
c145723_g2_i3	UNIPROTKB|K4C7L2 - symbol:K4C7L2 "Uncharacterized protein" species:4081 "Solanum lycopersicum" [GO:0005802 "trans-Golgi network" evidence=IBA] GO:GO:0005769 Gene3D:2.60.40.10 InterPro:IPR013783 Proteomes:UP000004994 GO:GO:0005802 eggNOG:KOG1953 eggNOG:ENOG410YEPC KO:K20306 InterPro:IPR013935 PANTHER:PTHR21512 Pfam:PF08626 GO:GO:0000919 OMA:HEMTHME OrthoDB:EOG093600FV RefSeq:XP_004241792.1 STRING:…	sp|Q0JBY9|TR120_ORYSJ Trafficking protein particle complex II-specific subunit 120 homolog OS=Oryza sativa subsp. japonica GN=TRS120 PE=2 SV=1	XP_007161157.1 hypothetical protein PHAVU_001G047300g [Phaseolus vulgaris] <ESW33151.1 hypothetical protein PHAVU_001G047300g [Phaseolus vulgaris]	K4C7L2_SOLLC/293-757 K4C7L2.1 PF08626.8;TRAPPC9-Trs120;	4081.Solyc06g065840.2.1	.	pvu:PHAVU_001G047300g hypothetical protein	0.15	0.38	0.08	0.61	0.68	1.35	3.91029	-0.88518	0.0204078	0.349398	0.21147	0.72493	0.202095	0.339722	0.0925927	0.505887	0.660548	1.00836	2	5	1	8	9	17
c139915_g5_i1	UNIPROTKB|C6SYX2 - symbol:GLYMA_02G143200 "Histone H2A" species:3847 "Glycine max" [GO:0000790 "nuclear chromatin" evidence=IBA] [GO:0003677 "DNA binding" evidence=IBA] [GO:0006342 "chromatin silencing" evidence=IBA] InterPro:IPR002119 InterPro:IPR007125 InterPro:IPR009072 Pfam:PF00125 PRINTS:PR00620 SMART:SM00414 GO:GO:0046982 GO:GO:0000790 GO:GO:0003677 Proteomes:UP000008827 SUPFAM:SSF47113 GO:…	sp|Q8S857|H2AV2_ORYSJ Probable histone H2A variant 2 OS=Oryza sativa subsp. japonica GN=Os10g0418000 PE=2 SV=1	XP_003590550.1 histone H2A variant 1 [Medicago truncatula] <AES60801.1 core histone H2A/H2B/H3/H4 [Medicago truncatula] <AFK35139.1 unknown [Medicago truncatula] <GAU41195.1 hypothetical protein TSUD_26200 [Trifolium subterraneum] <PNY11690.1 putative histone H2A variant 3-like protein [Trifolium pratense]	V4MJ21_EUTSA/3-105 V4MJ21.1 PF00125.21;Histone;	4641.GSMUA_Achr8P26920_001	XM_004495095 PREDICTED: Cicer arietinum histone H2A variant 1 (LOC101489506), mRNA	mtr:MTR_1g071040 core histone H2A/H2B/H3/H4	0.49	0.37	0.25	0.76	3.76	0.26	3.90814	-0.710827	0.0698152	0.603449	0.257397	0.703649	0.379328	0.213263	0.1796	0.39506	1.55366	0.162228	4	3	2	6	30	2
c143520_g1_i2	TAIR|locus:2091672 - symbol:AT3G14470 "AT3G14470" species:3702 "Arabidopsis thaliana" [GO:0005524 "ATP binding" evidence=IEA] [GO:0005576 "extracellular region" evidence=ISM] [GO:0006952 "defense response" evidence=ISS] [GO:0043531 "ADP binding" evidence=IEA] [GO:0005515 "protein binding" evidence=IPI] InterPro:IPR001611 InterPro:IPR002182 Pfam:PF00931 Pfam:PF13855 InterPro:IPR003591 InterPro:IPR…	sp|Q7XA40|RGA3_SOLBU Putative disease resistance protein RGA3 OS=Solanum bulbocastanum GN=RGA3 PE=2 SV=2	GAU30049.1 hypothetical protein TSUD_332180 [Trifolium subterraneum]	I1N910_SOYBN/170-470 I1N910.2 PF00931.19;NB-ARC;	3847.GLYMA19G32150.1	XM_012713824 PREDICTED: Cicer arietinum putative disease resistance protein RGA4 (LOC101499030), mRNA	ccaj:109796349 disease resistance protein RGA2-like	0.48	0.85	0.43	3.41	2.2	2.07	3.90496	0.506798	0.00676112	0.186353	0.601449	1.60512	0.610027	0.711257	0.483063	1.81557	1.58502	1.41478	7	12	6	48	31	28
c124280_g1_i1	.	.	.	.	.	.	.	0.2	2.5	5.27	22.01	12.07	0.21	3.90275	2.06115	0.0824748	0.647014	1.19123	2.30925	0.202095	1.21882	2.15277	3.63748	3.12804	0.162228	2	25	52	218	120	2
c91711_g1_i1	.	.	YP_009430382.1 orf115 (mitochondrion) [Bupleurum falcatum] <ARR27514.1 orf115 (mitochondrion) [Bupleurum falcatum]	K7ME03_SOYBN/15-126 K7ME03.1 PF09668.7;Asp_protease;	39947.LOC_Os05g15840.1	KC189947 Vicia faba mitochondrion, complete genome	osa:107280856 uncharacterized protein LOC107280856	0.03	0.14	0.36	1.49	0.41	0.46	3.90053	0.172025	0.0307681	0.42932	0.446976	1.29361	0.104584	0.339722	0.896622	1.93922	0.976587	0.965035	1	5	13	54	15	16
[truncated: 23,233 more rows]
