# Supplementary material for: Transcriptomic analysis reveals candidate genes associated with salinity stress tolerance during the early vegetative stage in fababean genotype, Hassawi-2
Source: Sci Rep. 2023 Dec 1;13:21223. doi: 10.1038/s41598-023-48118-0 (PMC10692206; doi:10.1038/s41598-023-48118-0)
Supplement: Supplementary file 6 — Supplementary Table 4. [file 41598_2023_48118_MOESM6_ESM.xlsx]

## Sheet: data2
Table S4: List of Differentially expressed Genes (DEGs FVS12h/FVC0h) using different data bases
Contig	GO	UniProt	NR	Pfam	EggNOG	NT	KO_EUK	FVC-0h-1_FPKM	FVC-0h-2_FPKM	FVC-0h-3_FPKM	FVS-12h-1_FPKM	FVS-12h-2_FPKM	FVS-12h-3_FPKM	FVS-12h/FVC-0h.fc	FVS-12h/FVC-0h.logCPM	FVS-12h/FVC-0h.raw.pval	FVS-12h/FVC-0h.bh.pval	FVC-0h.mean	FVS-12h.mean	N_FVC-0h-1	N_FVC-0h-2	N_FVC-0h-3	N_FVS-12h-1	N_FVS-12h-2	N_FVS-12h-3	FVC-0h-1_Read_Count	FVC-0h-2_Read_Count	FVC-0h-3_Read_Count	FVS-12h-1_Read_Count	FVS-12h-2_Read_Count	FVS-12h-3_Read_Count
c138313_g1_i3	.	sp|P28639|DHN1_PEA Dehydrin DHN1 OS=Pisum sativum GN=DHN1 PE=2 SV=1	AAB51380.1 dehydrin 2 [Pisum sativum]	.	.	X63062 P.sativum mRNA for dehydrin DHN2	mtr:MTR_6g084640 dehydrin	1.3	6.12	1.08	505.03	354.48	275.15	125.544	7.65659	2.02375e-26	4.78069e-22	1.8764	8.59608	1.54934	2.84092	1.23894	9.08284	8.56862	8.13677	25	115	20	8493	5661	5354
c134255_g1_i3	TAIR|locus:2156657 - symbol:AT5G52390 "AT5G52390" species:3702 "Arabidopsis thaliana" [GO:0003674 "molecular_function" evidence=ND] [GO:0008150 "biological_process" evidence=ND] TAIR:locus:2156657 Proteomes:UP000006548 EMBL:CP002688 EMBL:AB019226 EMBL:AY091116 EMBL:AY122980 RefSeq:NP_200052.1 UniGene:At.29617 STRING:3702.AT5G52390.1 EnsemblPlants:AT5G52390.1 GeneID:835315 Gramene:AT5G52390.1 KEGG…	.	GAU36136.1 hypothetical protein TSUD_292960 [Trifolium subterraneum]	A0A072UA78_MEDTR/22-188 A0A072UA78.1 PF06521.8;PAR1;	3847.GLYMA09G25420.1	XM_013596839 Medicago truncatula PAR1 protein mRNA	mtr:MTR_6g452730 PAR1 protein	0.34	4.12	0.49	21.81	220.32	379.77	119.716	6.36871	1.80886e-11	1.25679e-08	1.02987	6.64575	0.470267	2.05756	0.561776	4.24094	7.49187	8.20443	5	59	7	281	2676	5612
c140920_g2_i2	UNIPROTKB|K7MGB8 - symbol:GLYMA_16G107200 "Uncharacterized protein" species:3847 "Glycine max" [GO:0004197 "cysteine-type endopeptidase activity" evidence=IBA] [GO:0005615 "extracellular space" evidence=IBA] [GO:0005764 "lysosome" evidence=IBA] [GO:0051603 "proteolysis involved in cellular protein catabolic process" evidence=IBA] InterPro:IPR000668 InterPro:IPR013128 Pfam:PF00112 PRINTS:PR00705 S…	sp|P22895|P34_SOYBN P34 probable thiol protease OS=Glycine max PE=1 SV=1	XP_003593772.2 ervatamin-B [Medicago truncatula] <AES64023.2 papain family cysteine protease [Medicago truncatula]	G7ILJ3_MEDTR/141-358 G7ILJ3.2 PF00112.20;Peptidase_C1;	3847.GLYMA16G17210.2	XM_019055809 PREDICTED: Bemisia tabaci cathepsin L1 (LOC109040040), transcript variant X2, mRNA	mtr:MTR_2g015920 papain family cysteine protease	0.19	0.05	0.3	0.6	25	19.15	65.9987	3.13698	7.00618e-08	1.14008e-05	0.318915	3.38715	0.387685	0.0753367	0.493722	0.766411	4.91479	4.48025	4	1	6	11	436	407
c121543_g1_i1	UNIPROTKB|I1LPC9 - symbol:GLYMA_12G021300 "Uncharacterized protein" species:3847 "Glycine max" [GO:0004553 "hydrolase activity, hydrolyzing O-glycosyl compounds" evidence=IBA] [GO:0030247 "polysaccharide binding" evidence=IBA] [GO:0046658 "anchored component of plasma membrane" evidence=IBA] InterPro:IPR000490 Pfam:PF00332 PROSITE:PS00587 GO:GO:0005975 GO:GO:0030247 InterPro:IPR017853 SUPFAM:SSF5…	sp|A7PQW3|E13B_VITVI Glucan endo-1,3-beta-glucosidase OS=Vitis vinifera GN=VIT_06s0061g00120 PE=1 SV=2	XP_003607319.1 glucan endo-1,3-beta-glucosidase [Medicago truncatula] <AES89516.1 glucan endo-1,3-beta-glucosidase [Medicago truncatula]	G7JQL6_MEDTR/97-403 G7JQL6.2 PF00332.15;Glyco_hydro_17;	3847.GLYMA12G02410.1	XM_003607271 Medicago truncatula glucan endo-1,3-beta-glucosidase mRNA	mtr:MTR_4g076470 glucan endo-1,3-beta-glucosidase	7.16	27.28	5.38	81.46	726.71	1280.47	48.2593	8.61182	6.6969e-11	3.95502e-08	3.85479	8.88896	3.61502	4.9121	3.03726	6.54549	9.68609	10.4353	146	543	106	1450	12300	26414
c115669_g1_i1	UNIPROTKB|P83667 - symbol:P83667 "Kunitz-type serine protease inhibitor DrTI" species:72433 "Delonix regia" [GO:0004867 "serine-type endopeptidase inhibitor activity" evidence=IDA] [GO:0005575 "cellular_component" evidence=ND] InterPro:IPR002160 Pfam:PF00197 PRINTS:PR00291 SMART:SM00452 GO:GO:0005576 GO:GO:0004867 InterPro:IPR011065 SUPFAM:SSF50386 PDB:1R8N PDBsum:1R8N ProteinModelPortal:P83667 S…	sp|O82711|PIP22_PEA Kunitz-type trypsin inhibitor-like 2 protein OS=Pisum sativum GN=PIP20-2 PE=3 SV=1	O82711.1 RecName: Full=Kunitz-type trypsin inhibitor-like 2 protein; AltName: Full=Protease inhibitor from pea 2; Flags: Precursor <CAA09607.1 profucosidase [Pisum sativum]	G7KMU7_MEDTR/31-203 G7KMU7.1 PF00197.15;Kunitz_legume;	3847.GLYMA09G28310.1	X82595 P.sativum fuc gene	mtr:MTR_6g059730 Kunitz type trypsin inhibitor / Alpha-fucosidase	0.39	2.01	3.65	6.84	103.95	228.68	48.1906	5.30907	1.84356e-08	4.03245e-06	1.23952	5.35161	0.470267	1.22661	2.02167	2.56248	6.21814	7.27422	5	25	45	77	1098	2936
c135738_g6_i3	UNIPROTKB|I1JLN5 - symbol:GLYMA_03G069400 "Uncharacterized protein" species:3847 "Glycine max" [GO:0004350 "glutamate-5-semialdehyde dehydrogenase activity" evidence=IBA] [GO:0005737 "cytoplasm" evidence=IBA] [GO:0006561 "proline biosynthetic process" evidence=IBA] HAMAP:MF_00412 HAMAP:MF_00456 InterPro:IPR000965 InterPro:IPR005715 InterPro:IPR005766 InterPro:IPR015590 InterPro:IPR016161 InterPro…	sp|O65361|P5CS_MESCR Delta-1-pyrroline-5-carboxylate synthase OS=Mesembryanthemum crystallinum GN=P5CS PE=2 SV=1	XP_013454958.1 delta-1-pyrroline-5-carboxylate synthase isoform X1 [Medicago truncatula] <KEH29006.1 delta-1-pyrroline-5-carboxylate synthetase [Medicago truncatula]	A0A072UH55_MEDTR/322-613 A0A072UH55.1 PF00171.19;Aldedh;	3847.GLYMA03G12240.1	XM_013599504 Medicago truncatula delta-1-pyrroline-5-carboxylate synthetase mRNA	mtr:MTR_4g020110 delta-1-pyrroline-5-carboxylate synthetase	0.77	1.1	0.47	16.02	55.32	51.95	45.1747	5.85256	1.9756e-21	1.55566e-17	1.77407	6.63947	2.00211	1.96154	1.35855	5.50323	7.28405	7.13114	39	54	23	696	2315	2657
c108258_g1_i1	TAIR|locus:2165427 - symbol:DFR "AT5G42800" species:3702 "Arabidopsis thaliana" [GO:0009718 "anthocyanin-containing compound biosynthetic process" evidence=IEA;IMP;TAS] [GO:0047890 "flavanone 4-reductase activity" evidence=IEA] [GO:0050662 "coenzyme binding" evidence=IEA] [GO:0055114 "oxidation-reduction process" evidence=IEA] [GO:0005515 "protein binding" evidence=IPI] [GO:0042406 "extrinsic com…	sp|Q40316|VESTR_MEDSA Vestitone reductase OS=Medicago sativa PE=1 SV=1	XP_003623704.1 vestitone reductase [Medicago truncatula] <ABN08314.1 NAD-dependent epimerase/dehydratase [Medicago truncatula] <AES79922.1 dihydroflavonol 4-reductase-like protein [Medicago truncatula] <AFK37037.1 unknown [Medicago truncatula]	A2Q3W4_MEDTR/8-254 A2Q3W4.1 PF01370.18;Epimerase;	3847.GLYMA09G40590.1	AF107404 Pisum sativum sophorol reductase mRNA, complete cds	mtr:MTR_7g074710 dihydroflavonol 4-reductase-like protein	0.33	0.09	0.09	0.94	12.68	16.24	44.7291	1.78126	5.88106e-07	5.8129e-05	0.185983	2.48079	0.387685	0.0753367	0.0949281	0.711321	3.237	3.49403	4	1	1	10	126	196
c133048_g2_i2	UNIPROTKB|I1NEA7 - symbol:GLYMA_20G066500 "Uncharacterized protein" species:3847 "Glycine max" [GO:0008643 "carbohydrate transport" evidence=IBA] [GO:0016021 "integral component of membrane" evidence=IBA] [GO:0051119 "sugar transmembrane transporter activity" evidence=IBA] InterPro:IPR004316 Pfam:PF03083 GO:GO:0016021 Proteomes:UP000008827 GO:GO:0051119 GO:GO:0008643 eggNOG:KOG1623 eggNOG:ENOG411…	sp|A2X3S3|SWET4_ORYSI Bidirectional sugar transporter SWEET4 OS=Oryza sativa subsp. indica GN=SWEET4 PE=2 SV=1	XP_004503589.1 PREDICTED: bidirectional sugar transporter SWEET4 [Cicer arietinum]	A0A072TWK5_MEDTR/19-108 A0A072TWK5.1 PF03083.13;MtN3_slv;	3847.GLYMA20G16160.1	XM_004503532 PREDICTED: Cicer arietinum bidirectional sugar transporter SWEET4 (LOC101488443), mRNA	cam:101488443 bidirectional sugar transporter SWEET4	0.11	0.86	0.29	17.65	24.64	18.01	42.7653	3.34454	3.21098e-17	9.48161e-14	0.493469	4.34766	0.206826	0.851282	0.422299	4.21146	4.66383	4.16768	2	15	5	275	364	324
c139458_g3_i1	TAIR|locus:2080787 - symbol:PP2CA "AT3G11410" species:3702 "Arabidopsis thaliana" [GO:0004722 "protein serine/threonine phosphatase activity" evidence=ISS;IMP;TAS] [GO:0005737 "cytoplasm" evidence=ISM] [GO:0006470 "protein dephosphorylation" evidence=IEA] [GO:0046872 "metal ion binding" evidence=IEA] [GO:0005515 "protein binding" evidence=IPI] [GO:0009409 "response to cold" evidence=IEP] [GO:0009…	sp|Q5SN75|P2C08_ORYSJ Probable protein phosphatase 2C 8 OS=Oryza sativa subsp. japonica GN=Os01g0656200 PE=2 SV=1	XP_004498408.1 PREDICTED: probable protein phosphatase 2C 51 [Cicer arietinum]	A0A072VG64_MEDTR/111-372 A0A072VG64.1 PF00481.18;PP2C;	3847.GLYMA14G32430.1	XM_004498351 PREDICTED: Cicer arietinum probable protein phosphatase 2C 51 (LOC101507599), mRNA	cam:101507599 probable protein phosphatase 2C 51	0.04	0.68	1.93	35.05	43.42	47.11	41.2548	4.9218	2.50886e-12	2.37067e-09	1.0447	5.89671	0.107116	0.934567	2.09241	5.67502	5.98206	6.03305	1	17	48	786	930	1231
c99832_g1_i1	.	.	.	.	.	.	.	0.17	0.11	0.52	22.95	4.6	12.15	41.1118	2.77797	1.24835e-10	6.14371e-08	0.378657	3.58036	0.300088	0.146934	0.68895	4.593	2.48942	3.65866	3	2	9	363	69	222
c85186_g1_i1	UNIPROTKB|K7M9J3 - symbol:GLYMA_15G043300 "Uncharacterized protein" species:3847 "Glycine max" [GO:0004568 "chitinase activity" evidence=IBA] [GO:0005576 "extracellular region" evidence=IBA] [GO:0006032 "chitin catabolic process" evidence=IBA] [GO:0008061 "chitin binding" evidence=IBA] InterPro:IPR001223 Pfam:PF00704 InterPro:IPR000677 GO:GO:0005576 GO:GO:0005975 InterPro:IPR017853 SUPFAM:SSF5144…	sp|P39657|RUAP_SOYBN RuBisCO-associated protein OS=Glycine max PE=2 SV=1	XP_004509468.1 PREDICTED: uncharacterized protein LOC101498991 [Cicer arietinum]	G7ZXA1_MEDTR/19-285 G7ZXA1.1 PF00704.25;Glyco_hydro_18;	88036.EFJ20587	XM_004489697 PREDICTED: Cicer arietinum ruBisCO-associated protein-like (LOC101497470), mRNA <gi|828294141|ref|XM_012712794.1| PREDICTED: Cicer arietinum ruBisCO-associated protein-like (LOC101508922), mRNA	cam:101498991 uncharacterized LOC101498991	0.13	5.18	7.01	10.62	239.12	305.27	40.2952	6.2871	2.15106e-06	0.000158801	1.85536	6.31287	0.206826	2.35832	3.00095	3.32908	7.664	7.94554	2	77	103	142	3017	4687
c113498_g1_i1	UNIPROTKB|I1K536 - symbol:GLYMA_05G196500 "Ammonium transporter" species:3847 "Glycine max" [GO:0005887 "integral component of plasma membrane" evidence=IBA] [GO:0008519 "ammonium transmembrane transporter activity" evidence=IBA] [GO:0015695 "organic cation transport" evidence=IBA] [GO:0019740 "nitrogen utilization" evidence=IBA] [GO:0072488 "ammonium transmembrane transport" evidence=IBA] InterP…	sp|Q84KJ6|AMT31_ORYSJ Ammonium transporter 3 member 1 OS=Oryza sativa subsp. japonica GN=AMT3-1 PE=2 SV=1	XP_004503880.1 PREDICTED: ammonium transporter 3 member 2-like [Cicer arietinum]	G7LFR8_MEDTR/31-455 G7LFR8.1 PF00909.18;Ammonium_transp;	3847.GLYMA05G33010.1	XM_003630338 Medicago truncatula ammonium transporter 1 protein mRNA	cam:101499181 ammonium transporter 3 member 2-like	0.11	0.29	0.33	1.64	10.22	20.37	37.6053	3.09184	1.53588e-09	5.41525e-07	0.501299	3.62938	0.300088	0.514859	0.68895	1.8275	4.08637	4.97427	3	8	9	40	239	581
c141730_g3_i3	TAIR|locus:2033066 - symbol:PLA-I{gamma}1 "AT1G06800" species:3702 "Arabidopsis thaliana" [GO:0004806 "triglyceride lipase activity" evidence=ISS;IDA] [GO:0006629 "lipid metabolic process" evidence=ISS] [GO:0009507 "chloroplast" evidence=ISM;IDA] [GO:0016042 "lipid catabolic process" evidence=IEA] [GO:0008970 "phosphatidylcholine 1-acylhydrolase activity" evidence=IDA] [GO:0047714 "galactolipase …	sp|Q941F1|PLA15_ARATH Phospholipase A1-Igamma1, chloroplastic OS=Arabidopsis thaliana GN=At1g06800 PE=1 SV=2	XP_013449828.1 phospholipase A1-Igamma2, chloroplastic [Medicago truncatula] <KEH23856.1 phospholipase A1 [Medicago truncatula]	A0A072U2D6_MEDTR/201-361 A0A072U2D6.1 PF01764.22;Lipase_3;	3847.GLYMA03G31570.1	XM_013594374 Medicago truncatula phospholipase A1 mRNA	mtr:MTR_7g096120 phospholipase A1	2.59	1.69	2.18	55.79	38.43	189.37	35.5365	6.22793	6.89196e-16	1.62809e-12	2.30177	6.8682	2.7449	1.81538	2.34504	6.47901	5.95432	8.17126	74	47	60	1384	912	5484
c111652_g1_i1	TAIR|locus:2149755 - symbol:FER1 "AT5G01600" species:3702 "Arabidopsis thaliana" [GO:0004322 "ferroxidase activity" evidence=IEA] [GO:0006826 "iron ion transport" evidence=IGI;ISS] [GO:0006879 "cellular iron ion homeostasis" evidence=ISS] [GO:0006880 "intracellular sequestering of iron ion" evidence=IBA] [GO:0008199 "ferric iron binding" evidence=IEA;ISS] [GO:0009507 "chloroplast" evidence=ISM;IS…	sp|P19975|FRI1_PEA Ferritin-1, chloroplastic OS=Pisum sativum PE=1 SV=2	CAA51786.1 ferritin [Pisum sativum]	G7KT76_MEDTR/91-236 G7KT76.1 PF00210.21;Ferritin;	3847.GLYMA18G43650.2	X73369 P.sativum mRNA for ferritin	mtr:MTR_7g069980 ferritin	0.07	0.15	1.41	53.12	6.13	8.95	35.473	3.20205	1.5437e-06	0.000122784	0.483601	3.62091	0.107116	0.146934	1.19675	5.41332	2.52339	2.92604	1	2	19	653	71	126
c144061_g6_i1	TAIR|locus:2159178 - symbol:AT5G61820 "AT5G61820" species:3702 "Arabidopsis thaliana" [GO:0003674 "molecular_function" evidence=ND] [GO:0008150 "biological_process" evidence=ND] [GO:0009507 "chloroplast" evidence=ISM] [GO:0005773 "vacuole" evidence=IDA] TAIR:locus:2159178 GO:GO:0016021 Proteomes:UP000006548 GO:GO:0005773 EMBL:CP002688 EMBL:AY065363 EMBL:AY117191 RefSeq:NP_001330390.1 RefSeq:NP_20…	.	ACJ85863.1 unknown [Medicago truncatula] <AFK38198.1 unknown [Medicago truncatula]	A0A072UQP9_MEDTR/33-411 A0A072UQP9.1 PF07712.9;SURNod19;	3847.GLYMA08G08660.3	AY714244 Pisum sativum MtN19-like protein mRNA, complete cds	mtr:MTR_4g094550 stress up-regulated Nod 19 protein	0.7	0.18	1.43	24.96	59.11	14.44	34.9237	2.4708	2.21922e-09	7.08441e-07	0.363262	3.32185	0.387685	0.0753367	0.626764	3.23456	4.31204	2.41893	4	1	8	132	282	83
c142722_g1_i1	TAIR|locus:2159178 - symbol:AT5G61820 "AT5G61820" species:3702 "Arabidopsis thaliana" [GO:0003674 "molecular_function" evidence=ND] [GO:0008150 "biological_process" evidence=ND] [GO:0009507 "chloroplast" evidence=ISM] [GO:0005773 "vacuole" evidence=IDA] TAIR:locus:2159178 GO:GO:0016021 Proteomes:UP000006548 GO:GO:0005773 EMBL:CP002688 EMBL:AY065363 EMBL:AY117191 RefSeq:NP_001330390.1 RefSeq:NP_20…	.	AAU14999.2 MtN19-like protein [Pisum sativum]	A0A072UZW4_MEDTR/32-410 A0A072UZW4.1 PF07712.9;SURNod19;	3847.GLYMA08G08660.3	AY714244 Pisum sativum MtN19-like protein mRNA, complete cds	mtr:MTR_4g094548 stress up-regulated Nod 19 protein	0.54	4.41	3.74	148.65	122.89	50.16	34.0567	6.39762	1.90045e-14	3.20674e-11	2.31853	7.2111	1.10842	2.88347	2.9637	7.83857	7.57063	6.22409	15	119	100	3576	2827	1408
c112106_g1_i1	UNIPROTKB|I1LIL5 - symbol:GLYMA_11G095100 "Uncharacterized protein" species:3847 "Glycine max" [GO:0004553 "hydrolase activity, hydrolyzing O-glycosyl compounds" evidence=IBA] [GO:0030247 "polysaccharide binding" evidence=IBA] [GO:0046658 "anchored component of plasma membrane" evidence=IBA] InterPro:IPR000490 Pfam:PF00332 PROSITE:PS00587 GO:GO:0005975 GO:GO:0030247 InterPro:IPR017853 SUPFAM:SSF5…	sp|A7PQW3|E13B_VITVI Glucan endo-1,3-beta-glucosidase OS=Vitis vinifera GN=VIT_06s0061g00120 PE=1 SV=2	XP_013456593.2 glucan endo-1,3-beta-glucosidase [Medicago truncatula]	A0A072ULH4_MEDTR/25-330 A0A072ULH4.1 PF00332.15;Glyco_hydro_17;	3847.GLYMA11G10080.1	NM_001279135 Cicer arietinum glucan endo-1,3-beta-glucosidase-like (LOC101509535), mRNA <gi|3900935|emb|AJ012751.1| Cicer arietinum mRNA for glucan endo-beta-1,3-glucosidase, acidic isoform	mtr:MTR_4g076255 glucan endo-1,3-beta-glucosidase	1.28	0.57	0.29	2.68	25.55	61.39	32.6896	3.90566	1.01013e-07	1.44079e-05	0.837608	4.16354	1.47128	0.619243	0.422299	1.8784	4.72349	5.88873	23	10	5	42	380	1112
c135692_g1_i2	.	.	.	.	.	.	.	0.15	0.15	0.05	6.57	1.42	5.91	32.3295	1.48233	2.12403e-08	4.44034e-06	0.203387	2.44909	0.300088	0.215145	0.0949281	3.08005	1.3815	2.88571	3	3	1	117	24	122
c103258_g1_i1	UNIPROTKB|I1LT62 - symbol:GLYMA_12G156600 "Uncharacterized protein" species:3847 "Glycine max" [GO:0004568 "chitinase activity" evidence=IBA] [GO:0005576 "extracellular region" evidence=IBA] [GO:0006032 "chitin catabolic process" evidence=IBA] [GO:0008061 "chitin binding" evidence=IBA] InterPro:IPR001223 InterPro:IPR001579 Pfam:PF00704 PROSITE:PS01095 GO:GO:0005576 GO:GO:0005975 InterPro:IPR01785…	sp|P36908|CHIA_CICAR Acidic endochitinase OS=Cicer arietinum PE=2 SV=1	XP_003592154.1 acidic endochitinase [Medicago truncatula] <AES62405.1 chitinase [Medicago truncatula]	G7ID31_MEDTR/27-283 G7ID31.1 PF00704.25;Glyco_hydro_18;	3847.GLYMA12G25740.1	AC147775 Medicago truncatula clone mth2-13d20, complete sequence	mtr:MTR_1g099310 chitinase	23.06	123.33	57.82	255.64	3040.1	3830.81	32.0718	10.3023	9.00699e-10	3.43181e-07	6.09027	10.5513	5.12247	6.95265	6.19568	8.08804	11.65	11.9157	439	2292	1063	4254	48029	73738
c119388_g1_i1	TAIR|locus:2144083 - symbol:AT5G06570 species:3702 "Arabidopsis thaliana" [GO:0005634 "nucleus" evidence=ISM] [GO:0008152 "metabolic process" evidence=IEA] [GO:0016787 "hydrolase activity" evidence=IEA] [GO:0052689 "carboxylic ester hydrolase activity" evidence=IEA] InterPro:IPR013094 Pfam:PF07859 InterPro:IPR029058 TAIR:locus:2144083 Proteomes:UP000006548 EMBL:CP002688 GO:GO:0016787 Gene3D:3.40.…	sp|Q9FG13|CXE15_ARATH Probable carboxylesterase 15 OS=Arabidopsis thaliana GN=CXE15 PE=2 SV=1	XP_004494289.1 PREDICTED: probable carboxylesterase 15 [Cicer arietinum]	A0A072U3J9_MEDTR/72-297 A0A072U3J9.1 PF07859.10;Abhydrolase_3;	3847.GLYMA03G36380.1	XM_013594820 Medicago truncatula gibberellin receptor GID1, putative mRNA	cam:101514764 probable carboxylesterase 15	0.25	0.1	0.26	8.92	9.5	4.77	31.2382	2.19654	4.37562e-11	2.87126e-08	0.3465	3.21133	0.470267	0.146934	0.422299	3.4685	3.54876	2.61671	5	2	5	158	160	98
c127273_g1_i1	TAIR|locus:2199297 - symbol:ENDO2 "AT1G68290" species:3702 "Arabidopsis thaliana" [GO:0003676 "nucleic acid binding" evidence=IEA;ISS] [GO:0004519 "endonuclease activity" evidence=ISS;IDA] [GO:0005576 "extracellular region" evidence=ISM] [GO:0006308 "DNA catabolic process" evidence=IEA;ISS] [GO:0046872 "metal ion binding" evidence=IEA] [GO:0000014 "single-stranded DNA endodeoxyribonuclease activi…	sp|Q9C9G4|ENDO2_ARATH Endonuclease 2 OS=Arabidopsis thaliana GN=ENDO2 PE=1 SV=1	XP_003592645.1 endonuclease 2 [Medicago truncatula] <AES62896.1 S1/P1 nuclease family protein [Medicago truncatula] <AFK46202.1 unknown [Medicago truncatula]	I1NFK4_SOYBN/24-284 I1NFK4.1 PF02265.13;S1-P1_nuclease;	3847.GLYMA20G25090.1	XM_003592597 Medicago truncatula S1/P1 nuclease family protein mRNA	mtr:MTR_1g110510 S1/P1 nuclease family protein	0.31	1.32	1.27	18.26	25.97	57.55	30.7015	3.96178	5.32204e-15	9.67096e-12	0.93239	4.80499	0.470267	1.08797	1.23894	4.14025	4.61347	5.66125	5	21	20	261	351	947
c124930_g1_i5	.	.	XP_003630263.1 uncharacterized protein LOC11442614 isoform X1 [Medicago truncatula] <AET04739.1 hypothetical protein MTR_8g093620 [Medicago truncatula]	.	3847.GLYMA05G32491.1	XM_006580272 PREDICTED: Glycine max uncharacterized LOC102660360 (LOC102660360), mRNA	mtr:MTR_8g093620 hypothetical protein	0.27	0.36	0.27	21.5	5.75	5	30.3163	1.86026	1.28599e-08	3.0379e-06	0.282748	2.69483	0.300088	0.280276	0.267879	3.88418	2.20544	1.99487	3	4	3	216	54	57
c142968_g2_i4	UNIPROTKB|O24379 - symbol:LOX1.2 "Linoleate 9S-lipoxygenase 2" species:4113 "Solanum tuberosum" [GO:0016165 "linoleate 13S-lipoxygenase activity" evidence=IDA] InterPro:IPR000907 InterPro:IPR001024 InterPro:IPR001246 InterPro:IPR013819 InterPro:IPR020833 InterPro:IPR020834 InterPro:IPR036392 Pfam:PF00305 Pfam:PF01477 PRINTS:PR00087 PRINTS:PR00468 PROSITE:PS00081 PROSITE:PS00711 PROSITE:PS50095 PR…	sp|P38414|LOX1_LENCU Linoleate 9S-lipoxygenase OS=Lens culinaris GN=LOX1.1 PE=2 SV=1	CAA53730.1 lipoxygenase [Pisum sativum]	G7LIY2_MEDTR/187-853 G7LIY2.1 PF00305.16;Lipoxygenase;	3847.GLYMA08G20250.1	X76124 P.sativum L. mRNA for LoxG	cam:101491624 linoleate 9S-lipoxygenase-like	1.31	1.13	1.55	6.6	65.74	71.54	29.8447	6.2464	1.69822e-11	1.21566e-08	2.5347	6.61916	2.7449	2.11224	2.74696	4.41911	7.68994	7.74843	74	62	84	320	3072	4086
c107487_g1_i1	.	.	AAF23018.1 putative ABA-induced guard cell protein [Vicia faba]	.	.	AF218806 Vicia faba putative ABA-induced guard cell protein (abg1) mRNA, complete cds	mtr:MTR_2g014040 late embryogenesis abundant domain protein, putative	0.87	2.65	3.34	96.6	59.43	59.83	27.7058	4.71236	1.13596e-19	5.36696e-16	1.42561	5.63833	0.885812	1.46938	1.92163	6.131	5.42204	5.36195	11	33	41	1084	626	766
c126047_g1_i1	TAIR|locus:2103371 - symbol:AT3G60450 species:3702 "Arabidopsis thaliana" [GO:0005634 "nucleus" evidence=ISM] [GO:0008150 "biological_process" evidence=ND] [GO:0005829 "cytosol" evidence=IDA] Pfam:PF00300 InterPro:IPR029033 TAIR:locus:2103371 Proteomes:UP000006548 GO:GO:0005829 EMBL:CP002686 Gene3D:3.40.50.1240 SUPFAM:SSF53254 EMBL:AL138646 InterPro:IPR013078 CDD:cd07067 eggNOG:COG0406 eggNOG:ENO…	.	XP_013441489.1 uncharacterized protein LOC25481479 [Medicago truncatula] <XP_013441490.1 uncharacterized protein LOC25481478 [Medicago truncatula] <KEH15514.1 histidine phosphatase family (branch 1) protein [Medicago truncatula] <KEH15515.1 histidine phosphatase family (branch 1) protein [Medicago truncatula]	M4CGS7_BRARP/14-228 M4CGS7.1 PF00300.19;His_Phos_1;	3847.GLYMA0023S00515.1	XM_013586036 Medicago truncatula histidine phosphatase family (branch 1) protein mRNA	mtr:MTR_0900s0010 histidine phosphatase family (branch 1) protein	0.07	0.13	0.07	0.3	3.32	5.72	27.5995	0.551707	1.57532e-05	0.000719804	0.116326	1.5817	0.107116	0.146934	0.0949281	0.327596	1.92958	2.48792	1	2	1	4	42	88
c164243_g1_i1	UNIPROTKB|C6T892 - symbol:GLYMA_13G189700 "Uncharacterized protein" species:3847 "Glycine max" [GO:0005886 "plasma membrane" evidence=IBA] [GO:0006810 "transport" evidence=IBA] [GO:0022857 "transmembrane transporter activity" evidence=IBA] InterPro:IPR000620 InterPro:IPR030184 Pfam:PF00892 GO:GO:0016021 GO:GO:0005886 GO:GO:0022857 PANTHER:PTHR31218 Proteomes:UP000008827 GO:GO:0006810 eggNOG:ENOG4…	sp|Q9FL41|WTR38_ARATH WAT1-related protein At5g07050 OS=Arabidopsis thaliana GN=At5g07050 PE=2 SV=1	GAU18480.1 hypothetical protein TSUD_366630 [Trifolium subterraneum]	G7LID0_MEDTR/12-156 G7LID0.1 PF00892.17;EamA;	3847.GLYMA13G25890.1	XM_003627963 Medicago truncatula nodulin MtN21/EamA-like transporter family protein mRNA	mtr:MTR_8g041390 nodulin MtN21/EamA-like transporter family protein	0.45	1.38	0.27	6.7	51.29	3.61	27.0433	3.99126	2.70525e-07	3.21136e-05	1.01912	4.11378	0.944766	1.55083	0.561776	3.45179	6.27283	2.61671	12	36	7	156	1141	98
c134848_g6_i1	.	.	.	.	.	.	.	0.18	1.67	1.6	100.46	0.11	0.22	26.9946	4.46362	0.00374829	0.0427139	1.24062	2.50396	0.387685	1.57698	1.75721	6.99513	0.181145	0.335612	4	37	35	1986	2	5
c85374_g1_i1	TAIR|locus:2179117 - symbol:AT5G01300 species:3702 "Arabidopsis thaliana" [GO:0005737 "cytoplasm" evidence=ISM] [GO:0008150 "biological_process" evidence=ND] [GO:0008429 "phosphatidylethanolamine binding" evidence=ISS] Pfam:PF01161 TAIR:locus:2179117 Proteomes:UP000006548 EMBL:CP002688 eggNOG:COG1881 Gene3D:3.90.280.10 InterPro:IPR008914 InterPro:IPR036610 SUPFAM:SSF49777 EMBL:AL161746 CDD:cd0086…	sp|O26373|Y273_METTH UPF0098 protein MTH_273 OS=Methanothermobacter thermautotrophicus (strain ATCC 29096 / DSM 1053 / JCM 10044 / NBRC 100330 / Delta H) GN=MTH_273 PE=3 SV=1	PNY01465.1 UPF0098 protein MTH_273-like protein [Trifolium pratense]	A0A072UGX9_MEDTR/21-169 A0A072UGX9.1 PF01161.17;PBP;	3847.GLYMA01G30670.1	XM_013599415 Medicago truncatula phosphatidylethanolamine-binding protein mRNA	adu:107475330 uncharacterized protein LOC107475330	0.42	15.01	8.94	303.43	294.16	84.79	26.7729	6.96252	3.11375e-08	5.93194e-06	2.76842	7.6897	0.692949	4.00089	3.61141	8.3395	8.28994	6.43967	8	280	165	5067	4664	1638
c130417_g2_i1	.	.	.	.	.	HQ327439 Medicago sativa subsp. falcata LEA3 protein (LEA3) mRNA, partial cds	.	0.18	0.27	1.9	30.38	19.15	25.18	26.6847	3.04073	1.08337e-09	3.99881e-07	0.567297	4.02896	0.206826	0.215145	1.27992	4.36213	3.71231	4.01244	2	3	21	307	181	289
c112869_g1_i1	TAIR|locus:2046273 - symbol:AT2G18540 "AT2G18540" species:3702 "Arabidopsis thaliana" [GO:0008150 "biological_process" evidence=ND] InterPro:IPR006045 Pfam:PF00190 SMART:SM00835 TAIR:locus:2046273 GO:GO:0045735 Gene3D:2.60.120.10 InterPro:IPR014710 InterPro:IPR011051 SUPFAM:SSF51182 Proteomes:UP000006548 EMBL:CP002685 EMBL:AC006135 PIR:E84565 RefSeq:NP_179444.2 ProteinModelPortal:F4IQK5 STRING:37…	sp|F4IQK5|VCL21_ARATH Vicilin-like seed storage protein At2g18540 OS=Arabidopsis thaliana GN=At2g18540 PE=3 SV=1	PNY13170.1 vicilin-like protein antimicrobial peptides 2-2-like protein, partial [Trifolium pratense]	I1LHP6_SOYBN/45-214 I1LHP6.2 PF00190.19;Cupin_1;	3847.GLYMA01G38340.2	XM_004512165 PREDICTED: Cicer arietinum globulin-1 S allele (LOC101506263), mRNA	cam:101506263 globulin-1 S allele	0.09	0.61	0.49	17.71	4.39	11.98	25.4923	2.93694	2.99923e-10	1.33681e-07	0.606802	3.7689	0.206826	0.807764	0.805816	4.58152	2.7411	3.98407	2	14	11	360	85	283
c141138_g3_i3	UNIPROTKB|E0CUP7 - symbol:VIT_16s0050g01930 "Non-specific serine/threonine protein kinase" species:29760 "Vitis vinifera" [GO:0004674 "protein serine/threonine kinase activity" evidence=IBA] [GO:0005886 "plasma membrane" evidence=IBA] [GO:0006468 "protein phosphorylation" evidence=IBA] InterPro:IPR001611 InterPro:IPR000719 InterPro:IPR008271 Pfam:PF00069 Pfam:PF13516 Pfam:PF13855 PROSITE:PS00108 …	sp|A7PW81|PGIP_VITVI Polygalacturonase inhibitor OS=Vitis vinifera GN=pgip PE=1 SV=1	XP_003601478.2 receptor-like protein EIX1 [Medicago truncatula] <AES71729.2 receptor-like protein [Medicago truncatula]	G7J832_MEDTR/39-80 G7J832.2 PF08263.9;LRRNT_2;	3847.GLYMA13G10680.1	CU012060 M.truncatula DNA sequence from clone MTH2-62K13 on chromosome 3, complete sequence	mtr:MTR_3g082130 receptor-like protein	0.58	0.86	0.39	2.25	16.47	33.21	24.2476	4.75563	1.28128e-09	4.64554e-07	1.62219	5.09181	1.79341	1.79324	1.27992	2.96701	5.68659	6.62182	32	46	21	107	755	1861
c28832_g1_i1	UNIPROTKB|K7L6L1 - symbol:GLYMA_08G139700 "Uncharacterized protein" species:3847 "Glycine max" [GO:0043161 "proteasome-mediated ubiquitin-dependent protein catabolic process" evidence=IBA] [GO:0061630 "ubiquitin protein ligase activity" evidence=IBA] InterPro:IPR001841 Pfam:PF13639 InterPro:IPR013083 GO:GO:0016021 GO:GO:0043161 Proteomes:UP000008827 Gene3D:3.30.40.10 eggNOG:KOG0800 eggNOG:ENOG411…	sp|Q9ZT50|RHA2A_ARATH E3 ubiquitin-protein ligase RHA2A OS=Arabidopsis thaliana GN=RHA2A PE=1 SV=1	XP_004502459.1 PREDICTED: probable E3 ubiquitin-protein ligase XERICO [Cicer arietinum]	G7J4E6_MEDTR/67-111 G7J4E6.1 PF13639.3;zf-RING_2;	3847.GLYMA11G36040.1	XM_004502402 PREDICTED: Cicer arietinum probable E3 ubiquitin-protein ligase XERICO (LOC101504280), mRNA	cam:101504280 probable E3 ubiquitin-protein ligase XERICO	0.16	0.32	0.32	2.57	5.28	15.59	24.2361	1.55859	1.55956e-07	2.06975e-05	0.278085	2.42797	0.206826	0.280276	0.347154	1.51004	2.24669	3.52718	2	4	4	29	56	201
c129020_g2_i2	UNIPROTKB|D4Q9Z5 - symbol:GmSGT3 "Soyasaponin III rhamnosyltransferase" species:3847 "Glycine max" [GO:0009813 "flavonoid biosynthetic process" evidence=IBA] [GO:0043231 "intracellular membrane-bounded organelle" evidence=IBA] [GO:0052696 "flavonoid glucuronidation" evidence=IBA] [GO:0080043 "quercetin 3-O-glucosyltransferase activity" evidence=IBA] [GO:0080044 "quercetin 7-O-glucosyltransferase …	sp|D4Q9Z5|SGT3_SOYBN Soyasaponin III rhamnosyltransferase OS=Glycine max GN=GmSGT3 PE=1 SV=1	PNY09112.1 glucosyltransferase [Trifolium pratense]	G7KID3_MEDTR/96-449 G7KID3.1 PF00201.15;UDPGT;	3847.GLYMA08G19290.1	AC187356 Medicago truncatula chromosome 2 BAC clone mth2-81c8, complete sequence	mtr:MTR_2g008220 UDP-glucosyltransferase family protein	0.2	0.7	0.17	0.32	4.22	23.56	23.2212	2.73285	4.55742e-05	0.00162383	0.583996	2.76823	0.470267	0.934567	0.347154	0.532179	2.76968	5.00283	5	17	4	7	87	593
c113192_g1_i1	UNIPROTKB|Q40392 - symbol:N "TMV resistance protein N" species:35889 "Nicotiana glutinosa" [GO:0005515 "protein binding" evidence=IPI] Pfam:PF00560 InterPro:IPR000157 InterPro:IPR001611 InterPro:IPR002182 Pfam:PF00931 Pfam:PF01582 PROSITE:PS50104 PROSITE:PS51450 SMART:SM00255 InterPro:IPR003591 InterPro:IPR027417 SUPFAM:SSF52540 GO:GO:0005524 GO:GO:0005737 GO:GO:0007165 Gene3D:1.10.10.10 InterPro…	sp|Q40392|TMVRN_NICGU TMV resistance protein N OS=Nicotiana glutinosa GN=N PE=1 SV=1	XP_024642030.1 TMV resistance protein N [Medicago truncatula]	G7KKS8_MEDTR/194-483 G7KKS8.2 PF00931.19;NB-ARC;	3847.GLYMA19G02670.1	XM_003620158 Medicago truncatula NB-ARC domain protein mRNA	lja:Lj0g3v0302489.1 Lj0g3v0302489.1; -	1.42	4.03	2.87	66.15	72.47	77.38	23.0896	6.52357	5.77002e-25	6.81526e-21	3.06327	7.46662	2.56868	3.38333	3.23779	7.35999	7.50468	7.53521	64	176	124	2562	2700	3522
c130590_g1_i2	TAIR|locus:2137829 - symbol:SUS3 "AT4G02280" species:3702 "Arabidopsis thaliana" [GO:0005986 "sucrose biosynthetic process" evidence=ISS] [GO:0008194 "UDP-glycosyltransferase activity" evidence=ISS] [GO:0009507 "chloroplast" evidence=ISM] [GO:0016157 "sucrose synthase activity" evidence=ISS;IDA] [GO:0016757 "transferase activity, transferring glycosyl groups" evidence=ISS] [GO:0009414 "response t…	sp|O24301|SUS2_PEA Sucrose synthase 2 OS=Pisum sativum GN=SUS2 PE=2 SV=1	O24301.1 RecName: Full=Sucrose synthase 2; AltName: Full=Sucrose-UDP glucosyltransferase 2 <CAA04512.1 second sucrose synthase [Pisum sativum]	G7IEL2_MEDTR/9-556 G7IEL2.2 PF00862.16;Sucrose_synth;	3847.GLYMA03G37441.1	AJ001071 Pisum sativum mRNA for second sucrose synthase	cam:101490898 sucrose synthase 2	0.25	0.53	0.33	7.02	14.57	7.55	23.0505	4.154	1.0209e-17	4.01946e-14	1.28914	5.04069	1.15909	1.46938	1.23894	4.67447	5.71626	4.73133	16	33	20	385	771	488
c141906_g2_i1	TAIR|locus:2061863 - symbol:AT2G40570 species:3702 "Arabidopsis thaliana" [GO:0005634 "nucleus" evidence=ISM] [GO:0006417 "regulation of translation" evidence=ISS] [GO:0016763 "transferase activity, transferring pentosyl groups" evidence=ISS] [GO:0019988 "charged-tRNA amino acid modification" evidence=IEA] [GO:0043399 "tRNA A64-2'-O-ribosylphosphate transferase activity" evidence=IEA] [GO:0005737…	sp|Q10181|YAW6_SCHPO Uncharacterized protein C3F10.06c OS=Schizosaccharomyces pombe (strain 972 / ATCC 24843) GN=SPAC3F10.06c PE=4 SV=1	AET05194.1 initiator tRNA phosphoribosyl-transferase, putative [Medicago truncatula]	G7L7G1_MEDTR/21-303 G7L7G1.1 PF17184.1;Rit1_C;	3847.GLYMA05G35840.1	AC152919 Medicago truncatula clone mth2-21g11, complete sequence	mtr:MTR_8g102540 initiator tRNA phosphoribosyl-transferase, putative	0.02	0.06	0.04	0.81	2.13	0.51	22.7366	0.785075	1.04343e-06	9.16318e-05	0.168752	1.87537	0.107116	0.215145	0.183994	1.66304	2.75546	1.20762	1	3	2	34	86	25
c123695_g1_i1	TAIR|locus:2162976 - symbol:RWP1 "REDUCED LEVELS OF WALL-BOUND PHENOLICS 1" species:3702 "Arabidopsis thaliana" [GO:0005737 "cytoplasm" evidence=ISM] [GO:0016740 "transferase activity" evidence=ISS] [GO:0016747 "transferase activity, transferring acyl groups other than amino-acyl groups" evidence=IEA] [GO:0102406 "omega-hydroxypalmitate O-sinapoyl transferase activity" evidence=IEA] [GO:0010345 "…	sp|Q94CD1|HHT1_ARATH Omega-hydroxypalmitate O-feruloyl transferase OS=Arabidopsis thaliana GN=HHT1 PE=1 SV=1	XP_013447911.1 omega-hydroxypalmitate O-feruloyl transferase [Medicago truncatula] <KEH21938.1 omega-hydroxypalmitate O-feruloyl transferase [Medicago truncatula]	A0A072TYM0_MEDTR/14-437 A0A072TYM0.1 PF02458.12;Transferase;	3847.GLYMA16G05770.2	XM_013592457 Medicago truncatula omega-hydroxypalmitate O-feruloyl transferase mRNA	mtr:MTR_7g027175 omega-hydroxypalmitate O-feruloyl transferase	0.04	0.12	0.27	1.13	7.02	2.91	21.7413	1.54617	1.09172e-06	9.37804e-05	0.294679	2.41823	0.107116	0.215145	0.561776	1.40979	3.49842	2.34649	1	3	7	26	154	78
c97961_g1_i1	TAIR|locus:2039964 - symbol:AT2G46490 "AT2G46490" species:3702 "Arabidopsis thaliana" [GO:0003674 "molecular_function" evidence=ND] [GO:0005634 "nucleus" evidence=ISM] [GO:0008150 "biological_process" evidence=ND] TAIR:locus:2039964 Proteomes:UP000006548 EMBL:CP002685 EMBL:AC006418 EMBL:AC006526 EMBL:AY070101 EMBL:AY117163 PIR:E84903 RefSeq:NP_182172.1 UniGene:At.25021 STRING:3702.AT2G46490.1 Ens…	.	XP_003609522.1 uncharacterized protein LOC11443303 [Medicago truncatula] <AES91719.1 hypothetical protein MTR_4g116610 [Medicago truncatula]	.	3847.GLYMA13G22500.1	.	mtr:MTR_4g116610 hypothetical protein	0.27	0.27	0.14	9.39	3.68	4.76	21.5583	0.522833	5.57125e-07	5.67283e-05	0.149563	1.73914	0.206826	0.146934	0.0949281	2.34447	1.34398	1.52896	2	2	1	64	23	36
c119323_g1_i1	UNIPROTKB|Q9XHP0 - symbol:Q9XHP0 "11S globulin seed storage protein 2" species:4182 "Sesamum indicum" [GO:0042735 "protein body" evidence=NAS] [GO:0045735 "nutrient reservoir activity" evidence=NAS] [GO:0051259 "protein complex oligomerization" evidence=NAS] InterPro:IPR006044 InterPro:IPR006045 Pfam:PF00190 PRINTS:PR00439 SMART:SM00835 EMBL:AF091842 RefSeq:NP_001291336.1 ProteinModelPortal:Q9XHP…	sp|P05190|LEGB4_VICFA Legumin type B OS=Vicia faba GN=LEB4 PE=3 SV=1	pir||JC2097 legumin type B alpha chain precursor (clone LeB4, B4) - tick bean	G7IEH2_MEDTR/36-196 G7IEH2.1 PF00190.19;Cupin_1;	3847.GLYMA13G18450.2	X03677 Vicia faba legumin B gene LeB4	mtr:MTR_1g072610 glycinin G4	0.06	0.13	0.07	6.14	0.38	0.19	21.2318	0.202707	0.000679432	0.0123179	0.116326	1.10291	0.107116	0.146934	0.0949281	2.68191	0.416254	0.210573	1	2	1	85	5	3
c58542_g1_i1	UNIPROTKB|I1JII8 - symbol:GLYMA_02G268000 "Uncharacterized protein" species:3847 "Glycine max" [GO:0009693 "ethylene biosynthetic process" evidence=IBA] [GO:0051213 "dioxygenase activity" evidence=IBA] InterPro:IPR005123 Pfam:PF03171 PROSITE:PS51471 GO:GO:0009693 GO:GO:0016491 GO:GO:0046872 Proteomes:UP000008827 eggNOG:KOG0143 eggNOG:COG3491 Gene3D:2.60.120.330 InterPro:IPR027443 OrthoDB:EOG09360…	sp|Q9MB94|ACCO_PRUMU 1-aminocyclopropane-1-carboxylate oxidase OS=Prunus mume GN=ACO1 PE=2 SV=1	AOD74919.1 1-aminocyclopropane-1-carboxylate oxidase 3 [Pisum sativum]	.	3847.GLYMA02G43560.1	KX261618 Pisum sativum cultivar I3 1-aminocyclopropane-1-carboxylate oxidase 3 (ACO3) mRNA, complete cds	mtr:MTR_5g085330 1-aminocyclopropane-1-carboxylate oxidase	0.16	0.46	0.17	4	7.66	7.13	20.9114	2.51149	5.84704e-11	3.54166e-08	0.566776	3.49585	0.470267	0.807764	0.422299	2.97872	3.83234	3.6765	5	14	5	108	198	225
c126199_g1_i1	.	.	XP_004508082.1 PREDICTED: embryonic protein DC-8-like [Cicer arietinum]	.	3847.GLYMA17G04550.1	XM_004508025 PREDICTED: Cicer arietinum embryonic protein DC-8-like (LOC101509550), mRNA	cam:101509550 embryonic protein DC-8-like	0.57	0.47	1.47	25.18	16.92	19.85	20.6312	3.40264	5.82485e-13	6.25456e-10	0.924109	4.36703	0.824345	0.514859	1.43312	4.68523	4.13111	4.28474	10	8	25	388	247	353
c124273_g2_i1	TAIR|locus:2056755 - symbol:RNS1 "AT2G02990" species:3702 "Arabidopsis thaliana" [GO:0003723 "RNA binding" evidence=IEA] [GO:0004521 "endoribonuclease activity" evidence=ISS] [GO:0005576 "extracellular region" evidence=ISM;IDA] [GO:0033897 "ribonuclease T2 activity" evidence=IEA] [GO:0009611 "response to wounding" evidence=IEP] [GO:0009867 "jasmonic acid mediated signaling pathway" evidence=IEP] …	sp|P42813|RNS1_ARATH Ribonuclease 1 OS=Arabidopsis thaliana GN=RNS1 PE=1 SV=1	GAU34633.1 hypothetical protein TSUD_394240 [Trifolium subterraneum]	G7KFA1_MEDTR/30-211 G7KFA1.1 PF00445.15;Ribonuclease_T2;	3847.GLYMA02G12010.1	XM_003613741 Medicago truncatula ribonuclease T2 family protein partial mRNA	cam:101498891 ribonuclease 1-like	1.36	1.39	0.7	80.04	0.36	1.72	20.5131	3.43514	0.000905282	0.0152323	0.972938	2.4689	1.25539	0.974473	0.68895	5.92399	0.342062	1.14065	18	18	9	937	4	23
c132287_g5_i1	UNIPROTKB|Q6UD73 - symbol:LYK3 "LysM domain-containing receptor-like kinase 3" species:3880 "Medicago truncatula" [GO:0005515 "protein binding" evidence=IPI] [GO:0005775 "vacuolar lumen" evidence=IDA] [GO:0005886 "plasma membrane" evidence=IDA] [GO:0009609 "response to symbiotic bacterium" evidence=IEP;IMP] [GO:0009877 "nodulation" evidence=IEP;IMP] [GO:0016301 "kinase activity" evidence=IDA] [GO…	sp|A0A0P0XII1|CERK1_ORYSJ Chitin elicitor receptor kinase 1 OS=Oryza sativa subsp. japonica GN=CERK1 PE=1 SV=1	AAQ73158.1 LysM domain-containing receptor-like kinase 7 [Medicago truncatula]	G7K7M2_MEDTR/340-610 G7K7M2.2 PF07714.14;Pkinase_Tyr;	3847.GLYMA02G43850.2	XM_003616900 Medicago truncatula LysM receptor kinase K1B mRNA	mtr:MTR_5g086030 LysM receptor kinase K1B	0.03	0.06	0.11	0.44	2.18	2.21	20.3587	0.874917	2.53178e-06	0.000180146	0.200401	1.93122	0.107116	0.146934	0.347154	0.920082	2.45463	2.41893	1	2	4	14	67	83
c128692_g4_i2	TAIR|locus:2136799 - symbol:CCoAOMT7 "AT4G26220" species:3702 "Arabidopsis thaliana" [GO:0009809 "lignin biosynthetic process" evidence=IEA] [GO:0032259 "methylation" evidence=IEA] [GO:0046872 "metal ion binding" evidence=IEA] [GO:0005829 "cytosol" evidence=IDA;TAS] [GO:0042409 "caffeoyl-CoA O-methyltransferase activity" evidence=IMP;IDA] InterPro:IPR002935 Pfam:PF01596 PROSITE:PS51682 UniPathway…	sp|Q9C5D7|CAMT3_ARATH Probable caffeoyl-CoA O-methyltransferase At4g26220 OS=Arabidopsis thaliana GN=At4g26220 PE=2 SV=1	ACU19602.1 unknown [Glycine max]	I1J4D5_SOYBN/26-237 I1J4D5.1 PF01596.14;Methyltransf_3;	3847.GLYMA01G00730.1	XM_003620823 Medicago truncatula caffeoyl-CoA 3-O-methyltransferase mRNA	gmx:100800911 probable caffeoyl-CoA O-methyltransferase At4g26220	0.17	0.59	0.6	4.88	6.34	20.88	20.1936	2.42804	2.07428e-08	4.37507e-06	0.555965	3.22358	0.300088	0.619243	0.748566	2.51502	2.8252	4.33053	3	10	10	74	91	365
c134285_g1_i1	UNIPROTKB|I1MK13 - symbol:I1MK13 "Uncharacterized protein" species:3847 "Glycine max" [GO:0016020 "membrane" evidence=IBA] [GO:0016709 "oxidoreductase activity, acting on paired donors, with incorporation or reduction of molecular oxygen, NAD(P)H as one donor, and incorporation of one atom of oxygen" evidence=IBA] [GO:0044550 "secondary metabolite biosynthetic process" evidence=IBA] InterPro:IPR0…	sp|Q9SBQ9|F3PH_PETHY Flavonoid 3'-monooxygenase OS=Petunia hybrida GN=CYP75B2 PE=2 SV=1	AAG44132.1 cytochrome P450 [Pisum sativum]	Q2MJ15_MEDTR/37-498 Q2MJ15.1 PF00067.19;p450;	3847.GLYMA07G04470.1	AF218296 Pisum sativum cytochrome P450 mRNA, complete cds	ag:AAG44132 CYP92A6; typhasterol/6-deoxotyphasterol 2alpha-hydroxylase	0.98	2.7	2.63	5.2	51.89	87.42	19.9523	4.81305	2.26206e-08	4.6139e-06	1.82961	5.094	1.34566	1.96154	2.18162	2.79221	5.90685	6.58293	20	54	52	93	882	1811
c127097_g2_i1	UNIPROTKB|D4AEP7 - symbol:D4AEP7 "Albumin-2" species:3860 "Lathyrus sativus" [GO:0005509 "calcium ion binding" evidence=IDA] [GO:0020037 "heme binding" evidence=IDA] InterPro:IPR000585 GO:GO:0045735 GO:GO:0005829 GO:GO:0005509 GO:GO:0020037 PDB:3LP9 PDBsum:3LP9 SMR:D4AEP7 EvolutionaryTrace:D4AEP7 CDD:cd00094 Gene3D:2.110.10.10 InterPro:IPR036375 InterPro:IPR018487 Pfam:PF00045 SMART:SM00120 SUPFA…	sp|D4AEP7|ALB2_LATSA Albumin-2 OS=Lathyrus sativus PE=1 SV=2	XP_003619993.1 albumin-2 [Medicago truncatula] <AES76211.1 albumin-2 protein [Medicago truncatula]	A0A072URJ1_MEDTR/7-57 A0A072URJ1.1 PF00045.16;Hemopexin;	4538.ORGLA04G0033400.1	.	mtr:MTR_6g073540 albumin-2 protein	1.48	1.9	0.21	2.92	45.71	37.02	19.8999	2.0039	8.87386e-06	0.000470848	0.428465	2.6454	0.622473	0.567995	0.0949281	0.870655	3.71231	3.35323	7	9	1	13	181	176
c143187_g4_i5	.	.	.	.	.	.	.	0.04	0.04	0.04	0.82	1.68	0.45	19.7091	-0.192412	1.06712e-05	0.000540957	0.0924603	1.21508	0.107116	0.0753367	0.0949281	1.14462	1.79701	0.703625	1	1	1	19	37	12
c144613_g3_i2	TAIR|locus:2119445 - symbol:AT4G13820 species:3702 "Arabidopsis thaliana" [GO:0005886 "plasma membrane" evidence=ISM] [GO:0016301 "kinase activity" evidence=ISS] [GO:0007165 "signal transduction" evidence=IC] Pfam:PF00560 InterPro:IPR001611 TAIR:locus:2119445 Proteomes:UP000006548 EMBL:CP002687 eggNOG:KOG0619 eggNOG:COG4886 Gene3D:3.80.10.10 InterPro:IPR032675 SUPFAM:SSF52058 InterPro:IPR013210 P…	sp|Q9FK63|CARLK_ARATH Calmodulin-binding receptor kinase CaMRLK OS=Arabidopsis thaliana GN=CAMRLK PE=1 SV=1	GAU40707.1 hypothetical protein TSUD_263570 [Trifolium subterraneum]	G7JQ81_MEDTR/268-327 G7JQ81.1 PF13855.3;LRR_8;	3847.GLYMA01G28936.1	XM_004506667 PREDICTED: Cicer arietinum receptor-like protein 12 (LOC101498977), mRNA	mtr:MTR_4g017280 verticillium wilt disease resistance protein	0.04	0.04	0.04	0.14	0.95	1.86	19.5317	0.641092	2.27667e-05	0.00097079	0.179251	1.64567	0.206826	0.146934	0.183994	0.467156	1.87801	2.59185	2	2	2	6	40	96
c114372_g1_i1	UNIPROTKB|C6SWY6 - symbol:GLYMA_09G040600 "Uncharacterized protein" species:3847 "Glycine max" [GO:0004864 "protein phosphatase inhibitor activity" evidence=IBA] [GO:0004872 "receptor activity" evidence=IBA] [GO:0005634 "nucleus" evidence=IBA] [GO:0005737 "cytoplasm" evidence=IBA] [GO:0009738 "abscisic acid-activated signaling pathway" evidence=IBA] [GO:0010427 "abscisic acid binding" evidence=IB…	sp|Q06931|ABR17_PEA ABA-responsive protein ABR17 OS=Pisum sativum PE=2 SV=1	Q06931.1 RecName: Full=ABA-responsive protein ABR17 <CAA78829.1 ABA-responsive protein [Pisum sativum]	G7IMZ3_MEDTR/1-154 G7IMZ3.1 PF00407.16;Bet_v_1;	3847.GLYMA09G04530.1	Z15128 P.sativum mRNA for ABA-responsive protein	mtr:MTR_2g035190 ABA-responsive protein	1.04	24.2	6.33	131.88	149.78	353.41	19.383	6.13118	1.97403e-08	4.20112e-06	2.48817	6.9398	0.944766	3.97654	2.54321	6.44986	6.60571	7.76381	12	275	71	1356	1441	4130
c135979_g1_i1	UNIPROTKB|A9P937 - symbol:POPTR_0014s10220g "Eugenol O-methyltransferase family protein" species:3694 "Populus trichocarpa" [GO:0005829 "cytosol" evidence=IBA] [GO:0008171 "O-methyltransferase activity" evidence=IBA] [GO:0008757 "S-adenosylmethionine-dependent methyltransferase activity" evidence=IBA] [GO:0019438 "aromatic compound biosynthetic process" evidence=IBA] InterPro:IPR001077 InterPro:I…	sp|Q8W013|COMT1_CATRO Caffeic acid 3-O-methyltransferase OS=Catharanthus roseus GN=COMT1 PE=2 SV=1	PNY01373.1 caffeic acid 3-O-methyltransferase-like protein [Trifolium pratense]	A0A072TYD0_MEDTR/93-315 A0A072TYD0.1 PF00891.15;Methyltransf_2;	3847.GLYMA07G05480.1	XM_013589081 Medicago truncatula caffeic acid O-methyltransferase partial mRNA	lang:109355876 anthranilate N-methyltransferase-like	0.6	2.26	0.14	11.18	14.79	36.71	19.1503	3.70753	1.57713e-08	3.54825e-06	1.03549	4.51115	1.00141	1.83719	0.267879	3.85906	4.23726	5.43713	13	48	3	212	267	808
c140299_g1_i2	UNIPROTKB|F6HWM2 - symbol:VIT_07s0141g00250 "Putative uncharacterized protein" species:29760 "Vitis vinifera" [GO:0001077 "transcriptional activator activity, RNA polymerase II proximal promoter sequence-specific DNA binding" evidence=IBA] [GO:0005634 "nucleus" evidence=IBA] [GO:0043565 "sequence-specific DNA binding" evidence=IBA] [GO:0045944 "positive regulation of transcription by RNA polymera…	sp|P0C2F6|RNHX1_ARATH Putative ribonuclease H protein At1g65750 OS=Arabidopsis thaliana GN=At1g65750 PE=3 SV=1	GAU47142.1 hypothetical protein TSUD_379190 [Trifolium subterraneum]	A0A072UEQ3_MEDTR/20-170 A0A072UEQ3.1 PF14111.3;DUF4283;	4113.PGSC0003DMT400060687	.	lang:109329375 uncharacterized LOC109329375	0.01	0.03	0.04	0.95	0.66	0.38	18.8435	0.928242	3.13166e-07	3.64429e-05	0.223138	2.07235	0.107116	0.215145	0.347154	2.54683	2.14126	1.52896	1	3	4	76	51	36
c139459_g3_i5	TAIR|locus:2040535 - symbol:AT2G36710 "AT2G36710" species:3702 "Arabidopsis thaliana" [GO:0005576 "extracellular region" evidence=ISM;IEA] [GO:0005618 "cell wall" evidence=IEA] [GO:0009505 "plant-type cell wall" evidence=ISS] [GO:0030599 "pectinesterase activity" evidence=IEA;ISS] [GO:0042545 "cell wall modification" evidence=IEA] [GO:0045330 "aspartyl esterase activity" evidence=IEA] [GO:0045490…	sp|Q9ZQA3|PME15_ARATH Probable pectinesterase 15 OS=Arabidopsis thaliana GN=PME15 PE=2 SV=1	XP_004494018.1 PREDICTED: probable pectinesterase 15 [Cicer arietinum]	G7L4X8_MEDTR/98-390 G7L4X8.1 PF01095.16;Pectinesterase;	3847.GLYMA19G37180.1	XM_004493961 PREDICTED: Cicer arietinum probable pectinesterase 15 (LOC101511633), mRNA	cam:101511633 probable pectinesterase 15	0.03	0.16	0.27	0.2	5.04	4.94	18.751	2.50703	2.45748e-05	0.00102386	0.596436	2.932	0.206826	0.567995	1.01449	0.711321	4.08637	3.99832	2	9	15	10	239	286
c130079_g1_i2	UNIPROTKB|I1MAP6 - symbol:GLYMA_14G167400 "Uncharacterized protein" species:3847 "Glycine max" [GO:0010143 "cutin biosynthetic process" evidence=IBA] [GO:0016020 "membrane" evidence=IBA] [GO:0016311 "dephosphorylation" evidence=IBA] [GO:0016791 "phosphatase activity" evidence=IBA] [GO:0090447 "glycerol-3-phosphate 2-O-acyltransferase activity" evidence=IBA] InterPro:IPR002123 Pfam:PF01553 SMART:S…	sp|Q9FZ22|GPAT2_ARATH Probable glycerol-3-phosphate acyltransferase 2 OS=Arabidopsis thaliana GN=GPAT2 PE=2 SV=1	XP_003614938.2 probable glycerol-3-phosphate acyltransferase 2 [Medicago truncatula] <AES97896.2 glycerol-3-phosphate acyltransferase [Medicago truncatula]	G7K9Z4_MEDTR/278-395 G7K9Z4.2 PF01553.18;Acyltransferase;	3847.GLYMA14G33860.1	XM_003614890 Medicago truncatula glycerol-3-phosphate acyltransferase mRNA	mtr:MTR_5g061520 glycerol-3-phosphate acyltransferase	0.26	0.27	0.27	2.64	11.9	3.04	18.2143	2.39346	8.0567e-08	1.24394e-05	0.611524	3.12459	0.692949	0.514859	0.626764	2.43226	4.38776	2.55375	8	8	8	69	298	93
c134919_g2_i1	UNIPROTKB|I1J6H2 - symbol:GLYMA_01G078300 "Uncharacterized protein" species:3847 "Glycine max" [GO:0016020 "membrane" evidence=IBA] [GO:0016709 "oxidoreductase activity, acting on paired donors, with incorporation or reduction of molecular oxygen, NAD(P)H as one donor, and incorporation of one atom of oxygen" evidence=IBA] [GO:0044550 "secondary metabolite biosynthetic process" evidence=IBA] Inte…	sp|Q9LIP6|C71BV_ARATH Cytochrome P450 71B34 OS=Arabidopsis thaliana GN=CYP71B34 PE=2 SV=1	XP_003615846.2 cytochrome P450 83B1 [Medicago truncatula] <AES98804.2 cytochrome P450 family 71 protein [Medicago truncatula]	G7JZM8_MEDTR/34-498 G7JZM8.2 PF00067.19;p450;	3847.GLYMA01G17330.1	XM_003615798 Medicago truncatula cytochrome P450 family 71 protein mRNA	mtr:MTR_5g073020 cytochrome P450 family 71 protein	1.7	2.81	1.33	40.69	51.34	28.42	18.0446	5.07363	3.68028e-20	2.17348e-16	2.15276	5.96655	2.25598	2.38817	1.81412	6.04311	6.37984	5.4767	49	79	37	1019	1230	831
c145750_g2_i2	.	.	GAU51522.1 hypothetical protein TSUD_140370 [Trifolium subterraneum]	A0A087FWD8_ARAAL/212-304 A0A087FWD8.1 PF03732.14;Retrotrans_gag;	39947.LOC_Os11g28700.1	.	mtr:MTR_0433s0050 hypothetical protein	0.05	0.21	0.1	1.18	4.48	1.63	18.0199	1.65491	4.14307e-07	4.55217e-05	0.373992	2.57162	0.206826	0.567995	0.347154	1.92757	3.54876	2.23853	2	9	4	44	160	71
c145972_g1_i2	ASPGD|ASPL0000335979 - symbol:AO090005001597 species:5062 "Aspergillus oryzae" [GO:0005737 "cytoplasm" evidence=IEA] [GO:0015074 "DNA integration" evidence=IEA] [GO:0006278 "RNA-dependent DNA biosynthetic process" evidence=IEA] [GO:0003964 "RNA-directed DNA polymerase activity" evidence=IEA] [GO:0003723 "RNA binding" evidence=IEA] InterPro:IPR001584 InterPro:IPR036397 Pfam:PF00665 PROSITE:PS50994…	sp|P20825|POL2_DROME Retrovirus-related Pol polyprotein from transposon 297 OS=Drosophila melanogaster GN=pol PE=3 SV=1	XP_014627069.1 PREDICTED: uncharacterized protein LOC102664322 [Glycine max]	Q7FAL2_ORYSJ/1165-1327 Q7FAL2.1 PF00078.24;RVT_1;	39947.LOC_Os04g59080.1	AP006136 Lotus japonicus genomic DNA, chromosome 2, clone: LjT30K08, TM0237, complete sequence	gmx:121174734 uncharacterized protein LOC121174734	0.03	0.08	0.09	0.75	2.95	0.28	17.6743	3.01728	6.70641e-07	6.44006e-05	0.863813	3.4656	0.548376	0.934567	1.1085	3.2443	5.1202	2.0323	6	17	17	133	505	59
c136470_g2_i1	TAIR|locus:2036504 - symbol:ATB2 species:3702 "Arabidopsis thaliana" [GO:0005737 "cytoplasm" evidence=ISM] [GO:0016491 "oxidoreductase activity" evidence=IEA] [GO:0055114 "oxidation-reduction process" evidence=IEA] [GO:0046686 "response to cadmium ion" evidence=IEP] [GO:0005829 "cytosol" evidence=IDA] InterPro:IPR020471 PRINTS:PR00069 Pfam:PF00248 InterPro:IPR023210 TAIR:locus:2036504 EMBL:CP0026…	sp|Q7XT99|AKR2_ORYSJ Probable aldo-keto reductase 2 OS=Oryza sativa subsp. japonica GN=Os04g0338000 PE=2 SV=2	XP_003621684.1 probable aldo-keto reductase 2 [Medicago truncatula] <XP_003621699.2 probable aldo-keto reductase 2 [Medicago truncatula] <ABN08808.1 Aldo/keto reductase [Medicago truncatula] <ACJ84900.1 unknown [Medicago truncatula] <AES77902.1 aldo/keto reductase family oxidoreductase [Medicago truncatula] <AES77917.2 aldo/keto reductase family oxidoreductase [Medicago truncatula]	A2Q5A8_MEDTR/20-311 A2Q5A8.1 PF00248.18;Aldo_ket_red;	3847.GLYMA08G29130.3	XM_003621636 Medicago truncatula aldo/keto reductase family oxidoreductase mRNA	mtr:MTR_7g021680 aldo/keto reductase family oxidoreductase	1	9.74	26.22	57.34	303.08	392.18	17.6649	7.29832	3.34715e-06	0.000223994	3.43566	7.8352	1.43061	3.60291	5.27347	6.14406	8.52867	8.83288	22	208	554	1094	5506	8686
c134911_g1_i2	TAIR|locus:2170239 - symbol:LEA4-5 "AT5G06760" species:3702 "Arabidopsis thaliana" [GO:0003674 "molecular_function" evidence=ND] [GO:0009793 "embryo development ending in seed dormancy" evidence=IEA;ISS] [GO:0009409 "response to cold" evidence=IDA] [GO:0006970 "response to osmotic stress" evidence=IMP] [GO:0009414 "response to water deprivation" evidence=IMP] [GO:0048316 "seed development" eviden…	sp|Q01417|PM1_SOYBN 18 kDa seed maturation protein OS=Glycine max GN=GMPM1 PE=2 SV=1	GAU23421.1 hypothetical protein TSUD_331190 [Trifolium subterraneum]	G7KVD4_MEDTR/9-78 G7KVD4.1 PF03760.12;LEA_1;	3847.GLYMA19G32920.1	XM_003625210 Medicago truncatula seed maturation protein mRNA	aprc:113863214 18 kDa seed maturation protein	1.19	11.79	8.87	290.61	70.95	48.82	17.6098	5.7694	8.64093e-08	1.29193e-05	2.5127	6.24017	1.15909	3.22692	3.15209	7.79369	5.76144	5.16538	16	156	116	3466	796	666
c140937_g2_i1	TAIR|locus:2175786 - symbol:AT5G60700 "AT5G60700" species:3702 "Arabidopsis thaliana" [GO:0009058 "biosynthetic process" evidence=ISS] [GO:0016021 "integral component of membrane" evidence=IEA] [GO:0016740 "transferase activity" evidence=IEA] [GO:0016757 "transferase activity, transferring glycosyl groups" evidence=ISS] TAIR:locus:2175786 Proteomes:UP000006548 EMBL:CP002688 GO:GO:0016740 Gene3D:3…	.	XP_024638377.1 uncharacterized protein LOC11410743 isoform X1 [Medicago truncatula]	D2VQ93_NAEGR/451-665 D2VQ93.1 PF13641.3;Glyco_tranf_2_3;	3847.GLYMA11G20461.1	XM_003606321 Medicago truncatula glycosyltransferase family 2 protein mRNA	mtr:MTR_4g058760 glycosyltransferase family 2 protein	0.19	0.07	0.15	4.52	2.65	1.57	17.4393	2.44971	1.87376e-08	4.06089e-06	0.637998	3.35911	0.944766	0.280276	0.68895	4.05984	3.36428	2.65321	12	4	9	246	139	101
c127015_g1_i1	TAIR|locus:2167371 - symbol:CYP94B1 "AT5G63450" species:3702 "Arabidopsis thaliana" [GO:0005506 "iron ion binding" evidence=IEA] [GO:0009507 "chloroplast" evidence=ISM] [GO:0016021 "integral component of membrane" evidence=IEA] [GO:0016705 "oxidoreductase activity, acting on paired donors, with incorporation or reduction of molecular oxygen" evidence=IEA] [GO:0019825 "oxygen binding" evidence=ISS…	sp|P98188|C94A2_VICSA Cytochrome P450 94A2 OS=Vicia sativa GN=CYP94A2 PE=2 SV=1	AAL54885.1 cytochrome P450-dependent fatty acid hydroxylase [Vicia sativa]	Q2MJ04_MEDTR/38-500 Q2MJ04.1 PF00067.19;p450;	3847.GLYMA13G18110.1	AF092914 Vicia sativa cytochrome P450-dependent fatty acid hydroxylase (CYP94A3) mRNA, complete cds	ag:AAG33645 CYP94A2; cytochrome P450	1.08	0.18	0.73	0.19	29.72	15.2	17.3737	1.35111	0.00080964	0.014053	0.323622	1.96365	0.548376	0.0753367	0.347154	0.0891323	3.35488	2.44692	6	1	4	1	138	85
c143735_g2_i4	.	.	.	.	.	.	.	0.09	0.45	0.77	1.05	17.12	7.71	17.3247	2.55019	1.28639e-05	0.000626563	0.644855	3.03737	0.206826	0.619243	1.1085	1.22548	4.51138	3.37525	2	10	17	21	326	179
c135298_g1_i1	UNIPROTKB|K7KD40 - symbol:K7KD40 "Uncharacterized protein" species:3847 "Glycine max" [GO:0051213 "dioxygenase activity" evidence=IBA] InterPro:IPR005123 Pfam:PF03171 PROSITE:PS51471 GO:GO:0016491 GO:GO:0046872 Proteomes:UP000008827 eggNOG:KOG0143 eggNOG:COG3491 Gene3D:2.60.120.330 InterPro:IPR026992 InterPro:IPR027443 Pfam:PF14226 OrthoDB:EOG09360D9Y OMA:FRQPMEV STRING:3847.GLYMA03G07680.3 Ensem…	sp|Q9FFF6|DIOX5_ARATH Probable 2-oxoglutarate-dependent dioxygenase At5g05600 OS=Arabidopsis thaliana GN=At5g05600 PE=2 SV=1	XP_013449150.1 probable 2-oxoglutarate-dependent dioxygenase At5g05600 [Medicago truncatula] <KEH23177.1 leucoanthocyanidin dioxygenase-like protein [Medicago truncatula]	K7KD41_SOYBN/200-335 K7KD41.1 PF03171.17;2OG-FeII_Oxy;	3847.GLYMA07G18280.1	XM_013593696 Medicago truncatula leucoanthocyanidin dioxygenase-like protein mRNA	mtr:MTR_7g068650 leucoanthocyanidin dioxygenase-like protein	2.29	37.22	14.38	394.95	346.45	219.95	17.1922	8.06422	2.29567e-09	7.23074e-07	4.41691	8.93555	2.60569	5.83066	4.81439	9.29706	9.11442	8.39518	66	1043	399	9855	8271	6408
c120557_g1_i1	TAIR|locus:2052966 - symbol:AT2G16050 "AT2G16050" species:3702 "Arabidopsis thaliana" [GO:0003674 "molecular_function" evidence=ND] [GO:0005575 "cellular_component" evidence=ND] [GO:0008150 "biological_process" evidence=ND] InterPro:IPR004146 TAIR:locus:2052966 Proteomes:UP000006548 GO:GO:0005737 EMBL:CP002685 GO:GO:0004791 Pfam:PF03107 RefSeq:NP_179203.2 UniGene:At.52761 ProteinModelPortal:F4IJF…	.	PNX65277.1 cysteine/histidine-rich C1 domain protein [Trifolium pratense]	A0A072UKY2_MEDTR/61-109 A0A072UKY2.1 PF03107.13;C1_2;	3847.GLYMA12G05090.1	XM_004507332 PREDICTED: Cicer arietinum uncharacterized LOC101513960 (LOC101513960), mRNA	mtr:MTR_4g068790 cysteine/histidine-rich C1 domain protein	0.07	0.44	0.29	7.19	3.77	4.79	17.0576	1.18642	1.8179e-07	2.34668e-05	0.285534	2.30239	0.107116	0.402331	0.347154	2.73812	1.97938	2.18967	1	6	4	89	44	68
c137490_g1_i1	UNIPROTKB|C6T3N6 - symbol:GSTU43 "Tau class glutathione S-transferase" species:3847 "Glycine max" [GO:0004364 "glutathione transferase activity" evidence=IBA] [GO:0005737 "cytoplasm" evidence=IBA] [GO:0006749 "glutathione metabolic process" evidence=IBA] [GO:0009407 "toxin catabolic process" evidence=IBA] InterPro:IPR004045 Pfam:PF02798 PROSITE:PS50404 GO:GO:0005737 Proteomes:UP000008827 InterPro…	sp|P25317|GSTXA_TOBAC Probable glutathione S-transferase parA OS=Nicotiana tabacum GN=PARA PE=2 SV=1	GAU18627.1 hypothetical protein TSUD_124600 [Trifolium subterraneum]	B9INL5_POPTR/69-193 B9INL5.2 PF00043.22;GST_C;	3847.GLYMA11G31330.1	XM_004500318 PREDICTED: Cicer arietinum probable glutathione S-transferase parA (LOC101507299), mRNA	mtr:MTR_3g467420 glutathione S-transferase, amino-terminal domain protein	0.09	4.75	1.25	51.93	18.46	35.51	16.9874	4.52817	5.08546e-07	5.29224e-05	1.47596	5.3533	0.206826	2.71702	1.50402	6.03892	4.58561	5.43539	2	104	27	1016	344	807
c140911_g5_i1	UNIPROTKB|I1JJI1 - symbol:GLYMA_02G298800 "Uncharacterized protein" species:3847 "Glycine max" [GO:0016020 "membrane" evidence=IBA] [GO:0016709 "oxidoreductase activity, acting on paired donors, with incorporation or reduction of molecular oxygen, NAD(P)H as one donor, and incorporation of one atom of oxygen" evidence=IBA] [GO:0044550 "secondary metabolite biosynthetic process" evidence=IBA] Inte…	sp|O48923|C71DA_SOYBN Cytochrome P450 71D10 OS=Glycine max GN=CYP71D10 PE=2 SV=1	XP_003600316.2 cytochrome P450 71D10 [Medicago truncatula] <AES70567.2 cytochrome P450 family 71 protein [Medicago truncatula]	G7IUX9_MEDTR/37-495 G7IUX9.2 PF00067.19;p450;	3847.GLYMA02G46840.1	XM_003600268 Medicago truncatula cytochrome P450 family 71 protein mRNA	mtr:MTR_3g057800 cytochrome P450 family 71 protein	0.84	2.36	2.87	48.39	37.12	31.76	16.9864	4.96394	2.99987e-17	9.48161e-14	2.07544	5.8748	1.47128	2.13002	2.62502	6.21756	5.84608	5.56076	23	63	76	1152	845	882
c144595_g3_i1	TAIR|locus:2061529 - symbol:ACD11 "AT2G34690" species:3702 "Arabidopsis thaliana" [GO:0005737 "cytoplasm" evidence=ISM;IEA] [GO:0008289 "lipid binding" evidence=IEA] [GO:0120009 "intermembrane lipid transfer" evidence=IEA] [GO:0120013 "intermembrane lipid transfer activity" evidence=IEA] [GO:0008219 "cell death" evidence=IMP] [GO:0009751 "response to salicylic acid" evidence=IMP] [GO:0009816 "def…	sp|O64587|ACD11_ARATH Accelerated cell death 11 OS=Arabidopsis thaliana GN=ACD11 PE=1 SV=1	XP_003594554.1 accelerated cell death 11 [Medicago truncatula] <AES64805.1 glycolipid transfer protein [Medicago truncatula] <AFK34315.1 unknown [Medicago truncatula]	G7IKX4_MEDTR/84-222 G7IKX4.1 PF08718.8;GLTP;	3694.POPTR_0006s05030.1	AC192958 Medicago truncatula chromosome 2 BAC clone mte1-45m19, complete sequence	mtr:MTR_2g030530 glycolipid transfer protein	0.42	0.74	0.54	9.2	9.05	15.13	16.9512	4.01281	7.18389e-17	1.88561e-13	1.46953	4.93049	1.38876	1.55083	1.46901	4.71704	4.70881	5.36562	21	36	26	397	376	768
c145164_g3_i1	SGD|S000007347 - symbol:YGR109W-B "Retrotransposon TYA Gag and TYB Pol genes" species:559292 "Saccharomyces cerevisiae S288C" [GO:0003964 "RNA-directed DNA polymerase activity" evidence=IEA;ISS] [GO:0046872 "metal ion binding" evidence=IEA] [GO:0004519 "endonuclease activity" evidence=IEA] [GO:0000943 "retrotransposon nucleocapsid" evidence=ISS] [GO:0071897 "DNA biosynthetic process" evidence=IEA…	sp|Q99315|YG31B_YEAST Transposon Ty3-G Gag-Pol polyprotein OS=Saccharomyces cerevisiae (strain ATCC 204508 / S288c) GN=TY3B-G PE=1 SV=3	GAU41885.1 hypothetical protein TSUD_169960 [Trifolium subterraneum]	A0A087HCF0_ARAAL/145-305 A0A087HCF0.1 PF00078.24;RVT_1;	39947.LOC_Os08g08610.1	.	mtr:MTR_0433s0050 hypothetical protein	0.06	0.03	0.07	1.14	1.91	0.38	16.7351	0.226021	3.22778e-05	0.00126242	0.155385	1.46535	0.206826	0.0753367	0.183994	1.5732	2.11922	0.703625	2	1	2	31	50	12
c106683_g1_i1	.	.	KEH43501.1 hypothetical protein MTR_1g094250 [Medicago truncatula]	.	3847.GLYMA20G32290.1	XM_013614009 Medicago truncatula hypothetical protein partial mRNA	mtr:MTR_1g094250 hypothetical protein	1.56	7.85	2.72	130.47	40.55	44.85	16.6847	4.45283	1.20063e-10	6.14371e-08	1.68376	5.17139	1.15909	2.38817	1.50402	6.26616	4.58962	4.65839	16	79	27	1192	345	463
c136825_g1_i1	UNIPROTKB|F6HGE7 - symbol:VIT_01s0010g00530 "Glycosyltransferase" species:29760 "Vitis vinifera" [GO:0009813 "flavonoid biosynthetic process" evidence=IBA] [GO:0043231 "intracellular membrane-bounded organelle" evidence=IBA] [GO:0052696 "flavonoid glucuronidation" evidence=IBA] [GO:0080043 "quercetin 3-O-glucosyltransferase activity" evidence=IBA] [GO:0080044 "quercetin 7-O-glucosyltransferase ac…	sp|Q9LHJ2|U82A1_ARATH UDP-glycosyltransferase 82A1 OS=Arabidopsis thaliana GN=UGT82A1 PE=2 SV=1	XP_003618097.2 UDP-glycosyltransferase 82A1 isoform X1 [Medicago truncatula] <AET01056.2 UDP-glucosyltransferase family protein [Medicago truncatula]	G7KFD9_MEDTR/8-426 G7KFD9.2 PF00201.15;UDPGT;	3847.GLYMA14G00550.1	XM_003618049 Medicago truncatula UDP-glucosyltransferase family protein mRNA	mtr:MTR_5g098960 UDP-glucosyltransferase family protein	0.28	0.13	0.33	11.66	0.87	2.71	16.6584	2.26597	1.38288e-05	0.000658624	0.596328	2.74582	0.760143	0.280276	0.748566	4.41911	1.34398	2.47438	9	4	10	320	23	87
c118723_g2_i1	TAIR|locus:2153529 - symbol:PRX52 "AT5G05340" species:3702 "Arabidopsis thaliana" [GO:0004601 "peroxidase activity" evidence=IEA;ISS] [GO:0005576 "extracellular region" evidence=ISM] [GO:0006979 "response to oxidative stress" evidence=IEA] [GO:0020037 "heme binding" evidence=IEA] [GO:0042744 "hydrogen peroxide catabolic process" evidence=IEA] [GO:0046872 "metal ion binding" evidence=IEA] [GO:0055…	sp|Q9FLC0|PER52_ARATH Peroxidase 52 OS=Arabidopsis thaliana GN=PER52 PE=2 SV=1	GAU39240.1 hypothetical protein TSUD_396870 [Trifolium subterraneum]	G7J9S0_MEDTR/44-286 G7J9S0.1 PF00141.20;peroxidase;	3847.GLYMA04G39860.1	XM_003602415 Medicago truncatula horseradish peroxidase-like protein mRNA	mtr:MTR_3g094670 horseradish peroxidase-like protein	0.15	0.15	0.15	0.99	5.61	3.3	16.5576	-0.389808	5.05554e-05	0.00173838	0.0924603	1.06435	0.107116	0.0753367	0.0949281	0.467156	1.61995	1.10596	1	1	1	6	31	22
c107798_g1_i1	.	.	AES65014.1 hypothetical protein MTR_2g034340 [Medicago truncatula]	.	3847.GLYMA15G15121.1	.	mtr:MTR_2g034340 hypothetical protein	2.49	9.51	3.39	80.68	143.61	39.26	15.809	3.99445	1.12227e-10	5.89142e-08	1.45576	4.7533	1.10842	2.01991	1.23894	4.88514	5.62339	3.75136	15	57	20	448	722	238
c113174_g1_i1	TAIR|locus:2043240 - symbol:EXPA4 "AT2G39700" species:3702 "Arabidopsis thaliana" [GO:0005576 "extracellular region" evidence=ISM;IEA] [GO:0009664 "plant-type cell wall organization" evidence=IEA] [GO:0009826 "unidimensional cell growth" evidence=ISS;NAS] [GO:0009828 "plant-type cell wall loosening" evidence=ISS;NAS] [GO:0009831 "plant-type cell wall modification involved in multidimensional cell…	sp|O48818|EXPA4_ARATH Expansin-A4 OS=Arabidopsis thaliana GN=EXPA4 PE=1 SV=1	XP_003616412.1 expansin-A4 [Medicago truncatula] <AES99370.1 expansin A10 [Medicago truncatula]	M4FIK3_BRARP/35-137 M4FIK3.1 PF03330.15;DPBB_1;	3847.GLYMA02G41590.1	XM_003616364 Medicago truncatula expansin A10 mRNA	mtr:MTR_5g079950 expansin A10	0.42	5.64	7.5	119.58	21.65	95.06	15.6888	5.26205	4.72427e-07	5.02216e-05	2.1324	5.87389	0.622473	2.56848	3.20625	6.81496	4.39695	6.40976	7	92	121	1751	300	1604
c138940_g1_i1	TAIR|locus:2205175 - symbol:ACA7 "AT1G08080" species:3702 "Arabidopsis thaliana" [GO:0004089 "carbonate dehydratase activity" evidence=IEA;ISS] [GO:0006730 "one-carbon metabolic process" evidence=IEA;ISS] [GO:0008270 "zinc ion binding" evidence=IEA;ISS] [GO:0009507 "chloroplast" evidence=ISM] [GO:0009570 "chloroplast stroma" evidence=IEA] InterPro:IPR018338 PROSITE:PS00162 Pfam:PF00194 InterPro:I…	sp|Q8L817|ATCA7_ARATH Alpha carbonic anhydrase 7 OS=Arabidopsis thaliana GN=ACA7 PE=2 SV=1	XP_004506042.1 PREDICTED: alpha carbonic anhydrase 7-like [Cicer arietinum]	A0A072TG98_MEDTR/35-268 A0A072TG98.1 PF00194.18;Carb_anhydrase;	3847.GLYMA11G20290.2	XM_020349162 PREDICTED: Cajanus cajan alpha carbonic anhydrase 7-like (LOC109790065), mRNA	cam:101501720 alpha carbonic anhydrase 7-like	0.33	0.66	0.27	1.85	10.49	10.49	15.5755	1.81578	1.14904e-06	9.76396e-05	0.478888	2.64839	0.470267	0.619243	0.347154	1.37476	3.31665	3.25374	5	10	4	25	134	163
c142670_g3_i1	UNIPROTKB|I1J8P0 - symbol:GLYMA_01G169200 "Uncharacterized protein" species:3847 "Glycine max" [GO:0009809 "lignin biosynthetic process" evidence=IBA] [GO:0016020 "membrane" evidence=IBA] [GO:0016709 "oxidoreductase activity, acting on paired donors, with incorporation or reduction of molecular oxygen, NAD(P)H as one donor, and incorporation of one atom of oxygen" evidence=IBA] InterPro:IPR001128…	sp|Q42600|C84A1_ARATH Cytochrome P450 84A1 OS=Arabidopsis thaliana GN=CYP84A1 PE=1 SV=1	ABB02162.1 ferulate 5-hydroxylase [Medicago sativa]	G7KGC6_MEDTR/45-507 G7KGC6.1 PF00067.19;p450;	3847.GLYMA01G37430.1	XM_003612062 Medicago truncatula cytochrome P450 family ferulate hydroxylase mRNA	mtr:MTR_5g021390 cytochrome P450 family ferulate hydroxylase	0.16	0.3	0.33	1.67	9.78	2.85	15.569	2.15897	1.09087e-06	9.37804e-05	0.595609	2.87664	0.470267	0.567995	0.748566	1.95154	4.16379	2.51461	5	9	10	45	253	90
c143404_g2_i2	TAIR|locus:2094167 - symbol:AFP3 "AT3G29575" species:3702 "Arabidopsis thaliana" [GO:0005634 "nucleus" evidence=ISM;IEA] [GO:0007165 "signal transduction" evidence=IEA] [GO:0005515 "protein binding" evidence=IPI] InterPro:IPR031307 TAIR:locus:2094167 Proteomes:UP000006548 GO:GO:0005634 EMBL:CP002686 GO:GO:0007165 HOGENOM:HOG000239856 InterPro:IPR032308 InterPro:IPR032310 InterPro:IPR012463 PANTHE…	sp|Q94F39|AFP3_ARATH Ninja-family protein AFP3 OS=Arabidopsis thaliana GN=AFP3 PE=1 SV=1	XP_013447575.1 ninja-family protein AFP3 [Medicago truncatula] <KEH21656.1 ABI five-binding protein [Medicago truncatula]	A0A072TWS5_MEDTR/289-356 A0A072TWS5.1 PF16135.2;Jas;	3847.GLYMA08G27010.1	XM_020364425 PREDICTED: Cajanus cajan ninja-family protein AFP3 (LOC109802981), mRNA	mtr:MTR_7g013820 ABI five-binding protein	0.35	0.22	0.26	4.18	6.66	4.62	15.3816	2.13675	5.59028e-09	1.55364e-06	0.596151	3.14567	0.824345	0.402331	0.561776	2.91919	3.52381	2.99402	10	6	7	103	157	133
c138674_g2_i4	TAIR|locus:2123919 - symbol:CFIM-25 "AT4G29820" species:3702 "Arabidopsis thaliana" [GO:0003729 "mRNA binding" evidence=IEA] [GO:0005634 "nucleus" evidence=ISM] [GO:0005849 "mRNA cleavage factor complex" evidence=IEA] [GO:0006378 "mRNA polyadenylation" evidence=IEA] [GO:0016787 "hydrolase activity" evidence=IEA] [GO:0046872 "metal ion binding" evidence=IEA] [GO:0005515 "protein binding" evidence=…	sp|Q94AF0|CFIS1_ARATH Pre-mRNA cleavage factor Im 25 kDa subunit 1 OS=Arabidopsis thaliana GN=CFIS1 PE=1 SV=1	XP_013463468.2 pre-mRNA cleavage factor Im 25 kDa subunit 1 [Medicago truncatula] <AFK34627.1 unknown [Medicago truncatula]	I1L1L9_SOYBN/26-214 I1L1L9.1 PF13869.3;NUDIX_2;	3847.GLYMA09G07670.1	XM_004513400 PREDICTED: Cicer arietinum pre-mRNA cleavage factor Im 25 kDa subunit 1 (LOC101513571), transcript variant X2, mRNA	cam:101513571 pre-mRNA cleavage factor Im 25 kDa subunit 1	0.51	0.42	0.37	6.72	6.95	10.45	15.3545	2.23488	1.87957e-09	6.3547e-07	0.63366	3.24051	0.824345	0.514859	0.561776	3.05814	3.0974	3.56599	10	8	7	115	113	207
c58621_g1_i2	.	.	XP_004505909.1 PREDICTED: uncharacterized protein LOC101514492 [Cicer arietinum]	K7L058_SOYBN/18-128 K7L058.1 PF03732.14;Retrotrans_gag;	3847.GLYMA11G18255.1	.	cam:101514492 uncharacterized LOC101514492	0.09	0.43	0.19	2.73	2.65	7.21	15.2707	1.44713	6.36024e-07	6.18304e-05	0.373992	2.44524	0.206826	0.567995	0.347154	2.08754	2.05099	3.19719	2	9	4	51	47	156
c144179_g2_i2	UNIPROTKB|F6HWM2 - symbol:VIT_07s0141g00250 "Putative uncharacterized protein" species:29760 "Vitis vinifera" [GO:0001077 "transcriptional activator activity, RNA polymerase II proximal promoter sequence-specific DNA binding" evidence=IBA] [GO:0005634 "nucleus" evidence=IBA] [GO:0043565 "sequence-specific DNA binding" evidence=IBA] [GO:0045944 "positive regulation of transcription by RNA polymera…	sp|P0C2F6|RNHX1_ARATH Putative ribonuclease H protein At1g65750 OS=Arabidopsis thaliana GN=At1g65750 PE=3 SV=1	GAU27776.1 hypothetical protein TSUD_215870 [Trifolium subterraneum]	I1MKW4_SOYBN/885-973 I1MKW4.2 PF13966.3;zf-RVT;	3694.POPTR_0019s01390.1	.	lang:109329191 uncharacterized LOC109329191	0.03	0.12	0.09	3.59	0.1	0.51	15.2472	0.63122	0.00066558	0.0121039	0.218424	1.40026	0.107116	0.280276	0.267879	2.97872	0.263846	0.958202	1	4	3	108	3	18
c136597_g2_i2	.	.	.	.	.	.	.	0.07	0.15	0.31	0.5	0.36	9.25	15.2367	0.52991	0.00110304	0.0176447	0.200401	1.24509	0.107116	0.146934	0.347154	0.467156	0.342062	2.92604	1	2	4	6	4	126
c122804_g2_i2	TAIR|locus:2831859 - symbol:RABC2A "AT5G03530" species:3702 "Arabidopsis thaliana" [GO:0003924 "GTPase activity" evidence=IEA] [GO:0005525 "GTP binding" evidence=IEA;ISS] [GO:0005794 "Golgi apparatus" evidence=ISM;IBA] [GO:0005886 "plasma membrane" evidence=IEA] [GO:0015031 "protein transport" evidence=IEA] [GO:0005515 "protein binding" evidence=IPI] [GO:0005777 "peroxisome" evidence=IDA] [GO:003…	sp|O49841|RAC2A_ARATH Ras-related protein RABC2a OS=Arabidopsis thaliana GN=RABC2A PE=1 SV=1	XP_004496130.1 PREDICTED: ras-related protein RABC2a-like [Cicer arietinum]	B7FF73_MEDTR/17-181 B7FF73.1 PF00071.19;Ras;	3847.GLYMA20G33441.1	XM_013613823 Medicago truncatula RAB GTPase-like protein A5B mRNA	cam:101498490 ras-related protein RABC2a-like	0.81	0.83	0.54	8.36	24.24	6.03	14.9884	3.01151	1.30169e-08	3.04455e-06	0.982809	3.74715	1.20804	0.934567	0.805816	3.42636	4.86929	2.94579	17	17	11	153	422	128
c142959_g1_i1	TAIR|locus:2170101 - symbol:ERF110 "AT5G50080" species:3702 "Arabidopsis thaliana" [GO:0003677 "DNA binding" evidence=IEA;ISS] [GO:0003700 "DNA binding transcription factor activity" evidence=IEA;ISS] [GO:0005634 "nucleus" evidence=ISM;IEA;ISS] [GO:0006351 "transcription, DNA-templated" evidence=IEA] [GO:0006355 "regulation of transcription, DNA-templated" evidence=ISS] [GO:0009873 "ethylene-acti…	sp|Q70II3|EF110_ARATH Ethylene-responsive transcription factor ERF110 OS=Arabidopsis thaliana GN=ERF110 PE=2 SV=2	BAG50064.1 transcription factor AP2-EREBP [Lotus japonicus]	B9T3F1_RICCO/152-203 B9T3F1.1 PF00847.17;AP2;	3847.GLYMA02G08835.1	XM_013596432 Medicago truncatula AP2 domain class transcription factor mRNA	cam:101490540 ethylene-responsive transcription factor ERF110-like	0.32	1.97	1.1	23.31	17.24	14.85	14.9818	4.08419	1.34318e-12	1.37957e-09	1.53277	4.99793	0.824345	2.07602	1.69795	5.36505	4.94956	4.67919	10	60	33	631	447	470
c142288_g2_i1	.	.	GAU51686.1 hypothetical protein TSUD_415000 [Trifolium subterraneum]	.	.	XM_019599359 PREDICTED: Lupinus angustifolius late embryogenesis abundant protein 1-like (LOC109356032), transcript variant X5, mRNA	gmx:102667136 uncharacterized protein LOC102667136	0.19	1.45	0.28	7.25	17.11	5.6	14.9508	3.47807	5.44079e-08	9.52058e-06	1.10419	4.27158	0.622473	1.94154	0.748566	4.00363	5.20113	3.60998	7	53	10	236	535	214
c142337_g4_i1	UNIPROTKB|Q338B0 - symbol:HSFA2C "Heat stress transcription factor A-2c" species:39947 "Oryza sativa Japonica Group" [GO:0042802 "identical protein binding" evidence=IPI] InterPro:IPR000232 Pfam:PF00447 PRINTS:PR00056 PROSITE:PS00434 SMART:SM00415 GO:GO:0005634 GO:GO:0005737 Proteomes:UP000059680 GO:GO:0042802 GO:GO:0003700 Gene3D:1.10.10.10 InterPro:IPR036388 InterPro:IPR036390 SUPFAM:SSF46785 G…	sp|P41152|HSF30_SOLPE Heat shock factor protein HSF30 OS=Solanum peruvianum GN=HSF30 PE=2 SV=1	XP_024637947.1 heat stress transcription factor A-9-like [Medicago truncatula]	K7MK25_SOYBN/74-163 K7MK25.1 PF00447.14;HSF_DNA-bind;	3847.GLYMA13G16510.1	XM_004507890 PREDICTED: Cicer arietinum heat shock factor protein HSF30-like (LOC101495918), mRNA	cam:101495918 heat shock factor protein HSF30-like	0.2	0.17	0.13	4.17	3.78	1.01	14.8738	1.188	3.79443e-06	0.000243082	0.339474	2.18883	0.470267	0.280276	0.267879	2.73812	2.62074	1.20762	5	4	3	89	77	25
c116343_g1_i1	UNIPROTKB|I1LS39 - symbol:GLYMA_12G114300 "Uncharacterized protein" species:3847 "Glycine max" [GO:0000977 "RNA polymerase II regulatory region sequence-specific DNA binding" evidence=IBA] [GO:0006357 "regulation of transcription by RNA polymerase II" evidence=IBA] [GO:0090575 "RNA polymerase II transcription factor complex" evidence=IBA] [GO:0003700 "DNA binding transcription factor activity" ev…	sp|F4JIJ7|BH162_ARATH Transcription factor bHLH162 OS=Arabidopsis thaliana GN=BHLH162 PE=1 SV=1	XP_003607469.1 transcription factor bHLH162 [Medicago truncatula] <AES89666.1 helix loop helix DNA-binding domain protein [Medicago truncatula]	G7JTT7_MEDTR/15-68 G7JTT7.1 PF00010.23;HLH;	3847.GLYMA12G12880.1	XM_003607421 Medicago truncatula helix loop helix DNA-binding domain protein partial mRNA	mtr:MTR_4g078350 helix loop helix DNA-binding domain protein	0.07	0.4	0.07	1.26	0.47	7.38	14.7203	0.562757	0.000274269	0.00630942	0.201458	1.44909	0.107116	0.402331	0.0949281	1.05895	0.486817	2.80149	1	6	1	17	6	114
c133200_g4_i1	UNIPROTKB|I1M2Q0 - symbol:GLYMA_13G259500 "Uncharacterized protein" species:3847 "Glycine max" [GO:0009416 "response to light stimulus" evidence=IBA] [GO:0045487 "gibberellin catabolic process" evidence=IBA] [GO:0052634 "C-19 gibberellin 2-beta-dioxygenase activity" evidence=IBA] InterPro:IPR005123 Pfam:PF03171 PROSITE:PS51471 GO:GO:0046872 Proteomes:UP000008827 GO:GO:0009416 eggNOG:KOG0143 eggNO…	sp|Q9SQ80|G2OX1_PEA Gibberellin 2-beta-dioxygenase 1 OS=Pisum sativum GN=GA2OX1 PE=1 SV=1	XP_013445468.1 gibberellin 2-beta-dioxygenase 1 [Medicago truncatula] <KEH19494.1 plant gibberellin 2-oxidase [Medicago truncatula]	A0A072TPR3_MEDTR/27-126 A0A072TPR3.1 PF14226.3;DIOX_N;	3847.GLYMA13G33300.1	XM_013590014 Medicago truncatula plant gibberellin 2-oxidase mRNA	mtr:MTR_8g461330 plant gibberellin 2-oxidase	1.14	1.43	0.91	25.06	15.18	18.9	14.5414	3.49903	2.1574e-13	2.71109e-10	1.27678	4.42405	1.43061	1.29124	1.1085	4.80847	4.1145	4.34919	22	27	17	424	244	370
c115250_g4_i2	TAIR|locus:2173522 - symbol:AGL8 "AT5G60910" species:3702 "Arabidopsis thaliana" [GO:0000977 "RNA polymerase II regulatory region sequence-specific DNA binding" evidence=IEA] [GO:0003700 "DNA binding transcription factor activity" evidence=IEA;ISS] [GO:0005634 "nucleus" evidence=ISM;IEA;IBA] [GO:0006351 "transcription, DNA-templated" evidence=IEA] [GO:0006355 "regulation of transcription, DNA-tem…	sp|Q38876|AGL8_ARATH Agamous-like MADS-box protein AGL8 OS=Arabidopsis thaliana GN=AGL8 PE=1 SV=1	AFI08227.1 MADS-box protein [Pisum sativum]	B9RLK4_RICCO/64-173 B9RLK4.1 PF01486.14;K-box;	3847.GLYMA17G08890.1	JN974186 Pisum sativum MADS-box protein (FULb) mRNA, complete cds	cam:101507855 truncated transcription factor CAULIFLOWER A	0.41	1.65	0.08	2.65	26.7	4.17	14.5298	2.06735	0.000130383	0.00362359	0.538771	2.55983	0.470267	1.05112	0.0949281	1.51004	4.27264	1.89681	5	20	1	29	274	52
c136228_g2_i1	TAIR|locus:2044611 - symbol:AT2G15780 species:3702 "Arabidopsis thaliana" [GO:0005576 "extracellular region" evidence=ISM] [GO:0009055 "electron transfer activity" evidence=IEA] InterPro:IPR003245 Pfam:PF02298 PROSITE:PS51485 TAIR:locus:2044611 Proteomes:UP000006548 EMBL:CP002685 GO:GO:0009055 Gene3D:2.60.40.420 InterPro:IPR008972 SUPFAM:SSF49503 EMBL:AC006438 OrthoDB:EOG09360NLJ EMBL:AF410284 EM…	.	XP_003608032.1 uncharacterized protein LOC11441412 [Medicago truncatula] <AES90229.1 plastocyanin-like domain protein [Medicago truncatula]	G7JMH1_MEDTR/70-167 G7JMH1.1 PF02298.14;Cu_bind_like;	3847.GLYMA02G15230.2	XM_003607984 Medicago truncatula plastocyanin-like domain protein mRNA	mtr:MTR_4g086750 plastocyanin-like domain protein	0.06	0.66	0.13	8.17	1.48	3.97	14.4076	1.13312	2.19428e-05	0.000945813	0.303451	2.09442	0.107116	0.619243	0.183994	3.01329	1.18329	2.08669	1	10	2	111	19	62
c127616_g2_i2	TAIR|locus:2101175 - symbol:AT3G48240 "AT3G48240" species:3702 "Arabidopsis thaliana" [GO:0003674 "molecular_function" evidence=ND] [GO:0005634 "nucleus" evidence=ISM] [GO:0008150 "biological_process" evidence=ND] InterPro:IPR000270 Pfam:PF00564 SMART:SM00666 TAIR:locus:2101175 Proteomes:UP000006548 EMBL:CP002686 EMBL:AL049659 EMBL:BT014807 EMBL:BT015699 PIR:T06718 RefSeq:NP_190407.1 UniGene:At.5…	.	XP_004515869.1 PREDICTED: uncharacterized protein LOC101504255 [Cicer arietinum]	A0A072V0Z1_MEDTR/23-110 A0A072V0Z1.1 PF00564.21;PB1;	3847.GLYMA17G09240.1	XM_013602300 Medicago truncatula PB1 domain protein mRNA	cam:101504255 uncharacterized LOC101504255	1.91	6.04	4.58	48.22	108.26	43.84	14.3356	5.17268	5.45535e-14	8.59145e-11	2.45077	5.962	1.88657	2.76331	2.70243	5.64961	6.79402	5.44236	35	108	81	772	1644	811
c134971_g3_i1	TAIR|locus:2141231 - symbol:MYB102 "AT4G21440" species:3702 "Arabidopsis thaliana" [GO:0000981 "RNA polymerase II transcription factor activity, sequence-specific DNA binding" evidence=IBA] [GO:0001135 "transcription factor activity, RNA polymerase II transcription factor recruiting" evidence=IBA] [GO:0003677 "DNA binding" evidence=ISS] [GO:0005634 "nucleus" evidence=ISM;IBA] [GO:0006351 "transcr…	sp|Q9LDR8|MY102_ARATH Transcription factor MYB102 OS=Arabidopsis thaliana GN=MYB102 PE=2 SV=1	PNX77425.1 transcription factor MYB 39-like protein [Trifolium pratense]	G7JSV1_MEDTR/15-62 G7JSV1.1 PF00249.28;Myb_DNA-binding;	3847.GLYMA13G32090.1	XM_003608220 Medicago truncatula myb transcription factor partial mRNA	mtr:MTR_4g091490 myb transcription factor	0.22	0.27	0.59	3.9	9.24	5.12	14.322	2.07865	7.10921e-08	1.14245e-05	0.595506	3.03589	0.470267	0.402331	0.91392	2.57796	3.67502	2.8547	5	6	13	78	176	119
c135028_g1_i3	UNIPROTKB|K7LTR3 - symbol:GLYMA_12G084500 "Uncharacterized protein" species:3847 "Glycine max" [GO:0003333 "amino acid transmembrane transport" evidence=IBA] [GO:0015171 "amino acid transmembrane transporter activity" evidence=IBA] GO:GO:0016021 Proteomes:UP000008827 GO:GO:0015171 eggNOG:KOG1303 eggNOG:COG0814 InterPro:IPR013057 Pfam:PF01490 GO:GO:0003333 OMA:KDYSISG OrthoDB:EOG093609Q7 EMBL:CM00…	sp|F4HW02|GAT1_ARATH GABA transporter 1 OS=Arabidopsis thaliana GN=GAT1 PE=1 SV=1	XP_003606284.1 GABA transporter 1 [Medicago truncatula] <AES88481.1 transmembrane amino acid transporter family protein [Medicago truncatula]	G7JM48_MEDTR/41-451 G7JM48.1 PF01490.15;Aa_trans;	3847.GLYMA12G08980.2	XM_003606236 Medicago truncatula transmembrane amino acid transporter family protein mRNA	mtr:MTR_4g055610 transmembrane amino acid transporter family protein	0.09	1.43	0.36	6.71	9.78	12.16	14.3096	2.70106	1.41801e-07	1.92516e-05	0.758255	3.66064	0.206826	1.44118	0.626764	3.25397	3.74866	3.97928	2	32	8	134	186	282
c116903_g2_i1	UNIPROTKB|I1NH45 - symbol:GLYMA_20G169200 "Peroxidase" species:3847 "Glycine max" [GO:0004601 "peroxidase activity" evidence=IBA] [GO:0009505 "plant-type cell wall" evidence=IBA] [GO:0009664 "plant-type cell wall organization" evidence=IBA] InterPro:IPR000823 InterPro:IPR002016 InterPro:IPR010255 InterPro:IPR019794 InterPro:IPR033905 Pfam:PF00141 PRINTS:PR00458 PRINTS:PR00461 PROSITE:PS00436 PROS…	sp|Q96520|PER12_ARATH Peroxidase 12 OS=Arabidopsis thaliana GN=PER12 PE=1 SV=1	PNX96243.1 peroxidase 12-like protein [Trifolium pratense]	I1LDE1_SOYBN/49-292 I1LDE1.2 PF00141.20;peroxidase;	3847.GLYMA20G30910.1	XM_004496386 PREDICTED: Cicer arietinum peroxidase 12 (LOC101514256), mRNA	cam:101514256 peroxidase 12	0.44	2.43	1.55	6.97	33.87	29.06	14.2794	3.45956	3.01923e-08	5.84617e-06	1.20716	4.16506	0.622473	1.60268	1.39632	2.8571	4.9589	4.67919	7	38	24	98	450	470
c133762_g1_i2	.	.	.	.	.	.	.	2.59	10.77	0.78	5.4	101.95	115.63	14.2583	3.08334	7.24651e-05	0.00229163	0.931108	3.44117	0.824345	1.7011	0.267879	1.18562	4.52821	4.6097	10	42	3	20	330	447
c118382_g1_i1	.	.	PNX76382.1 hypothetical protein L195_g032329 [Trifolium pratense]	.	3847.GLYMA17G11781.1	XM_003609388 Medicago truncatula hypothetical protein mRNA	cam:101492129 uncharacterized LOC101492129	0.16	1.89	1.09	7.72	23.82	16.21	14.1053	3.84052	1.50779e-08	3.42486e-06	1.37946	4.64821	0.470267	2.00072	1.66739	3.80745	5.36931	4.76785	5	56	32	204	603	501
c116429_g1_i1	UNIPROTKB|K7KYC5 - symbol:GLYMA_06G307600 "Uncharacterized protein" species:3847 "Glycine max" [GO:0004702 "signal transducer, downstream of receptor, with serine/threonine kinase activity" evidence=IBA] [GO:0005737 "cytoplasm" evidence=IBA] InterPro:IPR000719 InterPro:IPR008271 InterPro:IPR017441 Pfam:PF00069 PROSITE:PS00107 PROSITE:PS00108 PROSITE:PS50011 SMART:SM00220 InterPro:IPR011009 GO:GO:…	sp|Q9ZVP5|M3K18_ARATH Mitogen-activated protein kinase kinase kinase 18 OS=Arabidopsis thaliana GN=MAPKKK18 PE=1 SV=1	XP_003605967.1 mitogen-activated protein kinase kinase kinase 18 [Medicago truncatula] <AES88164.1 MAP kinase kinase kinase [Medicago truncatula]	G7JEQ9_MEDTR/3-249 G7JEQ9.1 PF00069.22;Pkinase;	3847.GLYMA06G46410.2	AC148226 Medicago truncatula clone mth2-5i20, complete sequence	mtr:MTR_4g049730 MAP kinase kinase kinase	0.26	0.38	0.05	8.84	1.2	1.35	14.0527	1.17984	0.000106404	0.00305417	0.341629	1.93246	0.470267	0.459692	0.0949281	3.37411	1.18329	1.23998	5	7	1	147	19	26
c144149_g2_i1	TAIR|locus:2176737 - symbol:PR5K "PR5-like receptor kinase" species:3702 "Arabidopsis thaliana" [GO:0005886 "plasma membrane" evidence=ISM] [GO:0016301 "kinase activity" evidence=ISS] [GO:0009506 "plasmodesma" evidence=IDA] [GO:0004675 "transmembrane receptor protein serine/threonine kinase activity" evidence=ISS] [GO:0009620 "response to fungus" evidence=ISS] InterPro:IPR000719 InterPro:IPR00827…	sp|Q9FID6|Y5392_ARATH Probable receptor-like protein kinase At5g39020 OS=Arabidopsis thaliana GN=At5g39020 PE=2 SV=1	KEH40307.1 stress-induced receptor-like kinase [Medicago truncatula]	A0A072VEW5_MEDTR/4-273 A0A072VEW5.1 PF00069.22;Pkinase;	3847.GLYMA13G09794.1	XM_013610827 Medicago truncatula stress-induced receptor-like kinase partial mRNA	mtr:MTR_1g026990 stress-induced receptor-like kinase	0.18	0.72	0.18	0.77	5.99	11.55	14.0309	0.171302	0.000243275	0.00582258	0.160774	1.32975	0.107116	0.280276	0.0949281	0.327596	1.52254	2.1391	1	4	1	4	28	65
c135787_g4_i8	UNIPROTKB|I1MWZ7 - symbol:GLYMA_17G218200 "Uncharacterized protein" species:3847 "Glycine max" [GO:0004029 "aldehyde dehydrogenase (NAD) activity" evidence=IBA] [GO:0004777 "succinate-semialdehyde dehydrogenase (NAD+) activity" evidence=IBA] [GO:0009013 "succinate-semialdehyde dehydrogenase [NAD(P)+] activity" evidence=IBA] InterPro:IPR015590 InterPro:IPR016160 InterPro:IPR016161 InterPro:IPR0161…	sp|P81406|GAPN_PEA NADP-dependent glyceraldehyde-3-phosphate dehydrogenase OS=Pisum sativum GN=GAPN PE=1 SV=1	XP_003588885.1 NADP-dependent glyceraldehyde-3-phosphate dehydrogenase [Medicago truncatula] <AES59136.1 NADP-dependent glyceraldehyde-3-phosphate dehydrogenase [Medicago truncatula]	G7JGT0_MEDTR/24-484 G7JGT0.1 PF00171.19;Aldedh;	3847.GLYMA17G33340.1	XM_003588837 Medicago truncatula NADP-dependent glyceraldehyde-3-phosphate dehydrogenase mRNA	mtr:MTR_1g014320 NADP-dependent glyceraldehyde-3-phosphate dehydrogenase	0.05	0.21	0.26	4.13	1.9	2.56	13.9955	0.834895	2.1148e-06	0.000157101	0.269897	1.98742	0.107116	0.280276	0.422299	2.46593	1.61995	1.87637	1	4	5	71	31	51
c135235_g2_i1	UNIPROTKB|I1N534 - symbol:GLYMA_18G287200 "Uncharacterized protein" species:3847 "Glycine max" [GO:0003700 "DNA binding transcription factor activity" evidence=IBA] [GO:0005634 "nucleus" evidence=IBA] [GO:0010200 "response to chitin" evidence=IBA] [GO:0043565 "sequence-specific DNA binding" evidence=IBA] [GO:0044212 "transcription regulatory region DNA binding" evidence=IBA] InterPro:IPR013087 PR…	sp|Q9SLD4|ZAT11_ARATH Zinc finger protein ZAT11 OS=Arabidopsis thaliana GN=ZAT11 PE=2 SV=1	GAU17780.1 hypothetical protein TSUD_171690 [Trifolium subterraneum]	A0A072VS27_MEDTR/44-70 A0A072VS27.1 PF13912.3;zf-C2H2_6;	3847.GLYMA18G52410.1	XM_003621753 Medicago truncatula C2H2-type zinc finger protein mRNA	cam:101511737 zinc finger protein ZAT11-like	1.16	0.96	0.11	9.76	24.57	2.72	13.9126	1.8567	4.75793e-05	0.00167024	0.516245	2.56598	0.885812	0.567995	0.0949281	2.65297	3.80498	1.23998	11	9	1	83	194	26
c139019_g3_i1	TAIR|locus:2025926 - symbol:AT1G59950 species:3702 "Arabidopsis thaliana" [GO:0009507 "chloroplast" evidence=ISM] [GO:0016491 "oxidoreductase activity" evidence=IEA] [GO:0055114 "oxidation-reduction process" evidence=IEA] [GO:0008106 "alcohol dehydrogenase (NADP+) activity" evidence=IBA] InterPro:IPR018170 InterPro:IPR020471 PIRSF:PIRSF000097 PRINTS:PR00069 PROSITE:PS00062 PROSITE:PS00798 Pfam:PF…	sp|P26690|6DCS_SOYBN NAD(P)H-dependent 6'-deoxychalcone synthase OS=Glycine max PE=1 SV=1	AAB41556.1 chalcone reductase [Medicago sativa] <prf||2111449B chalcone reductase	G7K4Y9_MEDTR/22-294 G7K4Y9.1 PF00248.18;Aldo_ket_red;	3847.GLYMA02G47750.1	U13925 Medicago sativa Apollo clone CHR7 chalcone reductase (CHR) mRNA, complete cds	mtr:MTR_5g097900 aldo/keto reductase family oxidoreductase	0.4	6.48	8.1	7.98	76.85	147.04	13.8386	5.49235	4.20392e-05	0.00153019	2.40121	5.68244	0.692949	2.96497	3.54571	3.31066	6.43776	7.2989	8	127	157	140	1281	2987
c131585_g2_i1	UNIPROTKB|F6H2U0 - symbol:VIT_04s0008g02170 "Putative uncharacterized protein" species:29760 "Vitis vinifera" [GO:0003723 "RNA binding" evidence=IBA] [GO:0004525 "ribonuclease III activity" evidence=IBA] [GO:0005634 "nucleus" evidence=IBA] [GO:0005737 "cytoplasm" evidence=IBA] [GO:0016442 "RISC complex" evidence=IBA] [GO:0030422 "production of siRNA involved in RNA interference" evidence=IBA] Int…	sp|Q94HW2|POLR1_ARATH Retrovirus-related Pol polyprotein from transposon RE1 OS=Arabidopsis thaliana GN=RE1 PE=2 SV=1	PNY08092.1 histone deacetylase [Trifolium pratense]	A0A0D3BDD9_BRAOL/1-168 A0A0D3BDD9.1 PF07727.11;RVT_2;	39947.LOC_Os02g32300.1	AC225520 Medicago truncatula clone mth2-146b20, complete sequence	ccaj:109801888 uncharacterized protein LOC109801888	0.03	0.2	0.03	1.99	1.88	0.36	13.6849	0.457691	5.02368e-05	0.00173707	0.201458	1.60549	0.107116	0.402331	0.0949281	2.10902	2.05099	0.656459	1	6	1	52	47	11
c133269_g1_i2	TAIR|locus:2179862 - symbol:WRKY75 "AT5G13080" species:3702 "Arabidopsis thaliana" [GO:0003700 "DNA binding transcription factor activity" evidence=ISS] [GO:0005634 "nucleus" evidence=ISM;IDA] [GO:0006351 "transcription, DNA-templated" evidence=IEA] [GO:0006355 "regulation of transcription, DNA-templated" evidence=ISS] [GO:0032107 "regulation of response to nutrient levels" evidence=IMP] [GO:0043…	sp|Q9FYA2|WRK75_ARATH Probable WRKY transcription factor 75 OS=Arabidopsis thaliana GN=WRKY75 PE=2 SV=1	XP_013447931.1 probable WRKY transcription factor 75 [Medicago truncatula] <XP_013447948.1 probable WRKY transcription factor 75 [Medicago truncatula] <KEH21958.1 WRKY family transcription factor [Medicago truncatula] <KEH21975.1 WRKY family transcription factor [Medicago truncatula]	M8A8X0_TRIUA/3-60 M8A8X0.1 PF03106.12;WRKY;	3847.GLYMA19G26400.1	XM_013592477 Medicago truncatula WRKY family transcription factor mRNA	mtr:MTR_7g028415 WRKY family transcription factor	0.34	0.78	1.67	11.83	19.52	12.85	13.5374	2.3868	4.28325e-08	7.78332e-06	0.717478	3.3616	0.387685	0.567995	1.19675	3.14385	3.77709	3.16385	4	9	19	123	190	152
c136740_g1_i1	TAIR|locus:2196045 - symbol:AT1G02660 "AT1G02660" species:3702 "Arabidopsis thaliana" [GO:0004806 "triglyceride lipase activity" evidence=ISS] [GO:0005576 "extracellular region" evidence=ISM] [GO:0006629 "lipid metabolic process" evidence=ISS] [GO:0016298 "lipase activity" evidence=IBA] InterPro:IPR002921 Pfam:PF01764 InterPro:IPR029058 TAIR:locus:2196045 GO:GO:0016021 EMBL:CP002684 Proteomes:UP0…	.	AES82170.1 triacylglycerol lipase [Medicago truncatula]	G7KSR9_MEDTR/310-449 G7KSR9.1 PF01764.22;Lipase_3;	3847.GLYMA02G01720.1	XM_003625904 Medicago truncatula triacylglycerol lipase partial mRNA	mtr:MTR_7g109350 triacylglycerol lipase	0.05	0.53	0.24	5.9	1.92	4.49	13.5266	1.43363	2.63577e-06	0.000185312	0.399382	2.43913	0.107116	0.668732	0.422299	3.00186	1.71119	2.60434	1	11	5	110	34	97
c131619_g1_i1	TAIR|locus:2093019 - symbol:SGP2 "AT3G21700" species:3702 "Arabidopsis thaliana" [GO:0003924 "GTPase activity" evidence=IEA] [GO:0005525 "GTP binding" evidence=IEA] [GO:0090404 "pollen tube tip" evidence=IDA] InterPro:IPR001806 Pfam:PF00071 InterPro:IPR027417 TAIR:locus:2093019 GO:GO:0005525 SUPFAM:SSF52540 Proteomes:UP000006548 EMBL:CP002686 GO:GO:0003924 EMBL:AB025634 GO:GO:0090404 eggNOG:COG11…	sp|P87027|SPG1_SCHPO Septum-promoting GTP-binding protein 1 OS=Schizosaccharomyces pombe (strain 972 / ATCC 24843) GN=spg1 PE=1 SV=1	XP_004515072.1 PREDICTED: septum-promoting GTP-binding protein 1 [Cicer arietinum]	G7JDG8_MEDTR/93-258 G7JDG8.1 PF00071.19;Ras;	3847.GLYMA12G10670.1	XM_004515015 PREDICTED: Cicer arietinum septum-promoting GTP-binding protein 1 (LOC101494773), mRNA	cam:101494773 septum-promoting GTP-binding protein 1	0.1	0.25	0.05	1.58	1.84	3.02	13.5133	0.49082	3.95667e-06	0.000251936	0.214783	1.72801	0.206826	0.342594	0.0949281	1.47739	1.61995	2.08669	2	5	1	28	31	62
c124875_g1_i3	TAIR|locus:2141872 - symbol:WRKY28 "AT4G18170" species:3702 "Arabidopsis thaliana" [GO:0003700 "DNA binding transcription factor activity" evidence=ISS;IDA] [GO:0005634 "nucleus" evidence=ISM;IEA] [GO:0006351 "transcription, DNA-templated" evidence=IEA] [GO:0006355 "regulation of transcription, DNA-templated" evidence=IEA;ISS] [GO:0043565 "sequence-specific DNA binding" evidence=IDA] InterPro:IPR…	sp|Q8VWJ2|WRK28_ARATH Probable WRKY transcription factor 28 OS=Arabidopsis thaliana GN=WRKY28 PE=2 SV=1	PNX97861.1 WRKY transcription factor [Trifolium pratense]	.	29760.VIT_12s0028g00270.t01	XM_003617375 Medicago truncatula WRKY family transcription factor mRNA	mtr:MTR_5g091390 WRKY family transcription factor	0.2	0.73	0.07	3.55	9.25	2.13	13.4986	1.25393	1.87065e-05	0.00083221	0.354583	2.20734	0.300088	0.668732	0.0949281	2.02114	3.1527	1.44817	3	11	1	48	118	33
c118415_g1_i1	TAIR|locus:504956258 - symbol:AT1G11655 "AT1G11655" species:3702 "Arabidopsis thaliana" [GO:0003674 "molecular_function" evidence=ND] [GO:0005739 "mitochondrion" evidence=ISM] [GO:0008150 "biological_process" evidence=ND] TAIR:locus:504956258 EMBL:CP002684 Proteomes:UP000006548 EMBL:BT004750 EMBL:AK227634 RefSeq:NP_683299.1 UniGene:At.45287 STRING:3702.AT1G11655.1 EnsemblPlants:AT1G11655.1 GeneID…	.	KEH34257.1 hypothetical protein MTR_3g463740 [Medicago truncatula]	.	3847.GLYMA18G07110.2	.	mtr:MTR_3g463740 hypothetical protein	0.45	0.69	1.05	2.02	8.6	25.13	13.4316	1.66826	3.12627e-05	0.00123292	0.492988	2.35373	0.387685	0.402331	0.68895	1.01413	2.38244	3.66463	4	6	9	16	63	223
c129237_g1_i3	TAIR|locus:2199832 - symbol:AT1G23850 "AT1G23850" species:3702 "Arabidopsis thaliana" [GO:0003674 "molecular_function" evidence=ND] [GO:0008150 "biological_process" evidence=ND] [GO:0016021 "integral component of membrane" evidence=IEA] TAIR:locus:2199832 GO:GO:0016021 EMBL:CP002684 Proteomes:UP000006548 EMBL:AC002423 OrthoDB:EOG09360HUU eggNOG:ENOG410JAXI eggNOG:ENOG411179Y EMBL:AK175203 EMBL:AK…	.	KEH19964.1 transmembrane protein [Medicago truncatula]	.	3847.GLYMA18G18870.1	XM_013590483 Medicago truncatula transmembrane protein partial mRNA	mtr:MTR_8g063930 transmembrane protein	0.58	0.12	0.06	0.79	6.8	5.7	13.4213	1.25346	0.000211643	0.00524072	0.355402	2.12604	0.824345	0.146934	0.0949281	0.819474	2.9175	2.64114	10	2	1	12	98	100
c137493_g1_i1	UNIPROTKB|Q7XDI3 - symbol:Os10g0471100 "CER1 protein, putative, expressed" species:39947 "Oryza sativa Japonica Group" [GO:0005783 "endoplasmic reticulum" evidence=IDA] [GO:0010025 "wax biosynthetic process" evidence=IDA] [GO:0010143 "cutin biosynthetic process" evidence=IDA] [GO:0043668 "exine" evidence=IMP] [GO:0048653 "anther development" evidence=IMP] InterPro:IPR006694 Pfam:PF04116 GO:GO:000…	sp|F4HVY0|CER1_ARATH Protein ECERIFERUM 1 OS=Arabidopsis thaliana GN=CER1 PE=1 SV=1	XP_013443957.1 protein ECERIFERUM 1 [Medicago truncatula] <KEH17984.1 fatty acid hydroxylase superfamily protein [Medicago truncatula]	A0A072TKE8_MEDTR/488-651 A0A072TKE8.1 PF12076.5;Wax2_C;	3847.GLYMA03G24320.1	XM_013588503 Medicago truncatula fatty acid hydroxylase superfamily protein mRNA	mtr:MTR_8g009590 fatty acid hydroxylase superfamily protein	10.69	7.26	2.49	94.95	185.64	50.31	13.3259	6.90281	3.85835e-09	1.1625e-06	3.88801	7.59398	4.96406	3.89571	2.80427	7.59022	8.56454	6.62718	392	259	88	3008	5645	1868
c136740_g2_i1	TAIR|locus:2196045 - symbol:AT1G02660 "AT1G02660" species:3702 "Arabidopsis thaliana" [GO:0004806 "triglyceride lipase activity" evidence=ISS] [GO:0005576 "extracellular region" evidence=ISM] [GO:0006629 "lipid metabolic process" evidence=ISS] [GO:0016298 "lipase activity" evidence=IBA] InterPro:IPR002921 Pfam:PF01764 InterPro:IPR029058 TAIR:locus:2196045 GO:GO:0016021 EMBL:CP002684 Proteomes:UP0…	.	AES82170.1 triacylglycerol lipase [Medicago truncatula]	.	3847.GLYMA02G01720.1	XM_004494875 PREDICTED: Cicer arietinum uncharacterized LOC101493817 (LOC101493817), mRNA	mtr:MTR_7g109350 triacylglycerol lipase	0.08	0.16	0.25	3.63	0.97	3.34	13.2263	0.144007	2.80374e-05	0.00113218	0.173976	1.41484	0.107116	0.146934	0.267879	1.8275	0.738912	1.6781	1	2	3	40	10	42
c135389_g1_i2	UNIPROTKB|K7L0Q7 - symbol:GLYMA_07G098200 "Uncharacterized protein" species:3847 "Glycine max" [GO:0005737 "cytoplasm" evidence=IBA] [GO:0030001 "metal ion transport" evidence=IBA] [GO:0046914 "transition metal ion binding" evidence=IBA] [GO:0046916 "cellular transition metal ion homeostasis" evidence=IBA] InterPro:IPR036163 GO:GO:0005737 Proteomes:UP000008827 GO:GO:0046914 GO:GO:0030001 SUPFAM:S…	sp|Q9SSF0|HIP16_ARATH Heavy metal-associated isoprenylated plant protein 16 OS=Arabidopsis thaliana GN=HIPP16 PE=2 SV=1	XP_003620380.2 uncharacterized protein LOC11442536 [Medicago truncatula]	K7L0Q7_SOYBN/6-102 K7L0Q7.1 PF00403.23;HMA;	3847.GLYMA07G10996.1	XM_004512825 PREDICTED: Cicer arietinum uncharacterized protein PF07_0086-like (LOC101514427), transcript variant X1, mRNA	mtr:MTR_6g082190 hypothetical protein	0.27	0.21	0.14	2.88	3.63	3.52	13.0713	0.651534	2.21238e-06	0.000161805	0.262275	1.8746	0.387685	0.215145	0.183994	1.74761	1.97938	1.89681	4	3	2	37	44	52
c119115_g1_i2	TAIR|locus:2039498 - symbol:AT2G26850 "AT2G26850" species:3702 "Arabidopsis thaliana" [GO:0003674 "molecular_function" evidence=ND] [GO:0008150 "biological_process" evidence=ND] [GO:0009507 "chloroplast" evidence=ISM] InterPro:IPR001810 InterPro:IPR036047 Pfam:PF00646 PROSITE:PS50181 SMART:SM00256 TAIR:locus:2039498 Proteomes:UP000006548 EMBL:CP002685 SUPFAM:SSF81383 EMBL:AC005168 EMBL:BT012221 E…	sp|Q6NLB1|FB118_ARATH F-box protein At2g26850 OS=Arabidopsis thaliana GN=At2g26850 PE=2 SV=1	PNY16585.1 F-box protein at2g32560-like protein [Trifolium pratense]	A0A072UUV8_MEDTR/87-134 A0A072UUV8.1 PF00646.30;F-box;	3847.GLYMA20G08260.1	XM_004513910 PREDICTED: Cicer arietinum F-box protein At2g26850-like (LOC101503479), mRNA	cam:101503479 F-box protein At2g26850-like	0.14	0.09	0.19	2.32	2	2.41	12.946	0.64763	2.18484e-06	0.000160287	0.264725	1.87117	0.300088	0.146934	0.347154	1.92757	1.76897	1.91697	3	2	4	44	36	53
c136677_g6_i1	UNIPROTKB|I1NG82 - symbol:GLYMA_20G140100 "Uncharacterized protein" species:3847 "Glycine max" [GO:0004674 "protein serine/threonine kinase activity" evidence=IBA] [GO:0005886 "plasma membrane" evidence=IBA] [GO:0006468 "protein phosphorylation" evidence=IBA] [GO:0006952 "defense response" evidence=IBA] [GO:0009506 "plasmodesma" evidence=IBA] InterPro:IPR000719 InterPro:IPR001245 InterPro:IPR0082…	sp|Q9M0X5|CRK25_ARATH Cysteine-rich receptor-like protein kinase 25 OS=Arabidopsis thaliana GN=CRK25 PE=3 SV=1	PNY17987.1 cysteine-rich receptor-like protein kinase, partial [Trifolium pratense]	A0A072VPL3_MEDTR/159-261 A0A072VPL3.1 PF01657.14;Stress-antifung;	3847.GLYMA20G27740.1	XM_013614447 Medicago truncatula cysteine-rich receptor-kinase-like protein partial mRNA	mtr:MTR_1g105600 cysteine-rich receptor-kinase-like protein	0.68	6.05	2.28	2.92	52.04	67.9	12.8286	5.46699	1.90741e-05	0.000843799	2.63695	5.53557	1.54934	3.65909	2.70243	2.79221	6.74898	7.06552	25	217	81	93	1593	2538
c130835_g1_i1	TAIR|locus:2139777 - symbol:OSM34 "osmotin 34" species:3702 "Arabidopsis thaliana" [GO:0005576 "extracellular region" evidence=ISM] [GO:0051707 "response to other organism" evidence=ISS] [GO:0009651 "response to salt stress" evidence=IEP] [GO:0009817 "defense response to fungus, incompatible interaction" evidence=IDA] [GO:0009816 "defense response to bacterium, incompatible interaction" evidence=…	sp|P50700|OSL3_ARATH Osmotin-like protein OSM34 OS=Arabidopsis thaliana GN=OSM34 PE=2 SV=2	PNX71133.1 osmotin-like protein OSM34 [Trifolium pratense]	K7K557_SOYBN/249-444 K7K557.1 PF00314.14;Thaumatin;	3847.GLYMA01G42661.1	XM_013597958 Medicago truncatula pathogenesis-related thaumatin family protein mRNA	mtr:MTR_5g010635 pathogenesis-related thaumatin family protein	40.49	145.63	62.99	1205.78	1297.49	954.54	12.7525	9.17867	2.908e-15	6.21728e-12	6.31198	10.0544	5.75353	7.02747	6.15495	10.1603	10.2569	9.74594	687	2415	1033	17940	18277	16373
c144539_g4_i2	UNIPROTKB|B9NBW2 - symbol:POPTR_0010s08170g "Tau class glutathione transferase GSTU52" species:3694 "Populus trichocarpa" [GO:0004364 "glutathione transferase activity" evidence=IBA] [GO:0005737 "cytoplasm" evidence=IBA] [GO:0006749 "glutathione metabolic process" evidence=IBA] [GO:0009407 "toxin catabolic process" evidence=IBA] InterPro:IPR004045 Pfam:PF02798 PROSITE:PS50404 GO:GO:0005737 InterP…	sp|Q9FQA3|GST23_MAIZE Glutathione transferase GST 23 OS=Zea mays PE=2 SV=1	XP_004504278.1 PREDICTED: probable glutathione S-transferase [Cicer arietinum]	A0A072U4C4_MEDTR/88-195 A0A072U4C4.1 PF00043.22;GST_C;	3847.GLYMA05G29400.1	XM_003629787 Medicago truncatula glutathione S-transferase mRNA	cam:101492230 probable glutathione S-transferase	0.77	1.15	0.42	7.32	18.18	9.05	12.7474	2.76298	1.18822e-08	2.89005e-06	0.953028	3.63787	1.10842	1.1239	0.626764	3.16451	4.37386	3.37525	15	22	8	125	295	179
c124302_g2_i1	TAIR|locus:2020512 - symbol:AT1G55680 "AT1G55680" species:3702 "Arabidopsis thaliana" [GO:0003674 "molecular_function" evidence=ND] [GO:0005737 "cytoplasm" evidence=ISM] [GO:0005834 "heterotrimeric G-protein complex" evidence=ISS] [GO:0008150 "biological_process" evidence=ND] [GO:0080008 "Cul4-RING E3 ubiquitin ligase complex" evidence=ISS] InterPro:IPR017986 InterPro:IPR001680 InterPro:IPR015943…	sp|Q9Y7K5|YGI3_SCHPO Uncharacterized WD repeat-containing protein C2A9.03 OS=Schizosaccharomyces pombe (strain 972 / ATCC 24843) GN=SPBC2A9.03 PE=4 SV=2	XP_004499693.1 PREDICTED: uncharacterized WD repeat-containing protein C2A9.03 [Cicer arietinum] <XP_004499694.1 PREDICTED: uncharacterized WD repeat-containing protein C2A9.03 [Cicer arietinum]	C1E539_MICSR/391-466 C1E539.1 PF00400.29;WD40;	3847.GLYMA04G12500.1	XM_004499637 PREDICTED: Cicer arietinum uncharacterized WD repeat-containing protein C2A9.03 (LOC101488760), transcript variant X2, mRNA	cam:101488760 uncharacterized WD repeat-containing protein C2A9.03	0.29	0.69	0.1	0.33	10.66	4.83	12.569	0.785783	0.000706236	0.012687	0.284903	1.64442	0.300088	0.459692	0.0949281	0.252404	2.8252	1.85564	3	7	1	3	91	50
c126057_g2_i1	TAIR|locus:2164655 - symbol:AT5G57010 "AT5G57010" species:3702 "Arabidopsis thaliana" [GO:0005516 "calmodulin binding" evidence=ISS] [GO:0005634 "nucleus" evidence=ISM;IEA] [GO:0005737 "cytoplasm" evidence=IEA] [GO:0008150 "biological_process" evidence=ND] TAIR:locus:2164655 Proteomes:UP000006548 GO:GO:0005634 GO:GO:0005737 EMBL:CP002688 EMBL:AB024035 eggNOG:ENOG410XYNX HOGENOM:HOG000237977 eggNO…	sp|Q058N0|IQM5_ARATH IQ domain-containing protein IQM5 OS=Arabidopsis thaliana GN=IQM5 PE=2 SV=1	XP_013444374.1 IQ domain-containing protein IQM1 [Medicago truncatula] <KEH18401.1 calmodulin-binding family protein [Medicago truncatula]	.	3847.GLYMA07G01031.1	XM_013588920 Medicago truncatula calmodulin-binding family protein mRNA	mtr:MTR_8g017580 calmodulin-binding family protein	0.14	0.35	0.21	0.23	5.02	5.08	12.5179	0.686279	0.000336518	0.00730923	0.272433	1.63285	0.206826	0.342594	0.267879	0.252404	2.34494	2.30121	2	5	3	3	61	75
c143755_g4_i10	.	.	.	.	.	.	.	0.9	0.31	1.08	16.85	3.37	15.43	12.4737	2.83887	1.65431e-06	0.000127651	0.979213	3.55827	1.25539	0.402331	1.27992	4.30746	2.24669	4.12066	18	6	21	295	56	313
c124022_g1_i1	UNIPROTKB|B9GJN3 - symbol:POPTR_0001s24680g "Glycosyl hydrolase family 17 family protein" species:3694 "Populus trichocarpa" [GO:0004553 "hydrolase activity, hydrolyzing O-glycosyl compounds" evidence=IBA] [GO:0030247 "polysaccharide binding" evidence=IBA] [GO:0046658 "anchored component of plasma membrane" evidence=IBA] InterPro:IPR000490 Pfam:PF00332 PROSITE:PS00587 GO:GO:0005975 GO:GO:0030247 …	sp|P52409|E13B_WHEAT Glucan endo-1,3-beta-glucosidase OS=Triticum aestivum GN=GLC1 PE=2 SV=1	GAU47283.1 hypothetical protein TSUD_94720 [Trifolium subterraneum]	G7JIQ2_MEDTR/44-361 G7JIQ2.2 PF00332.15;Glyco_hydro_17;	3694.POPTR_0001s24680.1	XM_003607797 Medicago truncatula O-glycosyl hydrolase family 17 protein partial mRNA	mtr:MTR_4g083500 O-glycosyl hydrolase family 17 protein	0.03	0.24	0.09	0.64	1.83	2.6	12.3989	0.869869	1.51551e-05	0.000700924	0.296618	1.94073	0.107116	0.514859	0.267879	1.14462	2.16297	2.51461	1	8	3	19	52	90
c139853_g1_i2	TAIR|locus:2027549 - symbol:GolS2 "galactinol synthase 2" species:3702 "Arabidopsis thaliana" [GO:0005634 "nucleus" evidence=ISM] [GO:0005737 "cytoplasm" evidence=IEA] [GO:0016051 "carbohydrate biosynthetic process" evidence=ISS] [GO:0016757 "transferase activity, transferring glycosyl groups" evidence=ISS] [GO:0016758 "transferase activity, transferring hexosyl groups" evidence=ISS] [GO:0046872 …	sp|C7G304|GOLS2_SOLLC Galactinol synthase 2 OS=Solanum lycopersicum GN=GOLS2 PE=2 SV=1	ALO17648.1 galactinol synthase 2 [Lens culinaris] <ALO17649.1 galactinol synthase 2 [Lens culinaris] <ALO17650.1 galactinol synthase 2 [Lens culinaris]	G7I9J1_MEDTR/25-269 G7I9J1.1 PF01501.17;Glyco_transf_8;	3847.GLYMA10G28610.1	KT007094 Lens culinaris clone LcGolS2VarC galactinol synthase 2 (GolS2) mRNA, complete cds	mtr:MTR_1g084670 galactinol synthase	0.15	0.16	0.21	4.04	1.79	1.97	12.3556	0.711635	7.1251e-06	0.000401709	0.287462	1.86449	0.300088	0.215145	0.347154	2.43226	1.55575	1.60546	3	3	4	69	29	39
c88759_g1_i1	TAIR|locus:2011030 - symbol:LOX1 "lipoxygenase 1" species:3702 "Arabidopsis thaliana" [GO:0005737 "cytoplasm" evidence=ISM] [GO:0031408 "oxylipin biosynthetic process" evidence=IEA] [GO:0046872 "metal ion binding" evidence=IEA] [GO:0010311 "lateral root formation" evidence=IMP] [GO:0048364 "root development" evidence=IMP] [GO:1990136 "linoleate 9S-lipoxygenase activity" evidence=IDA] [GO:0034440 …	sp|P38414|LOX1_LENCU Linoleate 9S-lipoxygenase OS=Lens culinaris GN=LOX1.1 PE=2 SV=1	GAU50604.1 hypothetical protein TSUD_410140 [Trifolium subterraneum]	G7LIA0_MEDTR/64-165 G7LIA0.1 PF01477.20;PLAT;	3847.GLYMA08G20230.2	XM_003627134 Medicago truncatula seed linoleate 9S-lipoxygenase partial mRNA	mtr:MTR_8g018520 seed linoleate 9S-lipoxygenase	0.42	2.99	0.58	13.61	22.16	17.77	12.3486	1.96737	6.42071e-07	6.21624e-05	0.578403	2.9825	0.300088	1.08797	0.347154	2.72427	3.2873	2.93595	3	21	4	88	131	127
c145854_g1_i1	UNIPROTKB|U5G2D0 - symbol:POPTR_0011s13110g "Uncharacterized protein" species:3694 "Populus trichocarpa" [GO:0004674 "protein serine/threonine kinase activity" evidence=IBA] [GO:0005886 "plasma membrane" evidence=IBA] [GO:0006468 "protein phosphorylation" evidence=IBA] [GO:0006952 "defense response" evidence=IBA] [GO:0009506 "plasmodesma" evidence=IBA] InterPro:IPR000719 InterPro:IPR001223 InterP…	.	GAU33542.1 hypothetical protein TSUD_143350 [Trifolium subterraneum]	.	3694.POPTR_0011s13110.1	CU639435 M.truncatula DNA sequence from clone MTH2-1C1 on chromosome 3, complete sequence	ccaj:109798576 uncharacterized protein LOC109798576	0.02	0.15	0.09	0.69	2.38	0.42	12.3327	1.14974	4.95608e-05	0.00171668	0.365803	2.04473	0.107116	0.567995	0.422299	1.71997	3.17425	1.23998	1	9	5	36	120	26
c144744_g2_i1	.	.	.	.	.	.	.	0.1	0.05	0.05	0.73	1.84	0.54	12.0947	-0.418262	0.00011223	0.00320581	0.125697	1.04902	0.206826	0.0753367	0.0949281	0.870655	1.61995	0.656459	2	1	1	13	31	11
c137331_g5_i1	UNIPROTKB|I1J7T2 - symbol:GLYMA_01G138000 "Pectinesterase" species:3847 "Glycine max" [GO:0030599 "pectinesterase activity" evidence=IBA] [GO:0046910 "pectinesterase inhibitor activity" evidence=IBA] [GO:0071944 "cell periphery" evidence=IBA] InterPro:IPR000070 InterPro:IPR006501 Pfam:PF01095 Pfam:PF04043 SMART:SM00856 UniPathway:UPA00545 GO:GO:0005618 GO:GO:0005576 Proteomes:UP000008827 GO:GO:00…	sp|O04887|PME2_CITSI Pectinesterase 2 OS=Citrus sinensis GN=PECS-2.1 PE=2 SV=1	XP_013455077.1 pectinesterase 2 [Medicago truncatula] <KEH29125.1 pectinesterase/pectinesterase inhibitor [Medicago truncatula]	A0A072UI35_MEDTR/205-499 A0A072UI35.1 PF01095.16;Pectinesterase;	3847.GLYMA01G33500.1	XM_013599623 Medicago truncatula pectinesterase/pectinesterase inhibitor mRNA	mtr:MTR_4g025730 pectinesterase/pectinesterase inhibitor	0.17	0.52	1.13	6.55	7.78	11.21	12.0453	2.90872	7.04616e-08	1.14008e-05	0.996312	3.84253	0.470267	0.851282	1.66739	3.54138	3.77709	4.20913	5	15	32	167	190	334
c136520_g3_i1	.	.	.	.	.	.	.	0.32	0.04	0.29	7.1	0.14	2.85	12.0368	1.39079	0.00132986	0.0201898	0.443354	1.9844	0.692949	0.0753367	0.561776	3.43489	0.263846	2.25446	8	1	7	154	3	72
c119617_g1_i4	TAIR|locus:2170239 - symbol:LEA4-5 "AT5G06760" species:3702 "Arabidopsis thaliana" [GO:0003674 "molecular_function" evidence=ND] [GO:0009793 "embryo development ending in seed dormancy" evidence=IEA;ISS] [GO:0009409 "response to cold" evidence=IDA] [GO:0006970 "response to osmotic stress" evidence=IMP] [GO:0009414 "response to water deprivation" evidence=IMP] [GO:0048316 "seed development" eviden…	sp|Q01417|PM1_SOYBN 18 kDa seed maturation protein OS=Glycine max GN=GMPM1 PE=2 SV=1	GAU23420.1 hypothetical protein TSUD_331180 [Trifolium subterraneum]	G7KVD1_MEDTR/10-79 G7KVD1.1 PF03760.12;LEA_1;	3847.GLYMA03G30040.1	.	mtr:MTR_7g093140 late embryogenesis abundant protein	3.25	15.8	14.75	260.84	104.4	78.48	12.0363	5.32982	1.91354e-09	6.3667e-07	2.68394	6.01347	1.69382	3.07918	3.27881	7.06957	5.72359	5.24725	29	139	128	2092	775	706
c129263_g1_i1	TAIR|locus:2174527 - symbol:AT5G57500 "AT5G57500" species:3702 "Arabidopsis thaliana" [GO:0000139 "Golgi membrane" evidence=IEA] [GO:0005794 "Golgi apparatus" evidence=ISM] [GO:0006486 "protein glycosylation" evidence=IEA] [GO:0008378 "galactosyltransferase activity" evidence=IEA] [GO:0016021 "integral component of membrane" evidence=IEA] [GO:0016757 "transferase activity, transferring glycosyl g…	sp|Q9ASW1|B3GTG_ARATH Hydroxyproline O-galactosyltransferase GALT3 OS=Arabidopsis thaliana GN=GALT3 PE=2 SV=1	XP_004507843.1 PREDICTED: uncharacterized protein LOC101492465 [Cicer arietinum]	V4LJN2_EUTSA/85-255 V4LJN2.1 PF01762.18;Galactosyl_T;	3847.GLYMA13G01060.1	XM_003610089 Medicago truncatula galactosyltransferase family protein mRNA	cam:101492465 uncharacterized LOC101492465	0.24	0.57	0.29	7.19	4.37	3.54	12.0256	1.95616	1.06617e-07	1.50695e-05	0.639305	2.93333	0.548376	0.807764	0.561776	3.46017	2.8252	2.51461	6	14	7	157	91	90
c121700_g1_i1	UNIPROTKB|C6SXK8 - symbol:GLYMA_05G169900 "Uncharacterized protein" species:3847 "Glycine max" [GO:0046658 "anchored component of plasma membrane" evidence=IBA] InterPro:IPR003245 Pfam:PF02298 ProDom:PD003122 PROSITE:PS51485 GO:GO:0009055 Proteomes:UP000008827 Gene3D:2.60.40.420 InterPro:IPR008972 SUPFAM:SSF49503 GO:GO:0046658 eggNOG:ENOG410IZV9 eggNOG:ENOG410YPS7 OrthoDB:EOG09360W6M OMA:NSCSAPR …	sp|Q8LG89|BABL_ARATH Basic blue protein OS=Arabidopsis thaliana GN=ARPN PE=2 SV=2	XP_003629993.1 basic blue protein [Medicago truncatula] <AET04469.1 basic blue-like protein [Medicago truncatula]	G7L9J5_MEDTR/36-114 G7L9J5.1 PF02298.14;Cu_bind_like;	3847.GLYMA05G30380.1	XM_003629945 Medicago truncatula basic blue-like protein mRNA	mtr:MTR_8g089110 basic blue-like protein	2.11	0.93	0.71	7.89	23.77	24.75	12.02	1.34114	7.99778e-06	0.000437341	0.436099	2.35231	0.760143	0.280276	0.267879	1.60377	2.7411	2.71206	9	4	3	32	85	106
c145055_g1_i2	TAIR|locus:2066107 - symbol:GLR2.7 "AT2G29120" species:3702 "Arabidopsis thaliana" [GO:0004970 "ionotropic glutamate receptor activity" evidence=IEA] [GO:0005217 "intracellular ligand-gated ion channel activity" evidence=ISS] [GO:0005634 "nucleus" evidence=ISM] [GO:0016021 "integral component of membrane" evidence=IEA] [GO:0006874 "cellular calcium ion homeostasis" evidence=NAS] [GO:0009416 "resp…	sp|Q8LGN0|GLR27_ARATH Glutamate receptor 2.7 OS=Arabidopsis thaliana GN=GLR2.7 PE=2 SV=3	XP_013461855.2 glutamate receptor 2.7 [Medicago truncatula]	G7J966_MEDTR/57-416 G7J966.1 PF01094.25;ANF_receptor;	3694.POPTR_0018s03170.1	XM_003603208 Medicago truncatula glutamate receptor 3.2 partial mRNA	mtr:MTR_3g105610 glutamate receptor 3.2	0.02	0.44	0.08	1.89	3.06	1.87	11.9815	1.84633	7.06478e-06	0.000400219	0.526056	2.85717	0.107116	1.1239	0.347154	2.66751	3.2873	2.61671	1	22	4	84	131	98
c131293_g1_i1	UNIPROTKB|I1K4G5 - symbol:I1K4G5 "Uncharacterized protein" species:3847 "Glycine max" [GO:0043161 "proteasome-mediated ubiquitin-dependent protein catabolic process" evidence=IBA] [GO:0061630 "ubiquitin protein ligase activity" evidence=IBA] InterPro:IPR001841 Pfam:PF13639 InterPro:IPR013083 GO:GO:0016021 GO:GO:0043161 Proteomes:UP000008827 Gene3D:3.30.40.10 eggNOG:KOG0800 eggNOG:ENOG41121N2 GO:G…	sp|Q8LFY8|ATL54_ARATH RING-H2 finger protein ATL54 OS=Arabidopsis thaliana GN=ATL54 PE=2 SV=2	XP_013446753.2 E3 ubiquitin-protein ligase RING1 [Medicago truncatula]	B9IPY8_POPTR/136-180 B9IPY8.2 PF13639.3;zf-RING_2;	3847.GLYMA05G30920.1	XM_022884414 PREDICTED: Durio zibethinus RING-H2 finger protein ATL52-like (LOC111292168), mRNA	mtr:MTR_8g089880 zinc finger, C3HC4 type (RING finger) protein	0.12	0.67	0.19	3.41	7.56	2.01	11.9645	1.18963	1.46705e-05	0.000687972	0.381146	2.18187	0.206826	0.668732	0.267879	2.06575	3.00425	1.47561	2	11	3	50	105	34
c139346_g3_i3	TAIR|locus:2097795 - symbol:AT3G03080 species:3702 "Arabidopsis thaliana" [GO:0005737 "cytoplasm" evidence=ISM] [GO:0016491 "oxidoreductase activity" evidence=IEA] [GO:0055114 "oxidation-reduction process" evidence=IEA] InterPro:IPR013149 InterPro:IPR020843 Pfam:PF00107 SMART:SM00829 TAIR:locus:2097795 Proteomes:UP000006548 EMBL:CP002686 GO:GO:0016491 InterPro:IPR036291 SUPFAM:SSF51735 InterPro:I…	sp|Q39172|AER_ARATH NADPH-dependent oxidoreductase 2-alkenal reductase OS=Arabidopsis thaliana GN=AER PE=1 SV=1	GAU26166.1 hypothetical protein TSUD_353880 [Trifolium subterraneum]	A0A072TWU1_MEDTR/224-358 A0A072TWU1.1 PF00107.23;ADH_zinc_N;	3847.GLYMA03G23890.1	XM_013588545 Medicago truncatula NADP-dependent alkenal double bond reductase partial mRNA	mtr:MTR_8g010030 NADP-dependent alkenal double bond reductase	0.06	0.85	0.49	11.3	0.85	6.07	11.9478	1.67542	0.000163645	0.00431587	0.513881	2.36274	0.107116	0.807764	0.626764	3.54926	0.850159	2.6888	1	14	8	168	12	104
c144946_g1_i3	UNIPROTKB|B4Y0U0 - symbol:MAT1 "Isoflavonoid malonyl transferase 1" species:3880 "Medicago truncatula" [GO:0016420 "malonyltransferase activity" evidence=IDA] InterPro:IPR003480 Pfam:PF02458 EMBL:EU272030 BRENDA:2.3.1.115 GO:GO:0016420 Uniprot:B4Y0U0	sp|Q940Z5|PMAT1_ARATH Phenolic glucoside malonyltransferase 1 OS=Arabidopsis thaliana GN=PMAT1 PE=1 SV=1	XP_003621462.2 phenolic glucoside malonyltransferase 1 [Medicago truncatula]	F4ZG53_MEDTR/6-473 F4ZG53.1 PF02458.12;Transferase;	3847.GLYMA18G50330.1	XM_003621412 Medicago truncatula anthocyanin 5-aromatic acyltransferase mRNA	mtr:MTR_7g014610 HXXXD-type acyl-transferase family protein	0.09	0.76	1.66	6.34	12.44	15.48	11.8966	3.52081	1.30893e-06	0.000107364	1.25032	4.37402	0.300088	1.22661	2.22424	3.67695	4.60159	4.8435	3	25	54	185	348	529
c121574_g1_i1	UNIPROTKB|K7KEU2 - symbol:K7KEU2 "Glycosyltransferase" species:3847 "Glycine max" [GO:0008194 "UDP-glycosyltransferase activity" evidence=IBA] [GO:0009813 "flavonoid biosynthetic process" evidence=IBA] [GO:0043231 "intracellular membrane-bounded organelle" evidence=IBA] [GO:0052696 "flavonoid glucuronidation" evidence=IBA] InterPro:IPR002213 Pfam:PF00201 GO:GO:0043231 InterPro:IPR035595 PROSITE:P…	sp|Q9ZSK5|ZOG_PHALU Zeatin O-glucosyltransferase OS=Phaseolus lunatus GN=ZOG1 PE=2 SV=1	XP_013446783.2 zeatin O-glucosyltransferase [Medicago truncatula]	A0A072U4Q8_MEDTR/257-458 A0A072U4Q8.1 PF00201.15;UDPGT;	3847.GLYMA03G29051.1	XM_013591329 Medicago truncatula zeatin O-glucosyltransferase-like protein partial mRNA	mtr:MTR_8g090095 zeatin O-glucosyltransferase-like protein	0.13	2.17	2.23	2.91	41.98	13.7	11.8463	4.12343	8.09409e-05	0.00248643	1.646	4.38942	0.387685	2.13002	2.42029	2.53101	6.13682	4.50042	4	63	64	75	1037	413
c134667_g3_i2	.	.	.	.	.	.	.	1.15	1.15	2.93	19.74	26.39	27.47	11.7935	1.99798	1.52514e-07	2.0355e-05	0.655064	3.01534	0.548376	0.402331	1.01449	2.83149	3.11978	3.09476	6	6	15	96	115	144
c109969_g1_i1	UNIPROTKB|I1KP47 - symbol:GLYMA_08G009900 "Sugar transporter SWEET" species:3847 "Glycine max" [GO:0008643 "carbohydrate transport" evidence=IBA] [GO:0016021 "integral component of membrane" evidence=IBA] [GO:0051119 "sugar transmembrane transporter activity" evidence=IBA] InterPro:IPR004316 InterPro:IPR018179 Pfam:PF03083 GO:GO:0016021 GO:GO:0005886 Proteomes:UP000008827 GO:GO:0051119 GO:GO:0008…	sp|A2X5B4|SWT15_ORYSI Bidirectional sugar transporter SWEET15 OS=Oryza sativa subsp. indica GN=SWEET15 PE=3 SV=1	XP_004503779.1 PREDICTED: bidirectional sugar transporter SWEET12-like [Cicer arietinum]	I3T0T2_MEDTR/132-218 I3T0T2.1 PF03083.13;MtN3_slv;	3847.GLYMA08G01300.1	.	cam:101491370 bidirectional sugar transporter SWEET12-like	1.05	8.88	0.24	66.52	22.6	32.33	11.7827	3.40935	4.17838e-05	0.00152559	1.09066	4.19874	0.760143	2.32784	0.183994	5.0744	3.55699	3.96484	9	75	2	513	161	279
c130923_g1_i1	UNIPROTKB|I1KJJ2 - symbol:GLYMA_07G115500 "Patatin" species:3847 "Glycine max" [GO:0004620 "phospholipase activity" evidence=IBA] [GO:0005737 "cytoplasm" evidence=IBA] [GO:0016020 "membrane" evidence=IBA] [GO:0047372 "acylglycerol lipase activity" evidence=IBA] InterPro:IPR002641 InterPro:IPR016035 Pfam:PF01734 PROSITE:PS51635 GO:GO:0005737 GO:GO:0016020 GO:GO:0016042 Proteomes:UP000008827 GO:GO:…	sp|O48723|PLP2_ARATH Patatin-like protein 2 OS=Arabidopsis thaliana GN=PLP2 PE=1 SV=1	XP_013443843.1 patatin-like protein 4 [Medicago truncatula] <KEH17868.1 patatin-like phospholipase [Medicago truncatula]	A0A072TM25_MEDTR/35-233 A0A072TM25.1 PF01734.19;Patatin;	3847.GLYMA07G13780.1	XM_013588394 Medicago truncatula patatin-like phospholipase mRNA	mtr:MTR_8g007065 patatin-like phospholipase	2.11	2.12	5.26	63.69	27.45	41.07	11.7151	4.93471	1.10403e-11	8.99325e-09	2.42239	5.75249	2.25598	1.83719	3.174	6.37872	5.18795	5.69081	49	48	118	1290	530	967
c119755_g2_i1	UNIPROTKB|I1LGR5 - symbol:GLYMA_11G034000 "Uncharacterized protein" species:3847 "Glycine max" [GO:0005887 "integral component of plasma membrane" evidence=IBA] [GO:0009705 "plant-type vacuole membrane" evidence=IBA] [GO:0009992 "cellular water homeostasis" evidence=IBA] [GO:0015250 "water channel activity" evidence=IBA] [GO:0015254 "glycerol channel activity" evidence=IBA] [GO:0034220 "ion trans…	sp|Q41975|TIP22_ARATH Probable aquaporin TIP2-2 OS=Arabidopsis thaliana GN=TIP2-2 PE=1 SV=2	XP_004511697.1 PREDICTED: probable aquaporin TIP2-2 [Cicer arietinum]	G7JXC6_MEDTR/11-231 G7JXC6.1 PF00230.17;MIP;	3847.GLYMA11G03690.1	LK020672 Vicia faba partial mRNA for tonoplast intrinsic protein 2;2, TIP2;2 gene	cam:101505621 Tip2; probable aquaporin TIP2-2	0.48	1.18	0.6	2.61	0.82	27.66	11.6675	1.70087	0.000818881	0.0141614	0.56019	1.9669	0.470267	0.71658	0.493722	1.33887	0.554089	4.00775	5	12	6	24	7	288
c131644_g1_i1	UNIPROTKB|O24379 - symbol:LOX1.2 "Linoleate 9S-lipoxygenase 2" species:4113 "Solanum tuberosum" [GO:0016165 "linoleate 13S-lipoxygenase activity" evidence=IDA] InterPro:IPR000907 InterPro:IPR001024 InterPro:IPR001246 InterPro:IPR013819 InterPro:IPR020833 InterPro:IPR020834 InterPro:IPR036392 Pfam:PF00305 Pfam:PF01477 PRINTS:PR00087 PRINTS:PR00468 PROSITE:PS00081 PROSITE:PS00711 PROSITE:PS50095 PR…	sp|P09186|LOX3_SOYBN Seed linoleate 9S-lipoxygenase-3 OS=Glycine max GN=LOX1.3 PE=1 SV=1	CAA97845.1 lipoxygenase [Vicia faba]	G7LI99_MEDTR/173-839 G7LI99.1 PF00305.16;Lipoxygenase;	3847.GLYMA15G03030.1	Z73498 V.faba mRNA for lipoxygenase	mtr:MTR_8g018420 seed linoleate 9S-lipoxygenase	0.25	0.76	0.46	0.23	10.79	8.32	11.6523	2.00047	0.000402491	0.00829673	0.670166	2.45434	0.470267	0.851282	0.68895	0.327596	3.71965	3.31577	5	15	9	4	182	171
c126396_g1_i1	.	sp|G1CWH1|CYC2_CLITE Cliotide T2 OS=Clitoria ternatea PE=1 SV=1	XP_003605206.1 albumin-1 [Medicago truncatula] <AES87403.1 Leginsulin/Albumin-1 [Medicago truncatula] <AFK36009.1 unknown [Medicago truncatula]	G7KTY0_MEDTR/68-114 G7KTY0.1 PF16720.2;Albumin_I_a;	3847.GLYMA13G26340.1	.	mtr:MTR_4g026590 Leginsulin/Albumin-1	0.39	0.39	0.2	3.13	4.4	5.92	11.3546	0.603186	8.20089e-06	0.000445356	0.283985	1.80708	0.387685	0.280276	0.183994	1.51004	1.82452	2.08669	4	4	2	29	38	62
c145165_g1_i1	.	.	XP_024634467.1 uncharacterized protein LOC112420078 [Medicago truncatula]	.	3847.GLYMA09G16800.1	.	vra:106757029 uncharacterized protein LOC106757029	0.07	0.03	0.03	1.11	0.68	0.16	11.2734	-0.495948	0.000404589	0.00832543	0.125697	0.980448	0.206826	0.0753367	0.0949281	1.51004	1.09569	0.335612	2	1	1	29	17	5
c145136_g4_i3	.	.	.	.	.	.	.	0.4	0.36	0.46	1.03	0.54	15.48	11.2731	1.79245	0.00115933	0.0182705	0.613864	1.96911	0.692949	0.459692	0.68895	1.10242	0.679896	4.125	8	7	9	18	9	314
c142004_g5_i7	UNIPROTKB|I1LIV8 - symbol:GLYMA_11G103700 "Uncharacterized protein" species:3847 "Glycine max" [GO:0000470 "maturation of LSU-rRNA" evidence=IBA] [GO:0003723 "RNA binding" evidence=IBA] [GO:0006412 "translation" evidence=IBA] [GO:0022625 "cytosolic large ribosomal subunit" evidence=IBA] InterPro:IPR004037 PROSITE:PS01082 InterPro:IPR004038 Pfam:PF01248 InterPro:IPR001921 GO:GO:0003723 GO:GO:00064…	sp|P35685|RL7A1_ORYSJ 60S ribosomal protein L7a-1 OS=Oryza sativa subsp. japonica GN=RPL7A-1 PE=2 SV=1	XP_013456527.1 60S ribosomal protein L7a-2 [Medicago truncatula] <AFK34452.1 unknown [Medicago truncatula] <AFK45905.1 unknown [Medicago truncatula] <KEH30558.1 ribosomal protein L7Ae/L30e/S12e/Gadd45 family protein [Medicago truncatula]	A0A072TYM4_MEDTR/115-210 A0A072TYM4.1 PF01248.23;Ribosomal_L7Ae;	3847.GLYMA11G11040.1	XM_013601073 Medicago truncatula ribosomal protein L7Ae/L30e/S12e/Gadd45 family protein mRNA	mtr:MTR_4g074260 ribosomal protein L7Ae/L30e/S12e/Gadd45 family protein	0.18	2.11	1.23	0.1	29	13.52	11.2493	3.22883	0.00231161	0.0302533	1.20915	3.13631	0.387685	1.77075	1.46901	0.173077	5.17732	4.05852	4	45	26	2	526	299
c136798_g4_i1	UNIPROTKB|K7LLD7 - symbol:GLYMA_10G253300 "Uncharacterized protein" species:3847 "Glycine max" [GO:0004674 "protein serine/threonine kinase activity" evidence=IBA] [GO:0005886 "plasma membrane" evidence=IBA] [GO:0006468 "protein phosphorylation" evidence=IBA] [GO:0009506 "plasmodesma" evidence=IBA] [GO:0042742 "defense response to bacterium" evidence=IBA] InterPro:IPR000719 InterPro:IPR001245 Int…	sp|Q8GYA4|CRK10_ARATH Cysteine-rich receptor-like protein kinase 10 OS=Arabidopsis thaliana GN=CRK10 PE=1 SV=3	GAU15359.1 hypothetical protein TSUD_04280 [Trifolium subterraneum]	G7I596_MEDTR/352-622 G7I596.2 PF07714.14;Pkinase_Tyr;	3847.GLYMA10G39940.2	XM_003589249 Medicago truncatula cysteine-rich receptor-kinase-like protein mRNA	mtr:MTR_1g021610 cysteine-rich receptor-kinase-like protein	0.09	1.79	1.03	4.11	19.44	11.66	11.2425	2.91278	1.12384e-05	0.000562468	1.02124	3.64719	0.206826	1.57698	1.27992	2.54683	4.57755	3.81718	2	37	21	76	342	250
c125733_g2_i1	UNIPROTKB|B5KRH5 - symbol:PLR_Lc1 "Bifunctional pinoresinol-lariciresinol reductase" species:480358 "Linum corymbulosum" [GO:0009807 "lignan biosynthetic process" evidence=IDA] [GO:0010283 "pinoresinol reductase activity" evidence=IDA] [GO:0010284 "lariciresinol reductase activity" evidence=IDA] [GO:1902125 "(+)-pinoresinol catabolic process" evidence=IDA] [GO:1902131 "(+)-lariciresinol catabolic…	sp|P52581|IFRH_LUPAL Isoflavone reductase homolog OS=Lupinus albus PE=2 SV=1	XP_013446279.1 isoflavone reductase homolog [Medicago truncatula] <KEH20306.1 pinoresinol-lariciresinol reductase-like protein [Medicago truncatula]	A0A072TT01_MEDTR/6-303 A0A072TT01.1 PF05368.10;NmrA;	3847.GLYMA16G17680.1	XM_013590825 Medicago truncatula pinoresinol-lariciresinol reductase-like protein mRNA	mtr:MTR_8g071130 pinoresinol-lariciresinol reductase-like protein	0.52	0.4	0.36	1	4.9	11.92	11.232	2.04746	3.75145e-05	0.00141116	0.713175	2.66268	0.944766	0.567995	0.626764	1.18562	2.85218	3.95024	12	9	8	20	93	276
c111550_g1_i1	TAIR|locus:505006606 - symbol:ANNAT8 "AT5G12380" species:3702 "Arabidopsis thaliana" [GO:0005509 "calcium ion binding" evidence=IEA;ISS] [GO:0005544 "calcium-dependent phospholipid binding" evidence=IEA;ISS] [GO:0005634 "nucleus" evidence=ISM] [GO:0009408 "response to heat" evidence=IEP] [GO:0009409 "response to cold" evidence=IEP] [GO:0009414 "response to water deprivation" evidence=IEP] [GO:000…	sp|P51074|ANX4_FRAAN Annexin-like protein RJ4 OS=Fragaria ananassa PE=2 SV=2	XP_013445083.1 annexin-like protein RJ4 [Medicago truncatula] <CAA75308.1 annexin [Medicago truncatula] <CAD29698.1 annexin [Medicago truncatula] <KEH19109.1 annexin D8 [Medicago truncatula]	O65848_MEDTR/14-79 O65848.1 PF00191.17;Annexin;	3847.GLYMA13G26990.1	XM_013589629 Medicago truncatula annexin D8 mRNA	mtr:MTR_8g038210 annexin D8	2.89	3.82	2.4	14.92	33.47	72.3	11.2214	4.39684	5.92943e-10	2.37408e-07	2.13517	5.05243	2.3018	2.18207	1.92163	3.97468	5.08082	6.10178	51	66	41	231	491	1292
c135204_g1_i1	TAIR|locus:2086218 - symbol:AT3G23160 "AT3G23160" species:3702 "Arabidopsis thaliana" [GO:0003674 "molecular_function" evidence=ND] [GO:0008150 "biological_process" evidence=ND] TAIR:locus:2086218 Proteomes:UP000006548 EMBL:CP002686 EMBL:AB025608 InterPro:IPR021864 InterPro:IPR007700 Pfam:PF11961 Pfam:PF05003 RefSeq:NP_188957.2 UniGene:At.64131 EnsemblPlants:AT3G23160.1 GeneID:821892 Gramene:AT3G…	.	AES87101.2 Avr9/Cf-9 rapidly elicited protein [Medicago truncatula]	G7JTD5_MEDTR/334-426 G7JTD5.2 PF05003.9;DUF668;	3847.GLYMA01G24710.1	AC135233 Medicago truncatula clone mth2-14c14, complete sequence	mtr:MTR_4g021260 Avr9/Cf-9 rapidly elicited protein	1.15	3.19	7.73	12.34	118.06	24.73	11.2097	5.79503	1.269e-05	0.000619374	3.03617	6.03942	2.05658	2.79709	4.25484	4.65999	7.87685	5.58142	41	111	266	381	3499	895
c138543_g2_i1	TAIR|locus:2115400 - symbol:AT4G36470 species:3702 "Arabidopsis thaliana" [GO:0005634 "nucleus" evidence=ISM] [GO:0032259 "methylation" evidence=IEA;IMP] [GO:0008757 "S-adenosylmethionine-dependent methyltransferase activity" evidence=ISS;IMP] InterPro:IPR005299 Pfam:PF03492 InterPro:IPR029063 TAIR:locus:2115400 Proteomes:UP000006548 EMBL:CP002687 SUPFAM:SSF53335 EMBL:AL161589 GO:GO:0008757 EMBL:…	sp|Q9SPV4|SAMT_CLABR Salicylate carboxymethyltransferase OS=Clarkia breweri GN=SAMT PE=1 SV=1	AAO27257.1 putative S-adenosyl-L-methionine:salicylic acid carboxyl methyltransferase [Pisum sativum]	I1JCM8_SOYBN/38-368 I1JCM8.1 PF03492.12;Methyltransf_7;	3847.GLYMA16G24810.1	AY166630 Pisum sativum putative S-adenosyl-L-methionine:salicylic acid carboxyl methyltransferase mRNA, complete cds	lja:Lj1g3v1363270.1 Lj1g3v1363270.1; -	2.1	6.45	1.91	23.55	40.74	64.28	11.1503	6.16474	1.1686e-11	9.20193e-09	3.56125	6.9413	3.34649	4.32412	3.01315	6.21137	7.01082	7.60169	119	355	104	1147	1913	3689
c132477_g1_i2	TAIR|locus:2164605 - symbol:AT5G56960 "AT5G56960" species:3702 "Arabidopsis thaliana" [GO:0003677 "DNA binding" evidence=IEA;ISS] [GO:0005634 "nucleus" evidence=ISM;IEA] [GO:0006351 "transcription, DNA-templated" evidence=IEA] [GO:0046983 "protein dimerization activity" evidence=IEA] [GO:0003700 "DNA binding transcription factor activity" evidence=ISS] [GO:0006355 "regulation of transcription, DN…	sp|Q9LTS4|BH041_ARATH Putative transcription factor bHLH041 OS=Arabidopsis thaliana GN=BHLH41 PE=3 SV=1	XP_024631492.1 putative transcription factor bHLH041 isoform X1 [Medicago truncatula]	K7LC61_SOYBN/355-403 K7LC61.1 PF00010.23;HLH;	3847.GLYMA15G18580.2	XM_003595152 Medicago truncatula basic helix loop helix (BHLH) DNA-binding family protein partial mRNA	mtr:MTR_2g039620 basic helix loop helix (BHLH) DNA-binding family protein	0.03	0.19	0.26	0.32	1.54	4.39	11.1249	1.07658	0.000353849	0.00753739	0.378737	1.88132	0.107116	0.402331	0.626764	0.654043	1.90402	3.08589	1	6	8	9	41	143
c127530_g1_i1	TAIR|locus:2077081 - symbol:ATRAB28 "AT3G22490" species:3702 "Arabidopsis thaliana" [GO:0003674 "molecular_function" evidence=ND] [GO:0005737 "cytoplasm" evidence=ISM] [GO:0009793 "embryo development ending in seed dormancy" evidence=ISS] [GO:0006970 "response to osmotic stress" evidence=IEP] [GO:0009414 "response to water deprivation" evidence=IEP] [GO:0009737 "response to abscisic acid" evidenc…	sp|P09444|LEA34_GOSHI Late embryogenesis abundant protein D-34 OS=Gossypium hirsutum PE=3 SV=1	XP_004495777.1 PREDICTED: late embryogenesis abundant protein D-34 isoform X2 [Cicer arietinum]	A0A072VMJ1_MEDTR/115-173 A0A072VMJ1.1 PF04927.9;SMP;	3847.GLYMA10G30090.1	XM_004495720 PREDICTED: Cicer arietinum late embryogenesis abundant protein D-34 (LOC101490476), transcript variant X2, mRNA	cam:101490476 late embryogenesis abundant protein D-34	0.29	2.97	0.99	14.23	24.46	10.91	11.0619	3.39733	2.0823e-07	2.63049e-05	1.29385	4.24775	0.548376	2.09424	1.23894	4.14025	4.88571	3.71729	6	61	20	261	427	232
c145937_g3_i1	.	.	OVA07393.1 hypothetical protein BVC80_5631g1 [Macleaya cordata]	.	4113.PGSC0003DMT400088864	.	sly:109119097 uncharacterized protein LOC109119097	0.14	0.17	0.04	0.27	2.96	1.31	11.0549	1.40312	0.000172122	0.00448789	0.481646	2.16729	0.692949	0.567995	0.183994	0.870655	3.34542	2.28579	8	9	2	13	137	74
c98004_g1_i1	TAIR|locus:2200261 - symbol:AT1G67920 "AT1G67920" species:3702 "Arabidopsis thaliana" [GO:0003674 "molecular_function" evidence=ND] [GO:0005634 "nucleus" evidence=ISM] [GO:0008150 "biological_process" evidence=ND] TAIR:locus:2200261 EMBL:CP002684 Proteomes:UP000006548 EMBL:AC012563 HOGENOM:HOG000090792 OrthoDB:EOG0936119E UniGene:At.19367 UniGene:At.68543 EMBL:AY085118 EMBL:BT024798 PIR:A96702 Re…	.	AET05410.1 hypothetical protein MTR_8g105190 [Medicago truncatula]	.	29760.VIT_01s0011g05680.t01	.	mtr:MTR_8g105190 hypothetical protein	3.16	19.01	13.25	159.46	151.78	113.42	11.0512	4.6337	5.17353e-11	3.30309e-08	2.20385	5.50848	1.25539	2.76331	2.59285	5.77075	5.62339	5.13129	18	108	74	841	722	650
c141739_g1_i3	.	.	XP_003589543.1 FBD-associated F-box protein At5g27750 [Medicago truncatula] <AES59794.1 F-box/RNI/FBD-like domain protein [Medicago truncatula]	.	3847.GLYMA17G27890.1	.	mtr:MTR_1g025870 F-box/RNI/FBD-like domain protein	0.06	0.21	0.06	0.13	3.08	0.89	11.0416	0.613251	0.000981525	0.0161354	0.283504	1.50102	0.206826	0.459692	0.183994	0.327596	2.78376	1.39169	2	7	2	4	88	31
c141403_g1_i1	TAIR|locus:2015302 - symbol:EMB1674 "AT1G58210" species:3702 "Arabidopsis thaliana" [GO:0000778 "condensed nuclear chromosome kinetochore" evidence=IBA] [GO:0009793 "embryo development ending in seed dormancy" evidence=NAS] [GO:0005886 "plasma membrane" evidence=IDA] InterPro:IPR011684 Pfam:PF07765 PROSITE:PS51774 EMBL:CP002684 Proteomes:UP000006548 GO:GO:0005886 GO:GO:0003779 EMBL:AC079131 eggNO…	sp|P0DMS1|NET2A_ARATH Protein NETWORKED 2A OS=Arabidopsis thaliana GN=NET2A PE=2 SV=1	AES98260.2 kinase interacting (KIP1-like) family protein [Medicago truncatula]	G7KBM5_MEDTR/11-84 G7KBM5.2 PF07765.9;KIP1;	3847.GLYMA14G36061.1	XM_004490395 PREDICTED: Cicer arietinum protein NETWORKED 2A-like (LOC101504977), mRNA	mtr:MTR_5g066340 kinase interacting (KIP1-like) family protein	0.04	0.02	0.17	1.55	0.29	1.28	11.0121	0.728152	0.00020829	0.00517397	0.302975	1.78408	0.206826	0.0753367	0.626764	2.38023	0.850159	2.12184	2	1	8	66	12	64
c144149_g1_i1	UNIPROTKB|P93604 - symbol:LRK10 "Rust resistance kinase Lr10" species:4565 "Triticum aestivum" [GO:0005886 "plasma membrane" evidence=IDA] InterPro:IPR000719 InterPro:IPR008271 InterPro:IPR017441 Pfam:PF00069 PROSITE:PS00107 PROSITE:PS00108 PROSITE:PS50011 SMART:SM00220 InterPro:IPR011009 GO:GO:0016021 GO:GO:0005886 GO:GO:0005524 Proteomes:UP000019116 SUPFAM:SSF56112 GO:GO:0004674 EMBL:U51330 PIR…	sp|P93604|LRK10_WHEAT Rust resistance kinase Lr10 OS=Triticum aestivum GN=LRK10 PE=2 SV=1	XP_013466263.2 rust resistance kinase Lr10 isoform X1 [Medicago truncatula]	A0A072VEW5_MEDTR/4-273 A0A072VEW5.1 PF00069.22;Pkinase;	3847.GLYMA13G09865.1	XM_013610841 Medicago truncatula stress-induced receptor-like kinase mRNA	cam:101510048 probable receptor-like protein kinase At5g39020	0.22	0.26	0.57	0.68	3.85	9.43	10.9423	1.95221	0.000106216	0.00305248	0.674185	2.55121	0.548376	0.459692	1.01449	1.01413	2.76968	3.86982	6	7	15	16	87	260
c120584_g1_i1	TAIR|locus:2094167 - symbol:AFP3 "AT3G29575" species:3702 "Arabidopsis thaliana" [GO:0005634 "nucleus" evidence=ISM;IEA] [GO:0007165 "signal transduction" evidence=IEA] [GO:0005515 "protein binding" evidence=IPI] InterPro:IPR031307 TAIR:locus:2094167 Proteomes:UP000006548 GO:GO:0005634 EMBL:CP002686 GO:GO:0007165 HOGENOM:HOG000239856 InterPro:IPR032308 InterPro:IPR032310 InterPro:IPR012463 PANTHE…	sp|Q94F39|AFP3_ARATH Ninja-family protein AFP3 OS=Arabidopsis thaliana GN=AFP3 PE=1 SV=1	GAU30792.1 hypothetical protein TSUD_355180 [Trifolium subterraneum]	A0A072TLM1_MEDTR/222-289 A0A072TLM1.1 PF16135.2;Jas;	3847.GLYMA16G12800.1	XM_013588650 Medicago truncatula ninja-family protein AFP1 mRNA	cam:101492383 ninja-family protein AFP2-like	0.46	0.32	0.64	8.57	4.23	6.03	10.921	1.91356	4.73337e-07	5.02216e-05	0.674451	2.89087	0.760143	0.402331	0.86088	3.35627	2.47213	2.84421	9	6	12	145	68	118
c143423_g1_i1	TAIR|locus:2171988 - symbol:MEE62 "AT5G45800" species:3702 "Arabidopsis thaliana" [GO:0004674 "protein serine/threonine kinase activity" evidence=ISS] [GO:0005524 "ATP binding" evidence=IEA;ISS] [GO:0005886 "plasma membrane" evidence=ISM;IEA] [GO:0006468 "protein phosphorylation" evidence=ISS] [GO:0007169 "transmembrane receptor protein tyrosine kinase signaling pathway" evidence=ISS] [GO:0016021…	sp|Q9FK63|CARLK_ARATH Calmodulin-binding receptor kinase CaMRLK OS=Arabidopsis thaliana GN=CAMRLK PE=1 SV=1	XP_003629782.1 calmodulin-binding receptor kinase CaMRLK [Medicago truncatula] <XP_013456195.1 calmodulin-binding receptor kinase CaMRLK [Medicago truncatula] <AET04258.1 LRR receptor-like kinase family protein [Medicago truncatula] <KEH30226.1 LRR receptor-like kinase family protein [Medicago truncatula]	G7LJF3_MEDTR/357-534 G7LJF3.1 PF07714.14;Pkinase_Tyr;	3847.GLYMA05G29190.1	XM_013600741 Medicago truncatula LRR receptor-like kinase family protein partial mRNA	aprc:113859294 calmodulin-binding receptor kinase CaMRLK-like	0.33	0.95	0.51	1.01	12.16	8.72	10.9021	3.01636	9.98983e-06	0.000509697	1.19837	3.48598	0.944766	1.49704	1.1533	1.60377	4.6865	4.16768	12	34	18	32	370	324
c134667_g2_i1	UNIPROTKB|D7SIP6 - symbol:VIT_17s0000g04810 "Putative uncharacterized protein" species:29760 "Vitis vinifera" [GO:0005737 "cytoplasm" evidence=IBA] GO:GO:0005737 GO:GO:0016757 Proteomes:UP000009183 GO:GO:0006004 CDD:cd11299 InterPro:IPR024709 InterPro:IPR019378 Pfam:PF10250 PIRSF:PIRSF009360 HOGENOM:HOG000240134 eggNOG:ENOG410IENX eggNOG:ENOG410Y216 OrthoDB:EOG093607N5 OMA:ASKRMVI EMBL:FN594950 R…	sp|Q93ZR8|OFT21_ARATH O-fucosyltransferase 21 OS=Arabidopsis thaliana GN=OFUT21 PE=2 SV=1	XP_008374671.1 PREDICTED: uncharacterized protein At1g04910-like [Malus domestica]	.	29760.VIT_17s0000g04810.t01	XM_013602576 Medicago truncatula GDP-fucose O-fucosyltransferase-like protein mRNA	mdm:103437923 rhamnogalacturonan I rhamnosyltransferase 1-like	1.76	2.03	1.16	13.75	30.95	18.46	10.8322	2.37398	8.47144e-08	1.28283e-05	0.87946	3.29282	1.05591	0.893525	0.68895	2.86973	3.879	3.12972	14	16	9	99	205	148
c128328_g1_i1	TAIR|locus:2005488 - symbol:ABI1 "AT4G26080" species:3702 "Arabidopsis thaliana" [GO:0004722 "protein serine/threonine phosphatase activity" evidence=ISS;IDA] [GO:0005737 "cytoplasm" evidence=IEA] [GO:0005886 "plasma membrane" evidence=IEA] [GO:0009738 "abscisic acid-activated signaling pathway" evidence=IEA] [GO:0046872 "metal ion binding" evidence=IEA] [GO:0009409 "response to cold" evidence=IM…	sp|P49597|P2C56_ARATH Protein phosphatase 2C 56 OS=Arabidopsis thaliana GN=ABI1 PE=1 SV=2	XP_004503481.1 PREDICTED: probable protein phosphatase 2C 6 [Cicer arietinum]	G7L7G3_MEDTR/103-381 G7L7G3.1 PF00481.18;PP2C;	3847.GLYMA08G03780.1	AC152919 Medicago truncatula clone mth2-21g11, complete sequence	cam:101510725 probable protein phosphatase 2C 6	0.27	0.48	0.79	3.28	11.09	4.67	10.7008	2.98517	2.35659e-07	2.92999e-05	1.17843	3.75406	0.885812	1.01331	1.63616	3.06914	4.71249	3.48055	11	19	31	116	377	194
c142144_g7_i2	TAIR|locus:2084495 - symbol:AT3G54040 "AT3G54040" species:3702 "Arabidopsis thaliana" [GO:0003674 "molecular_function" evidence=ND] [GO:0008150 "biological_process" evidence=ND] [GO:0009507 "chloroplast" evidence=ISM] TAIR:locus:2084495 Proteomes:UP000006548 EMBL:CP002686 EMBL:AL132960 eggNOG:ENOG410YH1N InterPro:IPR009489 PANTHER:PTHR33649 Pfam:PF06521 EMBL:AY072404 EMBL:AY114703 RefSeq:NP_19097…	.	GAU40137.1 hypothetical protein TSUD_163060 [Trifolium subterraneum]	A0A072U0B4_MEDTR/15-169 A0A072U0B4.1 PF06521.8;PAR1;	3847.GLYMA01G26840.2	XM_013593596 Medicago truncatula PAR1 protein partial mRNA	mtr:MTR_7g066110 PAR1 protein	0.56	0.81	0.74	4.78	12.69	8.86	10.5787	1.77634	8.09059e-07	7.52457e-05	0.643555	2.73566	0.622473	0.619243	0.68895	2.13017	3.29715	2.77965	7	10	9	53	132	112
c138296_g3_i1	UNIPROTKB|I1LXY0 - symbol:GLYMA_13G028500 "Carboxypeptidase" species:3847 "Glycine max" [GO:0004185 "serine-type carboxypeptidase activity" evidence=IBA] [GO:0051603 "proteolysis involved in cellular protein catabolic process" evidence=IBA] InterPro:IPR001563 Pfam:PF00450 PRINTS:PR00724 InterPro:IPR018202 InterPro:IPR029058 Proteomes:UP000008827 Gene3D:3.40.50.1820 SUPFAM:SSF53474 GO:GO:0004185 G…	sp|P52711|CBP23_HORVU Serine carboxypeptidase II-3 OS=Hordeum vulgare GN=CXP;2-3 PE=2 SV=1	XP_024634735.1 uncharacterized protein LOC11443022 [Medicago truncatula]	G7J641_MEDTR/82-486 G7J641.1 PF00450.19;Peptidase_S10;	3847.GLYMA13G14900.1	XM_003601286 Medicago truncatula serine carboxypeptidase-like protein partial mRNA	mtr:MTR_3g079570 serine carboxypeptidase-like protein	0.05	0.77	0.05	0.12	6.73	2.84	10.5265	1.03203	0.00388127	0.0438694	0.351109	1.74754	0.107116	0.851282	0.0949281	0.173077	3.07467	1.99487	1	15	1	2	111	57
c126255_g1_i1	TAIR|locus:2118294 - symbol:DER1 "AT4G29330" species:3702 "Arabidopsis thaliana" [GO:0005789 "endoplasmic reticulum membrane" evidence=IEA] [GO:0006508 "proteolysis" evidence=ISS] [GO:0009507 "chloroplast" evidence=ISM] [GO:0016021 "integral component of membrane" evidence=IEA] TAIR:locus:2118294 GO:GO:0016021 Proteomes:UP000006548 GO:GO:0005789 EMBL:CP002687 EMBL:AL161574 InterPro:IPR035952 SUPF…	sp|Q8VZU9|DERL1_ARATH Derlin-1 OS=Arabidopsis thaliana GN=DER1 PE=2 SV=1	XP_013459201.1 derlin-1 [Medicago truncatula] <KEH32845.1 derlin-2 protein [Medicago truncatula]	A0A072V3Y3_MEDTR/11-202 A0A072V3Y3.1 PF04511.12;DER1;	3847.GLYMA04G14250.1	XM_013603747 Medicago truncatula derlin-2 protein mRNA	mtr:MTR_3g408340 derlin-2 protein	0.38	5.35	0.84	5.6	34.94	30.89	10.5259	3.71897	3.44782e-05	0.00132868	1.41889	4.30168	0.622473	2.61971	1.01449	2.75183	5.19587	4.95734	7	96	15	90	533	574
c132782_g4_i1	UNIPROTKB|I1N339 - symbol:GLYMA_18G208500 "Uncharacterized protein" species:3847 "Glycine max" [GO:0009813 "flavonoid biosynthetic process" evidence=IBA] [GO:0043231 "intracellular membrane-bounded organelle" evidence=IBA] [GO:0052696 "flavonoid glucuronidation" evidence=IBA] [GO:0080043 "quercetin 3-O-glucosyltransferase activity" evidence=IBA] [GO:0080044 "quercetin 7-O-glucosyltransferase acti…	sp|D4Q9Z4|SGT2_SOYBN Soyasapogenol B glucuronide galactosyltransferase OS=Glycine max GN=GmSGT2 PE=1 SV=1	GAU17168.1 hypothetical protein TSUD_177980 [Trifolium subterraneum]	G7KU76_MEDTR/79-449 G7KU76.1 PF00201.15;UDPGT;	3847.GLYMA18G44000.1	XM_003623390 Medicago truncatula UDP-glucosyltransferase family protein mRNA	mtr:MTR_7g070780 UDP-glucosyltransferase family protein	0.1	1.52	1.39	12.73	7.56	14.21	10.4162	3.37179	8.54778e-07	7.88766e-05	1.31449	4.25533	0.300088	1.7479	1.89549	4.45728	3.75582	4.55288	3	44	40	329	187	429
c135005_g1_i1	UNIPROTKB|Q5VQG4 - symbol:RFS "Galactinol--sucrose galactosyltransferase" species:39947 "Oryza sativa Japonica Group" [GO:0047274 "galactinol-sucrose galactosyltransferase activity" evidence=IDA] InterPro:IPR013785 Proteomes:UP000059680 GO:GO:0005975 Gene3D:3.20.20.70 InterPro:IPR017853 SUPFAM:SSF51445 EMBL:AP014957 EMBL:AP008207 EMBL:CM000138 EMBL:AP003282 GO:GO:0047274 InterPro:IPR008811 PANTHE…	sp|Q8VWN6|RFS_PEA Galactinol--sucrose galactosyltransferase OS=Pisum sativum GN=RFS PE=1 SV=1	ALO17652.1 raffinose synthase [Lens culinaris] <ALO17653.1 raffinose synthase [Lens culinaris]	G7J4U7_MEDTR/28-771 G7J4U7.1 PF05691.9;Raffinose_syn;	3847.GLYMA06G18890.1	AJ426475 Pisum sativum mRNA for raffinose synthase (rfs gene)	mtr:MTR_3g077280 galactinol-raffinose galactosyltransferase	0.08	0.36	0.16	0.9	1.18	5.12	10.4076	0.961375	0.000153181	0.00411671	0.373992	1.86273	0.206826	0.567995	0.347154	1.18562	1.41808	2.9845	2	9	4	20	25	132
c133029_g1_i1	TAIR|locus:2168449 - symbol:HAI1 "AT5G59220" species:3702 "Arabidopsis thaliana" [GO:0004722 "protein serine/threonine phosphatase activity" evidence=IEA;IGI;ISS] [GO:0005886 "plasma membrane" evidence=ISM] [GO:0006470 "protein dephosphorylation" evidence=IEA] [GO:0046872 "metal ion binding" evidence=IEA] [GO:0009737 "response to abscisic acid" evidence=IEP] [GO:0009414 "response to water depriva…	sp|Q5SN75|P2C08_ORYSJ Probable protein phosphatase 2C 8 OS=Oryza sativa subsp. japonica GN=Os01g0656200 PE=2 SV=1	XP_003611000.3 probable protein phosphatase 2C 8 [Medicago truncatula]	G7KAL2_MEDTR/51-323 G7KAL2.2 PF00481.18;PP2C;	3847.GLYMA11G02040.1	XM_003610952 Medicago truncatula phosphatase 2C family protein partial mRNA	mtr:MTR_5g009370 phosphatase 2C family protein	0.05	0.1	0.1	0.7	1.08	1.31	10.3899	-0.356021	4.18504e-05	0.00152567	0.146015	1.11885	0.107116	0.146934	0.183994	0.870655	1.18329	1.30259	1	2	2	13	19	28
c108550_g1_i1	.	.	PNX74447.1 putative calcium-binding protein CML10-like [Trifolium pratense]	.	.	.	mtr:MTR_1g019640 EF hand protein	1.65	15.27	6.99	28.22	161.35	84.71	10.3626	2.78228	9.69855e-06	0.000502431	1.03295	3.49667	0.387685	1.60268	1.1085	2.43226	4.52402	3.53372	4	38	17	69	329	202
c141291_g4_i2	UNIPROTKB|I1JYH5 - symbol:GLYMA_04G227900 "Uncharacterized protein" species:3847 "Glycine max" [GO:0051213 "dioxygenase activity" evidence=IBA] InterPro:IPR005123 Pfam:PF03171 PROSITE:PS51471 GO:GO:0016491 GO:GO:0046872 Proteomes:UP000008827 eggNOG:KOG0143 eggNOG:COG3491 Gene3D:2.60.120.330 InterPro:IPR026992 InterPro:IPR027443 Pfam:PF14226 OrthoDB:EOG09360H2L OMA:DRPRMSI EMBL:CM000837 RefSeq:XP_…	sp|Q9FLV0|DMR6_ARATH Protein DOWNY MILDEW RESISTANCE 6 OS=Arabidopsis thaliana GN=DMR6 PE=1 SV=1	XP_003602395.1 protein DOWNY MILDEW RESISTANCE 6 [Medicago truncatula] <AES72646.1 2OG-Fe(II) oxygenase family oxidoreductase [Medicago truncatula]	M4CZX4_BRARP/115-414 M4CZX4.1 PF14299.3;PP2;	3847.GLYMA04G40600.3	XM_003602347 Medicago truncatula 2OG-Fe(II) oxygenase family oxidoreductase mRNA	mtr:MTR_3g092890 2OG-Fe(II) oxygenase family oxidoreductase	1.86	0.41	0.55	1.46	20.59	16.06	10.3468	4.32933	7.09633e-05	0.0022623	1.90755	4.61145	3.09646	1.08797	1.53821	2.38023	5.93394	5.52017	98	21	28	66	899	857
c144978_g2_i1	.	.	GAU41106.1 hypothetical protein TSUD_139750 [Trifolium subterraneum]	.	.	.	mtr:MTR_5g053880 hypothetical protein	0.06	0.02	0.04	0.15	1.18	0.38	10.3117	-0.110027	0.00091041	0.0152746	0.186473	1.15096	0.300088	0.0753367	0.183994	0.467156	2.02751	0.958202	3	1	2	6	46	18
c145541_g1_i10	UNIPROTKB|F6HWM2 - symbol:VIT_07s0141g00250 "Putative uncharacterized protein" species:29760 "Vitis vinifera" [GO:0001077 "transcriptional activator activity, RNA polymerase II proximal promoter sequence-specific DNA binding" evidence=IBA] [GO:0005634 "nucleus" evidence=IBA] [GO:0043565 "sequence-specific DNA binding" evidence=IBA] [GO:0045944 "positive regulation of transcription by RNA polymera…	sp|P0C2F6|RNHX1_ARATH Putative ribonuclease H protein At1g65750 OS=Arabidopsis thaliana GN=At1g65750 PE=3 SV=1	PNX99941.1 cysteine-rich receptor-like protein kinase, partial [Trifolium pratense]	M1B510_SOLTU/196-458 M1B510.1 PF00078.24;RVT_1;	3694.POPTR_0014s18180.1	.	lang:109329191 uncharacterized LOC109329191	0.04	0.21	0.01	1.32	0.69	0.78	10.3053	1.7155	4.38169e-05	0.00157413	0.54719	2.71285	0.387685	1.15896	0.0949281	3.20495	2.41899	2.51461	4	23	1	129	65	90
c131109_g1_i1	UNIPROTKB|I1MXP4 - symbol:I1MXP4 "Uncharacterized protein" species:3847 "Glycine max" [GO:0005509 "calcium ion binding" evidence=IBA] InterPro:IPR002048 Pfam:PF13499 PROSITE:PS50222 SMART:SM00054 InterPro:IPR011992 Prosite:PS00018 GO:GO:0005509 InterPro:IPR018247 SUPFAM:SSF47473 GO:GO:0005432 Proteomes:UP000008827 CDD:cd00051 GO:GO:0055074 EnsemblPlants:GLYMA17G36110.1 EnsemblPlants:GLYMA17G36110…	.	PNX74447.1 putative calcium-binding protein CML10-like [Trifolium pratense]	K7M5L0_SOYBN/29-93 K7M5L0.1 PF13499.3;EF-hand_7;	3847.GLYMA14G09051.1	.	mtr:MTR_1g019670 EF hand protein	3.91	30.55	19.08	67.09	355.99	178.52	10.2137	4.35448	5.74316e-07	5.7245e-05	2.03615	4.98742	1.00141	2.70521	2.40184	3.89039	6.07375	4.99811	13	103	63	217	992	591
c110896_g1_i2	TAIR|locus:2135748 - symbol:AT4G12680 "AT4G12680" species:3702 "Arabidopsis thaliana" [GO:0016021 "integral component of membrane" evidence=IEA] [GO:0010228 "vegetative to reproductive phase transition of meristem" evidence=IMP] TAIR:locus:2135748 GO:GO:0016021 Proteomes:UP000006548 EMBL:CP002687 GO:GO:0010228 HOGENOM:HOG000239224 EMBL:DQ132705 RefSeq:NP_193004.2 UniGene:At.54293 STRING:3702.AT4G…	sp|Q8GUM4|Y3739_ARATH Uncharacterized membrane protein At3g27390 OS=Arabidopsis thaliana GN=At3g27390 PE=1 SV=2	XP_003601496.2 uncharacterized membrane protein At3g27390 [Medicago truncatula] <AES71747.2 transmembrane protein, putative [Medicago truncatula]	.	3847.GLYMA20G06750.1	XM_004502045 PREDICTED: Cicer arietinum uncharacterized membrane protein At3g27390 (LOC101496000), mRNA	mtr:MTR_3g082330 transmembrane protein, putative	0.16	0.98	0.7	9.11	4.62	7.16	10.213	2.96247	8.1816e-08	1.25503e-05	1.16856	3.85751	0.548376	1.52418	1.43312	4.28405	3.38291	3.90556	6	35	25	290	141	267
c85244_g1_i1	TAIR|locus:2173063 - symbol:AT5G52020 "AT5G52020" species:3702 "Arabidopsis thaliana" [GO:0003677 "DNA binding" evidence=ISS] [GO:0005634 "nucleus" evidence=ISM;IEA] [GO:0006351 "transcription, DNA-templated" evidence=IEA] [GO:0006355 "regulation of transcription, DNA-templated" evidence=IEA] [GO:0009873 "ethylene-activated signaling pathway" evidence=IEA] [GO:0045893 "positive regulation of tran…	sp|Q9FJ90|ERF25_ARATH Ethylene-responsive transcription factor ERF025 OS=Arabidopsis thaliana GN=ERF025 PE=2 SV=1	GAU15477.1 hypothetical protein TSUD_45140 [Trifolium subterraneum]	.	3847.GLYMA20G29440.1	XM_003592269 Medicago truncatula ethylene-responsive transcription factor ERF026 mRNA	cam:101511542 ethylene-responsive transcription factor ERF027-like	0.32	0.33	0.33	6.19	3.21	2.54	10.2101	0.341981	4.89466e-05	0.00170289	0.261037	1.56721	0.300088	0.215145	0.267879	2.10902	1.41808	1.17452	3	3	3	52	25	24
c138885_g5_i7	UNIPROTKB|D7U2S9 - symbol:VIT_07s0005g02490 "Putative uncharacterized protein" species:29760 "Vitis vinifera" [GO:0004497 "monooxygenase activity" evidence=IBA] InterPro:IPR001128 InterPro:IPR002401 InterPro:IPR017972 InterPro:IPR036396 Pfam:PF00067 PRINTS:PR00385 PRINTS:PR00463 PROSITE:PS00086 GO:GO:0016021 GO:GO:0005506 GO:GO:0004497 GO:GO:0020037 Gene3D:1.10.630.10 SUPFAM:SSF48264 eggNOG:KOG01…	sp|F4IK45|C70B2_ARATH Cytochrome P450 709B2 OS=Arabidopsis thaliana GN=CYP709B2 PE=2 SV=1	XP_013469137.1 cytochrome P450 709B2 [Medicago truncatula] <KEH43175.1 cytochrome P450 family 709 protein [Medicago truncatula]	A0A072VYL9_MEDTR/78-513 A0A072VYL9.1 PF00067.19;p450;	29760.VIT_07s0005g02490.t01	XM_013613683 Medicago truncatula cytochrome P450 family 709 protein partial mRNA	mtr:MTR_1g085680 cytochrome P450 family 709 protein	0.37	4.01	5.52	18.57	66.43	25.63	10.1014	5.82107	4.95212e-06	0.000299192	3.0381	6.46937	1.30123	3.53781	4.27525	5.72107	7.55584	6.13119	19	198	270	812	2798	1319
c121272_g1_i1	TAIR|locus:2058588 - symbol:GH3.3 species:3702 "Arabidopsis thaliana" [GO:0005737 "cytoplasm" evidence=ISM] [GO:0009733 "response to auxin" evidence=ISS] [GO:0010252 "auxin homeostasis" evidence=TAS] [GO:0010279 "indole-3-acetic acid amido synthetase activity" evidence=IDA] TAIR:locus:2058588 Pfam:PF03321 Proteomes:UP000006548 EMBL:CP002685 Reactome:R-ATH-6798695 EMBL:AC002391 GO:GO:0010252 UniGe…	sp|O22190|GH33_ARATH Indole-3-acetic acid-amido synthetase GH3.3 OS=Arabidopsis thaliana GN=GH3.3 PE=1 SV=1	AMS25624.1 indole-3-acetyl-amido synthetase [Pisum sativum]	G7K574_MEDTR/26-572 G7K574.1 PF03321.10;GH3;	3847.GLYMA11G05510.1	KU310549 Pisum sativum indole-3-acetyl-amido synthetase (GH3) mRNA, complete cds	mtr:MTR_5g016320 indole-3-acetic acid-amido synthetase	0.12	0.19	0.35	4.26	0.59	3.01	10.051	1.43559	7.68318e-05	0.0023861	0.531944	2.27129	0.387685	0.402331	0.805816	3.1229	1.04982	2.64114	4	6	11	121	16	100
c122625_g1_i1	TAIR|locus:2157042 - symbol:AT5G49760 "AT5G49760" species:3702 "Arabidopsis thaliana" [GO:0004674 "protein serine/threonine kinase activity" evidence=IEA] [GO:0005524 "ATP binding" evidence=IEA] [GO:0005576 "extracellular region" evidence=ISM] [GO:0006468 "protein phosphorylation" evidence=IEA] [GO:0016021 "integral component of membrane" evidence=IEA] [GO:0016301 "kinase activity" evidence=ISS] …	sp|Q9LT96|Y5977_ARATH Probable leucine-rich repeat receptor-like protein kinase At5g49770 OS=Arabidopsis thaliana GN=At5g49770 PE=2 SV=1	XP_004485853.1 PREDICTED: probable leucine-rich repeat receptor-like protein kinase At5g49770 [Cicer arietinum]	G7IFI1_MEDTR/611-880 G7IFI1.1 PF00069.22;Pkinase;	3847.GLYMA10G08010.1	XM_003593633 Medicago truncatula LRR receptor-like kinase mRNA	cam:101489119 probable leucine-rich repeat receptor-like protein kinase At5g49770	0.12	0.34	0.56	2.13	8.05	1.61	9.99308	2.02064	4.60239e-05	0.00163002	0.736572	2.73542	0.387685	0.668732	1.1533	2.28911	3.9803	1.93684	4	11	18	61	221	54
c145171_g1_i3	UNIPROTKB|Q2F946 - symbol:orf490 "Uncharacterized protein" species:39947 "Oryza sativa Japonica Group" [GO:0005739 "mitochondrion" evidence=IC] GO:GO:0005739 EMBL:DQ167807 EMBL:DQ167400 HOGENOM:HOG000078713 eggNOG:KOG0017 eggNOG:COG2801 InterPro:IPR013103 Pfam:PF07727 Uniprot:Q2F946	sp|P10978|POLX_TOBAC Retrovirus-related Pol polyprotein from transposon TNT 1-94 OS=Nicotiana tabacum PE=2 SV=1	PNX95528.1 putative gag/pol polyprotein [Trifolium pratense]	K4DC42_SOLLC/11-260 K4DC42.1 PF07727.11;RVT_2;	4081.Solyc11g062200.1.1	GU189875 Lupinus affinis clone N20RT_7 retrotransposon Ty1/copia-like reverse transcriptase-like gene, partial sequence	han:110894446 uncharacterized protein LOC110894446	0.03	0.08	0.06	0.56	0.84	0.58	9.95714	-0.209231	4.02211e-05	0.00148702	0.168752	1.22071	0.107116	0.215145	0.183994	1.10242	1.45375	1.10596	1	3	2	18	26	22
c141184_g2_i1	UNIPROTKB|I1KKQ1 - symbol:GLYMA_07G162900 "Uncharacterized protein" species:3847 "Glycine max" [GO:0004497 "monooxygenase activity" evidence=IBA] [GO:0016125 "sterol metabolic process" evidence=IBA] InterPro:IPR001128 InterPro:IPR002403 InterPro:IPR036396 Pfam:PF00067 PRINTS:PR00465 GO:GO:0005506 GO:GO:0004497 Proteomes:UP000008827 GO:GO:0020037 Gene3D:1.10.630.10 SUPFAM:SSF48264 GO:GO:0016125 GO…	sp|Q8GZP5|AOS3_SOLLC Allene oxide synthase 3 OS=Solanum lycopersicum GN=AOS3 PE=1 SV=1	XP_013466726.1 allene oxide synthase 3 [Medicago truncatula] <KEH40767.1 fatty acid hydroperoxide lyase [Medicago truncatula]	Q7X9B2_MEDTR/308-481 Q7X9B2.1 PF00067.19;p450;	3847.GLYMA07G21100.1	XM_013611272 Medicago truncatula fatty acid hydroperoxide lyase partial mRNA	mtr:MTR_1g034330 fatty acid hydroperoxide lyase	0.91	1.15	0.4	13.06	4.21	11.48	9.92811	3.66343	1.77902e-08	3.92763e-06	1.66559	4.43283	2.0296	1.85867	1.1085	5.01877	3.48985	4.78987	40	49	17	493	153	509
c138360_g2_i1	TAIR|locus:2138268 - symbol:MIK2 "AT4G08850" species:3702 "Arabidopsis thaliana" [GO:0004674 "protein serine/threonine kinase activity" evidence=IEA] [GO:0005524 "ATP binding" evidence=IEA] [GO:0005634 "nucleus" evidence=ISM] [GO:0005886 "plasma membrane" evidence=ISM;IDA] [GO:0006468 "protein phosphorylation" evidence=IEA] [GO:0016021 "integral component of membrane" evidence=IEA] [GO:0016301 "k…	sp|Q8VZG8|MIK2_ARATH MDIS1-interacting receptor like kinase 2 OS=Arabidopsis thaliana GN=MIK2 PE=1 SV=3	XP_013449901.1 MDIS1-interacting receptor like kinase 2 [Medicago truncatula] <KEH23929.1 LRR receptor-like kinase family protein [Medicago truncatula]	A0A072U2L6_MEDTR/928-1199 A0A072U2L6.1 PF00069.22;Pkinase;	3847.GLYMA19G35070.1	XM_013594447 Medicago truncatula LRR receptor-like kinase family protein partial mRNA	mtr:MTR_7g096980 LRR receptor-like kinase family protein	0.07	0.55	0.25	0.9	5.61	2.88	9.90655	2.38526	2.87809e-05	0.00115041	0.884901	3.08346	0.387685	1.3531	0.91392	1.8784	4.15839	3.21357	4	29	13	42	252	158
c119523_g1_i1	.	.	.	.	.	.	.	1.27	1.91	1.29	1.21	16.51	35.38	9.89635	1.79009	0.000384601	0.00804733	0.678764	2.32612	0.692949	0.71658	0.626764	0.532179	2.76968	3.6765	8	12	8	7	87	225
c141499_g4_i3	.	.	GAU21573.1 hypothetical protein TSUD_35360 [Trifolium subterraneum]	.	.	AC140027 Medicago truncatula clone mth2-5m21, complete sequence	.	0.03	0.12	0.03	1.43	0.42	0.2	9.8421	-0.256323	0.000926494	0.0154894	0.160774	1.06801	0.107116	0.280276	0.0949281	1.90319	0.850159	0.450674	1	4	1	43	12	7
c109583_g2_i1	UNIPROTKB|I1KRL4 - symbol:GLYMA_08G089500 "Uncharacterized protein" species:3847 "Glycine max" [GO:0016020 "membrane" evidence=IBA] [GO:0016709 "oxidoreductase activity, acting on paired donors, with incorporation or reduction of molecular oxygen, NAD(P)H as one donor, and incorporation of one atom of oxygen" evidence=IBA] [GO:0042343 "indole glucosinolate metabolic process" evidence=IBA] [GO:004…	sp|P93147|C81E1_GLYEC Isoflavone 2'-hydroxylase OS=Glycyrrhiza echinata GN=CYP81E1 PE=1 SV=2	P93147.2 RecName: Full=Isoflavone 2'-hydroxylase; AltName: Full=CYP GE-3; AltName: Full=Cytochrome P450 81E1; AltName: Full=Cytochrome P450 91A4 <BAA22422.1 cytochrome P450 [Glycyrrhiza echinata]	C81E7_MEDTR/33-486 Q6WNR0.1 PF00067.19;p450;	3847.GLYMA08G09460.1	XM_013601948 Medicago truncatula cytochrome P450 family 81 protein mRNA	ag:BAA22422 CYP81E1; isoflavone/4'-methoxyisoflavone 2'-hydroxylase (EC:1.14.14.90 1.14.14.89)	0.24	2.86	2.18	0.5	14.61	45.23	9.82453	1.38747	0.00301559	0.0364012	0.504215	1.92021	0.107116	0.71658	0.68895	0.173077	2.14126	3.4463	1	12	9	2	51	189
c128302_g2_i1	.	.	XP_003593866.1 uncharacterized protein LOC11443845 isoform X1 [Medicago truncatula] <AES64117.1 hypothetical protein MTR_2g018670 [Medicago truncatula]	.	3847.GLYMA15G09720.1	XM_003593818 Medicago truncatula hypothetical protein mRNA	mtr:MTR_2g018670 hypothetical protein	0.75	2.01	1	9.69	17.86	13.86	9.80115	3.33385	7.99183e-10	3.09493e-07	1.47644	4.21356	1.25539	1.81538	1.35855	3.79426	4.62915	4.21727	18	47	23	202	355	336
c145372_g1_i1	UNIPROTKB|K7N3C0 - symbol:K7N3C0 "Uncharacterized protein" species:3847 "Glycine max" [GO:0004674 "protein serine/threonine kinase activity" evidence=IBA] [GO:0005886 "plasma membrane" evidence=IBA] [GO:0006468 "protein phosphorylation" evidence=IBA] [GO:0009506 "plasmodesma" evidence=IBA] [GO:0042742 "defense response to bacterium" evidence=IBA] InterPro:IPR000719 InterPro:IPR001245 InterPro:IPR…	sp|Q9T0J1|CRK26_ARATH Cysteine-rich receptor-like protein kinase 26 OS=Arabidopsis thaliana GN=CRK26 PE=2 SV=1	AGW47867.1 polyprotein [Phaseolus vulgaris]	G7I596_MEDTR/34-135 G7I596.2 PF01657.14;Stress-antifung;	4577.GRMZM2G145318_P01	XM_003589249 Medicago truncatula cysteine-rich receptor-kinase-like protein mRNA	mtr:MTR_1g021610 cysteine-rich receptor-kinase-like protein	0.05	1.35	0.49	0.92	10.66	7.78	9.78863	3.11734	0.000346044	0.0074247	1.1752	3.57219	0.206826	2.03886	1.27992	1.69178	4.75957	4.26522	2	58	21	35	390	348
c122433_g2_i2	.	.	XP_013454501.1 uncharacterized protein LOC25491178 [Medicago truncatula] <KEH28532.1 transmembrane protein, putative [Medicago truncatula]	.	3847.GLYMA08G23960.1	.	mtr:MTR_4g005500 transmembrane protein, putative	0.62	1.51	0.24	15.46	3.09	7.31	9.77978	1.81086	4.02238e-05	0.00148702	0.658045	2.62381	0.692949	1.01331	0.267879	3.61076	1.68142	2.57926	8	19	3	176	33	95
c129118_g2_i2	.	.	.	.	.	.	.	0.27	0.21	0.14	3.4	2.46	1.55	9.77543	0.298506	5.61579e-05	0.00189758	0.262275	1.55214	0.387685	0.215145	0.183994	1.92757	1.5882	1.14065	4	3	2	44	30	23
c109181_g1_i1	TAIR|locus:2008139 - symbol:AT1G48750 species:3702 "Arabidopsis thaliana" [GO:0005576 "extracellular region" evidence=ISM] [GO:0006869 "lipid transport" evidence=IEA;ISS] [GO:0008289 "lipid binding" evidence=ISS] InterPro:IPR033872 TAIR:locus:2008139 EMBL:CP002684 Proteomes:UP000006548 InterPro:IPR036312 InterPro:IPR016140 SMART:SM00499 SUPFAM:SSF47699 GO:GO:0006869 UniGene:At.56703 UniGene:At.75…	sp|P82353|NLTP2_PRUAR Non-specific lipid-transfer protein 2 OS=Prunus armeniaca PE=1 SV=1	KYP44017.1 Non-specific lipid-transfer protein 2 [Cajanus cajan]	A0A072TVT5_MEDTR/10-98 A0A072TVT5.1 PF14368.3;LTP_2;	3847.GLYMA05G09160.1	.	ccaj:109817256 non-specific lipid-transfer protein 2-like	2.09	13.98	12.85	9.07	164.84	140.26	9.71879	4.59887	6.25194e-05	0.00205807	2.27064	4.77825	1.15909	2.74035	2.91249	2.32625	6.15725	5.85126	16	106	96	63	1052	1083
c137563_g7_i4	.	.	ACX37122.1 ORF1, partial [Pisum sativum]	.	.	.	mtr:MTR_3g058020 transmembrane protein, putative	0.09	0.09	0.38	1.04	4.14	1.66	9.69559	-0.2043	0.000333309	0.00726362	0.176536	1.15551	0.107116	0.0753367	0.347154	0.711321	1.79701	0.958202	1	1	4	10	37	18
c121017_g1_i1	TAIR|locus:2175703 - symbol:AT5G39390 "AT5G39390" species:3702 "Arabidopsis thaliana" [GO:0004672 "protein kinase activity" evidence=ISS] [GO:0005886 "plasma membrane" evidence=ISM] InterPro:IPR000719 InterPro:IPR008271 InterPro:IPR017441 Pfam:PF00069 PROSITE:PS00107 PROSITE:PS00108 PROSITE:PS50011 SMART:SM00220 InterPro:IPR011009 TAIR:locus:2175703 GO:GO:0016021 Proteomes:UP000006548 GO:GO:00055…	sp|C0LGP4|Y3475_ARATH Probable LRR receptor-like serine/threonine-protein kinase At3g47570 OS=Arabidopsis thaliana GN=At3g47570 PE=2 SV=1	KEH26030.1 choline/ethanolamine kinase [Medicago truncatula]	A0A072V455_MEDTR/142-187 A0A072V455.1 PF13855.3;LRR_8;	29760.VIT_12s0028g01960.t01	XM_013607137 Medicago truncatula LRR receptor-like kinase partial mRNA	mtr:MTR_6g040230 choline/ethanolamine kinase	0.26	0.09	0.72	1.78	1.27	10.09	9.64638	0.702149	0.00107232	0.0172793	0.334063	1.59186	0.300088	0.0753367	0.626764	1.10242	0.850159	2.82301	3	1	8	18	12	116
c139676_g1_i1	.	.	.	.	.	.	.	0.42	0.07	0.15	1.91	0.42	5.77	9.64021	0.367947	0.00153001	0.0223798	0.269236	1.39135	0.548376	0.0753367	0.183994	1.33887	0.416254	2.41893	6	1	2	24	5	83
c104978_g1_i1	TAIR|locus:2114460 - symbol:CYP94B3 "AT3G48520" species:3702 "Arabidopsis thaliana" [GO:0005506 "iron ion binding" evidence=IEA] [GO:0005576 "extracellular region" evidence=ISM] [GO:0016021 "integral component of membrane" evidence=IEA] [GO:0016705 "oxidoreductase activity, acting on paired donors, with incorporation or reduction of molecular oxygen" evidence=IEA] [GO:0019825 "oxygen binding" evi…	sp|P98188|C94A2_VICSA Cytochrome P450 94A2 OS=Vicia sativa GN=CYP94A2 PE=2 SV=1	AAL54885.1 cytochrome P450-dependent fatty acid hydroxylase [Vicia sativa]	Q2MJ04_MEDTR/38-500 Q2MJ04.1 PF00067.19;p450;	29760.VIT_07s0141g00920.t01	AF092914 Vicia sativa cytochrome P450-dependent fatty acid hydroxylase (CYP94A3) mRNA, complete cds	mtr:MTR_1g070345 cytochrome P450 family-dependent fatty acid hydroxylase	1.87	0.17	0.17	0.55	19.54	8.44	9.59562	0.867016	0.00551298	0.0569493	0.352026	1.66659	0.885812	0.0753367	0.0949281	0.252404	2.89173	1.85564	11	1	1	3	96	50
c129127_g1_i1	UNIPROTKB|Q84KK5 - symbol:D7OMT "Isoflavone 7-O-methyltransferase" species:46348 "Glycyrrhiza echinata" [GO:0009717 "isoflavonoid biosynthetic process" evidence=IDA] [GO:0033800 "isoflavone 7-O-methyltransferase activity" evidence=IDA] InterPro:IPR001077 InterPro:IPR012967 InterPro:IPR016461 Pfam:PF00891 Pfam:PF08100 PIRSF:PIRSF005739 PROSITE:PS51683 InterPro:IPR029063 GO:GO:0046983 Gene3D:1.10.1…	sp|O22309|7OMT9_MEDSA Isoflavone-7-O-methyltransferase 9 OS=Medicago sativa PE=2 SV=1	GAU19866.1 hypothetical protein TSUD_170920 [Trifolium subterraneum]	Q1EDY7_MEDTR/115-339 Q1EDY7.1 PF00891.15;Methyltransf_2;	3847.GLYMA18G50290.1	AF000976 Medicago sativa 7-O-methyltransferase (7-IOMT(9)) mRNA, complete cds	mtr:MTR_7g014570 isoflavone-7-O-methyltransferase	0.92	0.99	1.1	2.16	12.81	19.59	9.57236	2.86056	9.18446e-06	0.000483217	1.22404	3.42197	1.30123	1.05112	1.31977	1.80136	3.97418	4.49037	19	20	22	39	220	410
c140284_g2_i1	UNIPROTKB|I1K7V4 - symbol:GLYMA_06G035200 "Uncharacterized protein" species:3847 "Glycine max" [GO:0016020 "membrane" evidence=IBA] [GO:0016709 "oxidoreductase activity, acting on paired donors, with incorporation or reduction of molecular oxygen, NAD(P)H as one donor, and incorporation of one atom of oxygen" evidence=IBA] [GO:0044550 "secondary metabolite biosynthetic process" evidence=IBA] Inte…	sp|O49858|C82A3_SOYBN Cytochrome P450 82A3 OS=Glycine max GN=CYP82A3 PE=2 SV=1	PNY17851.1 cytochrome p450 82a3-like protein [Trifolium pratense]	A0A072UPN7_MEDTR/46-514 A0A072UPN7.1 PF00067.19;p450;	3847.GLYMA06G03850.1	XM_013601508 Medicago truncatula cytochrome P450 family protein mRNA	mtr:MTR_4g088400 cytochrome P450 family protein	0.8	6.04	2.98	72.28	16.85	10.39	9.53874	4.87171	7.69099e-06	0.000424909	2.51391	5.25092	1.47128	3.33816	2.73227	6.86314	4.8086	4.08103	23	170	83	1811	404	304
c130107_g2_i2	TAIR|locus:2134971 - symbol:AT4G24050 "AT4G24050" species:3702 "Arabidopsis thaliana" [GO:0016491 "oxidoreductase activity" evidence=ISS] [GO:0055114 "oxidation-reduction process" evidence=ISS] Pfam:PF00106 InterPro:IPR002347 TAIR:locus:2134971 Proteomes:UP000006548 EMBL:CP002687 GO:GO:0016491 InterPro:IPR036291 SUPFAM:SSF51735 eggNOG:COG1028 PRINTS:PR00081 EMBL:AC002343 EMBL:AL161560 EMBL:AL1096…	sp|A2RVM0|TIC32_ARATH Short-chain dehydrogenase TIC 32, chloroplastic OS=Arabidopsis thaliana GN=TIC32 PE=2 SV=1	XP_004503573.1 PREDICTED: short-chain dehydrogenase TIC 32, chloroplastic-like isoform X2 [Cicer arietinum]	A0A072TUU0_MEDTR/36-252 A0A072TUU0.1 PF00106.22;adh_short;	3847.GLYMA08G02980.1	XM_004503516 PREDICTED: Cicer arietinum short-chain dehydrogenase TIC 32, chloroplastic-like (LOC101510397), transcript variant X2, mRNA	mtr:MTR_8g099995 NAD(P)-binding rossmann-fold protein	0.07	0.19	0.12	0.65	0.86	2.81	9.49841	0.361727	0.000164585	0.00432961	0.272433	1.48921	0.206826	0.342594	0.267879	0.967872	1.18329	2.31646	2	5	3	15	19	76
c142221_g1_i3	TAIR|locus:2137574 - symbol:AT4G37850 "AT4G37850" species:3702 "Arabidopsis thaliana" [GO:0003677 "DNA binding" evidence=IEA;ISS] [GO:0005634 "nucleus" evidence=ISM;IEA] [GO:0006351 "transcription, DNA-templated" evidence=IEA] [GO:0046983 "protein dimerization activity" evidence=IEA] [GO:0003700 "DNA binding transcription factor activity" evidence=ISS] [GO:0006355 "regulation of transcription, DN…	sp|Q9T072|BH025_ARATH Transcription factor bHLH25 OS=Arabidopsis thaliana GN=BHLH25 PE=2 SV=2	XP_004515539.1 PREDICTED: transcription factor bHLH18-like [Cicer arietinum]	G7JFR3_MEDTR/149-198 G7JFR3.1 PF00010.23;HLH;	3847.GLYMA07G03060.1	AK338827 Lotus japonicus cDNA, clone: LjFL3-014-AA10, HTC	cam:101515651 transcription factor bHLH18-like	0.12	0.36	0.45	3.24	2.4	4.48	9.43489	1.44867	4.15322e-06	0.000261631	0.557966	2.48225	0.300088	0.567995	0.805816	2.48248	2.14126	2.82301	3	9	11	72	51	116
c137375_g1_i1	UNIPROTKB|I1KYP9 - symbol:GLYMA_08G338800 "Glycosyltransferase" species:3847 "Glycine max" [GO:0009813 "flavonoid biosynthetic process" evidence=IBA] [GO:0043231 "intracellular membrane-bounded organelle" evidence=IBA] [GO:0052696 "flavonoid glucuronidation" evidence=IBA] [GO:0080043 "quercetin 3-O-glucosyltransferase activity" evidence=IBA] [GO:0080044 "quercetin 7-O-glucosyltransferase activity…	sp|Q9AR73|HQGT_RAUSE Hydroquinone glucosyltransferase OS=Rauvolfia serpentina GN=AS PE=1 SV=1	GAU46263.1 hypothetical protein TSUD_174390 [Trifolium subterraneum]	A0A072TTM5_MEDTR/226-447 A0A072TTM5.1 PF00201.15;UDPGT;	3847.GLYMA08G44700.1	XM_013587397 Medicago truncatula UDP-glucosyltransferase family protein partial mRNA	mtr:MTR_0078s0190 UDP-glucosyltransferase family protein	0.17	5.38	4.82	54.52	31.5	18.55	9.38657	5.4768	3.36765e-05	0.00130845	2.71132	6.20405	0.622473	3.67734	3.83414	6.98862	6.21814	5.40539	7	220	195	1977	1098	790
c120749_g1_i1	TAIR|locus:2170116 - symbol:AT5G50090 "AT5G50090" species:3702 "Arabidopsis thaliana" [GO:0003674 "molecular_function" evidence=ND] [GO:0005634 "nucleus" evidence=ISM] TAIR:locus:2170116 Proteomes:UP000006548 EMBL:CP002688 EMBL:AB026650 InterPro:IPR025322 Pfam:PF14009 HOGENOM:HOG000242807 OrthoDB:EOG09360RIE EMBL:BT004765 EMBL:AK227893 RefSeq:NP_199820.1 UniGene:At.29750 STRING:3702.AT5G50090.1 E…	.	XP_013461027.1 uncharacterized protein LOC25489551 [Medicago truncatula] <KEH35061.1 DUF4228 domain protein [Medicago truncatula]	A0A072V025_MEDTR/1-180 A0A072V025.1 PF14009.3;DUF4228;	3847.GLYMA06G19670.1	XM_013605573 Medicago truncatula DUF4228 domain protein mRNA	mtr:MTR_3g078300 DUF4228 domain protein	0.59	0.34	0.2	7.56	0.79	4.75	9.36865	1.10541	0.000419201	0.00855162	0.456872	1.96793	0.760143	0.342594	0.267879	2.89467	0.738912	2.27021	9	5	3	101	10	73
c139327_g2_i3	.	.	GAU15339.1 hypothetical protein TSUD_04080 [Trifolium subterraneum]	.	3847.GLYMA14G08350.1	.	vra:106765114 uncharacterized protein LOC106765114	0.26	0.63	1.18	4.45	7.09	11.33	9.3666	1.45891	1.5162e-05	0.000700924	0.5579	2.45715	0.300088	0.459692	0.91392	1.95154	2.45463	2.96527	3	7	13	45	67	130
c138175_g1_i1	UNIPROTKB|P93604 - symbol:LRK10 "Rust resistance kinase Lr10" species:4565 "Triticum aestivum" [GO:0005886 "plasma membrane" evidence=IDA] InterPro:IPR000719 InterPro:IPR008271 InterPro:IPR017441 Pfam:PF00069 PROSITE:PS00107 PROSITE:PS00108 PROSITE:PS50011 SMART:SM00220 InterPro:IPR011009 GO:GO:0016021 GO:GO:0005886 GO:GO:0005524 Proteomes:UP000019116 SUPFAM:SSF56112 GO:GO:0004674 EMBL:U51330 PIR…	sp|P93604|LRK10_WHEAT Rust resistance kinase Lr10 OS=Triticum aestivum GN=LRK10 PE=2 SV=1	XP_013466262.1 rust resistance kinase Lr10 [Medicago truncatula] <KEH40303.1 receptor-like kinase [Medicago truncatula]	A0A072VFT4_MEDTR/304-571 A0A072VFT4.1 PF07714.14;Pkinase_Tyr;	3847.GLYMA13G09690.1	XM_013610808 Medicago truncatula receptor-like kinase mRNA	mtr:MTR_1g026940 receptor-like kinase	0.25	0.44	0.61	1.39	3.91	9.02	9.34148	2.25124	1.90446e-05	0.000843799	0.899155	2.95015	0.692949	0.807764	1.19675	1.80136	3.00425	4.04485	8	14	19	39	105	296
c144391_g1_i1	.	.	.	.	.	.	.	0.54	0.06	0.06	4.96	0.8	2.45	9.32513	0.595898	0.00143465	0.0213957	0.310136	1.64413	0.760143	0.0753367	0.0949281	2.48248	0.795607	1.65429	9	1	1	72	11	41
c75722_g1_i1	TAIR|locus:2161907 - symbol:AT5G63130 "AT5G63130" species:3702 "Arabidopsis thaliana" [GO:0003674 "molecular_function" evidence=ND] [GO:0005634 "nucleus" evidence=ISM] [GO:0008150 "biological_process" evidence=ND] InterPro:IPR000270 Pfam:PF00564 SMART:SM00666 TAIR:locus:2161907 Proteomes:UP000006548 EMBL:CP002688 EMBL:AB008265 HOGENOM:HOG000240629 EMBL:BT003726 EMBL:AK117358 RefSeq:NP_001318869.1…	.	XP_013457754.1 uncharacterized protein LOC25493721 [Medicago truncatula] <KEH31785.1 PB1 domain protein [Medicago truncatula]	A0A072V0Z1_MEDTR/23-110 A0A072V0Z1.1 PF00564.21;PB1;	3847.GLYMA06G18770.2	XM_013602300 Medicago truncatula PB1 domain protein mRNA	mtr:MTR_4g105020 PB1 domain protein	0.53	5.79	1.88	20.19	27.92	35.36	9.30815	1.74803	1.05977e-05	0.000538384	0.630834	2.75887	0.206826	1.1239	0.561776	2.49884	2.78376	2.99402	2	22	7	73	88	133
c132657_g1_i2	TAIR|locus:2197014 - symbol:GLIP5 "AT1G53920" species:3702 "Arabidopsis thaliana" [GO:0005576 "extracellular region" evidence=ISM;IEA] [GO:0016042 "lipid catabolic process" evidence=IEA] [GO:0052689 "carboxylic ester hydrolase activity" evidence=ISS] [GO:0016298 "lipase activity" evidence=ISS] InterPro:IPR001087 Pfam:PF00657 TAIR:locus:2197014 EMBL:CP002684 Proteomes:UP000006548 GO:GO:0005576 GO:…	sp|Q9SSA7|GLIP5_ARATH GDSL esterase/lipase 5 OS=Arabidopsis thaliana GN=GLIP5 PE=2 SV=2	XP_004510808.1 PREDICTED: GDSL esterase/lipase 5-like [Cicer arietinum]	A0A072TNE0_MEDTR/38-346 A0A072TNE0.1 PF00657.19;Lipase_GDSL;	3847.GLYMA19G45230.1	XM_013589418 Medicago truncatula GDSL-like lipase/acylhydrolase partial mRNA	cam:101515067 GDSL esterase/lipase 5-like	0.18	3.07	0.68	5.7	22.4	9.56	9.29712	3.13692	4.64513e-05	0.00163946	1.20598	3.85171	0.387685	2.21576	1.01449	3.03589	4.87259	3.64664	4	68	15	113	423	220
c133496_g1_i2	TAIR|locus:2045344 - symbol:NRAMP3 "natural resistance-associated macrophage protein 3" species:3702 "Arabidopsis thaliana" [GO:0005737 "cytoplasm" evidence=ISM] [GO:0015103 "inorganic anion transmembrane transporter activity" evidence=ISS] [GO:0016021 "integral component of membrane" evidence=IEA] [GO:0046873 "metal ion transmembrane transporter activity" evidence=IEA;TAS] [GO:0005384 "manganese…	sp|Q9SNV9|NRAM3_ARATH Metal transporter Nramp3 OS=Arabidopsis thaliana GN=NRAMP3 PE=1 SV=2	XP_013457486.1 metal transporter Nramp3 [Medicago truncatula] <AFK48919.1 unknown [Medicago truncatula] <KEH31517.1 metal transporter Nramp3 protein [Medicago truncatula]	I3T8S7_MEDTR/76-439 I3T8S7.1 PF01566.15;Nramp;	3847.GLYMA17G18010.1	XM_013602032 Medicago truncatula metal transporter Nramp3 protein mRNA	mtr:MTR_4g095075 metal transporter Nramp3 protein	0.56	1.85	1.04	4.49	3.78	27.77	9.2592	4.01616	7.87505e-06	0.00043163	1.99614	4.3501	1.54934	2.41742	2.02167	3.59563	3.38291	6.07176	25	81	45	174	141	1265
c121655_g1_i1	TAIR|locus:2097345 - symbol:PSK4 "phytosulfokine 4 precursor" species:3702 "Arabidopsis thaliana" [GO:0005576 "extracellular region" evidence=ISM] [GO:0007275 "multicellular organism development" evidence=IEA] [GO:0008083 "growth factor activity" evidence=IEA] [GO:0008283 "cell proliferation" evidence=ISS] [GO:0030154 "cell differentiation" evidence=ISS] [GO:0031012 "extracellular matrix" evidenc…	sp|Q9M2Y0|PSK3_ARATH Phytosulfokines 3 OS=Arabidopsis thaliana GN=PSK3 PE=2 SV=2	KEH40008.1 phytosulfokine precursor protein [Medicago truncatula]	A0A072VEZ2_MEDTR/10-82 A0A072VEZ2.1 PF06404.9;PSK;	3847.GLYMA06G05081.1	XM_013610518 Medicago truncatula phytosulfokine precursor protein mRNA	mtr:MTR_1g017700 phytosulfokine precursor protein	0.4	1	2.04	7.28	16.53	13.76	9.24205	1.03512	3.52601e-05	0.00135	0.432662	2.11953	0.206826	0.342594	0.748566	1.66304	2.48942	2.20614	2	5	10	34	69	69
c119199_g1_i1	TAIR|locus:2041145 - symbol:AT2G02060 "AT2G02060" species:3702 "Arabidopsis thaliana" [GO:0003677 "DNA binding" evidence=IEA] [GO:0005634 "nucleus" evidence=ISM;IEA] [GO:0006351 "transcription, DNA-templated" evidence=IEA] [GO:0016740 "transferase activity" evidence=IEA] [GO:0003700 "DNA binding transcription factor activity" evidence=ISS] [GO:0006355 "regulation of transcription, DNA-templated" …	sp|Q700D9|MYBF_ARATH Putative Myb family transcription factor At1g14600 OS=Arabidopsis thaliana GN=At1g14600 PE=2 SV=2	KEH33664.1 myb-like DNA-binding domain, shaqkyf class protein [Medicago truncatula]	A0A072UUY9_MEDTR/21-72 A0A072UUY9.1 PF00249.28;Myb_DNA-binding;	3847.GLYMA18G14071.1	BT148496 Medicago truncatula clone JCVI-FLMt-14F11 unknown mRNA	mtr:MTR_3g450310 myb-like DNA-binding domain, shaqkyf class protein	0.08	0.17	0.09	0.38	1.82	1.75	9.23521	-0.735228	0.000731628	0.0130243	0.116326	0.846055	0.107116	0.146934	0.0949281	0.327596	1.14016	1.07041	1	2	1	4	18	21
c121444_g1_i1	UNIPROTKB|I1KAB0 - symbol:GLYMA_06G114300 "Aldehyde dehydrogenase" species:3847 "Glycine max" [GO:0004028 "3-chloroallyl aldehyde dehydrogenase activity" evidence=IBA] [GO:0004029 "aldehyde dehydrogenase (NAD) activity" evidence=IBA] InterPro:IPR012394 InterPro:IPR015590 InterPro:IPR016161 InterPro:IPR016162 InterPro:IPR029510 Pfam:PF00171 PIRSF:PIRSF036492 PROSITE:PS00687 Proteomes:UP000008827 e…	sp|Q70DU8|AL3H1_ARATH Aldehyde dehydrogenase family 3 member H1 OS=Arabidopsis thaliana GN=ALDH3H1 PE=1 SV=2	XP_003602042.2 aldehyde dehydrogenase family 3 member H1 [Medicago truncatula] <AES72293.2 NAD-dependent aldehyde dehydrogenase family protein [Medicago truncatula]	G7J4Y0_MEDTR/11-447 G7J4Y0.2 PF00171.19;Aldedh;	3847.GLYMA06G12010.1	XM_003601994 Medicago truncatula NAD-dependent aldehyde dehydrogenase family protein mRNA	mtr:MTR_3g088150 NAD-dependent aldehyde dehydrogenase family protein	1.18	17.89	19.07	145.68	115.53	122.85	9.21211	6.80804	2.04698e-06	0.000153025	3.95853	7.65701	1.85618	4.80551	5.21391	7.8672	7.54037	7.56345	34	503	531	3648	2768	3592
c141742_g2_i1	TAIR|locus:2061191 - symbol:AT2G39980 species:3702 "Arabidopsis thaliana" [GO:0005737 "cytoplasm" evidence=ISM] [GO:0016740 "transferase activity" evidence=ISS] [GO:0016747 "transferase activity, transferring acyl groups other than amino-acyl groups" evidence=IEA] [GO:0080167 "response to karrikin" evidence=IEP] InterPro:IPR003480 Pfam:PF02458 TAIR:locus:2061191 Proteomes:UP000006548 EMBL:CP00268…	sp|Q9SND9|Y3028_ARATH Uncharacterized acetyltransferase At3g50280 OS=Arabidopsis thaliana GN=At3g50280 PE=3 SV=1	XP_004490956.1 PREDICTED: uncharacterized acetyltransferase At3g50280-like [Cicer arietinum]	G7KBY0_MEDTR/5-482 G7KBY0.1 PF02458.12;Transferase;	3847.GLYMA14G06710.1	XM_004490899 PREDICTED: Cicer arietinum uncharacterized acetyltransferase At3g50280-like (LOC101494020), mRNA	cam:101494020 uncharacterized acetyltransferase At3g50280-like	0.81	3.53	3.13	18.81	30.49	26.96	9.16121	4.4628	2.6923e-10	1.24706e-07	2.29728	5.31412	1.47128	2.64466	2.7759	4.93709	5.62143	5.38383	23	98	86	465	721	778
c121346_g1_i2	TAIR|locus:2160897 - symbol:PFK2 "AT5G47810" species:3702 "Arabidopsis thaliana" [GO:0003872 "6-phosphofructokinase activity" evidence=ISS] [GO:0005524 "ATP binding" evidence=IEA] [GO:0005737 "cytoplasm" evidence=ISM] [GO:0005945 "6-phosphofructokinase complex" evidence=ISS] [GO:0006002 "fructose 6-phosphate metabolic process" evidence=IEA] [GO:0006096 "glycolytic process" evidence=ISS] [GO:00468…	sp|Q9FIK0|PFKA2_ARATH ATP-dependent 6-phosphofructokinase 2 OS=Arabidopsis thaliana GN=PFK2 PE=1 SV=1	PNY02763.1 6-phosphofructokinase 2-like protein [Trifolium pratense]	G7ZZU2_MEDTR/95-407 G7ZZU2.1 PF00365.17;PFK;	3847.GLYMA07G39960.1	XM_013603227 Medicago truncatula 6-phosphofructokinase mRNA	mtr:MTR_4g134290 6-phosphofructokinase	0.12	0.57	0.25	0.91	6.87	1.68	9.15809	1.3496	0.00027876	0.00637478	0.533858	2.09918	0.300088	0.807764	0.493722	1.18562	3.41039	1.70153	3	14	6	20	144	43
c124760_g1_i1	.	.	.	.	.	.	.	0.15	0.31	0.16	0.84	4.46	1.85	9.14438	-0.752949	0.00101664	0.0166202	0.116326	0.828064	0.107116	0.146934	0.0949281	0.399063	1.3815	0.703625	1	2	1	5	24	12
c129355_g1_i1	TAIR|locus:504954877 - symbol:AT5G65207 "AT5G65207" species:3702 "Arabidopsis thaliana" [GO:0003674 "molecular_function" evidence=ND] [GO:0005575 "cellular_component" evidence=ND] [GO:0008150 "biological_process" evidence=ND] TAIR:locus:504954877 Proteomes:UP000006548 EMBL:CP002688 EMBL:AY080634 EMBL:AY123007 EMBL:AK119111 RefSeq:NP_680466.1 UniGene:At.43997 STRING:3702.AT5G65207.1 DNASU:836645 E…	.	GAU19741.1 hypothetical protein TSUD_78670 [Trifolium subterraneum]	.	3847.GLYMA08G14810.1	.	mtr:MTR_8g091590 hypothetical protein	10.38	25.42	3.27	177.38	98.29	114.01	9.09996	6.324	2.52589e-08	5.03661e-06	3.77538	7.1316	4.10311	4.80274	2.42029	7.64912	6.8001	6.94557	210	502	64	3134	1651	2334
c115052_g1_i2	TAIR|locus:2081368 - symbol:AT3G44100 "AT3G44100" species:3702 "Arabidopsis thaliana" [GO:0003674 "molecular_function" evidence=ND] [GO:0005576 "extracellular region" evidence=ISM] [GO:0032366 "intracellular sterol transport" evidence=IEA] [GO:0031225 "anchored component of membrane" evidence=TAS] [GO:0005773 "vacuole" evidence=IDA] [GO:0005618 "cell wall" evidence=IDA] InterPro:IPR033917 TAIR:lo…	sp|Q54SW1|Y2179_DICDI Putative phosphatidylglycerol/phosphatidylinositol transfer protein DDB_G0282179 OS=Dictyostelium discoideum GN=DDB_G0282179 PE=3 SV=2	GAU14449.1 hypothetical protein TSUD_249890 [Trifolium subterraneum]	G7K7K9_MEDTR/31-153 G7K7K9.1 PF02221.12;E1_DerP2_DerF2;	3847.GLYMA02G43790.1	XM_004491072 PREDICTED: Cicer arietinum putative phosphatidylglycerol/phosphatidylinositol transfer protein DDB_G0282179 (LOC101497149), mRNA	cam:101497149 putative phosphatidylglycerol/phosphatidylinositol transfer protein DDB_G0282179	0.57	2.7	4	13.91	24.95	36.6	9.06745	3.03071	1.81003e-06	0.000137046	1.26417	3.87143	0.548376	1.3225	1.92163	3.22476	3.96802	4.42151	6	28	41	131	219	390
c116489_g1_i7	TAIR|locus:2066148 - symbol:GLR2.9 "AT2G29100" species:3702 "Arabidopsis thaliana" [GO:0004970 "ionotropic glutamate receptor activity" evidence=IEA] [GO:0005217 "intracellular ligand-gated ion channel activity" evidence=ISS] [GO:0005634 "nucleus" evidence=ISM] [GO:0006811 "ion transport" evidence=IEA] [GO:0016021 "integral component of membrane" evidence=IEA] [GO:0006874 "cellular calcium ion ho…	sp|Q9LFN5|GLR25_ARATH Glutamate receptor 2.5 OS=Arabidopsis thaliana GN=GLR2.5 PE=2 SV=2	XP_013443374.2 glutamate receptor 2.8 isoform X1 [Medicago truncatula]	A0A072TIP1_MEDTR/1-297 A0A072TIP1.1 PF01094.25;ANF_receptor;	3847.GLYMA16G06681.1	XM_013587921 Medicago truncatula glutamate receptor 2 partial mRNA	mtr:MTR_0018s0230 glutamate receptor 2	0.08	0.15	0.15	2.13	0.56	1.29	9.02259	2.22517	3.45993e-06	0.000229589	0.918989	3.0499	0.760143	0.934567	1.06226	3.82702	2.18436	3.13832	9	17	16	207	53	149
c107133_g3_i1	.	.	.	.	.	.	.	0.14	0.14	0.14	1.84	1.5	1.52	8.98165	-1.04315	0.000463238	0.00919585	0.0924603	0.71861	0.107116	0.0753367	0.0949281	0.819474	0.679896	0.656459	1	1	1	12	9	11
c93878_g1_i1	TAIR|locus:2139777 - symbol:OSM34 "osmotin 34" species:3702 "Arabidopsis thaliana" [GO:0005576 "extracellular region" evidence=ISM] [GO:0051707 "response to other organism" evidence=ISS] [GO:0009651 "response to salt stress" evidence=IEP] [GO:0009817 "defense response to fungus, incompatible interaction" evidence=IDA] [GO:0009816 "defense response to bacterium, incompatible interaction" evidence=…	sp|P50700|OSL3_ARATH Osmotin-like protein OSM34 OS=Arabidopsis thaliana GN=OSM34 PE=2 SV=2	XP_003611130.2 protein P21 [Medicago truncatula] <AFK46418.1 unknown [Medicago truncatula] <AES94088.2 pathogenesis-related thaumatin family protein [Medicago truncatula]	G7KDF3_MEDTR/32-236 G7KDF3.2 PF00314.14;Thaumatin;	3847.GLYMA11G02770.1	CU326391 Medicago truncatula chromosome 5 clone mth2-182c4, COMPLETE SEQUENCE	mtr:MTR_5g010640 pathogenesis-related thaumatin family protein	4.27	33.1	31.32	122.64	307.4	247.22	8.97252	6.93341	1.6683e-07	2.20169e-05	4.33569	7.68865	2.77769	4.99447	5.23491	6.94153	8.25277	7.87164	76	576	539	1913	4545	4452
c144384_g4_i1	ASPGD|ASPL0000335979 - symbol:AO090005001597 species:5062 "Aspergillus oryzae" [GO:0005737 "cytoplasm" evidence=IEA] [GO:0015074 "DNA integration" evidence=IEA] [GO:0006278 "RNA-dependent DNA biosynthetic process" evidence=IEA] [GO:0003964 "RNA-directed DNA polymerase activity" evidence=IEA] [GO:0003723 "RNA binding" evidence=IEA] InterPro:IPR001584 InterPro:IPR036397 Pfam:PF00665 PROSITE:PS50994…	sp|Q99315|YG31B_YEAST Transposon Ty3-G Gag-Pol polyprotein OS=Saccharomyces cerevisiae (strain ATCC 204508 / S288c) GN=TY3B-G PE=1 SV=3	PNY14043.1 cellular nucleic acid-binding protein [Trifolium pratense]	Q7G6A5_ORYSJ/539-699 Q7G6A5.1 PF00078.24;RVT_1;	39947.LOC_Os02g16190.1	AC146631 Medicago truncatula clone mth2-7g1, complete sequence	cam:101508115 uncharacterized LOC101508115	0.45	1.17	1.91	14.04	20.86	1.02	8.96484	4.04654	0.0001139	0.00324177	1.98793	4.2128	1.34566	1.9007	2.71743	5.14885	5.71993	1.7696	20	51	82	541	773	46
c115681_g1_i1	TAIR|locus:2179739 - symbol:WRKY50 "AT5G26170" species:3702 "Arabidopsis thaliana" [GO:0003700 "DNA binding transcription factor activity" evidence=ISS] [GO:0005634 "nucleus" evidence=ISM;IEA] [GO:0006351 "transcription, DNA-templated" evidence=IEA] [GO:0006355 "regulation of transcription, DNA-templated" evidence=IEA;ISS] [GO:0043565 "sequence-specific DNA binding" evidence=IEA] [GO:0009867 "jas…	sp|Q8VWQ5|WRK50_ARATH Probable WRKY transcription factor 50 OS=Arabidopsis thaliana GN=WRKY50 PE=2 SV=1	XP_004498847.1 PREDICTED: probable WRKY transcription factor 50 [Cicer arietinum]	K4CL37_SOLLC/119-176 K4CL37.1 PF03106.12;WRKY;	3847.GLYMA17G34210.2	XM_003588866 Medicago truncatula WRKY family transcription factor mRNA	cam:101491983 probable WRKY transcription factor 50	0.93	1.04	0.67	0.52	14.35	13.57	8.9533	1.68111	0.000757315	0.0134008	0.684951	2.25915	0.824345	0.668732	0.561776	0.399063	3.25733	3.12106	10	11	7	5	128	147
c134103_g4_i2	UNIPROTKB|I1JTF1 - symbol:GLYMA_04G035500 "Uncharacterized protein" species:3847 "Glycine max" [GO:0016020 "membrane" evidence=IBA] [GO:0016709 "oxidoreductase activity, acting on paired donors, with incorporation or reduction of molecular oxygen, NAD(P)H as one donor, and incorporation of one atom of oxygen" evidence=IBA] [GO:0044550 "secondary metabolite biosynthetic process" evidence=IBA] Inte…	sp|Q43068|C82A1_PEA Cytochrome P450 82A1 (Fragment) OS=Pisum sativum GN=CYP82A1 PE=2 SV=2	XP_013463821.1 cytochrome P450 CYP82D47 [Medicago truncatula] <KEH37856.1 cytochrome P450 family protein [Medicago truncatula]	A0A072V8D1_MEDTR/38-509 A0A072V8D1.1 PF00067.19;p450;	3847.GLYMA04G03780.1	XM_013608367 Medicago truncatula cytochrome P450 family protein partial mRNA	mtr:MTR_2g450040 cytochrome P450 family protein	0.72	5.94	1.98	22.23	36.9	22.12	8.9245	4.72798	2.99918e-08	5.84617e-06	2.42801	5.55221	1.47128	3.44854	2.36422	5.3312	6.05645	5.26897	23	185	61	616	980	717
c137331_g1_i1	UNIPROTKB|I1J7T0 - symbol:GLYMA_01G137700 "Pectinesterase" species:3847 "Glycine max" [GO:0030599 "pectinesterase activity" evidence=IBA] [GO:0046910 "pectinesterase inhibitor activity" evidence=IBA] [GO:0071944 "cell periphery" evidence=IBA] InterPro:IPR000070 InterPro:IPR006501 Pfam:PF01095 Pfam:PF04043 SMART:SM00856 UniPathway:UPA00545 GO:GO:0005618 GO:GO:0005576 Proteomes:UP000008827 GO:GO:00…	sp|O04887|PME2_CITSI Pectinesterase 2 OS=Citrus sinensis GN=PECS-2.1 PE=2 SV=1	PNX75371.1 pectinesterase 2-like protein, partial [Trifolium pratense] <PNX76956.1 pectinesterase 2-like protein, partial [Trifolium pratense]	A0A072UTA7_MEDTR/204-495 A0A072UTA7.1 PF01095.16;Pectinesterase;	3847.GLYMA03G03460.1	XM_013599623 Medicago truncatula pectinesterase/pectinesterase inhibitor mRNA	mtr:MTR_4g025730 pectinesterase/pectinesterase inhibitor	0.6	1.57	2.56	11.19	14.22	23.66	8.91839	2.56747	1.08159e-06	9.35915e-05	1.05618	3.46295	0.622473	0.974473	1.57161	3.06914	3.35488	3.96484	7	18	29	116	138	279
c122746_g1_i1	TAIR|locus:2130509 - symbol:CASPL1E1 "AT4G15630" species:3702 "Arabidopsis thaliana" [GO:0003954 "NADH dehydrogenase activity" evidence=IBA] [GO:0016021 "integral component of membrane" evidence=IEA] [GO:0051536 "iron-sulfur cluster binding" evidence=IBA] [GO:0005886 "plasma membrane" evidence=IDA] [GO:0005515 "protein binding" evidence=IPI] [GO:0043424 "protein histidine kinase binding" evidence…	sp|C6TBD0|CSPL6_SOYBN CASP-like protein 1E1 OS=Glycine max PE=2 SV=1	XP_003609584.1 CASP-like protein 1E1 [Medicago truncatula] <AES91781.1 plant integral membrane protein [Medicago truncatula]	G7JJ31_MEDTR/28-183 G7JJ31.1 PF04535.9;DUF588;	3847.GLYMA07G38090.1	XM_004508554 PREDICTED: Cicer arietinum CASP-like protein 1E1 (LOC101492256), mRNA	mtr:MTR_4g118810 plant integral membrane protein	4.01	13.34	1.59	82.09	65.35	31.46	8.85923	4.35085	6.31487e-07	6.16431e-05	2.12245	5.10989	2.13462	3.12423	1.1085	5.7053	5.35524	4.26915	44	144	17	803	597	349
c144892_g2_i6	.	.	GAU31005.1 hypothetical protein TSUD_105200 [Trifolium subterraneum]	.	.	.	mtr:MTR_0126s0010 hypothetical protein	0.16	0.98	1.03	2.06	15.15	4.13	8.83927	2.48302	0.000139706	0.00385097	1.00466	3.04015	0.387685	1.19318	1.43312	1.95154	4.46844	2.70048	4	24	25	45	316	105
c143386_g1_i3	UNIPROTKB|I1ND30 - symbol:GLYMA_20G009300 "Uncharacterized protein" species:3847 "Glycine max" [GO:0051213 "dioxygenase activity" evidence=IBA] InterPro:IPR005123 Pfam:PF03171 PROSITE:PS51471 GO:GO:0016491 GO:GO:0046872 Proteomes:UP000008827 eggNOG:KOG0143 eggNOG:COG3491 Gene3D:2.60.120.330 InterPro:IPR026992 InterPro:IPR027443 Pfam:PF14226 OMA:KCNMINS OrthoDB:EOG09360G7B EMBL:CM000853 RefSeq:XP_…	sp|Q9FFF6|DIOX5_ARATH Probable 2-oxoglutarate-dependent dioxygenase At5g05600 OS=Arabidopsis thaliana GN=At5g05600 PE=2 SV=1	XP_013466708.1 protein DMR6-LIKE OXYGENASE 2 isoform X1 [Medicago truncatula] <XP_024632237.1 protein DMR6-LIKE OXYGENASE 2 isoform X2 [Medicago truncatula] <XP_024632263.1 protein DMR6-LIKE OXYGENASE 2 isoform X3 [Medicago truncatula] <KEH40749.1 senescence-associated nodulin [Medicago truncatula]	A0A072VFD7_MEDTR/27-144 A0A072VFD7.1 PF14226.3;DIOX_N;	3847.GLYMA20G01200.1	XM_013611254 Medicago truncatula senescence-associated nodulin mRNA	mtr:MTR_1g034140 senescence-associated nodulin	0.09	0.1	1.32	5.13	0.85	10.29	8.83899	1.85004	0.00254903	0.0324439	0.619262	2.4912	0.206826	0.146934	1.50402	2.81852	1.00243	3.65266	2	2	27	95	15	221
c143810_g9_i1	.	.	KEH33571.1 hypothetical protein MTR_3g047715 [Medicago truncatula]	.	.	.	mtr:MTR_3g047715 hypothetical protein	0.49	0.2	0.87	6.82	5.57	4.28	8.72752	1.84267	1.11441e-05	0.000560121	0.737706	2.82543	0.824345	0.280276	1.1085	3.1229	2.86549	2.48792	10	4	17	121	94	88
c89350_g1_i1	TAIR|locus:2130384 - symbol:MAA3 "AT4G15570" species:3702 "Arabidopsis thaliana" [GO:0004386 "helicase activity" evidence=IEA] [GO:0005524 "ATP binding" evidence=IEA] [GO:0005634 "nucleus" evidence=ISM;IEA] [GO:0016787 "hydrolase activity" evidence=IEA] [GO:0009553 "embryo sac development" evidence=IMP] [GO:0009875 "pollen-pistil interaction" evidence=IMP] [GO:0010183 "pollen tube guidance" evide…	sp|B6SFA4|MAA3_ARATH Probable helicase MAGATAMA 3 OS=Arabidopsis thaliana GN=MAA3 PE=2 SV=1	XP_004513650.1 PREDICTED: probable helicase MAGATAMA 3 [Cicer arietinum]	.	3847.GLYMA05G25214.1	.	cam:101515084 probable helicase MAGATAMA 3	0.31	2.12	0.62	6.93	13.92	9.26	8.61906	0.199521	7.56121e-05	0.00236581	0.250267	1.4838	0.107116	0.459692	0.183994	1.26428	1.82452	1.3626	1	7	2	22	38	30
c112122_g1_i1	UNIPROTKB|I1NB83 - symbol:GLYMA_19G212300 "Pectinesterase" species:3847 "Glycine max" [GO:0030599 "pectinesterase activity" evidence=IBA] [GO:0046910 "pectinesterase inhibitor activity" evidence=IBA] [GO:0071944 "cell periphery" evidence=IBA] InterPro:IPR000070 InterPro:IPR006501 Pfam:PF01095 Pfam:PF04043 SMART:SM00856 UniPathway:UPA00545 GO:GO:0005618 Proteomes:UP000008827 GO:GO:0045490 GO:GO:00…	sp|Q8RXK7|PME41_ARATH Probable pectinesterase/pectinesterase inhibitor 41 OS=Arabidopsis thaliana GN=PME41 PE=2 SV=2	GAU11244.1 hypothetical protein TSUD_342350 [Trifolium subterraneum]	A0A072U4Y4_MEDTR/251-550 A0A072U4Y4.1 PF01095.16;Pectinesterase;	3847.GLYMA19G39990.1	XM_013594919 Medicago truncatula pectinesterase/pectinesterase inhibitor, putative mRNA	mtr:MTR_7g108875 pectinesterase/pectinesterase inhibitor, putative	0.1	0.14	0.62	2.07	3.05	3.71	8.59706	1.49669	7.68667e-05	0.0023861	0.577888	2.51553	0.300088	0.280276	1.1533	2.15102	2.60496	2.79061	3	4	18	54	76	113
c124115_g1_i1	.	.	.	.	.	.	.	0.14	0.21	0.14	1.94	1.48	1.62	8.56777	-0.181595	6.33088e-05	0.00207715	0.201988	1.22981	0.206826	0.215145	0.183994	1.37476	1.14016	1.17452	2	3	2	25	18	24
c124706_g2_i1	TAIR|locus:2039265 - symbol:PUB23 "plant U-box 23" species:3702 "Arabidopsis thaliana" [GO:0005737 "cytoplasm" evidence=ISM] [GO:0006952 "defense response" evidence=IEA;IGI] [GO:0010200 "response to chitin" evidence=IEP] [GO:0004842 "ubiquitin-protein transferase activity" evidence=IGI;IDA] [GO:0005829 "cytosol" evidence=IDA] [GO:0009414 "response to water deprivation" evidence=IMP] [GO:0016567 "…	sp|Q9SF15|PUB24_ARATH E3 ubiquitin-protein ligase PUB24 OS=Arabidopsis thaliana GN=PUB24 PE=1 SV=1	GAU51550.1 hypothetical protein TSUD_414130 [Trifolium subterraneum]	A0A072VUZ2_MEDTR/6-80 A0A072VUZ2.1 PF04564.12;U-box;	3694.POPTR_0016s07020.1	XM_013612394 Medicago truncatula E3 ubiquitin-protein ligase PUB23-like protein mRNA	mtr:MTR_1g056910 E3 ubiquitin-protein ligase PUB23-like protein	0.04	0.62	0.54	1.5	5.76	4.25	8.54839	1.49458	0.000142769	0.00389899	0.59192	2.41137	0.107116	0.807764	0.86088	1.54196	3.06317	2.62898	1	14	12	30	110	99
c135015_g6_i8	UNIPROTKB|K7M810 - symbol:GLYMA_14G193300 "Uncharacterized protein" species:3847 "Glycine max" [GO:0005886 "plasma membrane" evidence=IBA] [GO:0016021 "integral component of membrane" evidence=IBA] [GO:0042626 "ATPase activity, coupled to transmembrane movement of substances" evidence=IBA] InterPro:IPR003439 InterPro:IPR013525 Pfam:PF00005 Pfam:PF01061 PROSITE:PS50893 InterPro:IPR003593 InterPro:…	sp|Q8S628|AB51G_ORYSJ ABC transporter G family member 51 OS=Oryza sativa subsp. japonica GN=ABCG51 PE=3 SV=1	XP_014503629.1 ABC transporter G family member 31 [Vigna radiata var. radiata]	A0A072UEF4_MEDTR/965-1179 A0A072UEF4.1 PF01061.21;ABC2_membrane;	3847.GLYMA14G37241.1	XM_013598674 Medicago truncatula pleiotropic drug resistance subfamily G protein mRNA	vra:106763957 ABC transporter G family member 31	0.22	0.56	0.03	2.03	3.68	1.89	8.54264	1.58125	8.65149e-05	0.0026303	0.612999	2.56613	0.692949	1.05112	0.0949281	2.36246	3.0974	2.23853	8	20	1	65	113	71
c141961_g1_i2	.	.	GAU38652.1 hypothetical protein TSUD_276920 [Trifolium subterraneum]	.	3694.POPTR_0001s21060.1	.	mtr:MTR_2g090750 hypothetical protein	0.11	0.04	0.04	0.73	0.68	0.52	8.48033	-0.544084	0.000385909	0.00806041	0.156784	0.996252	0.300088	0.0753367	0.0949281	1.10242	1.04982	0.836521	3	1	1	18	16	15
c104307_g1_i1	UNIPROTKB|K4C6V1 - symbol:K4C6V1 "Uncharacterized protein" species:4081 "Solanum lycopersicum" [GO:0005794 "Golgi apparatus" evidence=IBA] [GO:0008417 "fucosyltransferase activity" evidence=IBA] [GO:0009832 "plant-type cell wall biogenesis" evidence=IBA] [GO:0009969 "xyloglucan biosynthetic process" evidence=IBA] InterPro:IPR003465 InterPro:IPR004938 Pfam:PF02428 Pfam:PF03254 GO:GO:0016021 GO:GO:…	sp|P83241|IP23_CAPAN Proteinase inhibitor PSI-1.2 OS=Capsicum annuum PE=1 SV=1	XP_004516042.1 PREDICTED: proteinase inhibitor PSI-1.2 [Cicer arietinum]	I3S093_MEDTR/30-79 I3S093.1 PF02428.12;Prot_inhib_II;	4113.PGSC0003DMT400061856	.	cam:101496310 proteinase inhibitor PSI-1.2	0.87	1.27	0.43	6.01	12.95	7.56	8.45943	-0.382629	0.0001636	0.00431587	0.1723	1.08564	0.206826	0.215145	0.0949281	0.920082	1.41808	0.918771	2	3	1	14	25	17
c117615_g1_i1	UNIPROTKB|K7LBN6 - symbol:GLYMA_09G037100 "Uncharacterized protein" species:3847 "Glycine max" [GO:0004553 "hydrolase activity, hydrolyzing O-glycosyl compounds" evidence=IBA] [GO:0030247 "polysaccharide binding" evidence=IBA] [GO:0046658 "anchored component of plasma membrane" evidence=IBA] InterPro:IPR000490 Pfam:PF00332 PROSITE:PS00587 GO:GO:0005975 GO:GO:0030247 InterPro:IPR017853 SUPFAM:SSF5…	sp|Q03467|E13B_PEA Glucan endo-1,3-beta-glucosidase OS=Pisum sativum PE=2 SV=1	XP_003594774.1 glucan endo-1,3-beta-glucosidase, basic isoform isoform X1 [Medicago truncatula] <AES65025.1 glucan endo-1,3-beta-glucosidase [Medicago truncatula]	G7IG01_MEDTR/22-335 G7IG01.1 PF00332.15;Glyco_hydro_17;	3847.GLYMA15G15200.1	XM_003594726 Medicago truncatula glucan endo-1,3-beta-glucosidase mRNA	mtr:MTR_2g034470 glucan endo-1,3-beta-glucosidase	46.18	69.18	50.13	379.24	529.13	715.87	8.44204	8.45603	6.10701e-14	9.01662e-11	6.23433	9.25544	6.26378	6.287	6.15219	8.81392	9.29195	9.66047	984	1438	1031	7046	9356	15430
c131574_g1_i4	TAIR|locus:2163986 - symbol:UVR8 "UVB-RESISTANCE 8" species:3702 "Arabidopsis thaliana" [GO:0005737 "cytoplasm" evidence=ISM] [GO:0009881 "photoreceptor activity" evidence=IEA] [GO:0018298 "protein-chromophore linkage" evidence=IEA] [GO:0005085 "guanyl-nucleotide exchange factor activity" evidence=ISS] [GO:0009411 "response to UV" evidence=IMP] [GO:0003682 "chromatin binding" evidence=IDA] [GO:00…	sp|Q9FN03|UVR8_ARATH Ultraviolet-B receptor UVR8 OS=Arabidopsis thaliana GN=UVR8 PE=1 SV=1	XP_003630331.2 ultraviolet-B receptor UVR8 isoform X1 [Medicago truncatula] <AET04807.2 chromosome condensation regulator RCC1 repeat protein [Medicago truncatula]	G7LEZ5_MEDTR/54-102 G7LEZ5.2 PF00415.15;RCC1;	3847.GLYMA05G32790.1	XM_003630282 Medicago truncatula chromosome condensation regulator RCC1 repeat protein mRNA	mtr:MTR_8g094410 chromosome condensation regulator RCC1 repeat protein	0.46	0.41	0.52	2.87	6.43	4.71	8.41677	2.14959	1.95352e-06	0.000146968	0.928991	3.06092	1.05591	0.71658	1.01449	2.53101	3.55699	3.09476	14	12	15	75	161	144
c124087_g1_i1	UNIPROTKB|I1L066 - symbol:GLYMA_09G016400 "Uncharacterized protein" species:3847 "Glycine max" [GO:0005737 "cytoplasm" evidence=IBA] [GO:0030001 "metal ion transport" evidence=IBA] [GO:0046914 "transition metal ion binding" evidence=IBA] [GO:0046916 "cellular transition metal ion homeostasis" evidence=IBA] InterPro:IPR006121 InterPro:IPR036163 Pfam:PF00403 GO:GO:0005737 EMBL:CM000842 Proteomes:UP…	sp|F4JDJ0|HIP47_ARATH Heavy metal-associated isoprenylated plant protein 47 OS=Arabidopsis thaliana GN=HIPP47 PE=3 SV=1	PNX66884.1 metal ion binding protein, partial [Trifolium pratense]	A2Q5G7_MEDTR/6-67 A2Q5G7.1 PF00403.23;HMA;	3847.GLYMA09G01920.1	AC161399 Medicago truncatula chromosome 2 clone mte1-30k4, complete sequence	mtr:MTR_2g027600 heavy metal transport/detoxification superfamily protein	0.44	0.74	0.45	0.81	8.33	7.19	8.29551	0.328856	0.000767997	0.0135397	0.30352	1.42822	0.300088	0.342594	0.267879	0.399063	2.05099	1.83461	3	5	3	5	47	49
c143296_g7_i2	.	.	.	.	3847.GLYMA17G15263.1	AC144765 Medicago truncatula chromosome 8 clone mth2-35o11, complete sequence	.	0.16	0.08	0.17	0.91	2.23	1.12	8.24656	-0.583096	0.000796735	0.0139314	0.155385	0.949623	0.206826	0.0753367	0.183994	0.711321	1.34398	0.793568	2	1	2	10	23	14
c144193_g3_i1	UNIPROTKB|Q53JP1 - symbol:LOC_Os11g25070 "Integrase core domain, putative" species:39947 "Oryza sativa Japonica Group" [GO:0009061 "anaerobic respiration" evidence=IBA] [GO:0018171 "peptidyl-cysteine oxidation" evidence=IBA] [GO:0070483 "detection of hypoxia" evidence=IBA] InterPro:IPR001584 InterPro:IPR036397 Pfam:PF00665 PROSITE:PS50994 InterPro:IPR012337 GO:GO:0055114 EMBL:DP000010 GO:GO:00036…	sp|Q87040|POL_SFVCP Pro-Pol polyprotein OS=Simian foamy virus (isolate chimpanzee) GN=pol PE=3 SV=1	XP_024626007.1 LOW QUALITY PROTEIN: uncharacterized protein LOC112416432 [Medicago truncatula]	Q75G47_ORYSJ/1177-1292 Q75G47.1 PF00665.23;rve;	3694.POPTR_0011s01230.1	GQ267464 Pisum sativum cultivar Carrera retrotransposon Ty3/gypsy-like element Ogre, partial sequence	gmx:100815788 uncharacterized protein LOC100815788	0.08	0.3	0.05	0.98	2.46	0.55	8.24111	0.735186	0.00033646	0.00730923	0.384271	1.76497	0.300088	0.668732	0.183994	1.60377	2.62074	1.07041	3	11	2	32	77	21
c107748_g1_i1	.	.	XP_004508146.1 PREDICTED: glycine-rich cell wall structural protein-like isoform X3 [Cicer arietinum]	.	.	.	cam:101502278 glycine-rich cell wall structural protein-like	2.98	2.35	3.3	17.46	23.09	45.44	8.19234	1.6427	9.95975e-06	0.000509697	0.715007	2.59822	0.824345	0.514859	0.805816	2.21183	2.41899	3.16385	10	8	11	57	65	152
c100052_g1_i1	TAIR|locus:2130374 - symbol:CLA1 "AT4G15560" species:3702 "Arabidopsis thaliana" [GO:0009228 "thiamine biosynthetic process" evidence=IEA] [GO:0009507 "chloroplast" evidence=ISM;IDA] [GO:0009570 "chloroplast stroma" evidence=IEA] [GO:0016114 "terpenoid biosynthetic process" evidence=IEA] [GO:0046872 "metal ion binding" evidence=IEA] [GO:0052865 "1-deoxy-D-xylulose 5-phosphate biosynthetic process…	sp|Q6YU51|DXS2_ORYSJ Probable 1-deoxy-D-xylulose-5-phosphate synthase 2, chloroplastic OS=Oryza sativa subsp. japonica GN=Os07g0190000 PE=2 SV=1	GAU49647.1 hypothetical protein TSUD_407850 [Trifolium subterraneum]	Q8L692_MEDTR/69-354 Q8L692.1 PF13292.3;DXP_synthase_N;	3847.GLYMA08G37670.1	XM_013590619 Medicago truncatula 1-deoxy-D-xylulose-5-phosphate synthase mRNA	mtr:MTR_8g068265 1-deoxy-D-xylulose-5-phosphate synthase	0.6	0.44	0.89	2.33	3.74	13.41	8.17016	1.27695	0.000274299	0.00630942	0.571211	2.10441	0.622473	0.342594	0.748566	1.33887	1.76897	3.2054	7	5	10	24	36	157
c140431_g1_i1	UNIPROTKB|C6JRR1 - symbol:Sb0012s014620 "Putative uncharacterized protein Sb0012s014620" species:4558 "Sorghum bicolor" [GO:0000719 "photoreactive repair" evidence=IBA] [GO:0003904 "deoxyribodipyrimidine photo-lyase activity" evidence=IBA] InterPro:IPR000477 InterPro:IPR006050 Pfam:PF00875 Pfam:PF00078 InterPro:IPR014729 Gene3D:2.40.70.10 InterPro:IPR021109 SUPFAM:SSF50630 Gene3D:3.40.50.620 eggN…	sp|P0CT41|TF212_SCHPO Transposon Tf2-12 polyprotein OS=Schizosaccharomyces pombe (strain 972 / ATCC 24843) GN=Tf2-12 PE=3 SV=1	PNX92424.1 retrotransposon-related protein [Trifolium pratense]	A0A087G3S6_ARAAL/685-845 A0A087G3S6.1 PF00078.24;RVT_1;	3711.Bra017917.1-P	AC150244 Medicago truncatula chromosome 7 clone mth2-180p14, complete sequence	ccaj:109792117 uncharacterized protein LOC109792117	0.01	0.02	0.04	0.23	0.12	0.31	8.15795	0.334835	0.000178793	0.00463761	0.305231	1.54879	0.206826	0.215145	0.493722	1.63371	1.09569	1.91697	2	3	6	33	17	53
c145317_g1_i2	.	.	.	.	.	.	.	0.07	0.14	0.05	0.44	0.27	1.71	8.10351	0.295343	0.000838409	0.0143624	0.295471	1.37647	0.300088	0.402331	0.183994	1.05895	0.738912	2.33155	3	6	2	17	10	77
c130676_g1_i2	TAIR|locus:2087183 - symbol:MYB305 "AT3G24310" species:3702 "Arabidopsis thaliana" [GO:0000981 "RNA polymerase II transcription factor activity, sequence-specific DNA binding" evidence=IBA] [GO:0001135 "transcription factor activity, RNA polymerase II transcription factor recruiting" evidence=IBA] [GO:0003677 "DNA binding" evidence=ISS] [GO:0003700 "DNA binding transcription factor activity" evid…	sp|Q10MB4|MYB2_ORYSJ Transcription factor MYB2 OS=Oryza sativa subsp. japonica GN=MYB2 PE=2 SV=1	XP_003590731.1 transcription repressor MYB6 [Medicago truncatula] <AES60982.1 myb transcription factor [Medicago truncatula]	G7I2P4_MEDTR/78-147 G7I2P4.1 PF13921.3;Myb_DNA-bind_6;	3847.GLYMA20G34140.1	XM_003590683 Medicago truncatula myb transcription factor partial mRNA	mtr:MTR_1g073170 myb transcription factor	0.06	0.64	1.87	7.58	12.74	3.45	8.08355	2.02662	0.000546378	0.0103755	0.765988	2.85725	0.107116	0.619243	1.57161	2.96701	3.62896	1.97579	1	10	29	107	170	56
c132338_g2_i2	UNIPROTKB|I1MPH8 - symbol:GLYMA_16G178500 "Uncharacterized protein" species:3847 "Glycine max" [GO:0005737 "cytoplasm" evidence=IBA] [GO:0030001 "metal ion transport" evidence=IBA] [GO:0046914 "transition metal ion binding" evidence=IBA] [GO:0046916 "cellular transition metal ion homeostasis" evidence=IBA] InterPro:IPR006121 InterPro:IPR036163 Pfam:PF00403 GO:GO:0005737 Proteomes:UP000008827 GO:G…	sp|O03982|HIP39_ARATH Heavy metal-associated isoprenylated plant protein 39 OS=Arabidopsis thaliana GN=HIPP39 PE=2 SV=1	XP_004515151.1 PREDICTED: uncharacterized protein LOC101498382 [Cicer arietinum]	C6T0E9_SOYBN/4-80 C6T0E9.1 PF00403.23;HMA;	3847.GLYMA16G29710.1	XM_013603797 Medicago truncatula heavy metal transport/detoxification superfamily protein, putative partial mRNA	cam:101498382 uncharacterized LOC101498382	0.59	0.78	2.18	1.04	13.53	20.56	8.07464	0.974982	0.00190787	0.0263104	0.46206	1.79931	0.300088	0.280276	0.805816	0.399063	2.2868	2.71206	3	4	11	5	58	106
c145820_g1_i3	.	.	AAO73527.1 gag-pol polyprotein [Glycine max]	A0A0D3CDT1_BRAOL/73-214 A0A0D3CDT1.1 PF14223.3;Retrotran_gag_2;	29760.VIT_08s0058g00850.t01	.	gmx:547854 gag-protease polyprotein	0.05	0.6	0.16	0.06	4.77	2.06	8.06527	2.05155	0.00538984	0.056016	0.819472	2.37055	0.300088	1.46938	0.68895	0.252404	4.00456	2.8547	3	33	9	3	225	119
c137126_g6_i1	UNIPROTKB|I1N083 - symbol:GLYMA_18G074600 "Uncharacterized protein" species:3847 "Glycine max" [GO:0043161 "proteasome-mediated ubiquitin-dependent protein catabolic process" evidence=IBA] [GO:0061630 "ubiquitin protein ligase activity" evidence=IBA] InterPro:IPR001841 Pfam:PF13639 InterPro:IPR013083 GO:GO:0016021 GO:GO:0043161 Proteomes:UP000008827 Gene3D:3.30.40.10 eggNOG:KOG0800 eggNOG:ENOG411…	sp|Q9LN71|RING1_ARATH E3 ubiquitin-protein ligase At1g12760 OS=Arabidopsis thaliana GN=At1g12760 PE=1 SV=1	XP_004498153.1 PREDICTED: E3 ubiquitin-protein ligase At4g11680 [Cicer arietinum]	.	3847.GLYMA18G08270.1	XM_004498096 PREDICTED: Cicer arietinum E3 ubiquitin-protein ligase At4g11680 (LOC101509518), mRNA	cam:101509518 E3 ubiquitin-protein ligase At4g11680	1.44	2.19	2.22	21.78	22.69	9.66	8.03796	2.49308	1.23645e-06	0.000103211	1.14126	3.34198	1.05591	1.08797	1.27992	3.71246	3.73423	2.57926	14	21	21	190	184	95
c139189_g1_i1	TAIR|locus:2103488 - symbol:SIP2 "AT3G57520" species:3702 "Arabidopsis thaliana" [GO:0003824 "catalytic activity" evidence=IEA] [GO:0004553 "hydrolase activity, hydrolyzing O-glycosyl compounds" evidence=ISS] [GO:0005737 "cytoplasm" evidence=ISM] [GO:0006979 "response to oxidative stress" evidence=IEP] [GO:0080167 "response to karrikin" evidence=IEP] [GO:0034484 "raffinose catabolic process" evid…	sp|Q94A08|RFS2_ARATH Probable galactinol--sucrose galactosyltransferase 2 OS=Arabidopsis thaliana GN=RFS2 PE=2 SV=2	ABR19752.1 alkaline alpha-galactosidase [Pisum sativum]	A0A072U3D1_MEDTR/7-754 A0A072U3D1.1 PF05691.9;Raffinose_syn;	3847.GLYMA03G29440.1	EF433424 Pisum sativum alkaline alpha-galactosidase (aGa1) mRNA, complete cds	cam:101513461 sip; probable galactinol--sucrose galactosyltransferase 2	1.64	2.06	2.47	30.24	14.66	13.26	8.02566	4.82799	8.50054e-11	4.89776e-08	2.84514	5.57714	2.80976	2.60707	3.11859	6.31894	5.3073	5.10518	78	95	113	1237	577	638
c132337_g1_i1	UNIPROTKB|I1LJW9 - symbol:GLYMA_11G134300 "Uncharacterized protein" species:3847 "Glycine max" [GO:0009813 "flavonoid biosynthetic process" evidence=IBA] [GO:0043231 "intracellular membrane-bounded organelle" evidence=IBA] [GO:0052696 "flavonoid glucuronidation" evidence=IBA] [GO:0080043 "quercetin 3-O-glucosyltransferase activity" evidence=IBA] [GO:0080044 "quercetin 7-O-glucosyltransferase acti…	sp|U3UA11|UGT7_CATRO UDP-glucose iridoid glucosyltransferase OS=Catharanthus roseus GN=UGT76A2 PE=1 SV=1	XP_013456173.1 UDP-glucose iridoid glucosyltransferase isoform X1 [Medicago truncatula] <KEH30204.1 UDP-glucosyltransferase family protein [Medicago truncatula]	A0A072UM90_MEDTR/18-416 A0A072UM90.1 PF00201.15;UDPGT;	3847.GLYMA11G14260.2	XM_013600719 Medicago truncatula UDP-glucosyltransferase family protein mRNA	mtr:MTR_4g064987 UDP-glucosyltransferase family protein	0.12	2.56	1.03	4.54	23.07	3.41	8.01446	2.97112	0.000658596	0.0120139	1.25747	3.41003	0.300088	2.07602	1.39632	2.81852	4.99263	2.41893	3	60	24	95	461	83
c131275_g1_i2	TAIR|locus:2154674 - symbol:AT5G53940 species:3702 "Arabidopsis thaliana" [GO:0005634 "nucleus" evidence=ISM] [GO:0008150 "biological_process" evidence=ND] [GO:0046872 "metal ion binding" evidence=IEA] Pfam:PF03226 InterPro:IPR034751 TAIR:locus:2154674 Proteomes:UP000006548 EMBL:CP002688 Reactome:R-ATH-6798695 GO:GO:0046872 EMBL:AB007644 InterPro:IPR004910 eggNOG:KOG3399 eggNOG:ENOG4111VJ1 HOGENO…	sp|Q9FN32|YIPL7_ARATH Protein yippee-like At5g53940 OS=Arabidopsis thaliana GN=At5g53940 PE=2 SV=1	XP_003543228.1 PREDICTED: protein yippee-like At5g53940 [Glycine max] <KRH22039.1 hypothetical protein GLYMA_13G274000 [Glycine max]	I1M353_SOYBN/13-109 I1M353.1 PF03226.11;Yippee-Mis18;	3847.GLYMA13G34910.1	XM_017569479 PREDICTED: Vigna angularis protein yippee-like At5g53940 (LOC108333951), mRNA	gmx:100813120 protein yippee-like At5g53940	0.16	1.73	0.11	4.73	9.32	2.53	7.99662	1.70735	0.000659197	0.0120156	0.632164	2.57685	0.300088	1.41241	0.183994	2.54683	3.39213	1.7916	3	31	2	76	142	47
c114662_g2_i1	TAIR|locus:2171594 - symbol:AT5G47180 "AT5G47180" species:3702 "Arabidopsis thaliana" [GO:0005198 "structural molecule activity" evidence=ISS] [GO:0005789 "endoplasmic reticulum membrane" evidence=IEA] [GO:0016021 "integral component of membrane" evidence=IEA] [GO:0005886 "plasma membrane" evidence=IDA] [GO:0005783 "endoplasmic reticulum" evidence=IDA] InterPro:IPR016763 PIRSF:PIRSF019693 InterPr…	sp|Q9LVU1|VAP21_ARATH Vesicle-associated protein 2-1 OS=Arabidopsis thaliana GN=PVA21 PE=1 SV=1	XP_004508956.1 PREDICTED: vesicle-associated protein 2-1-like [Cicer arietinum]	I1MV63_SOYBN/9-117 I1MV63.1 PF00635.23;Motile_Sperm;	3847.GLYMA17G15590.1	XM_004508899 PREDICTED: Cicer arietinum vesicle-associated protein 2-1-like (LOC101497009), mRNA	cam:101497009 vesicle-associated protein 2-1-like	1.61	0.91	1.66	6.93	24.82	8.76	7.96769	2.26905	2.87065e-05	0.00114938	1.00931	3.03381	1.25539	0.619243	1.1533	2.43226	4.04019	2.62898	18	10	18	69	231	99
c143501_g2_i1	TAIR|locus:2117398 - symbol:AMY1 "AT4G25000" species:3702 "Arabidopsis thaliana" [GO:0004556 "alpha-amylase activity" evidence=ISS;IMP] [GO:0005509 "calcium ion binding" evidence=IEA] [GO:0005576 "extracellular region" evidence=ISM;TAS] [GO:0005975 "carbohydrate metabolic process" evidence=IEA] [GO:0103025 "alpha-amylase activity (releasing maltohexaose)" evidence=IEA] [GO:0009739 "response to gi…	sp|P17859|AMYA_VIGMU Alpha-amylase OS=Vigna mungo GN=AMY1.1 PE=2 SV=1	AFK42146.1 unknown [Medicago truncatula]	I1MXP2_SOYBN/42-337 I1MXP2.1 PF00128.21;Alpha-amylase;	3847.GLYMA17G36090.1	NM_001289227 Glycine max alpha-amylase-like (LOC100815664), mRNA	mtr:MTR_1g019440 alpha amylase domain protein	0.13	0.27	0.64	1.28	1.5	7.25	7.9669	1.2753	0.000664588	0.0121039	0.555832	2.0556	0.300088	0.402331	0.965079	1.37476	1.52254	3.2695	3	6	14	25	28	165
c142261_g3_i1	.	.	XP_024642186.1 uncharacterized protein LOC112422767 [Medicago truncatula]	I1MIV1_SOYBN/265-488 I1MIV1.1 PF02992.11;Transposase_21;	3847.GLYMA15G21480.1	CU655882 P.sativum DNA sequence from clone JICPSV-297I9, complete sequence	ccaj:109792356 uncharacterized protein LOC109792356	3.13	7.74	1.99	25.2	47.83	40.22	7.95089	6.04256	5.13977e-10	2.1449e-07	3.84354	6.83135	3.87961	4.57834	3.07268	6.31317	7.24578	6.93511	178	427	109	1232	2254	2317
c143660_g2_i2	.	.	GAU30557.1 hypothetical protein TSUD_65670 [Trifolium subterraneum]	.	29760.VIT_03s0017g00180.t01	XM_003608373 Medicago truncatula leguminosin group485 secreted peptide mRNA	zju:107427695 uncharacterized protein LOC107427695	0.37	2.11	0.5	5.84	17.84	1.83	7.91374	1.19709	0.00119746	0.0187211	0.52727	1.97487	0.300088	0.934567	0.347154	1.90319	3.1849	0.836521	3	17	4	43	121	15
c137919_g2_i9	UNIPROTKB|K7N4D0 - symbol:GLYMA_20G187400 "Uncharacterized protein" species:3847 "Glycine max" [GO:0005886 "plasma membrane" evidence=IBA] [GO:0016021 "integral component of membrane" evidence=IBA] [GO:0042626 "ATPase activity, coupled to transmembrane movement of substances" evidence=IBA] InterPro:IPR003439 InterPro:IPR013525 Pfam:PF00005 Pfam:PF01061 PROSITE:PS50893 InterPro:IPR003593 InterPro:…	sp|Q7PC84|AB39G_ARATH ABC transporter G family member 39 OS=Arabidopsis thaliana GN=ABCG39 PE=3 SV=1	XP_013469402.1 pleiotropic drug resistance protein 2 [Medicago truncatula] <KEH43440.1 drug resistance transporter-like ABC domain protein [Medicago truncatula]	A0A072VZG4_MEDTR/1192-1406 A0A072VZG4.1 PF01061.21;ABC2_membrane;	3847.GLYMA20G32870.2	XM_013613948 Medicago truncatula drug resistance transporter-like ABC domain protein partial mRNA	mtr:MTR_1g492950 drug resistance transporter-like ABC domain protein	0.19	0.35	0.09	3.12	1.5	1.05	7.9129	2.12999	2.15712e-05	0.000936721	0.925414	2.97521	1.05591	1.22661	0.493722	3.75394	2.8252	2.34649	14	25	6	196	91	78
c143852_g1_i5	.	.	.	.	.	.	.	0.18	0.45	0.08	4.22	1.49	0.54	7.89047	0.927428	0.00100337	0.0164468	0.456947	1.81413	0.470267	0.71658	0.183994	2.89467	1.71119	0.836521	5	12	2	101	34	15
c124503_g1_i1	UNIPROTKB|I1L5X6 - symbol:GLYMA_09G238100 "Uncharacterized protein" species:3847 "Glycine max" [GO:0003333 "amino acid transmembrane transport" evidence=IBA] [GO:0015171 "amino acid transmembrane transporter activity" evidence=IBA] GO:GO:0016021 EMBL:CM000842 Proteomes:UP000008827 GO:GO:0015171 eggNOG:KOG1303 eggNOG:COG0814 InterPro:IPR013057 Pfam:PF01490 GO:GO:0003333 KO:K15015 OrthoDB:EOG09360G…	sp|F4J1Q9|AVT1I_ARATH Amino acid transporter AVT1I OS=Arabidopsis thaliana GN=AVT1I PE=3 SV=1	XP_003599464.2 amino acid transporter AVT1I [Medicago truncatula] <AES69715.2 transmembrane amino acid transporter family protein [Medicago truncatula]	G7IX44_MEDTR/40-425 G7IX44.2 PF01490.15;Aa_trans;	3847.GLYMA09G37270.1	XM_003599416 Medicago truncatula transmembrane amino acid transporter family protein partial mRNA	mtr:MTR_3g033730 transmembrane amino acid transporter family protein	4.7	5.55	7.9	60.26	48.38	60.73	7.89017	6.2338	1.68982e-13	2.34815e-10	4.12483	7.06373	4.06375	3.75958	4.55115	7.17704	6.87601	7.13813	204	234	330	2255	1741	2670
c120947_g1_i1	TAIR|locus:2086488 - symbol:AITR1 "AT3G27250" species:3702 "Arabidopsis thaliana" [GO:0003674 "molecular_function" evidence=ND] [GO:0005634 "nucleus" evidence=ISM] [GO:0008150 "biological_process" evidence=ND] TAIR:locus:2086488 Proteomes:UP000006548 EMBL:CP002686 EMBL:AP000381 OrthoDB:EOG09360M4K EMBL:BT012643 EMBL:AK221572 RefSeq:NP_001326277.1 RefSeq:NP_189361.1 UniGene:At.37094 STRING:3702.AT…	.	GAU32686.1 hypothetical protein TSUD_145600 [Trifolium subterraneum]	.	3847.GLYMA19G22560.1	XM_004489529 PREDICTED: Cicer arietinum uncharacterized LOC101497905 (LOC101497905), mRNA	mtr:MTR_6g023190 hypothetical protein	0.86	1.57	1.59	13.49	12.63	10.44	7.88648	3.62957	5.19161e-10	2.1449e-07	1.89219	4.49697	1.65903	1.87984	2.1377	4.65999	4.57755	4.25338	28	50	50	381	342	345
c136566_g4_i2	.	.	.	.	.	CT954252 M.truncatula DNA sequence from clone MTH2-60M21 on chromosome 3, complete sequence	.	0.14	0.41	1.38	7.88	5.03	4.96	7.88331	0.599012	0.000341601	0.00735831	0.356942	1.76834	0.107116	0.215145	0.748566	2.13017	1.61995	1.55491	1	3	10	53	31	37
c89016_g1_i1	UNIPROTKB|I1JVJ2 - symbol:GLYMA_04G106500 "Uncharacterized protein" species:3847 "Glycine max" [GO:0005737 "cytoplasm" evidence=IBA] [GO:0030001 "metal ion transport" evidence=IBA] [GO:0046914 "transition metal ion binding" evidence=IBA] [GO:0046916 "cellular transition metal ion homeostasis" evidence=IBA] InterPro:IPR006121 InterPro:IPR036163 Pfam:PF00403 PROSITE:PS50846 GO:GO:0005737 Proteomes:…	sp|O81464|HIP24_ARATH Heavy metal-associated isoprenylated plant protein 24 OS=Arabidopsis thaliana GN=HIPP24 PE=1 SV=1	PNX98131.1 heavy metal-associated isoprenylated plant protein 26-like [Trifolium pratense]	I3SD34_MEDTR/29-87 I3SD34.1 PF00403.23;HMA;	3847.GLYMA04G12040.1	XM_013605378 Medicago truncatula heavy metal transport/detoxification superfamily protein mRNA	cam:101510690 heavy metal-associated isoprenylated plant protein 26	0.08	0.08	0.49	2.31	2.94	0.94	7.88093	-0.0905186	0.00115693	0.0182567	0.225392	1.24445	0.107116	0.0753367	0.493722	1.40979	1.61995	0.703625	1	1	6	26	31	12
c117646_g1_i1	TAIR|locus:2141872 - symbol:WRKY28 "AT4G18170" species:3702 "Arabidopsis thaliana" [GO:0003700 "DNA binding transcription factor activity" evidence=ISS;IDA] [GO:0005634 "nucleus" evidence=ISM;IEA] [GO:0006351 "transcription, DNA-templated" evidence=IEA] [GO:0006355 "regulation of transcription, DNA-templated" evidence=IEA;ISS] [GO:0043565 "sequence-specific DNA binding" evidence=IDA] InterPro:IPR…	sp|Q8VWJ2|WRK28_ARATH Probable WRKY transcription factor 28 OS=Arabidopsis thaliana GN=WRKY28 PE=2 SV=1	XP_013457329.1 probable WRKY transcription factor 28 [Medicago truncatula] <KEH31360.1 WRKY family transcription factor [Medicago truncatula]	.	3847.GLYMA05G25770.1	XM_013601875 Medicago truncatula WRKY family transcription factor mRNA	mtr:MTR_4g094588 WRKY family transcription factor	0.39	0.65	0.93	7.14	4.97	6.16	7.88049	0.679955	5.05208e-05	0.00173838	0.401486	1.84334	0.300088	0.342594	0.561776	2.06575	1.65101	1.81326	3	5	7	50	32	48
c144390_g1_i1	.	.	GAU22943.1 hypothetical protein TSUD_326710 [Trifolium subterraneum]	.	.	.	lja:Lj1g3v1784380.2 Lj1g3v1784380.2; -	0.05	0.13	0.13	1.45	1.04	0.29	7.85129	0.364138	0.000431753	0.00870992	0.323906	1.51051	0.206826	0.342594	0.422299	2.08754	1.74037	0.703625	2	5	5	51	35	12
c111843_g1_i1	TAIR|locus:2055240 - symbol:PRB1 "AT2G14580" species:3702 "Arabidopsis thaliana" [GO:0003674 "molecular_function" evidence=ND] [GO:0005576 "extracellular region" evidence=ISM;IEA;ISS] [GO:0009723 "response to ethylene" evidence=IEP] [GO:0009751 "response to salicylic acid" evidence=IEP] [GO:0009753 "response to jasmonic acid" evidence=IEP] [GO:0009611 "response to wounding" evidence=IEP] [GO:0009…	sp|Q9ZNS4|PRB1_ARATH Pathogenesis-related protein 1 OS=Arabidopsis thaliana GN=PRB1 PE=2 SV=1	XP_003545772.1 PREDICTED: pathogenesis-related protein 1-like [Glycine max] <KHN33606.1 Basic form of pathogenesis-related protein 1 [Glycine soja] <KRH10682.1 hypothetical protein GLYMA_15G062700 [Glycine max]	K7M9X3_SOYBN/35-153 K7M9X3.1 PF00188.23;CAP;	3847.GLYMA15G06816.1	BT135845 Medicago truncatula clone JCVI-FLMt-7D5 unknown mRNA	gmx:100807250 PR1-8; pathogenesis-related protein 1 precursor	25.09	37.08	6.23	16.73	138.81	472.34	7.7935	5.58714	0.000441961	0.00888014	3.33479	5.50811	3.96753	3.9912	2.04564	3.05814	5.89717	7.56903	190	278	46	115	876	3606
c135803_g1_i1	UNIPROTKB|O24379 - symbol:LOX1.2 "Linoleate 9S-lipoxygenase 2" species:4113 "Solanum tuberosum" [GO:0016165 "linoleate 13S-lipoxygenase activity" evidence=IDA] InterPro:IPR000907 InterPro:IPR001024 InterPro:IPR001246 InterPro:IPR013819 InterPro:IPR020833 InterPro:IPR020834 InterPro:IPR036392 Pfam:PF00305 Pfam:PF01477 PRINTS:PR00087 PRINTS:PR00468 PROSITE:PS00081 PROSITE:PS00711 PROSITE:PS50095 PR…	sp|P24095|LOXX_SOYBN Seed linoleate 9S-lipoxygenase OS=Glycine max GN=LOX1.4 PE=1 SV=1	CAC04380.1 lipoxygenase [Pisum sativum]	K7KYV8_SOYBN/185-849 K7KYV8.1 PF00305.16;Lipoxygenase;	3847.GLYMA07G00900.1	XM_013588938 Medicago truncatula seed linoleate 9S-lipoxygenase mRNA	cam:101491931 seed linoleate 9S-lipoxygenase	55.77	26.53	65.87	88.48	271.28	1089.88	7.77765	9.36457	5.29935e-05	0.00180921	7.06673	9.51256	7.60614	5.98393	7.61013	7.78163	9.40758	11.3485	2515	1162	2858	3437	10138	49760
c128891_g1_i1	.	.	.	.	.	.	.	0.04	0.04	0.04	0.53	0.46	0.19	7.77442	-1.18464	0.00197272	0.0269374	0.0924603	0.631333	0.107116	0.0753367	0.0949281	0.819474	0.738912	0.335612	1	1	1	12	10	5
c130043_g1_i3	UNIPROTKB|A7LHG5 - symbol:WRKY20 "WRKY20" species:3847 "Glycine max" [GO:0009737 "response to abscisic acid" evidence=IMP] InterPro:IPR003657 InterPro:IPR036576 Pfam:PF03106 PROSITE:PS50811 SMART:SM00774 GO:GO:0005634 GO:GO:0009737 GO:GO:0003700 GO:GO:0043565 GO:GO:0006351 Gene3D:2.20.25.80 SUPFAM:SSF118290 eggNOG:ENOG410IM0H eggNOG:ENOG410YZU1 EMBL:EU019564 UniGene:Gma.20337 UniGene:Gma.62411 Ex…	sp|Q8H0Y8|WRK41_ARATH Probable WRKY transcription factor 41 OS=Arabidopsis thaliana GN=WRKY41 PE=2 SV=2	XP_003626559.1 probable WRKY transcription factor 41 [Medicago truncatula] <AES82777.1 WRKY family transcription factor [Medicago truncatula]	G7L427_MEDTR/118-178 G7L427.1 PF03106.12;WRKY;	3847.GLYMA19G44380.1	BT146214 Medicago truncatula clone JCVI-FLMt-15G23 unknown mRNA	mtr:MTR_7g117200 WRKY family transcription factor	0.05	0.48	0.21	0.41	3.74	2.3	7.76811	0.492748	0.0011932	0.0186917	0.340755	1.53509	0.107116	0.567995	0.347154	0.532179	2.32582	1.74727	1	9	4	7	60	45
c124246_g1_i2	TAIR|locus:2201046 - symbol:AT1G05450 species:3702 "Arabidopsis thaliana" [GO:0005739 "mitochondrion" evidence=ISM] [GO:0005886 "plasma membrane" evidence=ISM] [GO:0006508 "proteolysis" evidence=IEA] [GO:0008233 "peptidase activity" evidence=IEA] [GO:0031225 "anchored component of membrane" evidence=TAS] TAIR:locus:2201046 EMBL:CP002684 Proteomes:UP000006548 GO:GO:0031225 InterPro:IPR036312 Inter…	sp|Q9ZQI8|NLTL2_ARATH Non-specific lipid-transfer protein-like protein At2g13820 OS=Arabidopsis thaliana GN=At2g13820 PE=1 SV=1	XP_013469813.1 non-specific lipid-transfer protein-like protein At2g13820 [Medicago truncatula] <KEH43851.1 Lipid transfer protein [Medicago truncatula]	A0A072VQE2_MEDTR/10-112 A0A072VQE2.1 PF14368.3;LTP_2;	3847.GLYMA10G39190.1	XM_004496649 PREDICTED: Cicer arietinum non-specific lipid-transfer protein-like protein At2g13820 (LOC101511543), mRNA	mtr:MTR_1g103420 Lipid transfer protein	0.18	1.16	0.27	0.69	7.08	6	7.73375	0.796185	0.00148492	0.0219239	0.412533	1.73099	0.206826	0.762892	0.267879	0.532179	2.45463	2.20614	2	13	3	7	67	69
c142702_g3_i2	UNIPROTKB|C6JRR1 - symbol:Sb0012s014620 "Putative uncharacterized protein Sb0012s014620" species:4558 "Sorghum bicolor" [GO:0000719 "photoreactive repair" evidence=IBA] [GO:0003904 "deoxyribodipyrimidine photo-lyase activity" evidence=IBA] InterPro:IPR000477 InterPro:IPR006050 Pfam:PF00875 Pfam:PF00078 InterPro:IPR014729 Gene3D:2.40.70.10 InterPro:IPR021109 SUPFAM:SSF50630 Gene3D:3.40.50.620 eggN…	sp|Q7LHG5|YI31B_YEAST Transposon Ty3-I Gag-Pol polyprotein OS=Saccharomyces cerevisiae (strain ATCC 204508 / S288c) GN=TY3B-I PE=3 SV=2	BAG72148.1 hypothetical protein [Lotus japonicus] <BAG72153.1 hypothetical protein [Lotus japonicus]	Q7XLT8_ORYSJ/503-697 Q7XLT8.2 PF00078.24;RVT_1;	3711.Bra017917.1-P	LN713265 Cucumis melo genomic chromosome, chr_11	adu:107488099 uncharacterized protein LOC107488099	0.03	0.06	0.09	0.54	0.73	0.32	7.73167	-0.472461	0.000380903	0.00799119	0.173976	1.02268	0.107116	0.146934	0.267879	1.05895	1.30545	0.703625	1	2	3	17	22	12
c99909_g1_i1	TAIR|locus:2059211 - symbol:bZIP6 "AT2G22850" species:3702 "Arabidopsis thaliana" [GO:0003677 "DNA binding" evidence=ISS] [GO:0003700 "DNA binding transcription factor activity" evidence=ISS] [GO:0005634 "nucleus" evidence=ISM;IDA] [GO:0006355 "regulation of transcription, DNA-templated" evidence=IEA;ISS] [GO:0005515 "protein binding" evidence=IPI] [GO:0044212 "transcription regulatory region DNA…	sp|Q9LZP8|BZP53_ARATH bZIP transcription factor 53 OS=Arabidopsis thaliana GN=BZIP53 PE=1 SV=1	XP_003608557.1 basic leucine zipper 4 [Medicago truncatula] <AES90754.1 bZIP transcription factor [Medicago truncatula]	I1MVI7_SOYBN/57-120 I1MVI7.1 PF00170.18;bZIP_1;	3847.GLYMA01G40370.1	XM_003608509 Medicago truncatula bZIP transcription factor mRNA	mtr:MTR_4g097440 bZIP transcription factor	0.63	0.96	0.57	8.76	5	5.51	7.71127	1.42407	1.40245e-05	0.000664463	0.657102	2.43088	0.692949	0.71658	0.561776	2.86973	2.18436	2.23853	8	12	7	99	53	71
c140179_g2_i9	.	.	AET03761.1 hypothetical protein MTR_8g075380 [Medicago truncatula]	.	.	CT025839 Medicago truncatula chromosome 5 clone mth4-19c21, COMPLETE SEQUENCE	mtr:MTR_8g075380 hypothetical protein	0.75	0.9	0.92	8.51	10.77	3.87	7.66627	0.813795	0.000104015	0.00301491	0.45544	1.8916	0.470267	0.402331	0.493722	2.10902	2.32582	1.23998	5	6	6	52	60	26
c141227_g1_i3	.	.	XP_024633996.1 uncharacterized protein LOC112419942 [Medicago truncatula] <AFK47196.1 unknown [Medicago truncatula]	.	3847.GLYMA15G42787.1	.	mtr:MTR_3g028490 hypothetical protein	2.1	4.11	4.94	3.88	77.54	15.89	7.60612	3.60526	0.000370611	0.00782391	1.89081	3.67406	1.54934	1.83719	2.2859	1.85317	5.7089	3.4601	25	48	57	41	767	191
c122707_g2_i1	TAIR|locus:2103341 - symbol:AT3G60520 "AT3G60520" species:3702 "Arabidopsis thaliana" [GO:0005575 "cellular_component" evidence=ND] [GO:0008150 "biological_process" evidence=ND] InterPro:IPR013083 TAIR:locus:2103341 Proteomes:UP000006548 EMBL:CP002686 Gene3D:3.30.40.10 EMBL:AL138646 EMBL:BT004575 EMBL:AK227924 PIR:T47863 RefSeq:NP_191611.1 UniGene:At.34431 EnsemblPlants:AT3G60520.1 GeneID:825223 …	.	XP_020227858.1 uncharacterized protein LOC109809048 [Cajanus cajan]	.	3847.GLYMA03G27220.1	XM_007140915 Phaseolus vulgaris hypothetical protein (PHAVU_008G156800g) mRNA, complete cds	ccaj:109809048 uncharacterized protein LOC109809048	0.39	3.44	0.8	10.52	14.9	12.08	7.59967	2.05231	3.39436e-05	0.00131236	0.846211	3.00924	0.387685	1.52418	0.626764	2.84435	3.25733	2.92604	4	35	8	97	128	126
c137642_g1_i1	TAIR|locus:2153529 - symbol:PRX52 "AT5G05340" species:3702 "Arabidopsis thaliana" [GO:0004601 "peroxidase activity" evidence=IEA;ISS] [GO:0005576 "extracellular region" evidence=ISM] [GO:0006979 "response to oxidative stress" evidence=IEA] [GO:0020037 "heme binding" evidence=IEA] [GO:0042744 "hydrogen peroxide catabolic process" evidence=IEA] [GO:0046872 "metal ion binding" evidence=IEA] [GO:0055…	sp|Q9FLC0|PER52_ARATH Peroxidase 52 OS=Arabidopsis thaliana GN=PER52 PE=2 SV=1	XP_003602463.1 peroxidase P7 [Medicago truncatula] <AES72714.1 horseradish peroxidase-like protein [Medicago truncatula]	G7J9S0_MEDTR/44-286 G7J9S0.1 PF00141.20;peroxidase;	3847.GLYMA04G39860.1	XM_003602413 Medicago truncatula horseradish peroxidase-like protein mRNA	mtr:MTR_3g094670 horseradish peroxidase-like protein	0.77	0.61	0.7	3.94	7.5	7.7	7.59919	1.2906	2.83685e-05	0.00114031	0.615533	2.31251	0.760143	0.459692	0.626764	1.85317	2.55657	2.52778	9	7	8	41	73	91
c134651_g2_i1	TAIR|locus:504954956 - symbol:AT5G42905 "AT5G42905" species:3702 "Arabidopsis thaliana" [GO:0005575 "cellular_component" evidence=ND] InterPro:IPR002156 InterPro:IPR036397 PROSITE:PS50879 InterPro:IPR012337 TAIR:locus:504954956 Proteomes:UP000006548 EMBL:CP002688 GO:GO:0016740 GO:GO:0003676 Gene3D:3.30.420.10 SUPFAM:SSF53098 GO:GO:0004523 eggNOG:KOG1075 eggNOG:ENOG410Y65V OrthoDB:EOG093610R1 RefS…	sp|P0C2F6|RNHX1_ARATH Putative ribonuclease H protein At1g65750 OS=Arabidopsis thaliana GN=At1g65750 PE=3 SV=1	GAU31911.1 hypothetical protein TSUD_270960 [Trifolium subterraneum]	RNHX1_ARATH/463-584 P0C2F6.1 PF13456.3;RVT_3;	3694.POPTR_0007s05830.1	.	pop:112325720 uncharacterized protein LOC112325720	0.27	0.36	0.55	9.88	0.32	0.18	7.57379	0.451567	0.0197816	0.137644	0.358029	1.09244	0.300088	0.280276	0.493722	2.86973	0.263846	0.14374	3	4	6	99	3	2
c121325_g1_i1	TAIR|locus:504956456 - symbol:AT5G22140 "AT5G22140" species:3702 "Arabidopsis thaliana" [GO:0009055 "electron transfer activity" evidence=ISS] [GO:0016491 "oxidoreductase activity" evidence=IEA] [GO:0055114 "oxidation-reduction process" evidence=IEA] [GO:0005886 "plasma membrane" evidence=IDA] [GO:0009506 "plasmodesma" evidence=IDA] [GO:0005794 "Golgi apparatus" evidence=IDA] InterPro:IPR023753 P…	sp|Q54NS9|AIFA_DICDI Apoptosis-inducing factor homolog A OS=Dictyostelium discoideum GN=aifA PE=3 SV=1	XP_004506219.1 PREDICTED: apoptosis-inducing factor homolog A-like [Cicer arietinum]	A0A072UJ51_MEDTR/4-281 A0A072UJ51.1 PF07992.11;Pyr_redox_2;	3847.GLYMA11G18320.1	XM_004506162 PREDICTED: Cicer arietinum apoptosis-inducing factor homolog A-like (LOC101505252), mRNA	cam:101505252 apoptosis-inducing factor homolog A-like	6	133.5	49.98	255.52	793.08	426.98	7.53685	8.45523	6.5381e-05	0.00213328	5.71047	9.12131	3.54053	7.3349	6.25598	8.35306	9.98471	9.02616	138	2993	1109	5115	15132	9934
c137135_g1_i2	TAIR|locus:2195623 - symbol:NRX1 "AT1G60420" species:3702 "Arabidopsis thaliana" [GO:0004791 "thioredoxin-disulfide reductase activity" evidence=IBA] [GO:0045454 "cell redox homeostasis" evidence=IEA] [GO:0047134 "protein-disulfide reductase activity" evidence=IEA] [GO:0055114 "oxidation-reduction process" evidence=IEA] [GO:0046686 "response to cadmium ion" evidence=IEP] [GO:0009860 "pollen tube …	sp|Q0JIL1|NRX2_ORYSJ Probable nucleoredoxin 2 OS=Oryza sativa subsp. japonica GN=Os01g0794400 PE=2 SV=1	GAU24951.1 hypothetical protein TSUD_311860 [Trifolium subterraneum]	G7J5V1_MEDTR/232-332 G7J5V1.1 PF13905.3;Thioredoxin_8;	3847.GLYMA04G02330.1	XM_003603770 Medicago truncatula nucleoredoxin, putative mRNA	mtr:MTR_3g114530 nucleoredoxin, putative	10.71	13.95	8.48	71.18	109.17	111.18	7.53059	6.31118	4.2994e-13	5.07823e-10	4.27434	7.11299	4.5117	4.33948	3.97183	6.71523	7.33156	7.29217	283	359	216	1633	2393	2973
c121761_g1_i1	.	.	KOM53008.1 hypothetical protein LR48_Vigan09g166700 [Vigna angularis] <BAT87805.1 hypothetical protein VIGAN_05121500 [Vigna angularis var. angularis]	I1NCQ0_SOYBN/26-78 I1NCQ0.1 PF16594.2;ATP-synt_Z;	3847.GLYMA16G02300.1	.	pvu:PHAVU_006G116500g hypothetical protein	0.35	0.27	0.54	2.27	2.85	5.56	7.52601	0.473477	0.000177862	0.00462226	0.365517	1.63748	0.387685	0.215145	0.493722	1.30205	1.48855	2.12184	4	3	6	23	27	64
c107248_g1_i1	TAIR|locus:2161770 - symbol:NAS2 "AT5G56080" species:3702 "Arabidopsis thaliana" [GO:0030410 "nicotianamine synthase activity" evidence=IEA;IDA] [GO:0030418 "nicotianamine biosynthetic process" evidence=IEA;IDA] [GO:0010043 "response to zinc ion" evidence=IEP] [GO:0071281 "cellular response to iron ion" evidence=IEP] [GO:0071369 "cellular response to ethylene stimulus" evidence=IEP] [GO:0071732 "…	sp|Q9XGI7|NAS_SOLLC Nicotianamine synthase OS=Solanum lycopersicum GN=CHLN PE=2 SV=1	XP_004488704.1 PREDICTED: nicotianamine synthase-like [Cicer arietinum]	A0A072V9C6_MEDTR/10-284 A0A072V9C6.1 PF03059.13;NAS;	3847.GLYMA15G40180.1	BT144683 Medicago truncatula clone JCVI-FLMt-13F1 unknown mRNA	mtr:MTR_2g070310 nicotianamine synthase	0.91	2	0.13	10.58	5.96	9.02	7.50985	2.069	8.79056e-05	0.00266914	0.874319	3.0007	1.05591	1.38306	0.183994	3.3382	2.60496	3.05893	14	30	2	143	76	140
c120879_g1_i1	UNIPROTKB|K7L4H4 - symbol:K7L4H4 "Uncharacterized protein" species:3847 "Glycine max" [GO:0009699 "phenylpropanoid biosynthetic process" evidence=IBA] [GO:0042349 "guiding stereospecific synthesis activity" evidence=IBA] InterPro:IPR034871 InterPro:IPR004265 Pfam:PF03018 GO:GO:0016853 GO:GO:0048046 Proteomes:UP000008827 Gene3D:2.40.480.10 OrthoDB:EOG09360NZQ eggNOG:ENOG410JB8B eggNOG:ENOG410Z0E4 …	sp|P13240|DR206_PEA Disease resistance response protein 206 OS=Pisum sativum GN=PI206 PE=1 SV=2	GAU32639.1 hypothetical protein TSUD_71870 [Trifolium subterraneum]	I3T8W3_MEDTR/32-180 I3T8W3.1 PF03018.11;Dirigent;	3847.GLYMA08G02345.1	U11716 Pisum sativum disease resistance response protein 206-d (DRR206-d) gene, complete cds	mtr:MTR_8g099135 disease resistance response protein	1.01	0.37	1.33	4.44	15.25	5.37	7.49867	1.56969	0.000221915	0.00543807	0.710389	2.43013	0.885812	0.280276	0.965079	1.90319	3.35488	2.0323	11	4	14	43	138	59
c92255_g1_i1	TAIR|locus:2155174 - symbol:AT5G49120 "AT5G49120" species:3702 "Arabidopsis thaliana" [GO:0003674 "molecular_function" evidence=ND] [GO:0005634 "nucleus" evidence=ISM] [GO:0008150 "biological_process" evidence=ND] TAIR:locus:2155174 Proteomes:UP000006548 EMBL:CP002688 EMBL:AB023028 InterPro:IPR007650 Pfam:PF04570 PROSITE:PS51795 RefSeq:NP_199723.1 UniGene:At.55444 STRING:3702.AT5G49120.1 EnsemblP…	sp|Q8LGS1|MARD1_ARATH Protein MARD1 OS=Arabidopsis thaliana GN=MARD1 PE=2 SV=2	XP_012573540.1 PREDICTED: LOW QUALITY PROTEIN: uncharacterized protein LOC101508910 [Cicer arietinum]	A0A072V789_MEDTR/53-106 A0A072V789.1 PF04570.11;zf-FLZ;	3847.GLYMA09G04810.1	XM_013607741 Medicago truncatula DUF581 family protein mRNA	cam:101508910 uncharacterized LOC101508910	0.37	1.04	0.77	6.78	4.69	7.18	7.46737	1.14824	2.47621e-05	0.00102985	0.56106	2.21284	0.387685	0.668732	0.626764	2.36246	1.92958	2.34649	4	11	8	65	42	78
c119202_g1_i1	TAIR|locus:2140705 - symbol:AT4G03620 "AT4G03620" species:3702 "Arabidopsis thaliana" [GO:0003674 "molecular_function" evidence=ND] [GO:0005737 "cytoplasm" evidence=ISM] TAIR:locus:2140705 Proteomes:UP000006548 EMBL:CP002687 EMBL:AC005142 EMBL:AL161497 PIR:H85045 RefSeq:NP_192271.1 UniGene:At.54121 STRING:3702.AT4G03620.1 EnsemblPlants:AT4G03620.1 GeneID:825662 Gramene:AT4G03620.1 Araport:AT4G036…	.	PNY09169.1 myosin heavy chain-like protein [Trifolium pratense]	.	3847.GLYMA15G09880.2	XM_004485932 PREDICTED: Cicer arietinum uncharacterized LOC101504624 (LOC101504624), transcript variant X1, mRNA	cam:101504624 uncharacterized LOC101504624	0.05	0.05	0.05	0.62	0.18	0.64	7.40626	-1.22264	0.00343932	0.0402811	0.0924603	0.593185	0.107116	0.0753367	0.0949281	0.766411	0.263846	0.749297	1	1	1	11	3	13
c112537_g1_i1	TAIR|locus:505006337 - symbol:SAUR74 "AT3G12955" species:3702 "Arabidopsis thaliana" [GO:0003674 "molecular_function" evidence=ND] [GO:0005739 "mitochondrion" evidence=ISM] [GO:0009733 "response to auxin" evidence=IEA;ISS] InterPro:IPR003676 Pfam:PF02519 TAIR:locus:505006337 Proteomes:UP000006548 EMBL:CP002686 GO:GO:0009733 EMBL:AB026645 HOGENOM:HOG000242839 eggNOG:ENOG410J3FE eggNOG:ENOG410YWYN …	.	NP_001237754.1 uncharacterized protein LOC100500162 [Glycine max] <ACU15095.1 unknown [Glycine max] <KRH44867.1 hypothetical protein GLYMA_08G236300 [Glycine max]	C6T0R1_SOYBN/5-109 C6T0R1.1 PF02519.11;Auxin_inducible;	3847.GLYMA08G25650.1	XM_020365565 PREDICTED: Cajanus cajan uncharacterized LOC109803891 (LOC109803891), mRNA	aprc:113866024 auxin-responsive protein SAUR78-like	0.87	0.98	0.45	6.39	4	9.87	7.39539	1.3408	4.38463e-05	0.00157413	0.638459	2.32949	0.824345	0.668732	0.422299	2.36246	1.82452	2.80149	10	11	5	65	38	114
c139383_g4_i4	UNIPROTKB|F6HX39 - symbol:VIT_09s0002g05110 "Putative uncharacterized protein" species:29760 "Vitis vinifera" [GO:0005737 "cytoplasm" evidence=IBA] [GO:0017196 "N-terminal peptidyl-methionine acetylation" evidence=IBA] [GO:0004596 "peptide alpha-N-acetyltransferase activity" evidence=IBA] InterPro:IPR001584 InterPro:IPR011990 InterPro:IPR013026 InterPro:IPR019734 InterPro:IPR036397 Pfam:PF00665 P…	sp|P04146|COPIA_DROME Copia protein OS=Drosophila melanogaster GN=GIP PE=1 SV=3	ABD32582.1 Integrase, catalytic region; Zinc finger, CCHC-type; Peptidase aspartic, catalytic [Medicago truncatula]	.	4558.Sb01g025335.1	AP010396 Lotus japonicus genomic DNA, chromosome 3, clone: LjT08O21, TM0241, complete sequence	cam:105851780 uncharacterized LOC105851780	0.03	0.08	0.03	0.4	0.48	0.34	7.39173	-0.740648	0.000540642	0.010308	0.139063	0.874128	0.107116	0.215145	0.0949281	0.870655	1.00243	0.749297	1	3	1	13	15	13
c138999_g3_i1	TAIR|locus:2141196 - symbol:HSA32 "AT4G21320" species:3702 "Arabidopsis thaliana" [GO:0003824 "catalytic activity" evidence=IEA] [GO:0005634 "nucleus" evidence=ISM] [GO:0009408 "response to heat" evidence=IEP;IDA] [GO:0010286 "heat acclimation" evidence=IMP] [GO:0010608 "posttranscriptional regulation of gene expression" evidence=IMP] InterPro:IPR013785 InterPro:IPR003830 TAIR:locus:2141196 Prote…	sp|Q8GWL1|HSA32_ARATH Protein HEAT-STRESS-ASSOCIATED 32 OS=Arabidopsis thaliana GN=HSA32 PE=2 SV=1	XP_013457153.1 protein HEAT-STRESS-ASSOCIATED 32 [Medicago truncatula] <KEH31184.1 (2R)-phospho-3-sulfolactate synthase ComA [Medicago truncatula]	A0A072UN08_MEDTR/13-273 A0A072UN08.1 PF02679.12;ComA;	3847.GLYMA08G06660.1	XM_013601699 Medicago truncatula (2R)-phospho-3-sulfolactate synthase ComA mRNA	mtr:MTR_4g092110 (2R)-phospho-3-sulfolactate synthase ComA	0.23	0.03	0.53	6.14	0.65	0.48	7.38537	1.61923	0.00825066	0.0754346	0.691472	2.02983	0.760143	0.0753367	1.23894	3.82702	1.26587	0.996584	9	1	20	207	21	19
c139251_g4_i1	UNIPROTKB|I1JLV8 - symbol:I1JLV8 "Laccase" species:3847 "Glycine max" [GO:0005507 "copper ion binding" evidence=IBA] [GO:0016722 "oxidoreductase activity, oxidizing metal ions" evidence=IBA] InterPro:IPR001117 InterPro:IPR002355 InterPro:IPR011706 InterPro:IPR011707 InterPro:IPR017761 InterPro:IPR034288 InterPro:IPR034289 Pfam:PF00394 Pfam:PF07731 Pfam:PF07732 PROSITE:PS00080 GO:GO:0048046 Proteo…	sp|Q9SR40|LAC7_ARATH Laccase-7 OS=Arabidopsis thaliana GN=LAC7 PE=2 SV=1	XP_013454903.1 laccase-7 [Medicago truncatula] <KEH28951.1 laccase/diphenol oxidase family protein [Medicago truncatula]	A0A072UHQ4_MEDTR/415-556 A0A072UHQ4.1 PF07731.11;Cu-oxidase_2;	3847.GLYMA03G15800.5	XM_013599449 Medicago truncatula laccase/diphenol oxidase family protein mRNA	mtr:MTR_4g019225 laccase/diphenol oxidase family protein	0.03	1.41	4.27	9.24	18.57	20.53	7.37415	3.97643	0.00121115	0.0188851	1.7069	4.76019	0.107116	1.72469	3.28889	4.08715	5.05783	5.13559	1	43	129	251	483	652
c139336_g1_i1	TAIR|locus:2119886 - symbol:AT4G29090 "AT4G29090" species:3702 "Arabidopsis thaliana" [GO:0003676 "nucleic acid binding" evidence=IEA] [GO:0003723 "RNA binding" evidence=ISS] [GO:0003964 "RNA-directed DNA polymerase activity" evidence=IEA;ISS] [GO:0005739 "mitochondrion" evidence=ISM] [GO:0006278 "RNA-dependent DNA biosynthetic process" evidence=ISS] InterPro:IPR036397 InterPro:IPR012337 TAIR:loc…	sp|P93295|M310_ARATH Uncharacterized mitochondrial protein AtMg00310 OS=Arabidopsis thaliana GN=AtMg00310 PE=4 SV=1	PNY14982.1 ribonuclease H [Trifolium pratense]	A0A072VES6_MEDTR/4-224 A0A072VES6.1 PF03372.20;Exo_endo_phos;	4577.GRMZM2G433127_P01	.	ccaj:109802651 uncharacterized protein LOC109802651	0.04	0.07	0.06	0.47	0.89	0.19	7.36715	0.298156	0.000490442	0.00958399	0.329945	1.45598	0.300088	0.342594	0.347154	1.47739	2.14126	0.749297	3	5	4	28	51	13
c115074_g1_i1	UNIPROTKB|Q8GSN8 - symbol:3MAT "Malonyl-coenzyme A:anthocyanin 3-O-glucoside-6''-O-malonyltransferase" species:101596 "Dahlia pinnata" [GO:0033809 "anthocyanin 6''-O-malonyltransferase activity" evidence=IDA] InterPro:IPR003480 Pfam:PF02458 EMBL:AF489108 ProteinModelPortal:Q8GSN8 SMR:Q8GSN8 KEGG:ag:AAO12206 KO:K12931 BioCyc:MetaCyc:MONOMER-12015 BRENDA:2.3.1.171 GO:GO:0033809 GO:GO:0102588 GO:GO:…	sp|Q8GSN8|3MAT_DAHPI Malonyl-coenzyme A:anthocyanin 3-O-glucoside-6''-O-malonyltransferase OS=Dahlia pinnata GN=3MAT PE=1 SV=1	AES67350.1 anthocyanin 5-aromatic acyltransferase [Medicago truncatula]	G7IRP1_MEDTR/7-461 G7IRP1.1 PF02458.12;Transferase;	3847.GLYMA12G32660.1	AC225513 Medicago truncatula clone mth2-96m13, complete sequence	mtr:MTR_2g089650 anthocyanin 5-aromatic acyltransferase	0.14	0.05	0.05	0.22	1.2	0.84	7.32461	-0.689471	0.00396921	0.044565	0.156784	0.850557	0.300088	0.0753367	0.0949281	0.327596	1.26587	0.958202	3	1	1	4	21	18
c105508_g1_i1	.	.	AES94499.1 BZIP transcription factor [Medicago truncatula]	K7LN23_SOYBN/68-130 K7LN23.1 PF00170.18;bZIP_1;	3847.GLYMA11G04920.2	CU179904 Medicago truncatula chromosome 5 clone mth2-104i2, COMPLETE SEQUENCE	mtr:MTR_5g015090 BZIP transcription factor	0.2	0.1	0.93	7.61	1.32	1.89	7.31134	0.349298	0.00360321	0.0416431	0.323704	1.40244	0.206826	0.0753367	0.68895	2.41512	0.795607	0.996584	2	1	9	68	11	19
c129403_g1_i1	TAIR|locus:2163290 - symbol:HVA22E "AT5G50720" species:3702 "Arabidopsis thaliana" [GO:0003674 "molecular_function" evidence=ND] [GO:0009507 "chloroplast" evidence=ISM] [GO:0016021 "integral component of membrane" evidence=IEA] [GO:0009409 "response to cold" evidence=IEP] [GO:0009414 "response to water deprivation" evidence=IEP] [GO:0009737 "response to abscisic acid" evidence=IEP] [GO:0042538 "h…	sp|Q9FED2|HA22E_ARATH HVA22-like protein e OS=Arabidopsis thaliana GN=HVA22E PE=2 SV=1	XP_013446982.1 HVA22-like protein e [Medicago truncatula] <AFK40377.1 unknown [Medicago truncatula] <KEH21009.1 TB2/DP1, HVA22 family protein [Medicago truncatula]	A0A072U584_MEDTR/14-90 A0A072U584.1 PF03134.16;TB2_DP1_HVA22;	3847.GLYMA04G37440.2	BT140582 Medicago truncatula clone JCVI-FLMt-2C14 unknown mRNA	mtr:MTR_8g096670 TB2/DP1, HVA22 family protein	1.45	1.47	0.69	9.32	6.58	15.5	7.28364	1.61199	3.21931e-05	0.00126119	0.752674	2.56226	1.00141	0.762892	0.493722	2.53101	2.09683	3.05893	13	13	6	75	49	140
c134324_g2_i1	TAIR|locus:2099182 - symbol:GRXC11 "AT3G62950" species:3702 "Arabidopsis thaliana" [GO:0005737 "cytoplasm" evidence=ISM;IEA] [GO:0009055 "electron transfer activity" evidence=IEA] [GO:0015035 "protein disulfide oxidoreductase activity" evidence=IEA] [GO:0045454 "cell redox homeostasis" evidence=IEA] InterPro:IPR002109 Pfam:PF00462 PROSITE:PS51354 TAIR:locus:2099182 Proteomes:UP000006548 GO:GO:000…	sp|Q9LYC6|GRC11_ARATH Glutaredoxin-C11 OS=Arabidopsis thaliana GN=GRXC11 PE=3 SV=1	PNX99618.1 glutaredoxin-c11-like protein [Trifolium pratense]	I1JFG5_SOYBN/13-75 I1JFG5.1 PF00462.21;Glutaredoxin;	3847.GLYMA10G02600.1	XM_013613759 Medicago truncatula glutaredoxin-C1 protein mRNA	mtr:MTR_1g088910 glutaredoxin-C1 protein	5.63	25.67	6.67	123.51	83.44	86.62	7.25835	4.84164	1.96303e-08	4.20112e-06	2.8096	5.64873	2.32418	3.75958	2.34504	6.05145	5.45761	5.43713	52	234	60	1025	642	808
c135832_g1_i9	TAIR|locus:2160170 - symbol:PDC2 "AT5G54960" species:3702 "Arabidopsis thaliana" [GO:0000287 "magnesium ion binding" evidence=IEA] [GO:0004737 "pyruvate decarboxylase activity" evidence=IEA;ISS] [GO:0016831 "carboxy-lyase activity" evidence=IBA] [GO:0030976 "thiamine pyrophosphate binding" evidence=IEA] [GO:0001666 "response to hypoxia" evidence=IEP] [GO:0005829 "cytosol" evidence=IBA;IDA] InterP…	sp|Q9FFT4|PDC2_ARATH Pyruvate decarboxylase 2 OS=Arabidopsis thaliana GN=PDC2 PE=2 SV=1	PNX77026.1 pyruvate decarboxylase, partial [Trifolium pratense]	G7JQ58_MEDTR/45-219 G7JQ58.1 PF02776.15;TPP_enzyme_N;	3847.GLYMA01G29190.1	XM_003614175 Medicago truncatula pyruvate decarboxylase mRNA	mtr:MTR_5g046610 pyruvate decarboxylase	1.81	5.87	1.15	30.63	19.3	19.47	7.23859	4.93561	2.53717e-08	5.03661e-06	2.8892	5.73408	2.79382	3.80456	2.06921	6.17875	5.53666	5.48685	77	242	47	1121	679	837
c145434_g4_i3	.	.	.	.	.	.	.	0.22	4.05	1.03	14.29	17.87	6.95	7.21109	4.21905	5.29982e-05	0.00180921	2.08381	4.95808	0.824345	3.4054	2.02167	5.19727	5.52622	4.15076	10	179	45	560	674	320
c145000_g2_i1	UNIPROTKB|F6H2U0 - symbol:VIT_04s0008g02170 "Putative uncharacterized protein" species:29760 "Vitis vinifera" [GO:0003723 "RNA binding" evidence=IBA] [GO:0004525 "ribonuclease III activity" evidence=IBA] [GO:0005634 "nucleus" evidence=IBA] [GO:0005737 "cytoplasm" evidence=IBA] [GO:0016442 "RISC complex" evidence=IBA] [GO:0030422 "production of siRNA involved in RNA interference" evidence=IBA] Int…	sp|Q94HW2|POLR1_ARATH Retrovirus-related Pol polyprotein from transposon RE1 OS=Arabidopsis thaliana GN=RE1 PE=2 SV=1	XP_015866597.1 PREDICTED: uncharacterized protein LOC107404162 [Ziziphus jujuba]	M4CW55_BRARP/742-991 M4CW55.1 PF07727.11;RVT_2;	39947.LOC_Os11g29950.1	AC135396 Medicago truncatula chromosome 6 clone mth2-33o18, complete sequence	egr:108955780 uncharacterized protein LOC108955780	0.09	0.84	0.73	5.36	3.95	3.8	7.18178	2.655	2.06055e-05	0.000903085	1.21069	3.54907	0.387685	1.57698	1.66739	3.84633	3.45508	3.34582	4	37	32	210	149	175
c125694_g1_i1	TAIR|locus:2205349 - symbol:AOC4 "allene oxide cyclase 4" species:3702 "Arabidopsis thaliana" [GO:0009507 "chloroplast" evidence=ISM;IDA] [GO:0009695 "jasmonic acid biosynthetic process" evidence=TAS] [GO:0046423 "allene-oxide cyclase activity" evidence=ISS] [GO:0005886 "plasma membrane" evidence=IDA] InterPro:IPR009410 InterPro:IPR034871 Pfam:PF06351 ProDom:PD329160 TAIR:locus:2205349 EMBL:CP002…	sp|A2XID3|AOC_ORYSI Allene oxide cyclase, chloroplastic OS=Oryza sativa subsp. indica GN=AOC PE=2 SV=1	XP_013447843.1 allene oxide cyclase, chloroplastic [Medicago truncatula] <KEH21777.1 allene oxide cyclase [Medicago truncatula]	A0A072TWG0_MEDTR/74-248 A0A072TWG0.1 PF06351.8;Allene_ox_cyc;	3847.GLYMA08G28750.1	AJ866733 Medicago truncatula mRNA for allene-oxide cyclase (aoc2 gene)	mtr:MTR_7g417750 allene oxide cyclase	0.97	3.19	1.46	18.96	5.29	20.63	7.16931	2.67666	1.71162e-05	0.000771635	1.29975	3.40509	1.00141	1.7011	1.19675	3.93916	2.30644	3.96967	13	42	19	225	59	280
c74001_g1_i1	.	.	.	.	.	.	.	0.06	0.06	0.12	0.45	0.67	0.94	7.16872	-0.970855	0.00130552	0.0199485	0.122149	0.729954	0.107116	0.0753367	0.183994	0.532179	0.738912	0.918771	1	1	2	7	10	17
c137126_g3_i2	UNIPROTKB|I1KYM9 - symbol:GLYMA_08G332300 "Uncharacterized protein" species:3847 "Glycine max" [GO:0043161 "proteasome-mediated ubiquitin-dependent protein catabolic process" evidence=IBA] [GO:0061630 "ubiquitin protein ligase activity" evidence=IBA] InterPro:IPR001841 Pfam:PF13639 InterPro:IPR013083 GO:GO:0016021 GO:GO:0043161 Proteomes:UP000008827 Gene3D:3.30.40.10 eggNOG:KOG0800 eggNOG:ENOG411…	sp|Q93Z92|RING4_ARATH E3 ubiquitin-protein ligase At4g11680 OS=Arabidopsis thaliana GN=At4g11680 PE=2 SV=1	KHN11170.1 E3 ubiquitin-protein ligase [Glycine soja] <KRH46417.1 hypothetical protein GLYMA_08G332300 [Glycine max]	I1JJL5_SOYBN/291-334 I1JJL5.1 PF13639.3;zf-RING_2;	3847.GLYMA18G08270.1	XM_004498096 PREDICTED: Cicer arietinum E3 ubiquitin-protein ligase At4g11680 (LOC101509518), mRNA	gmx:100818715 E3 ubiquitin-protein ligase At4g11680	0.44	1.25	2.18	13.54	13.55	4.6	7.16748	2.61443	4.29787e-05	0.0015548	1.21953	3.39016	0.692949	1.1239	1.84176	3.87167	3.86582	2.433	8	22	38	214	203	84
c138874_g3_i1	TAIR|locus:2008855 - symbol:NPF6.3 "AT1G12110" species:3702 "Arabidopsis thaliana" [GO:0005215 "transporter activity" evidence=ISS] [GO:0005886 "plasma membrane" evidence=ISM;IDA] [GO:0006857 "oligopeptide transport" evidence=IEA] [GO:0009635 "response to herbicide" evidence=IEA] [GO:0009734 "auxin-activated signaling pathway" evidence=IEA] [GO:0015293 "symporter activity" evidence=IEA] [GO:00160…	sp|Q05085|PTR7_ARATH Protein NRT1/ PTR FAMILY 6.3 OS=Arabidopsis thaliana GN=NPF6.3 PE=1 SV=1	XP_003608752.1 protein NRT1/ PTR FAMILY 6.3 [Medicago truncatula] <AES90949.1 peptide/nitrate transporter [Medicago truncatula]	G7JK37_MEDTR/99-536 G7JK37.1 PF00854.18;PTR2;	3694.POPTR_0003s11080.1	XM_003608704 Medicago truncatula peptide/nitrate transporter mRNA	mtr:MTR_4g101380 peptide/nitrate transporter	0.81	3.08	1.13	5.41	20.94	12.99	7.16371	3.72129	1.98154e-06	0.000148603	1.98792	4.39418	1.58684	2.61971	1.75721	3.40047	5.25519	4.52689	26	96	35	150	556	421
c112275_g2_i1	.	.	PNX91922.1 hypothetical protein L195_g015047 [Trifolium pratense]	.	3847.GLYMA07G04440.1	XM_003627249 Medicago truncatula transmembrane protein, putative mRNA	mtr:MTR_8g020870 transmembrane protein, putative	1.45	2.64	1.07	16.35	13.99	11.74	7.15922	2.13407	3.31816e-06	0.000222685	1.01036	3.06916	1.05591	1.22661	0.748566	3.3199	3.08608	2.80149	14	25	10	141	112	114
c127375_g2_i2	UNIPROTKB|I1LHE5 - symbol:GLYMA_11G055700 "Zeaxanthin epoxidase, chloroplastic" species:3847 "Glycine max" [GO:0004497 "monooxygenase activity" evidence=IBA] [GO:0044550 "secondary metabolite biosynthetic process" evidence=IBA] InterPro:IPR000253 InterPro:IPR002938 InterPro:IPR008984 InterPro:IPR017079 Pfam:PF00498 Pfam:PF01494 PIRSF:PIRSF036989 PROSITE:PS50006 SMART:SM00240 UniPathway:UPA00090 G…	sp|O81360|ABA2_PRUAR Zeaxanthin epoxidase, chloroplastic OS=Prunus armeniaca PE=2 SV=1	XP_004511928.1 PREDICTED: zeaxanthin epoxidase, chloroplastic-like [Cicer arietinum]	A0A072UCL6_MEDTR/589-670 A0A072UCL6.1 PF00498.23;FHA;	3847.GLYMA11G05960.1	XM_004511871 PREDICTED: Cicer arietinum zeaxanthin epoxidase, chloroplastic-like (LOC101492490), mRNA	cam:101492490 zeaxanthin epoxidase, chloroplastic-like	2.13	2.33	1.08	11.51	23.08	11.99	7.15718	3.31303	3.52086e-07	4.03754e-05	1.72741	4.11328	2.10907	1.79324	1.27992	3.80087	4.74884	3.79012	43	46	21	203	387	245
c121681_g1_i3	.	.	GAU26836.1 hypothetical protein TSUD_289410 [Trifolium subterraneum]	.	3847.GLYMA09G04690.1	XM_013607727 Medicago truncatula hypothetical protein partial mRNA	mtr:MTR_2g435740 hypothetical protein	7.8	4.32	4.17	62.33	45.12	34.25	7.15235	3.933	5.85994e-08	1.00311e-05	2.15728	4.73461	2.82554	1.72469	1.92163	5.20726	4.72349	4.27306	79	43	41	564	380	350
c124466_g1_i1	TAIR|locus:2063130 - symbol:AT2G40390 "AT2G40390" species:3702 "Arabidopsis thaliana" [GO:0003674 "molecular_function" evidence=ND] [GO:0008150 "biological_process" evidence=ND] [GO:0009507 "chloroplast" evidence=ISM] TAIR:locus:2063130 Proteomes:UP000006548 EMBL:CP002685 eggNOG:ENOG410II8Z eggNOG:ENOG410YFJI HOGENOM:HOG000237528 OrthoDB:EOG093607ON EMBL:AY649297 RefSeq:NP_181570.2 UniGene:At.370…	.	XP_003616715.1 uncharacterized protein LOC11418953 [Medicago truncatula] <AES99673.1 hypothetical protein MTR_5g083500 [Medicago truncatula]	.	3847.GLYMA02G42880.1	XM_003616667 Medicago truncatula hypothetical protein mRNA	mtr:MTR_5g083500 hypothetical protein	0.51	2.76	2.18	10.55	25.02	7.09	7.13542	3.53029	9.85965e-06	0.000507439	1.81932	4.20078	1.00141	2.23231	2.22424	3.99789	5.19323	3.41121	13	69	54	235	532	184
c133867_g2_i1	.	.	.	.	.	CR955011 Medicago truncatula chromosome 5 clone mth2-85n3, COMPLETE SEQUENCE	.	0.18	0.09	0.19	1.23	1.64	1.26	7.13038	-0.733892	0.00112912	0.0179497	0.155385	0.871825	0.206826	0.0753367	0.183994	0.819474	1.00243	0.793568	2	1	2	12	15	14
c107686_g1_i1	.	.	XP_003602634.2 uncharacterized protein LOC11430449 isoform X2 [Medicago truncatula]	.	3847.GLYMA06G16040.1	XM_003602586 Medicago truncatula hypothetical protein mRNA	mtr:MTR_3g096450 hypothetical protein	1.92	0.86	1.12	1.1	15.92	17.89	7.10895	2.61547	0.000925535	0.0154844	1.25149	3.01862	1.79341	0.807764	1.1533	1.01413	3.97418	4.06757	32	14	18	16	220	301
c145880_g2_i1	.	.	ACX37122.1 ORF1, partial [Pisum sativum]	.	.	.	gmx:102667136 uncharacterized protein LOC102667136	0.08	0.35	0.04	0.48	2.24	0.98	7.0844	0.184146	0.00127049	0.0195396	0.289916	1.36774	0.206826	0.567995	0.0949281	0.766411	2.09683	1.23998	2	9	1	11	49	26
c145917_g1_i1	TAIR|locus:4010713536 - symbol:AT1G51538 species:3702 "Arabidopsis thaliana" [GO:0005634 "nucleus" evidence=ISM] [GO:0008150 "biological_process" evidence=ND] [GO:0009506 "plasmodesma" evidence=IDA] TAIR:locus:4010713536 EMBL:CP002684 Proteomes:UP000006548 GO:GO:0009506 GO:GO:0008483 InterPro:IPR019557 Pfam:PF10536 InterPro:IPR006904 PANTHER:PTHR16007 eggNOG:ENOG410IZ6X eggNOG:ENOG410YCGI OrthoDB…	.	PNX62557.1 hypothetical protein L195_g053046, partial [Trifolium pratense]	K7LC88_SOYBN/139-502 K7LC88.1 PF10536.6;PMD;	3847.GLYMA09G07786.1	.	aprc:113855058 uncharacterized protein LOC113855058	0.03	0.1	0.03	0.68	0.53	0.15	7.07998	-0.7938	0.00238306	0.0308974	0.139063	0.811223	0.107116	0.215145	0.0949281	1.14462	0.953439	0.335612	1	3	1	19	14	5
c133657_g2_i5	TAIR|locus:2175463 - symbol:AT5G04830 "AT5G04830" species:3702 "Arabidopsis thaliana" [GO:0003674 "molecular_function" evidence=ND] [GO:0005634 "nucleus" evidence=ISM] [GO:0008150 "biological_process" evidence=ND] [GO:0005886 "plasma membrane" evidence=IDA] TAIR:locus:2175463 Proteomes:UP000006548 GO:GO:0005886 EMBL:CP002688 EMBL:AB008271 InterPro:IPR032710 SUPFAM:SSF54427 EMBL:AF360335 EMBL:AY05…	.	XP_004496115.1 PREDICTED: uncharacterized protein LOC101493409 isoform X1 [Cicer arietinum]	.	3847.GLYMA10G34010.1	XM_003591641 Medicago truncatula nuclear transport factor 2 (NTF2) family protein mRNA	cam:101493409 uncharacterized LOC101493409	0.5	1.21	0.28	6.91	5.23	3.59	7.06408	2.32136	1.34787e-05	0.000648745	1.08646	3.20936	1.10842	1.52418	0.626764	3.62574	3.26739	2.73494	15	35	8	178	129	108
c100052_g2_i1	TAIR|locus:2130374 - symbol:CLA1 "AT4G15560" species:3702 "Arabidopsis thaliana" [GO:0009228 "thiamine biosynthetic process" evidence=IEA] [GO:0009507 "chloroplast" evidence=ISM;IDA] [GO:0009570 "chloroplast stroma" evidence=IEA] [GO:0016114 "terpenoid biosynthetic process" evidence=IEA] [GO:0046872 "metal ion binding" evidence=IEA] [GO:0052865 "1-deoxy-D-xylulose 5-phosphate biosynthetic process…	sp|Q6YU51|DXS2_ORYSJ Probable 1-deoxy-D-xylulose-5-phosphate synthase 2, chloroplastic OS=Oryza sativa subsp. japonica GN=Os07g0190000 PE=2 SV=1	PNY14719.1 putative 1-deoxy-D-xylulose-5-phosphate synthase chloroplastic-like [Trifolium pratense]	Q8L692_MEDTR/389-554 Q8L692.1 PF02779.21;Transket_pyr;	3847.GLYMA08G37670.1	XM_013590619 Medicago truncatula 1-deoxy-D-xylulose-5-phosphate synthase mRNA	mtr:MTR_8g068265 1-deoxy-D-xylulose-5-phosphate synthase	0.69	1.33	1.68	4.51	4.82	21.13	7.02952	2.97512	4.32951e-05	0.00156385	1.5149	3.53936	1.20804	1.44118	1.89549	2.84435	2.93022	4.8435	17	32	40	97	99	529
c104797_g1_i1	UNIPROTKB|I1M6E3 - symbol:GLYMA_14G011800 "Uncharacterized protein" species:3847 "Glycine max" [GO:0043161 "proteasome-mediated ubiquitin-dependent protein catabolic process" evidence=IBA] [GO:0061630 "ubiquitin protein ligase activity" evidence=IBA] InterPro:IPR001841 Pfam:PF13639 InterPro:IPR013083 GO:GO:0016021 GO:GO:0043161 Proteomes:UP000008827 Gene3D:3.30.40.10 eggNOG:KOG0800 eggNOG:ENOG411…	sp|Q93Z92|RING4_ARATH E3 ubiquitin-protein ligase At4g11680 OS=Arabidopsis thaliana GN=At4g11680 PE=2 SV=1	AET00830.1 E3 ubiquitin protein ligase RIE1-like protein, putative [Medicago truncatula]	B9GG07_POPTR/293-336 B9GG07.2 PF13639.3;zf-RING_2;	3847.GLYMA14G01550.1	XM_003617823 Medicago truncatula E3 ubiquitin protein ligase RIE1-like protein, putative mRNA	mtr:MTR_5g096410 E3 ubiquitin protein ligase RIE1-like protein, putative	1.23	6.35	2.27	27.9	29.15	17.07	7.02347	4.50889	4.82686e-08	8.70419e-06	2.58552	5.30158	1.91634	3.41992	2.42029	5.52735	5.59572	4.78165	36	181	64	708	708	506
c139874_g3_i1	UNIPROTKB|P93604 - symbol:LRK10 "Rust resistance kinase Lr10" species:4565 "Triticum aestivum" [GO:0005886 "plasma membrane" evidence=IDA] InterPro:IPR000719 InterPro:IPR008271 InterPro:IPR017441 Pfam:PF00069 PROSITE:PS00107 PROSITE:PS00108 PROSITE:PS50011 SMART:SM00220 InterPro:IPR011009 GO:GO:0016021 GO:GO:0005886 GO:GO:0005524 Proteomes:UP000019116 SUPFAM:SSF56112 GO:GO:0004674 EMBL:U51330 PIR…	sp|P93604|LRK10_WHEAT Rust resistance kinase Lr10 OS=Triticum aestivum GN=LRK10 PE=2 SV=1	XP_013466325.2 LEAF RUST 10 DISEASE-RESISTANCE LOCUS RECEPTOR-LIKE PROTEIN KINASE-like 2.5 [Medicago truncatula]	G7KJL7_MEDTR/110-379 G7KJL7.1 PF07714.14;Pkinase_Tyr;	3847.GLYMA13G09794.1	XM_003619184 Medicago truncatula stress-induced receptor-like kinase partial mRNA	cam:101509945 G-type lectin S-receptor-like serine/threonine-protein kinase B120	2.39	1.19	0.86	2.51	17.44	19.12	7.01784	4.01693	6.63968e-05	0.00216046	2.1827	4.45596	3.05692	1.79324	1.69795	2.69617	5.30242	5.36928	95	46	33	86	575	770
c112784_g1_i1	.	.	XP_004499777.1 PREDICTED: disease resistance protein RPM1 [Cicer arietinum] <AGT75403.1 CC-NBS-LRR disease resistance protein [Cicer arietinum]	.	3847.GLYMA06G46830.1	XM_004499720 PREDICTED: Cicer arietinum disease resistance protein RPM1 (LOC101492653), mRNA	cam:101492653 disease resistance protein RPM1	0.94	12.58	2.76	26.52	49.28	54.14	6.96612	0.661752	0.000480408	0.00944149	0.394253	1.81646	0.107116	0.807764	0.267879	1.5732	1.97938	1.89681	1	14	3	31	44	52
c138143_g4_i2	TAIR|locus:2154084 - symbol:SRO5 "AT5G62520" species:3702 "Arabidopsis thaliana" [GO:0003950 "NAD+ ADP-ribosyltransferase activity" evidence=IEA] [GO:0005634 "nucleus" evidence=ISM] [GO:0007275 "multicellular organism development" evidence=IEA] [GO:0016363 "nuclear matrix" evidence=IEA] [GO:0005739 "mitochondrion" evidence=IDA] [GO:0009651 "response to salt stress" evidence=IEP] [GO:0072593 "reac…	sp|Q9FJJ3|SRO5_ARATH Probable inactive poly [ADP-ribose] polymerase SRO5 OS=Arabidopsis thaliana GN=SRO5 PE=1 SV=1	XP_004501930.1 PREDICTED: probable inactive poly [ADP-ribose] polymerase SRO2 isoform X1 [Cicer arietinum]	F6HHU3_VITVI/42-234 F6HHU3.1 PF00644.17;PARP;	3847.GLYMA04G35560.1	XM_012716266 PREDICTED: Cicer arietinum probable inactive poly [ADP-ribose] polymerase SRO2 (LOC101498415), transcript variant X2, mRNA	cam:101498415 probable inactive poly [ADP-ribose] polymerase SRO2	0.39	1.21	0.44	6.7	5.42	3.7	6.96397	2.24961	8.61399e-06	0.00046455	1.07202	3.14898	0.885812	1.46938	0.86088	3.50945	3.237	2.70048	11	33	12	163	126	105
c126444_g1_i1	TAIR|locus:2038776 - symbol:At17.1 "AT2G01340" species:3702 "Arabidopsis thaliana" [GO:0003674 "molecular_function" evidence=ND] [GO:0005886 "plasma membrane" evidence=IDA] [GO:0009624 "response to nematode" evidence=IEP] TAIR:locus:2038776 Proteomes:UP000006548 GO:GO:0005886 EMBL:CP002685 GO:GO:0009624 UniGene:At.13541 UniGene:At.63381 HOGENOM:HOG000242814 InterPro:IPR025322 Pfam:PF14009 EMBL:BT…	sp|Q6NLC8|Y1648_ARATH Uncharacterized protein At1g66480 OS=Arabidopsis thaliana GN=At1g66480 PE=2 SV=1	GAU29092.1 hypothetical protein TSUD_58580 [Trifolium subterraneum]	I3SYI8_MEDTR/1-199 I3SYI8.1 PF14009.3;DUF4228;	3847.GLYMA20G01670.1	KC218743 Vicia faba clone NAC-VF-171 microsatellite sequence	mtr:MTR_4g085100 plastid movement impaired protein	0.2	0.41	0.97	1.6	5.1	6.39	6.95302	1.10581	0.000530543	0.0101812	0.555832	2.06659	0.300088	0.402331	0.965079	1.22548	2.38244	2.59185	3	6	14	21	63	96
c130982_g1_i1	.	.	.	.	.	.	.	0.08	0.08	0.09	0.94	1	0.33	6.94296	-1.28878	0.00405106	0.0453117	0.0924603	0.574893	0.107116	0.0753367	0.0949281	0.711321	0.738912	0.274447	1	1	1	10	10	4
c145358_g3_i1	UNIPROTKB|I1JWI1 - symbol:I1JWI1 "Serine/threonine-protein kinase" species:3847 "Glycine max" [GO:0004674 "protein serine/threonine kinase activity" evidence=IBA] [GO:0005886 "plasma membrane" evidence=IBA] [GO:0006468 "protein phosphorylation" evidence=IBA] [GO:0006952 "defense response" evidence=IBA] [GO:0009506 "plasmodesma" evidence=IBA] InterPro:IPR000719 InterPro:IPR000858 InterPro:IPR00124…	sp|O81832|Y4729_ARATH G-type lectin S-receptor-like serine/threonine-protein kinase At4g27290 OS=Arabidopsis thaliana GN=At4g27290 PE=3 SV=4	GAU20884.1 hypothetical protein TSUD_120760 [Trifolium subterraneum]	G7IZ14_MEDTR/465-736 G7IZ14.2 PF07714.14;Pkinase_Tyr;	3847.GLYMA04G28420.1	XM_003598651 Medicago truncatula S-locus lectin kinase family protein mRNA	mtr:MTR_3g019420 S-locus lectin kinase family protein	1.03	5.83	2.32	13.17	40.98	13.5	6.91625	5.104	1.64953e-06	0.000127651	3.10388	5.70709	2.27907	3.97162	3.06097	5.16944	6.79489	5.15693	50	274	108	549	1645	662
c136246_g2_i1	.	.	.	.	.	CU012043 M.truncatula DNA sequence from clone MTH2-63O12 on chromosome 3, complete sequence	.	0.41	1.45	0.88	7	7.5	6.63	6.91267	2.60186	1.29824e-06	0.000106858	1.28235	3.50684	0.885812	1.60268	1.35855	3.5175	3.61327	3.38974	11	38	23	164	168	181
c97648_g1_i1	TAIR|locus:2065634 - symbol:AT2G37870 species:3702 "Arabidopsis thaliana" [GO:0005576 "extracellular region" evidence=ISM] [GO:0006869 "lipid transport" evidence=IEA;ISS] [GO:0008289 "lipid binding" evidence=IEA;ISS] [GO:0009506 "plasmodesma" evidence=IDA] InterPro:IPR000528 PRINTS:PR00382 TAIR:locus:2065634 Proteomes:UP000006548 GO:GO:0009506 EMBL:CP002685 InterPro:IPR036312 InterPro:IPR016140 S…	.	GAU40497.1 hypothetical protein TSUD_189780 [Trifolium subterraneum]	A0A072U339_MEDTR/11-114 A0A072U339.1 PF14368.3;LTP_2;	3847.GLYMA16G18700.1	XM_004509539 PREDICTED: Cicer arietinum uncharacterized LOC101514838 (LOC101514838), mRNA	cam:101514838 uncharacterized LOC101514838	3.04	3.9	0.85	18.95	9.11	34.78	6.89097	2.29407	9.4296e-05	0.00278444	1.08228	3.0764	1.43061	1.3225	0.493722	3.16451	2.22621	3.83847	22	28	6	125	55	254
c124071_g1_i1	UNIPROTKB|Q53JP1 - symbol:LOC_Os11g25070 "Integrase core domain, putative" species:39947 "Oryza sativa Japonica Group" [GO:0009061 "anaerobic respiration" evidence=IBA] [GO:0018171 "peptidyl-cysteine oxidation" evidence=IBA] [GO:0070483 "detection of hypoxia" evidence=IBA] InterPro:IPR001584 InterPro:IPR036397 Pfam:PF00665 PROSITE:PS50994 InterPro:IPR012337 GO:GO:0055114 EMBL:DP000010 GO:GO:00036…	.	XP_024634530.1 uncharacterized protein LOC112420124 [Medicago truncatula]	A0A072UHU7_MEDTR/49-84 A0A072UHU7.1 PF05553.8;DUF761;	39947.LOC_Os07g11400.1	XM_012717580 PREDICTED: Cicer arietinum putative protein TPRXL (LOC101507324), mRNA	adu:107475065 uncharacterized protein LOC107475065	0.4	1.13	0.42	2.2	2.53	10.51	6.86728	2.13683	0.000198375	0.0050013	1.0249	2.79611	0.885812	1.38306	0.805816	2.10902	2.26688	4.01244	11	30	11	52	57	289
c134734_g4_i1	UNIPROTKB|C5XNQ8 - symbol:Sb03g025670 "Putative uncharacterized protein Sb03g025670" species:4558 "Sorghum bicolor" [GO:0004674 "protein serine/threonine kinase activity" evidence=IBA] [GO:0005886 "plasma membrane" evidence=IBA] [GO:0006468 "protein phosphorylation" evidence=IBA] InterPro:IPR000719 InterPro:IPR008271 InterPro:IPR017441 Pfam:PF00069 PROSITE:PS00107 PROSITE:PS00108 PROSITE:PS50011 …	sp|P31110|TLP_ORYSJ Thaumatin-like protein OS=Oryza sativa subsp. japonica GN=Os12g0628600 PE=1 SV=1	XP_013447001.1 thaumatin-like pathogenesis-related protein 4 [Medicago truncatula] <KEH21028.1 pathogenesis-related thaumatin family protein [Medicago truncatula]	A0A072TVX9_MEDTR/28-148 A0A072TVX9.1 PF00314.14;Thaumatin;	4641.GSMUA_Achr6P31470_001	XM_013591547 Medicago truncatula pathogenesis-related thaumatin family protein mRNA	mtr:MTR_8g096910 pathogenesis-related thaumatin family protein	14.22	111.98	55.1	540.49	197.81	591.92	6.84461	8.30798	2.66748e-06	0.000186985	6.05895	8.967	4.70741	7.07872	6.39072	9.42736	7.98136	9.49228	326	2503	1219	10788	3763	13730
c103070_g1_i1	UNIPROTKB|I1JTE7 - symbol:GLYMA_04G035000 "Uncharacterized protein" species:3847 "Glycine max" [GO:0004497 "monooxygenase activity" evidence=IBA] [GO:0006952 "defense response" evidence=IBA] [GO:0009535 "chloroplast thylakoid membrane" evidence=IBA] [GO:0009695 "jasmonic acid biosynthetic process" evidence=IBA] [GO:0009941 "chloroplast envelope" evidence=IBA] [GO:0016125 "sterol metabolic process…	sp|P48417|CP74_LINUS Allene oxide synthase, chloroplastic OS=Linum usitatissimum GN=CYP74A PE=1 SV=1	XP_004501049.1 PREDICTED: allene oxide synthase-like [Cicer arietinum]	.	3847.GLYMA04G03740.1	.	cam:101513500 allene oxide synthase-like	0.3	1.06	3.22	23.56	4.67	7.28	6.81222	1.4345	0.00191308	0.0263515	0.648813	2.21187	0.206826	0.459692	1.27992	3.34726	1.45375	1.83461	2	7	21	144	26	49
c128862_g1_i1	.	.	.	.	.	.	.	0.1	0.29	0.3	1.08	1.27	3.24	6.78118	-0.438559	0.000985743	0.0161935	0.196713	0.994179	0.107116	0.215145	0.267879	0.711321	0.795607	1.47561	1	3	3	10	11	34
c112150_g2_i3	TAIR|locus:2005522 - symbol:AGL20 "AT2G45660" species:3702 "Arabidopsis thaliana" [GO:0000977 "RNA polymerase II regulatory region sequence-specific DNA binding" evidence=IEA;IBA] [GO:0003700 "DNA binding transcription factor activity" evidence=IEA;ISS;TAS] [GO:0005634 "nucleus" evidence=ISM;IEA;IDA] [GO:0006351 "transcription, DNA-templated" evidence=IEA] [GO:0030154 "cell differentiation" evide…	sp|O64645|SOC1_ARATH MADS-box protein SOC1 OS=Arabidopsis thaliana GN=SOC1 PE=1 SV=1	AAX47171.2 SUPPRESSOR OF OVEREXPRESSION OF CONSTANS 1 a [Pisum sativum]	G7L1F6_MEDTR/81-172 G7L1F6.1 PF01486.14;K-box;	3847.GLYMA09G40230.3	AY830920 Pisum sativum SUPPRESSOR OF OVEREXPRESSION OF CONSTANS 1 a (SOC1a) mRNA, complete cds	mtr:MTR_7g075870 MADS-box transcription factor	7.28	5.55	0.62	31.91	51.08	27.15	6.77863	4.769	4.08231e-05	0.00149746	2.58526	5.53655	3.82573	2.96497	0.965079	5.41116	6.07804	5.12047	171	127	14	652	995	645
c145441_g1_i2	SGD|S000007347 - symbol:YGR109W-B "Retrotransposon TYA Gag and TYB Pol genes" species:559292 "Saccharomyces cerevisiae S288C" [GO:0003964 "RNA-directed DNA polymerase activity" evidence=IEA;ISS] [GO:0046872 "metal ion binding" evidence=IEA] [GO:0004519 "endonuclease activity" evidence=IEA] [GO:0000943 "retrotransposon nucleocapsid" evidence=ISS] [GO:0071897 "DNA biosynthetic process" evidence=IEA…	sp|Q99315|YG31B_YEAST Transposon Ty3-G Gag-Pol polyprotein OS=Saccharomyces cerevisiae (strain ATCC 204508 / S288c) GN=TY3B-G PE=1 SV=3	XP_024634530.1 uncharacterized protein LOC112420124 [Medicago truncatula]	Q8W2U3_ORYSJ/1066-1231 Q8W2U3.1 PF00078.24;RVT_1;	39947.LOC_Os01g49980.1	AC151816 Medicago truncatula chromosome 8 clone mth2-85j22, complete sequence	ccaj:109806873 uncharacterized protein LOC109806873	0.14	0.4	0.38	1.7	2.46	2.85	6.76128	2.58043	2.73367e-06	0.000190934	1.28994	3.45957	0.885812	1.41241	1.57161	3.08005	3.58138	3.71729	11	31	29	117	164	232
c135769_g1_i5	.	.	.	.	.	.	.	3.49	0.8	0.63	14.24	3.21	26.56	6.75687	4.23782	0.000506019	0.00983033	2.15702	4.66909	3.59676	1.44118	1.43312	5.05794	3.06317	5.88618	144	32	25	507	110	1110
c137027_g1_i1	UNIPROTKB|I1JCC6 - symbol:GLYMA_02G043500 "Uncharacterized protein" species:3847 "Glycine max" [GO:0003677 "DNA binding" evidence=IBA] [GO:0005634 "nucleus" evidence=IBA] [GO:0005694 "chromosome" evidence=IBA] [GO:0005737 "cytoplasm" evidence=IBA] [GO:0006260 "DNA replication" evidence=IBA] [GO:0006284 "base-excision repair" evidence=IBA] [GO:0006302 "double-strand break repair" evidence=IBA] [GO…	sp|Q1PEZ8|FB117_ARATH F-box protein At2g26160 OS=Arabidopsis thaliana GN=At2g26160 PE=2 SV=1	XP_013449881.1 F-box protein At2g26160 [Medicago truncatula] <XP_024626405.1 F-box protein At2g26160 [Medicago truncatula] <XP_024626406.1 F-box protein At2g26160 [Medicago truncatula] <XP_024626407.1 F-box protein At2g26160 [Medicago truncatula] <XP_024626408.1 F-box protein At2g26160 [Medicago truncatula] <XP_024626409.1 F-box protein At2g26160 [Medicago truncatula] <XP_024626410.1 F-box protei…	G7ZZ94_MEDTR/312-367 G7ZZ94.1 PF03478.15;DUF295;	3847.GLYMA02G04930.1	XM_013594427 Medicago truncatula F-box protein mRNA	mtr:MTR_7g096720 F-box protein	0.58	1.02	0.17	5.6	1.15	7.07	6.75496	1.842	0.000558105	0.0105389	0.865414	2.58246	1.05591	1.19318	0.347154	3.08005	1.34398	3.32334	14	24	4	117	23	172
c110843_g1_i1	UNIPROTKB|K7KM28 - symbol:GLYMA_04G241400 "Uncharacterized protein" species:3847 "Glycine max" [GO:0008643 "carbohydrate transport" evidence=IBA] [GO:0016021 "integral component of membrane" evidence=IBA] [GO:0051119 "sugar transmembrane transporter activity" evidence=IBA] InterPro:IPR004316 InterPro:IPR018180 Pfam:PF03083 GO:GO:0016021 GO:GO:0005886 Proteomes:UP000008827 GO:GO:0051119 GO:GO:0008…	sp|Q8L9J7|SWET1_ARATH Bidirectional sugar transporter SWEET1 OS=Arabidopsis thaliana GN=SWEET1 PE=1 SV=1	XP_013466427.1 bidirectional sugar transporter SWEET1 [Medicago truncatula] <KEH40468.1 bidirectional sugar transporter [Medicago truncatula]	A0A072VGC4_MEDTR/6-95 A0A072VGC4.1 PF03083.13;MtN3_slv;	3847.GLYMA04G42040.2	XM_013610973 Medicago truncatula bidirectional sugar transporter mRNA	mtr:MTR_1g029380 bidirectional sugar transporter	0.28	0.57	0.36	6.8	0.42	2.14	6.73958	0.632925	0.00321266	0.0382909	0.441614	1.50137	0.387685	0.514859	0.422299	2.69617	0.416254	1.39169	4	8	5	86	5	31
c120125_g1_i2	.	.	.	.	.	.	.	0.32	1.58	0.32	1.96	4.96	10.96	6.72071	-0.485415	0.00252907	0.0322593	0.181546	0.948496	0.107116	0.342594	0.0949281	0.467156	0.902723	1.47561	1	5	1	6	13	34
c133106_g1_i1	TAIR|locus:2042092 - symbol:AT2G27770 species:3702 "Arabidopsis thaliana" [GO:0009507 "chloroplast" evidence=ISM] TAIR:locus:2042092 Proteomes:UP000006548 EMBL:CP002685 EMBL:AC005824 InterPro:IPR008586 PANTHER:PTHR31972 Pfam:PF05910 EMBL:BT005309 EMBL:AK117201 PIR:G84676 RefSeq:NP_180345.1 UniGene:At.38721 UniGene:At.74315 IntAct:Q9ZUX8 STRING:3702.AT2G27770.1 EnsemblPlants:AT2G27770.1 GeneID:817…	.	XP_004494145.1 PREDICTED: uncharacterized protein LOC101498919 [Cicer arietinum]	C6TJN8_SOYBN/36-305 C6TJN8.1 PF05910.9;DUF868;	3847.GLYMA19G37630.1	XM_003625707 Medicago truncatula DUF868 family protein mRNA	cam:101498919 uncharacterized LOC101498919	0.05	0.4	0.05	0.57	2.73	0.44	6.69716	-0.125962	0.00489356	0.0520944	0.238968	1.09869	0.107116	0.514859	0.0949281	0.711321	2.02751	0.557232	1	8	1	10	46	9
c130691_g2_i1	TAIR|locus:2175713 - symbol:PTEN1 "AT5G39400" species:3702 "Arabidopsis thaliana" [GO:0008138 "protein tyrosine/serine/threonine phosphatase activity" evidence=IEA] [GO:0016314 "phosphatidylinositol-3,4,5-trisphosphate 3-phosphatase activity" evidence=IEA] [GO:0016791 "phosphatase activity" evidence=ISS;IDA] [GO:0004725 "protein tyrosine phosphatase activity" evidence=IDA] [GO:0009555 "pollen dev…	sp|Q9FLZ5|PTEN1_ARATH Phosphatidylinositol 3,4,5-trisphosphate 3-phosphatase and protein-tyrosine-phosphatase PTEN1 OS=Arabidopsis thaliana GN=PTEN1 PE=1 SV=1	XP_003621351.1 phosphatidylinositol 3,4,5-trisphosphate 3-phosphatase and protein-tyrosine-phosphatase PTEN1 [Medicago truncatula] <AES77569.1 calcium/lipid-binding (CaLB) phosphatase [Medicago truncatula]	G7L452_MEDTR/249-399 G7L452.1 PF10409.6;PTEN_C2;	3847.GLYMA08G26330.2	XM_004491805 PREDICTED: Cicer arietinum phosphatidylinositol 3,4,5-trisphosphate 3-phosphatase and dual-specificity protein phosphatase PTEN (LOC101498569), mRNA	mtr:MTR_7g012250 calcium/lipid-binding (CaLB) phosphatase	0.03	0.3	0.5	2.8	1.19	2.31	6.69549	1.37817	0.000581478	0.0108759	0.643049	2.35011	0.107116	0.668732	1.1533	2.76542	1.79701	2.48792	1	11	18	91	37	88
c145188_g4_i1	UNIPROTKB|F6H2U0 - symbol:VIT_04s0008g02170 "Putative uncharacterized protein" species:29760 "Vitis vinifera" [GO:0003723 "RNA binding" evidence=IBA] [GO:0004525 "ribonuclease III activity" evidence=IBA] [GO:0005634 "nucleus" evidence=IBA] [GO:0005737 "cytoplasm" evidence=IBA] [GO:0016442 "RISC complex" evidence=IBA] [GO:0030422 "production of siRNA involved in RNA interference" evidence=IBA] Int…	sp|P10978|POLX_TOBAC Retrovirus-related Pol polyprotein from transposon TNT 1-94 OS=Nicotiana tabacum PE=2 SV=1	PNX71231.1 copia-type polyprotein, partial [Trifolium pratense]	A0A0D3B353_BRAOL/889-1134 A0A0D3B353.1 PF07727.11;RVT_2;	39947.LOC_Os07g05280.1	XM_014770528 PREDICTED: Glycine max uncharacterized LOC106796884 (LOC106796884), mRNA	gmx:100794549 LOW QUALITY PROTEIN: uncharacterized protein LOC100794549	0.06	0.24	0.06	0.88	1.07	0.93	6.68621	-0.653985	0.000809426	0.014053	0.160774	0.917107	0.107116	0.280276	0.0949281	0.870655	1.00243	0.878232	1	4	1	13	15	16
c137975_g8_i2	TAIR|locus:2170862 - symbol:ATAUX2-11 "AT5G43700" species:3702 "Arabidopsis thaliana" [GO:0005622 "intracellular" evidence=ISS] [GO:0005634 "nucleus" evidence=ISM;IDA] [GO:0006351 "transcription, DNA-templated" evidence=IEA] [GO:0006355 "regulation of transcription, DNA-templated" evidence=IEA] [GO:0006417 "regulation of translation" evidence=ISS] [GO:0009733 "response to auxin" evidence=IEP;ISS]…	sp|O24542|AX22D_VIGRR Auxin-induced protein 22D OS=Vigna radiata var. radiata GN=AUX22D PE=2 SV=1	XP_003590532.1 auxin-induced protein 22D [Medicago truncatula] <ACJ86030.1 unknown [Medicago truncatula] <AES60783.1 auxin-responsive AUX/IAA family protein [Medicago truncatula] <AFK44378.1 unknown [Medicago truncatula]	B7FMP7_MEDTR/16-203 B7FMP7.1 PF02309.13;AUX_IAA;	3847.GLYMA02G16090.1	XM_003590484 Medicago truncatula auxin-responsive AUX/IAA family protein mRNA	mtr:MTR_1g070830 auxin-responsive AUX/IAA family protein	0.43	0.61	1.29	1.61	0.59	16.66	6.66904	1.89297	0.00668854	0.0652098	0.906745	2.06721	0.692949	0.668732	1.35855	1.40979	0.679896	4.11195	8	11	23	26	9	311
c138604_g3_i1	UNIPROTKB|I1N7F7 - symbol:GLYMA_19G076800 "Uncharacterized protein" species:3847 "Glycine max" [GO:0003333 "amino acid transmembrane transport" evidence=IBA] [GO:0005886 "plasma membrane" evidence=IBA] [GO:0015171 "amino acid transmembrane transporter activity" evidence=IBA] GO:GO:0016021 GO:GO:0005886 Proteomes:UP000008827 GO:GO:0015171 eggNOG:KOG1303 eggNOG:COG0814 InterPro:IPR013057 Pfam:PF014…	sp|Q9FKS8|LHT1_ARATH Lysine histidine transporter 1 OS=Arabidopsis thaliana GN=LHT1 PE=1 SV=1	XP_013451392.1 lysine histidine transporter 1 [Medicago truncatula] <KEH25432.1 transmembrane amino acid transporter family protein [Medicago truncatula]	A0A072U700_MEDTR/43-442 A0A072U700.1 PF01490.15;Aa_trans;	3847.GLYMA19G22590.1	XM_013595938 Medicago truncatula transmembrane amino acid transporter family protein mRNA	mtr:MTR_6g022790 transmembrane amino acid transporter family protein	0.95	4.23	3.75	15.01	25.56	25.78	6.6653	4.25662	9.24112e-08	1.34755e-05	2.45236	5.05067	1.58684	2.81917	2.95107	4.56996	5.31702	5.26505	26	113	99	357	581	715
c128120_g2_i2	.	sp|Q07202|CORA_MEDSA Cold and drought-regulated protein CORA OS=Medicago sativa GN=CORA PE=2 SV=1	CAH40798.1 putative glycine rich protein precursor [Pisum sativum]	G7K7E3_MEDTR/1-95 G7K7E3.1 PF07172.8;GRP;	.	KP015534 Vicia sativa subsp. sativa SSR marker NAC-VSspS-54 mRNA sequence	mtr:MTR_5g084570 leguminosin group485 secreted peptide	2.48	40.54	91.07	481.57	321.89	187.25	6.65344	6.11691	0.000602095	0.0111643	3.46192	6.79984	1.15909	3.90089	5.32578	7.51329	6.86942	6.0168	16	260	575	2851	1733	1217
c141277_g1_i1	.	.	.	.	.	.	.	0.47	0.67	0.39	4.74	4.74	2.32	6.61434	0.548282	0.000270016	0.00625489	0.425704	1.69625	0.470267	0.459692	0.347154	1.95154	1.92958	1.20762	5	7	4	45	42	25
c130701_g1_i1	UNIPROTKB|I1LLA6 - symbol:GLYMA_11G152200 "Serine/threonine-protein kinase" species:3847 "Glycine max" [GO:0004674 "protein serine/threonine kinase activity" evidence=IBA] [GO:0005886 "plasma membrane" evidence=IBA] [GO:0006468 "protein phosphorylation" evidence=IBA] [GO:0006952 "defense response" evidence=IBA] [GO:0009506 "plasmodesma" evidence=IBA] InterPro:IPR000719 InterPro:IPR000858 InterPro…	sp|O81832|Y4729_ARATH G-type lectin S-receptor-like serine/threonine-protein kinase At4g27290 OS=Arabidopsis thaliana GN=At4g27290 PE=3 SV=4	PNX75446.1 G-type lectin S-receptor-like serine/threonine-protein kinase, partial [Trifolium pratense]	I1LLA6_SOYBN/500-771 I1LLA6.2 PF07714.14;Pkinase_Tyr;	3847.GLYMA11G21250.1	CU104794 M.truncatula DNA sequence from clone MTH2-6H18 on chromosome 3, complete sequence	gmx:100803275 G-type lectin S-receptor-like serine/threonine-protein kinase At4g27290	0.17	1.78	0.69	5.24	9.19	4.36	6.61291	1.3317	0.000312397	0.00692934	0.640519	2.31586	0.206826	1.08797	0.626764	2.19184	2.83876	1.91697	2	21	8	56	92	53
c143042_g1_i7	TAIR|locus:2087837 - symbol:LOX5 species:3702 "Arabidopsis thaliana" [GO:0005737 "cytoplasm" evidence=ISM] [GO:0031408 "oxylipin biosynthetic process" evidence=IEA] [GO:0046872 "metal ion binding" evidence=IEA] [GO:0009507 "chloroplast" evidence=IDA] [GO:0010311 "lateral root formation" evidence=IMP] [GO:0048364 "root development" evidence=IMP] [GO:1990136 "linoleate 9S-lipoxygenase activity" evi…	sp|Q9LUW0|LOX5_ARATH Linoleate 9S-lipoxygenase 5 OS=Arabidopsis thaliana GN=LOX5 PE=2 SV=2	XP_024626154.1 linoleate 9S-lipoxygenase 5 [Medicago truncatula] <AES62661.1 linoleate 9S-lipoxygenase-like protein [Medicago truncatula]	G7ID71_MEDTR/163-834 G7ID71.1 PF00305.16;Lipoxygenase;	3847.GLYMA10G39470.1	XM_003592362 Medicago truncatula linoleate 9S-lipoxygenase-like protein mRNA	mtr:MTR_1g104650 linoleate 9S-lipoxygenase-like protein	0.37	0.59	0.3	2.31	3.73	3.56	6.57916	2.67558	1.24942e-06	0.000103926	1.3918	3.54293	1.47128	1.55083	1.1533	3.15422	3.79806	3.6765	23	36	18	124	193	225
c126282_g1_i1	TAIR|locus:2163153 - symbol:NAC100 "AT5G61430" species:3702 "Arabidopsis thaliana" [GO:0003677 "DNA binding" evidence=IEA] [GO:0005634 "nucleus" evidence=ISM;IEA] [GO:0006351 "transcription, DNA-templated" evidence=IEA] [GO:0006355 "regulation of transcription, DNA-templated" evidence=IEA;ISS] [GO:0007275 "multicellular organism development" evidence=ISS] [GO:0003700 "DNA binding transcription fa…	sp|Q9FLJ2|NC100_ARATH NAC domain-containing protein 100 OS=Arabidopsis thaliana GN=NAC100 PE=2 SV=1	XP_013459264.1 NAC domain-containing protein 100 [Medicago truncatula] <KEH33295.1 NAC transcription factor-like protein [Medicago truncatula]	I1JWT3_SOYBN/19-143 I1JWT3.2 PF02365.12;NAM;	3847.GLYMA05G00930.2	XM_013603810 Medicago truncatula NAC transcription factor-like protein mRNA	mtr:MTR_3g435150 NAC transcription factor-like protein	0.27	0.16	0.33	1.04	4.7	0.37	6.56383	0.411636	0.00519597	0.0545773	0.393045	1.3554	0.470267	0.215145	0.493722	1.05895	2.55657	0.450674	5	3	6	17	73	7
c120195_g1_i1	UNIPROTKB|F6GVV2 - symbol:VIT_14s0083g01100 "Putative uncharacterized protein" species:29760 "Vitis vinifera" [GO:0005794 "Golgi apparatus" evidence=IBA] [GO:0005829 "cytosol" evidence=IBA] [GO:0009832 "plant-type cell wall biogenesis" evidence=IBA] [GO:0033356 "UDP-L-arabinose metabolic process" evidence=IBA] [GO:0052691 "UDP-arabinopyranose mutase activity" evidence=IBA] InterPro:IPR004901 PIRS…	sp|Q9SC19|RGP1_SOLTU Probable UDP-arabinopyranose mutase 1 OS=Solanum tuberosum GN=UPTG1 PE=1 SV=2	XP_013464107.1 UDP-arabinopyranose mutase 3 [Medicago truncatula] <KEH38142.1 alpha-1,4-glucan-protein synthase [UDP-forming]-like protein [Medicago truncatula]	K4BKY8_SOLLC/7-343 K4BKY8.1 PF03214.10;RGP;	4113.PGSC0003DMT400063316	XM_004488375 PREDICTED: Cicer arietinum UDP-arabinopyranose mutase 3-like (LOC101512249), mRNA	mtr:MTR_2g461970 alpha-1,4-glucan-protein synthase [UDP-forming]-like protein	3.25	3.22	2.43	26.27	24.86	17.82	6.54908	3.78467	1.02521e-08	2.57643e-06	2.18873	4.60182	2.51133	2.05756	1.99731	4.83126	4.74884	4.22538	61	59	44	431	387	338
c121826_g1_i1	.	.	GAU25538.1 hypothetical protein TSUD_38960 [Trifolium subterraneum]	G7ICT0_MEDTR/17-113 G7ICT0.1 PF15699.2;NPR1_interact;	.	XM_003591302 Medicago truncatula hypothetical protein mRNA	mtr:MTR_1g086450 hypothetical protein	1.99	3.33	5.05	8.44	15.81	56.12	6.54895	3.80098	4.07202e-05	0.00149746	2.16304	4.25315	1.82514	1.96154	2.70243	3.14385	3.96184	5.65376	33	54	81	123	218	942
c136359_g3_i3	UNIPROTKB|P83343 - symbol:P83343 "Pathogenesis-related protein PR-4" species:3760 "Prunus persica" [GO:0005575 "cellular_component" evidence=ND] [GO:0006952 "defense response" evidence=IEP] InterPro:IPR001153 InterPro:IPR018226 Pfam:PF00967 PRINTS:PR00602 ProDom:PD004535 PROSITE:PS00771 PROSITE:PS00772 PROSITE:PS51174 GO:GO:0005618 GO:GO:0005576 GO:GO:0006952 GO:GO:0050832 GO:GO:0042742 Gene3D:2.…	sp|P29062|PR4A_TOBAC Pathogenesis-related protein PR-4A OS=Nicotiana tabacum PE=2 SV=1	AFP93970.1 PR4 [Lens culinaris] <AFV09177.1 pathogenesis-related protein 4 [Lens culinaris]	A0A072VN05_MEDTR/26-144 A0A072VN05.1 PF00967.14;Barwin;	4081.Solyc01g097240.2.1	JX475045 Lens culinaris pathogenesis-related protein 4 (PR-4) mRNA, complete cds	mtr:MTR_1g080800 Chitinase / Hevein / PR-4 / Wheatwin2	8.41	11.63	3.04	15.04	98.09	62.15	6.54589	3.9138	3.6705e-05	0.00139479	2.20652	4.42833	2.64177	2.58146	1.39632	3.00186	5.49874	4.7844	68	93	24	110	661	507
c131089_g1_i1	TAIR|locus:2044646 - symbol:AT2G15960 "AT2G15960" species:3702 "Arabidopsis thaliana" [GO:0003674 "molecular_function" evidence=ND] [GO:0005575 "cellular_component" evidence=ND] [GO:0008150 "biological_process" evidence=ND] TAIR:locus:2044646 Proteomes:UP000006548 EMBL:CP002685 EMBL:AC006438 UniGene:At.184 EMBL:AY045948 EMBL:AY079308 EMBL:AK230337 PIR:B84535 RefSeq:NP_565384.1 UniGene:At.13871 ST…	.	AES89058.1 hypothetical protein MTR_4g068560 [Medicago truncatula]	.	3847.GLYMA11G13130.1	.	mtr:MTR_4g068560 hypothetical protein	0.25	0.35	0.09	2.03	0.65	2.66	6.54029	1.06893	0.000611681	0.0113243	0.581534	2.02345	0.760143	0.71658	0.267879	2.3078	1.18329	2.57926	9	12	3	62	19	95
c132318_g1_i1	UNIPROTKB|I1NA39 - symbol:GSTL7 "Lambda class glutathione S-transferase" species:3847 "Glycine max" [GO:0004364 "glutathione transferase activity" evidence=IBA] [GO:0005737 "cytoplasm" evidence=IBA] [GO:0006749 "glutathione metabolic process" evidence=IBA] [GO:0010731 "protein glutathionylation" evidence=IBA] InterPro:IPR004045 Pfam:PF13417 PROSITE:PS50404 GO:GO:0005737 Proteomes:UP000008827 Inte…	sp|Q9LZ06|GSTL3_ARATH Glutathione S-transferase L3 OS=Arabidopsis thaliana GN=GSTL3 PE=2 SV=1	PNY00140.1 glutathione S-transferase l3-like protein [Trifolium pratense]	Q9FQ95_SOYBN/66-208 Q9FQ95.1 PF13410.3;GST_C_2;	3847.GLYMA19G36080.1	XM_004493871 PREDICTED: Cicer arietinum glutathione S-transferase L1-like (LOC101508320), transcript variant X1, mRNA	cam:101508320 glutathione S-transferase L1-like	0.19	0.83	2.38	7.45	2.78	15.84	6.53423	2.16797	0.00145573	0.0215738	0.959033	2.86484	0.300088	0.762892	1.81412	2.9433	1.79701	3.85423	3	13	37	105	37	257
c134788_g1_i1	UNIPROTKB|I1MI18 - symbol:GLYMA_15G206800 "Uncharacterized protein" species:3847 "Glycine max" [GO:0004568 "chitinase activity" evidence=IBA] [GO:0005576 "extracellular region" evidence=IBA] [GO:0006032 "chitin catabolic process" evidence=IBA] [GO:0008061 "chitin binding" evidence=IBA] InterPro:IPR001223 InterPro:IPR011583 Pfam:PF00704 SMART:SM00636 GO:GO:0005576 GO:GO:0005975 InterPro:IPR017853 …	sp|Q9WTV1|CH3L1_RAT Chitinase-3-like protein 1 OS=Rattus norvegicus GN=Chi3l1 PE=2 SV=3	PNY09053.1 glycoside hydrolase family 18 protein [Trifolium pratense]	A0A072V330_MEDTR/30-351 A0A072V330.1 PF00704.25;Glyco_hydro_18;	3847.GLYMA15G25060.1	XM_004501040 PREDICTED: Cicer arietinum acidic mammalian chitinase-like (LOC101501606), mRNA	cam:101501606 chitinase; acidic mammalian chitinase-like	9.8	49.18	34.55	136.47	336.7	194.17	6.53291	7.95974	2.09344e-07	2.6305e-05	5.88894	8.65209	4.79813	6.5231	6.34558	8.06453	9.37438	8.51736	348	1697	1181	4185	9907	6976
c130338_g1_i1	UNIPROTKB|Q42993 - symbol:Cht1 "Chitinase 1" species:39947 "Oryza sativa Japonica Group" [GO:0004568 "chitinase activity" evidence=IDA] [GO:0050832 "defense response to fungus" evidence=IEP] InterPro:IPR000726 InterPro:IPR001002 InterPro:IPR016283 InterPro:IPR018371 InterPro:IPR036861 Pfam:PF00182 Pfam:PF00187 PIRSF:PIRSF001060 PRINTS:PR00451 ProDom:PD000609 PROSITE:PS00026 PROSITE:PS00773 PROSIT…	sp|P21226|CHI2_PEA Endochitinase A2 OS=Pisum sativum GN=CHI2 PE=1 SV=2	P21226.2 RecName: Full=Endochitinase A2; Flags: Precursor <AAA75196.1 chitinase class I [Pisum sativum]	G7J999_MEDTR/129-360 G7J999.2 PF00182.16;Glyco_hydro_19;	3694.POPTR_0009s14380.1	L37876 Pisum sativum chitinase class I (chi2) gene, complete cds	mtr:MTR_3g118390 Chitinase (Class I) / Hevein	26.6	53.07	34.56	145.05	348.23	357.42	6.52823	7.5792	1.02368e-09	3.83847e-07	5.68248	8.27107	5.49213	5.92023	5.63508	7.44264	8.69996	8.67062	571	1111	716	2714	6202	7760
c126679_g3_i3	.	.	.	.	.	.	.	0.15	0.45	0.31	0.49	2.69	4	6.52603	-0.659499	0.00364987	0.0420385	0.168752	0.842153	0.107116	0.215145	0.183994	0.252404	1.00243	1.27162	1	3	2	3	15	27
c138296_g5_i1	UNIPROTKB|I1LXY0 - symbol:GLYMA_13G028500 "Carboxypeptidase" species:3847 "Glycine max" [GO:0004185 "serine-type carboxypeptidase activity" evidence=IBA] [GO:0051603 "proteolysis involved in cellular protein catabolic process" evidence=IBA] InterPro:IPR001563 Pfam:PF00450 PRINTS:PR00724 InterPro:IPR018202 InterPro:IPR029058 Proteomes:UP000008827 Gene3D:3.40.50.1820 SUPFAM:SSF53474 GO:GO:0004185 G…	sp|Q4PSY2|SCP32_ARATH Serine carboxypeptidase-like 32 OS=Arabidopsis thaliana GN=SCPL32 PE=2 SV=1	GAU46150.1 hypothetical protein TSUD_401530 [Trifolium subterraneum]	G7J643_MEDTR/82-486 G7J643.1 PF00450.19;Peptidase_S10;	3847.GLYMA13G14900.1	XM_004501958 PREDICTED: Cicer arietinum serine carboxypeptidase-like 40 (LOC101496776), mRNA	mtr:MTR_3g079570 serine carboxypeptidase-like protein	0.25	1.01	0.26	0.53	8.5	2.8	6.50621	-0.701573	0.00936572	0.0822477	0.160774	0.784025	0.107116	0.280276	0.0949281	0.173077	1.52254	0.656459	1	4	1	2	28	11
c98243_g1_i1	TAIR|locus:2034225 - symbol:AT1G80290 species:3702 "Arabidopsis thaliana" [GO:0005576 "extracellular region" evidence=ISM] [GO:0006486 "protein glycosylation" evidence=IEA] [GO:0016021 "integral component of membrane" evidence=IEA] [GO:0016757 "transferase activity, transferring glycosyl groups" evidence=IEA;ISS] [GO:0046872 "metal ion binding" evidence=IEA] InterPro:IPR015338 Pfam:PF09258 UniPat…	sp|Q9C975|GT643_ARATH Glycosyltransferase family protein 64 C3 OS=Arabidopsis thaliana GN=At1g80290 PE=2 SV=1	XP_004498553.1 PREDICTED: glycosyltransferase family protein 64 C3 [Cicer arietinum]	G7I564_MEDTR/17-276 G7I564.1 PF09258.7;Glyco_transf_64;	3847.GLYMA15G03130.1	XM_003588566 Medicago truncatula nucleotide-diphospho-sugar transferase-like protein mRNA	cam:101505677 glycosyltransferase family protein 64 C3	0.06	0.06	0.06	0.27	0.36	0.88	6.5003	-1.33869	0.00670731	0.0653389	0.0924603	0.526791	0.107116	0.0753367	0.0949281	0.327596	0.416254	0.836521	1	1	1	4	5	15
c126406_g1_i1	.	.	.	.	.	.	.	0.17	0.09	0.26	0.76	1.33	2.1	6.48302	-0.622067	0.0022598	0.0297732	0.183347	0.901581	0.206826	0.0753367	0.267879	0.594397	0.902723	1.20762	2	1	3	8	13	25
c140763_g1_i1	.	.	.	.	.	.	.	0.05	0.37	0.22	1.97	1.64	1.14	6.47556	0.114718	0.000527964	0.0101399	0.304654	1.3978	0.107116	0.459692	0.347154	1.63371	1.45375	1.10596	1	7	4	33	26	22
c132333_g2_i1	TAIR|locus:504956170 - symbol:AT1G77145 "AT1G77145" species:3702 "Arabidopsis thaliana" [GO:0003674 "molecular_function" evidence=ND] [GO:0008150 "biological_process" evidence=ND] [GO:0016021 "integral component of membrane" evidence=IEA] [GO:0005634 "nucleus" evidence=IDA] TAIR:locus:504956170 GO:GO:0016021 EMBL:CP002684 Proteomes:UP000006548 GO:GO:0005634 EMBL:AC004260 InterPro:IPR006502 PANTHE…	.	XP_003630247.1 uncharacterized protein LOC11442612 [Medicago truncatula] <AET04723.1 DUF506 family protein [Medicago truncatula]	G7LD84_MEDTR/10-212 G7LD84.1 PF04720.9;PDDEXK_6;	3847.GLYMA08G15630.1	XM_003630199 Medicago truncatula DUF506 family protein mRNA	mtr:MTR_8g093440 DUF506 family protein	5.58	21.2	23.26	151.31	161.66	45.77	6.45952	6.07117	1.79194e-06	0.000136491	4.0851	6.65986	3.09646	4.35846	4.80037	7.2233	7.31044	5.44583	98	364	395	2329	2358	813
c129931_g1_i2	TAIR|locus:2098500 - symbol:PAP15 "AT3G07130" species:3702 "Arabidopsis thaliana" [GO:0003993 "acid phosphatase activity" evidence=IEA;ISS;IDA] [GO:0004722 "protein serine/threonine phosphatase activity" evidence=ISS] [GO:0005576 "extracellular region" evidence=ISM;IEA] [GO:0046872 "metal ion binding" evidence=IEA] [GO:0009845 "seed germination" evidence=IMP] [GO:0009846 "pollen germination" evid…	sp|Q9SFU3|PPA15_ARATH Purple acid phosphatase 15 OS=Arabidopsis thaliana GN=PAP15 PE=1 SV=1	GAU48994.1 hypothetical protein TSUD_88670 [Trifolium subterraneum]	G7JA60_MEDTR/174-407 G7JA60.1 PF00149.25;Metallophos;	3847.GLYMA18G00410.1	XM_012716350 PREDICTED: Cicer arietinum purple acid phosphatase 15-like (LOC101511447), transcript variant X2, mRNA	mtr:MTR_3g083810 purple acid phosphatase superfamily protein	0.19	0.52	1.55	8.64	1.99	6.47	6.44932	2.52735	0.000543767	0.010339	1.17037	3.24015	0.548376	0.893525	2.06921	3.99789	2.16297	3.55959	6	16	47	235	52	206
c137140_g2_i1	.	.	.	.	.	.	.	0.58	0.47	0.36	3.62	5.59	1.73	6.43616	0.176863	0.00088988	0.0150492	0.339474	1.39731	0.470267	0.280276	0.267879	1.47739	1.87801	0.836521	5	4	3	28	40	15
c139512_g1_i1	TAIR|locus:2023860 - symbol:AFP2 "ABI five binding protein 2" species:3702 "Arabidopsis thaliana" [GO:0005634 "nucleus" evidence=ISM;IDA] [GO:0007165 "signal transduction" evidence=IEA] [GO:0009414 "response to water deprivation" evidence=IMP] [GO:0009737 "response to abscisic acid" evidence=IMP] [GO:0005515 "protein binding" evidence=IPI] InterPro:IPR031307 TAIR:locus:2023860 EMBL:CP002684 Prote…	sp|Q9LMX5|AFP2_ARATH Ninja-family protein AFP2 OS=Arabidopsis thaliana GN=AFP2 PE=1 SV=1	XP_024640873.1 ninja-family protein AFP1 [Medicago truncatula]	A0A072UEP6_MEDTR/320-388 A0A072UEP6.1 PF16135.2;Jas;	3847.GLYMA01G07390.1	XM_013598381 Medicago truncatula ninja-family protein AFP1 partial mRNA	cam:101490870 ninja-family protein AFP3	2.6	3.7	3.26	25.15	30.53	15.6	6.42861	4.87546	1.66759e-10	8.03949e-08	3.1467	5.62984	3.13494	3.0883	3.21684	5.7758	6.06224	5.0515	101	140	122	844	984	614
c116425_g1_i1	.	.	.	.	.	.	.	0.17	0.23	0.12	0.89	0.61	2.43	6.36619	-0.199607	0.00139244	0.0209113	0.254786	1.10819	0.300088	0.280276	0.183994	0.920082	0.679896	1.72458	3	4	2	14	9	44
c140382_g2_i4	TAIR|locus:2121060 - symbol:FRS5 "AT4G38180" species:3702 "Arabidopsis thaliana" [GO:0005634 "nucleus" evidence=ISM;IEA] [GO:0006355 "regulation of transcription, DNA-templated" evidence=IEA] [GO:0008270 "zinc ion binding" evidence=IEA] [GO:0009639 "response to red or far red light" evidence=ISS] [GO:0005515 "protein binding" evidence=IPI] [GO:0045893 "positive regulation of transcription, DNA-te…	sp|Q2HEW5|CHG2_CHAGB PKS-NRPS hybrid synthetase CHGG_01239 OS=Chaetomium globosum (strain ATCC 6205 / CBS 148.51 / DSM 1962 / NBRC 6347 / NRRL 1970) GN=CHGG_01239 PE=3 SV=1	GAU28398.1 hypothetical protein TSUD_257260 [Trifolium subterraneum]	I1JB40_SOYBN/255-351 I1JB40.1 PF10551.6;MULE;	3847.GLYMA02G00300.1	.	vra:106775005 PKS-NRPS hybrid synthetase CHGG_01239-like	0.17	0.34	0.09	0.38	1.52	2.67	6.35642	-0.515762	0.00348294	0.0405404	0.19401	0.916746	0.206826	0.280276	0.0949281	0.327596	1.00243	1.42021	2	4	1	4	15	32
c142434_g1_i1	.	.	.	.	.	.	.	0.09	0.13	0.14	1.35	0.68	0.69	6.35375	-0.347058	0.000687238	0.0124118	0.22995	1.07498	0.206826	0.215145	0.267879	1.44399	0.902723	0.878232	2	3	3	27	13	16
c145900_g2_i1	TAIR|locus:2195062 - symbol:AT1G12630 "AT1G12630" species:3702 "Arabidopsis thaliana" [GO:0003677 "DNA binding" evidence=ISS] [GO:0003700 "DNA binding transcription factor activity" evidence=ISS] [GO:0005634 "nucleus" evidence=ISM;IEA;ISS] [GO:0006351 "transcription, DNA-templated" evidence=IEA] [GO:0006355 "regulation of transcription, DNA-templated" evidence=IEA;ISS] [GO:0009873 "ethylene-activ…	sp|Q9CAN9|ERF26_ARATH Ethylene-responsive transcription factor ERF026 OS=Arabidopsis thaliana GN=ERF026 PE=2 SV=1	AES62568.2 ethylene-responsive transcription factor ERF026 [Medicago truncatula]	G7IBZ9_MEDTR/51-105 G7IBZ9.2 PF00847.17;AP2;	3847.GLYMA10G38420.1	.	mtr:MTR_1g101550 ethylene-responsive transcription factor ERF026	0.15	0.37	0.32	3.39	1.6	1.16	6.35332	0.48887	0.000519372	0.0100156	0.417834	1.60864	0.300088	0.459692	0.493722	2.23154	1.45375	1.14065	3	7	6	58	26	23
c127997_g1_i1	TAIR|locus:2123246 - symbol:APD1 "AT4G13040" species:3702 "Arabidopsis thaliana" [GO:0003677 "DNA binding" evidence=IEA;ISS] [GO:0003700 "DNA binding transcription factor activity" evidence=IEA;ISS] [GO:0005634 "nucleus" evidence=ISM;IEA;ISS;IDA] [GO:0006351 "transcription, DNA-templated" evidence=IEA] [GO:0006355 "regulation of transcription, DNA-templated" evidence=IEA;ISS] [GO:0007275 "multice…	sp|Q56XP9|ERFL1_ARATH Ethylene-responsive transcription factor-like protein At4g13040 OS=Arabidopsis thaliana GN=At4g13040 PE=2 SV=2	PNX92184.1 ethylene-responsive transcription factor-like protein at4g13040-like protein [Trifolium pratense]	K4CTN5_SOLLC/58-106 K4CTN5.1 PF00847.17;AP2;	3694.POPTR_0002s24750.1	XM_013588654 Medicago truncatula ethylene response factor mRNA	mtr:MTR_8g012655 ethylene response factor	0.36	0.83	0.28	2.15	4.49	4.24	6.35205	0.475072	0.000334611	0.00728527	0.407853	1.64037	0.387685	0.567995	0.267879	1.22548	1.90402	1.7916	4	9	3	21	41	47
c116253_g2_i1	.	.	.	.	.	.	.	0.11	0.22	0.22	1.77	1.02	1.37	6.33992	-0.875609	0.00141874	0.0211852	0.146015	0.778511	0.107116	0.146934	0.183994	0.967872	0.618364	0.749297	1	2	2	15	8	13
c135436_g1_i1	UNIPROTKB|I1N7F0 - symbol:GLYMA_19G076200 "Uncharacterized protein" species:3847 "Glycine max" [GO:0004568 "chitinase activity" evidence=IBA] [GO:0005576 "extracellular region" evidence=IBA] [GO:0006032 "chitin catabolic process" evidence=IBA] [GO:0008061 "chitin binding" evidence=IBA] InterPro:IPR001223 InterPro:IPR001579 Pfam:PF00704 PROSITE:PS01095 GO:GO:0005576 GO:GO:0005975 InterPro:IPR01785…	sp|P29061|CHIB_TOBAC Basic endochitinase OS=Nicotiana tabacum PE=2 SV=1	AAP68451.1 chitinase class III-1 [Medicago truncatula]	G7KNL2_MEDTR/28-289 G7KNL2.1 PF00704.25;Glyco_hydro_18;	3847.GLYMA19G22510.1	XM_003618769 Medicago truncatula chitinase mRNA	mtr:MTR_6g023340 chitinase	3.26	14.8	0.06	4.19	35.36	82.18	6.33831	4.40001	0.0141763	0.109154	2.08543	4.51731	2.36792	3.79344	0.0949281	2.28911	5.06937	6.19344	54	240	1	61	487	1378
c82912_g1_i1	.	.	AES79706.1 hypothetical protein MTR_7g071570 [Medicago truncatula]	.	3847.GLYMA09G41615.1	.	mtr:MTR_7g071570 hypothetical protein	1.1	0.74	0.28	6.47	3.08	6.79	6.31735	1.02197	0.000472649	0.00933561	0.575835	2.05	0.944766	0.514859	0.267879	2.32625	1.52254	2.30121	12	8	3	63	28	75
c140725_g1_i1	.	.	.	.	.	.	.	0.07	0.36	0.07	1.77	0.68	1.26	6.31712	-0.552475	0.00175058	0.0247184	0.181546	0.946947	0.107116	0.342594	0.0949281	1.26428	0.618364	0.958202	1	5	1	22	8	18
c128737_g1_i1	.	.	.	.	.	AC229696 Medicago truncatula clone mth2-20h11, complete sequence	.	0.08	0.24	0.24	1.24	2.27	0.7	6.28542	-0.530019	0.00166557	0.0238027	0.196713	0.95294	0.107116	0.215145	0.267879	0.920082	1.3815	0.557232	1	3	3	14	24	9
c133903_g1_i1	UNIPROTKB|K7LG70 - symbol:GLYMA_09G261200 "Uncharacterized protein" species:3847 "Glycine max" [GO:0005509 "calcium ion binding" evidence=IBA] [GO:0005544 "calcium-dependent phospholipid binding" evidence=IBA] [GO:0005886 "plasma membrane" evidence=IBA] InterPro:IPR000008 Pfam:PF00168 GO:GO:0016021 EMBL:CM000842 Proteomes:UP000008827 Gene3D:2.60.40.150 InterPro:IPR035892 SMART:SM00239 SUPFAM:SSF4…	sp|Q9FL59|FTIP1_ARATH FT-interacting protein 1 OS=Arabidopsis thaliana GN=FTIP1 PE=1 SV=1	PNX99077.1 multiple C2 and transmembrane domain-containing protein 2-like [Trifolium pratense]	G7L3K6_MEDTR/858-1013 G7L3K6.2 PF08372.7;PRT_C;	3847.GLYMA09G39690.2	XM_003623860 Medicago truncatula calcium-dependent lipid-binding (CaLB domain) family protein mRNA	mtr:MTR_7g076900 calcium-dependent lipid-binding (CaLB domain) family protein	0.48	1.32	1	1.26	14.22	4.24	6.28381	2.73293	0.00064767	0.0118512	1.45513	3.11516	1.10842	1.65273	1.60424	1.66304	4.67898	3.00347	15	40	30	34	368	134
c134534_g1_i3	UNIPROTKB|U5FLA5 - symbol:POPTR_0017s06230g "Uncharacterized protein" species:3694 "Populus trichocarpa" [GO:0044545 "NSL complex" evidence=IBA] [GO:0043995 "histone acetyltransferase activity (H4-K5 specific)" evidence=IBA] [GO:0043996 "histone acetyltransferase activity (H4-K8 specific)" evidence=IBA] [GO:0046972 "histone acetyltransferase activity (H4-K16 specific)" evidence=IBA] InterPro:IPR0…	.	GAU12073.1 hypothetical protein TSUD_00390 [Trifolium subterraneum]	G7IB01_MEDTR/90-156 G7IB01.1 PF13891.3;zf-C3Hc3H;	88036.EFJ26104	.	mtr:MTR_1g116580 DNA-binding domain protein, putative	0.03	0.03	0.14	0.6	0.16	0.75	6.27901	-0.482123	0.00524458	0.0549542	0.201584	0.954487	0.107116	0.0753367	0.422299	1.14462	0.416254	1.30259	1	1	5	19	5	28
c139983_g1_i13	TAIR|locus:2180632 - symbol:AT5G25940 "AT5G25940" species:3702 "Arabidopsis thaliana" [GO:0003674 "molecular_function" evidence=ND] [GO:0016021 "integral component of membrane" evidence=IEA] [GO:0005739 "mitochondrion" evidence=IDA] InterPro:IPR005050 TAIR:locus:2180632 GO:GO:0016021 Proteomes:UP000006548 GO:GO:0005739 EMBL:CP002688 EMBL:AF149413 EMBL:BT006144 EMBL:BT008570 EMBL:AK229683 RefSeq:N…	sp|Q02921|NO93_SOYBN Early nodulin-93 OS=Glycine max PE=2 SV=1	ANI24516.1 early nodulin 93.1 [Vicia faba] <ANI24517.1 early nodulin 93.2 [Vicia faba] <ANI24518.1 early nodulin 93.3 [Vicia faba] <ANI24520.1 early nodulin 93.5 [Vicia faba]	A0A022PQB3_ERYGU/24-101 A0A022PQB3.1 PF03386.11;ENOD93;	3847.GLYMA05G08400.2	KU973542 Vicia faba early nodulin 93.1 (ENOD93.1) mRNA, complete cds	cam:101491393 early nodulin-93-like	0.73	1.73	0.29	3.74	1.56	14.34	6.2682	1.91186	0.00179347	0.0251288	0.935588	2.47658	1.00141	1.38306	0.422299	2.23154	1.34398	3.85423	13	30	5	58	23	257
c143547_g1_i1	TAIR|locus:2044767 - symbol:AT2G34930 "AT2G34930" species:3702 "Arabidopsis thaliana" [GO:0006952 "defense response" evidence=ISS] [GO:0007165 "signal transduction" evidence=IC] [GO:0005618 "cell wall" evidence=IDA] [GO:0050832 "defense response to fungus" evidence=IMP] [GO:0002239 "response to oomycetes" evidence=IEP] Pfam:PF00560 InterPro:IPR001611 Pfam:PF13855 PROSITE:PS51450 InterPro:IPR00359…	sp|Q9LJS0|RLP42_ARATH Receptor like protein 42 OS=Arabidopsis thaliana GN=RLP42 PE=1 SV=1	GAU15417.1 hypothetical protein TSUD_44540 [Trifolium subterraneum]	G8A217_MEDTR/126-186 G8A217.1 PF13855.3;LRR_8;	3847.GLYMA10G25800.2	XM_003592245 Medicago truncatula LRR receptor-like kinase partial mRNA	mtr:MTR_1g101250 LRR receptor-like kinase	5.7	10.17	1.01	7.33	50.75	61.63	6.26465	6.37022	0.000379589	0.00797069	4.16329	6.69293	4.9059	5.16368	2.42029	4.77863	7.54192	7.75824	376	650	64	415	2771	4114
c134922_g2_i2	TAIR|locus:2183329 - symbol:AT5G07330 "AT5G07330" species:3702 "Arabidopsis thaliana" [GO:0003674 "molecular_function" evidence=ND] [GO:0008150 "biological_process" evidence=ND] [GO:0016021 "integral component of membrane" evidence=IEA] TAIR:locus:2183329 GO:GO:0016021 Proteomes:UP000006548 EMBL:CP002688 EMBL:AL163912 HOGENOM:HOG000085040 EMBL:BT010400 EMBL:AK118558 PIR:T49872 RefSeq:NP_196350.1 …	.	PNX88237.1 hypothetical protein L195_g044339 [Trifolium pratense] <PNX88631.1 hypothetical protein L195_g044740 [Trifolium pratense]	.	3847.GLYMA05G33340.1	XM_013591474 Medicago truncatula transmembrane protein, putative mRNA	mtr:MTR_8g096020 transmembrane protein, putative	0.19	3.36	0.48	7.62	12.85	5.23	6.26113	2.57477	0.000886533	0.0150364	1.12831	3.38072	0.387685	2.24868	0.748566	3.32908	4.02248	2.79061	4	70	10	142	228	113
c138119_g1_i1	TAIR|locus:2117617 - symbol:PIRL4 "plant intracellular ras group-related LRR 4" species:3702 "Arabidopsis thaliana" [GO:0005634 "nucleus" evidence=ISM] [GO:0007165 "signal transduction" evidence=IBA] [GO:0005886 "plasma membrane" evidence=IDA] InterPro:IPR001611 Pfam:PF13516 Pfam:PF13855 PROSITE:PS51450 InterPro:IPR003591 TAIR:locus:2117617 Proteomes:UP000006548 GO:GO:0005886 GO:GO:0007165 EMBL:C…	sp|Q9SVW8|PIRL4_ARATH Plant intracellular Ras-group-related LRR protein 4 OS=Arabidopsis thaliana GN=PIRL4 PE=1 SV=1	PNX98652.1 leucine-rich repeat protein shoc-2-like, partial [Trifolium pratense]	.	3847.GLYMA17G16570.1	XM_004508960 PREDICTED: Cicer arietinum plant intracellular Ras-group-related LRR protein 5-like (LOC101515603), transcript variant X1, mRNA	cam:101515603 plant intracellular Ras-group-related LRR protein 5-like	0.77	7.8	2.91	19.45	40.89	14.9	6.25963	4.65247	2.19888e-05	0.000945813	2.69912	5.32494	1.51084	3.78224	2.80427	5.11477	6.17204	4.68801	24	238	88	528	1063	473
c132937_g2_i3	TAIR|locus:2161795 - symbol:ARP8 "AT5G56180" species:3702 "Arabidopsis thaliana" [GO:0005200 "structural constituent of cytoskeleton" evidence=ISS] [GO:0005524 "ATP binding" evidence=IEA] [GO:0005730 "nucleolus" evidence=IEA] [GO:0005737 "cytoplasm" evidence=ISM;IEA] [GO:0005634 "nucleus" evidence=TAS] [GO:0030029 "actin filament-based process" evidence=TAS] InterPro:IPR001810 InterPro:IPR036047 …	sp|Q9FKT0|ARP8_ARATH Actin-related protein 8 OS=Arabidopsis thaliana GN=ARP8 PE=2 SV=1	XP_003628954.1 actin-related protein 8 [Medicago truncatula] <AET03430.1 macronuclear actin [Medicago truncatula]	G7LJD4_MEDTR/186-472 G7LJD4.1 PF00022.16;Actin;	3847.GLYMA04G17691.1	.	mtr:MTR_8g070520 macronuclear actin	0.1	1.63	0.1	1.01	7.85	3.29	6.25544	0.491722	0.00785959	0.073011	0.36519	1.50707	0.107116	0.893525	0.0949281	0.654043	2.41899	1.44817	1	16	1	9	65	33
c135417_g1_i2	UNIPROTKB|C6JRR1 - symbol:Sb0012s014620 "Putative uncharacterized protein Sb0012s014620" species:4558 "Sorghum bicolor" [GO:0000719 "photoreactive repair" evidence=IBA] [GO:0003904 "deoxyribodipyrimidine photo-lyase activity" evidence=IBA] InterPro:IPR000477 InterPro:IPR006050 Pfam:PF00875 Pfam:PF00078 InterPro:IPR014729 Gene3D:2.40.70.10 InterPro:IPR021109 SUPFAM:SSF50630 Gene3D:3.40.50.620 eggN…	sp|Q99315|YG31B_YEAST Transposon Ty3-G Gag-Pol polyprotein OS=Saccharomyces cerevisiae (strain ATCC 204508 / S288c) GN=TY3B-G PE=1 SV=3	PNX92353.1 Ty3/gypsy retrotransposon protein [Trifolium pratense]	J3NB79_ORYBR/329-426 J3NB79.1 PF00078.24;RVT_1;	4558.Sb01g009436.1	.	gmx:102666491 uncharacterized protein LOC102666491	0.06	0.28	0.06	1.93	0.11	0.74	6.24387	0.149359	0.00647354	0.0636919	0.319605	1.2211	0.206826	0.567995	0.183994	2.19184	0.263846	1.20762	2	9	2	56	3	25
c130142_g1_i1	UNIPROTKB|I1KLH6 - symbol:I1KLH6 "Uncharacterized protein" species:3847 "Glycine max" [GO:0016020 "membrane" evidence=IBA] [GO:0016709 "oxidoreductase activity, acting on paired donors, with incorporation or reduction of molecular oxygen, NAD(P)H as one donor, and incorporation of one atom of oxygen" evidence=IBA] [GO:0044550 "secondary metabolite biosynthetic process" evidence=IBA] InterPro:IPR0…	sp|Q9STK8|C71AP_ARATH Cytochrome P450 71A25 OS=Arabidopsis thaliana GN=CYP71A25 PE=2 SV=1	XP_013457720.2 cytochrome P450 71A25 [Medicago truncatula]	A0A072V0V4_MEDTR/29-494 A0A072V0V4.1 PF00067.19;p450;	3847.GLYMA07G31380.1	XM_013602270 Medicago truncatula cytochrome P450 family 71 protein mRNA	mtr:MTR_4g104610 cytochrome P450 family 71 protein	0.76	1.2	0.72	2.04	5.22	12.27	6.23081	2.72012	9.31282e-05	0.00275892	1.4692	3.3231	1.51084	1.57698	1.31977	2.19184	3.34542	4.43205	24	37	22	56	137	393
c130701_g3_i2	UNIPROTKB|I1LLA6 - symbol:GLYMA_11G152200 "Serine/threonine-protein kinase" species:3847 "Glycine max" [GO:0004674 "protein serine/threonine kinase activity" evidence=IBA] [GO:0005886 "plasma membrane" evidence=IBA] [GO:0006468 "protein phosphorylation" evidence=IBA] [GO:0006952 "defense response" evidence=IBA] [GO:0009506 "plasmodesma" evidence=IBA] InterPro:IPR000719 InterPro:IPR000858 InterPro…	sp|O81832|Y4729_ARATH G-type lectin S-receptor-like serine/threonine-protein kinase At4g27290 OS=Arabidopsis thaliana GN=At4g27290 PE=3 SV=4	GAU20892.1 hypothetical protein TSUD_120840 [Trifolium subterraneum]	I1LLA6_SOYBN/208-318 I1LLA6.2 PF00954.17;S_locus_glycop;	3847.GLYMA11G21250.1	XM_007148922 Phaseolus vulgaris hypothetical protein (PHAVU_005G030900g) mRNA, complete cds	gmx:100803275 G-type lectin S-receptor-like serine/threonine-protein kinase At4g27290	0.15	1.55	1.35	4.95	10.97	4.92	6.21847	2.17815	0.000318087	0.00701602	1.05072	3.01249	0.300088	1.38306	1.46901	2.69617	3.71231	2.62898	3	30	26	86	181	99
c138509_g3_i2	UNIPROTKB|I1NHE6 - symbol:GLYMA_20G178600 "Carboxypeptidase" species:3847 "Glycine max" [GO:0004185 "serine-type carboxypeptidase activity" evidence=IBA] [GO:0005773 "vacuole" evidence=IBA] [GO:0051603 "proteolysis involved in cellular protein catabolic process" evidence=IBA] InterPro:IPR001563 Pfam:PF00450 PRINTS:PR00724 InterPro:IPR018202 InterPro:IPR029058 GO:GO:0005773 Proteomes:UP000008827 G…	sp|Q9SFB5|SCP27_ARATH Serine carboxypeptidase-like 27 OS=Arabidopsis thaliana GN=SCPL27 PE=2 SV=1	XP_003591950.1 serine carboxypeptidase-like 27 [Medicago truncatula] <AES62201.1 serine carboxypeptidase-like protein [Medicago truncatula]	G7I9K4_MEDTR/37-484 G7I9K4.2 PF00450.19;Peptidase_S10;	3847.GLYMA20G31890.1	XM_003591902 Medicago truncatula serine carboxypeptidase-like protein mRNA	mtr:MTR_1g095560 serine carboxypeptidase-like protein	5.77	16.39	5.25	41.36	58.59	88.7	6.2178	5.93606	1.38261e-08	3.20209e-06	4.06389	6.67039	3.87961	4.77476	3.53728	6.15829	6.66207	7.19081	178	492	156	1105	1499	2770
c137493_g2_i1	TAIR|locus:2204813 - symbol:AT1G02190 "AT1G02190" species:3702 "Arabidopsis thaliana" [GO:0003824 "catalytic activity" evidence=ISS] [GO:0006629 "lipid metabolic process" evidence=IBA] InterPro:IPR006694 Pfam:PF04116 TAIR:locus:2204813 GO:GO:0016021 EMBL:CP002684 Proteomes:UP000006548 GO:GO:0005789 GO:GO:0016491 GO:GO:0005506 GO:GO:0006629 GO:GO:0008610 EMBL:U89959 InterPro:IPR021940 Pfam:PF12076…	sp|F4HVY0|CER1_ARATH Protein ECERIFERUM 1 OS=Arabidopsis thaliana GN=CER1 PE=1 SV=1	XP_003626834.1 protein ECERIFERUM 1 [Medicago truncatula] <AET01310.1 fatty acid hydroxylase superfamily protein [Medicago truncatula]	G7LDH6_MEDTR/451-614 G7LDH6.1 PF12076.5;Wax2_C;	3847.GLYMA07G12741.1	XM_003626786 Medicago truncatula fatty acid hydroxylase superfamily protein mRNA	mtr:MTR_8g009560 fatty acid hydroxylase superfamily protein	17.86	22.73	13.44	204.12	105.75	80.89	6.21294	7.33595	6.05895e-09	1.66431e-06	5.49282	8.00623	5.774	5.56099	5.14348	8.77835	7.84446	7.39588	697	862	505	6874	3421	3196
c140019_g1_i3	.	.	XP_013444919.1 uncharacterized protein LOC25502311 [Medicago truncatula] <KEH18944.1 C2 domain protein [Medicago truncatula]	A0A072TN82_MEDTR/8-115 A0A072TN82.1 PF00168.27;C2;	3847.GLYMA07G08280.1	XM_013589465 Medicago truncatula C2 domain protein mRNA	mtr:MTR_8g432480 C2 domain protein	0.1	0.27	0.38	0.18	3.09	2.23	6.20813	0.304548	0.00533325	0.0556235	0.370399	1.35025	0.206826	0.342594	0.561776	0.252404	2.09683	1.70153	2	5	7	3	49	43
c129577_g1_i1	UNIPROTKB|K7LN57 - symbol:K7LN57 "Uncharacterized protein" species:3847 "Glycine max" [GO:0016020 "membrane" evidence=IBA] [GO:0016709 "oxidoreductase activity, acting on paired donors, with incorporation or reduction of molecular oxygen, NAD(P)H as one donor, and incorporation of one atom of oxygen" evidence=IBA] [GO:0042343 "indole glucosinolate metabolic process" evidence=IBA] [GO:0044550 "sec…	sp|Q6WNQ8|C81E8_MEDTR Cytochrome P450 81E8 OS=Medicago truncatula GN=CYP81E8 PE=2 SV=1	XP_003611660.2 cytochrome P450 81E8-like [Medicago truncatula]	G7K581_MEDTR/32-481 G7K581.1 PF00067.19;p450;	3847.GLYMA11G05532.1	XM_003611612 Medicago truncatula cytochrome P450 family protein mRNA	mtr:MTR_5g016440 cytochrome P450 family protein	0.92	2.38	8.22	18.6	25.82	39.63	6.20691	4.59035	4.26566e-05	0.00154552	2.54831	5.34283	1.54934	2.13002	3.96556	4.85369	5.31702	5.85779	25	63	215	438	581	1088
c132448_g2_i1	TAIR|locus:2198230 - symbol:AT1G01800 species:3702 "Arabidopsis thaliana" [GO:0005737 "cytoplasm" evidence=ISM] [GO:0016491 "oxidoreductase activity" evidence=ISS] [GO:0009505 "plant-type cell wall" evidence=IDA] Pfam:PF00106 InterPro:IPR002347 TAIR:locus:2198230 EMBL:CP002684 Proteomes:UP000006548 InterPro:IPR036291 SUPFAM:SSF51735 eggNOG:COG1028 PRINTS:PR00081 PRINTS:PR00080 GO:GO:0009505 React…	sp|Q9M2E2|SDR1_ARATH (+)-neomenthol dehydrogenase OS=Arabidopsis thaliana GN=SDR1 PE=1 SV=1	XP_003614999.1 (+)-neomenthol dehydrogenase [Medicago truncatula] <AES97957.1 NAD(P)-binding rossmann-fold protein [Medicago truncatula]	G7KA55_MEDTR/7-177 G7KA55.1 PF00106.22;adh_short;	3847.GLYMA07G08050.1	XM_003614951 Medicago truncatula NAD(P)-binding rossmann-fold protein mRNA	mtr:MTR_5g062280 NAD(P)-binding rossmann-fold protein	0.61	3.07	0.89	3.31	17.79	9.43	6.20336	2.69983	0.000247564	0.0059002	1.37027	3.33543	0.944766	2.05756	1.1085	2.21183	4.35512	3.43935	12	59	17	57	291	188
c117774_g1_i1	.	.	.	.	.	.	.	0.71	1.04	0.36	4.65	4.64	6.44	6.19079	-0.706048	0.00101368	0.0165947	0.1723	0.874821	0.206826	0.215145	0.0949281	0.870655	0.795607	0.958202	2	3	1	13	11	18
c133789_g2_i1	.	.	AFK48731.1 unknown [Medicago truncatula]	.	.	.	mtr:MTR_1g098460 AP2 domain class transcription factor	0.46	4.35	5.5	23.93	28.57	17.93	6.16816	3.32346	8.26496e-05	0.00252906	1.69179	4.14284	0.548376	2.00072	2.52628	4.22628	4.45089	3.75136	6	56	70	278	312	238
c132952_g1_i1	UNIPROTKB|Q9FRV1 - symbol:rsca "Basic endochitinase A" species:4550 "Secale cereale" [GO:0004568 "chitinase activity" evidence=IDA] [GO:0005576 "extracellular region" evidence=IC] [GO:0008061 "chitin binding" evidence=IDA] [GO:0016998 "cell wall macromolecule catabolic process" evidence=IDA] [GO:0050832 "defense response to fungus" evidence=IDA] InterPro:IPR000726 InterPro:IPR001002 InterPro:IPR0…	sp|P21226|CHI2_PEA Endochitinase A2 OS=Pisum sativum GN=CHI2 PE=1 SV=2	GAU33674.1 hypothetical protein TSUD_310820 [Trifolium subterraneum]	B9H1P7_POPTR/74-304 B9H1P7.1 PF00182.16;Glyco_hydro_19;	3694.POPTR_0004s18870.1	NM_001278977 Cicer arietinum endochitinase A2-like (LOC101513497), mRNA	cam:101513497 endochitinase A2-like	0.64	1.62	0.1	1.24	9.87	4.97	6.16373	1.84033	0.00282494	0.0346308	0.875525	2.50895	1.00141	1.44118	0.183994	1.26428	3.59741	2.66517	13	32	2	22	166	102
c133082_g1_i5	.	.	.	.	.	.	.	5.75	3.34	1.08	41.14	20.06	15.95	6.16295	4.30883	2.55491e-05	0.00105515	2.44899	5.00042	3.54053	2.37332	1.43312	5.7991	4.79128	4.41089	138	78	25	858	399	387
c129836_g1_i4	TAIR|locus:2141806 - symbol:MTN1 "AT4G38800" species:3702 "Arabidopsis thaliana" [GO:0003824 "catalytic activity" evidence=ISS] [GO:0005737 "cytoplasm" evidence=ISM] [GO:0008782 "adenosylhomocysteine nucleosidase activity" evidence=IEA] [GO:0009116 "nucleoside metabolic process" evidence=IEA;ISS] [GO:0019509 "L-methionine salvage from methylthioadenosine" evidence=IEA;IDA] [GO:0008930 "methylthio…	sp|Q9T0I8|MTN1_ARATH 5'-methylthioadenosine/S-adenosylhomocysteine nucleosidase 1 OS=Arabidopsis thaliana GN=MTN1 PE=1 SV=1	GAU22126.1 hypothetical protein TSUD_310300 [Trifolium subterraneum]	G7J8G7_MEDTR/22-251 G7J8G7.1 PF01048.17;PNP_UDP_1;	3847.GLYMA04G00770.1	XM_004500688 PREDICTED: Cicer arietinum 5'-methylthioadenosine/S-adenosylhomocysteine nucleosidase 2-like (LOC101501070), mRNA	mtr:MTR_3g117700 5'-methylthioadenosine/S-adenosylhomocysteine nucleosidase	0.72	1.23	0.88	5.6	8.74	5.76	6.14623	2.78371	1.42277e-06	0.00011432	1.52599	3.62917	1.47128	1.60268	1.50402	3.43489	4.03431	3.4183	23	38	27	154	230	185
c110420_g1_i1	UNIPROTKB|I1MF31 - symbol:GLYMA_15G093900 "Uncharacterized protein" species:3847 "Glycine max" [GO:0009416 "response to light stimulus" evidence=IBA] [GO:0045487 "gibberellin catabolic process" evidence=IBA] [GO:0052634 "C-19 gibberellin 2-beta-dioxygenase activity" evidence=IBA] InterPro:IPR005123 Pfam:PF03171 PROSITE:PS51471 GO:GO:0046872 Proteomes:UP000008827 GO:GO:0009416 eggNOG:KOG0143 eggNO…	sp|Q9XG83|G2OX_PHACN Gibberellin 2-beta-dioxygenase OS=Phaseolus coccineus GN=GA2OX1 PE=2 SV=1	XP_003593922.1 gibberellin 2-beta-dioxygenase [Medicago truncatula] <AES64173.1 plant gibberellin 2-oxidase [Medicago truncatula]	I1M1F8_SOYBN/176-280 I1M1F8.1 PF03171.17;2OG-FeII_Oxy;	3847.GLYMA15G10070.1	XM_003593874 Medicago truncatula plant gibberellin 2-oxidase mRNA	mtr:MTR_2g019370 plant gibberellin 2-oxidase	0.4	0.46	0.36	4.15	1.55	3.14	6.14063	1.01471	0.000233655	0.00565455	0.607573	2.02481	0.692949	0.567995	0.561776	2.49884	1.45375	2.12184	8	9	7	73	26	64
c122132_g1_i1	UNIPROTKB|Q9LEH3 - symbol:pod "Peroxidase 15" species:4120 "Ipomoea batatas" [GO:0004601 "peroxidase activity" evidence=IDA] [GO:0020037 "heme binding" evidence=IDA] InterPro:IPR000823 InterPro:IPR002016 InterPro:IPR010255 InterPro:IPR019794 InterPro:IPR033905 Pfam:PF00141 PRINTS:PR00458 PRINTS:PR00461 PROSITE:PS00436 PROSITE:PS50873 GO:GO:0005576 GO:GO:0006979 GO:GO:0046872 GO:GO:0020037 GO:GO:0…	sp|Q9LEH3|PER15_IPOBA Peroxidase 15 OS=Ipomoea batatas GN=pod PE=1 SV=1	BAC81650.1 peroxidase, partial [Pisum sativum]	A0A072VFU7_MEDTR/45-294 A0A072VFU7.1 PF00141.20;peroxidase;	3847.GLYMA09G02600.1	AB193820 Pisum sativum mRNA for peroxidase, complete cds, clone:PsPOX29	cam:105851861 peroxidase; peroxidase 15-like	0.38	0.39	0.49	2.45	1.95	4.9	6.1263	0.225907	0.000696882	0.012538	0.36342	1.43152	0.387685	0.280276	0.422299	1.30205	1.09569	1.89681	4	4	5	23	17	52
c98540_g1_i1	TAIR|locus:4515103014 - symbol:AT3G03341 "AT3G03341" species:3702 "Arabidopsis thaliana" [GO:0016021 "integral component of membrane" evidence=IEA] TAIR:locus:4515103014 GO:GO:0016021 Proteomes:UP000006548 EMBL:CP002686 EMBL:DQ487670 RefSeq:NP_001118559.1 UniGene:At.70470 EnsemblPlants:AT3G03341.1 GeneID:6240770 Gramene:AT3G03341.1 KEGG:ath:AT3G03341 Araport:AT3G03341 eggNOG:ENOG410J0QU eggNOG:EN…	.	XP_014495693.2 uncharacterized protein LOC106757537 [Vigna radiata var. radiata]	.	3847.GLYMA11G33936.1	XM_013605195 Medicago truncatula cold-regulated protein, putative mRNA	vra:106757537 uncharacterized protein LOC106757537	11.79	4.3	2.04	59.82	28.8	50.61	6.1201	3.42253	0.000104159	0.00301537	1.74503	4.19994	2.88695	1.38306	0.965079	4.67086	3.62114	4.30782	83	30	14	384	169	359
c127632_g4_i1	.	.	.	.	.	KC189947 Vicia faba mitochondrion, complete genome	.	0.12	0.25	0.25	0.95	3.1	0.61	6.10254	-0.92246	0.00655238	0.0642803	0.146015	0.711221	0.107116	0.146934	0.183994	0.532179	1.26587	0.335612	1	2	2	7	21	5
c117953_g1_i1	UNIPROTKB|I1JER4 - symbol:GLYMA_02G130200 "Uncharacterized protein" species:3847 "Glycine max" [GO:0005802 "trans-Golgi network" evidence=IBA] [GO:0005886 "plasma membrane" evidence=IBA] InterPro:IPR004342 Pfam:PF03124 PROSITE:PS51380 InterPro:IPR004331 GO:GO:0016021 GO:GO:0005886 Proteomes:UP000008827 GO:GO:0005802 PROSITE:PS51382 Pfam:PF03105 eggNOG:KOG1162 eggNOG:COG5409 OrthoDB:EOG093603DB CD…	sp|Q93ZF5|PHO11_ARATH Phosphate transporter PHO1 homolog 1 OS=Arabidopsis thaliana GN=PHO1-H1 PE=2 SV=1	XP_013446199.1 phosphate transporter PHO1 homolog 1 [Medicago truncatula] <KEH20226.1 phosphate transporter PHO1-like protein [Medicago truncatula]	I1JER4_SOYBN/432-766 I1JER4.2 PF03124.11;EXS;	3847.GLYMA02G14440.1	XM_013590745 Medicago truncatula phosphate transporter PHO1-like protein mRNA	mtr:MTR_8g069955 phosphate transporter PHO1-like protein	1.42	1.62	1.07	7.8	6.68	15.21	6.07919	3.86871	1.23533e-07	1.7166e-05	2.3316	4.61151	2.60569	2.29669	2.09241	4.38431	4.18516	5.26505	66	73	48	312	257	715
c98489_g1_i1	.	.	.	.	.	KJ569142 Pisum sativum non-specific lipid transfer protein 2 precursor, mRNA, complete cds	.	38.29	16.01	12.49	241.22	88.06	142.04	6.07349	2.82276	0.000163457	0.00431587	1.46091	3.52493	2.23251	1.08797	1.06226	4.45309	2.85218	3.2695	48	21	16	328	93	165
c138350_g1_i2	TAIR|locus:2121387 - symbol:NAC073 "NAC domain containing protein 73" species:3702 "Arabidopsis thaliana" [GO:0005634 "nucleus" evidence=ISM;IDA] [GO:0006351 "transcription, DNA-templated" evidence=IEA] [GO:0007275 "multicellular organism development" evidence=ISS] [GO:0003700 "DNA binding transcription factor activity" evidence=ISS] [GO:0045893 "positive regulation of transcription, DNA-template…	sp|O49459|NAC73_ARATH NAC domain-containing protein 73 OS=Arabidopsis thaliana GN=NAC073 PE=2 SV=1	XP_013456941.1 NAC domain-containing protein 10 [Medicago truncatula] <KEH30972.1 NAC transcription factor-like protein [Medicago truncatula]	G7LJA4_MEDTR/69-208 G7LJA4.1 PF02365.12;NAM;	3847.GLYMA07G32250.1	XM_013601487 Medicago truncatula NAC transcription factor-like protein mRNA	mtr:MTR_4g088245 NAC transcription factor-like protein	0.28	0.29	0.17	0.78	3.62	0.91	6.07246	0.619588	0.00196327	0.0269015	0.47644	1.5962	0.622473	0.459692	0.347154	1.05895	2.58901	1.14065	7	7	4	17	75	23
c131837_g1_i2	UNIPROTKB|K7LH68 - symbol:K7LH68 "Uncharacterized protein" species:3847 "Glycine max" [GO:0003333 "amino acid transmembrane transport" evidence=IBA] [GO:0005886 "plasma membrane" evidence=IBA] [GO:0015171 "amino acid transmembrane transporter activity" evidence=IBA] GO:GO:0016021 Proteomes:UP000008827 GO:GO:0015171 eggNOG:KOG1303 eggNOG:COG0814 InterPro:IPR013057 Pfam:PF01490 GO:GO:0003333 OMA:HY…	sp|F4HW02|GAT1_ARATH GABA transporter 1 OS=Arabidopsis thaliana GN=GAT1 PE=1 SV=1	XP_013468575.1 GABA transporter 1 [Medicago truncatula] <KEH42612.1 transmembrane amino acid transporter family protein [Medicago truncatula]	A0A072VL89_MEDTR/23-425 A0A072VL89.1 PF01490.15;Aa_trans;	3847.GLYMA10G03800.2	XM_013613121 Medicago truncatula transmembrane amino acid transporter family protein mRNA	mtr:MTR_1g070470 transmembrane amino acid transporter family protein	0.32	1.81	0.26	1.33	6.68	7.5	6.06172	2.22468	0.00118948	0.018646	1.0602	2.89783	0.760143	1.85867	0.561776	1.60377	3.49842	3.59129	9	49	7	32	154	211
c126941_g1_i2	TAIR|locus:2142768 - symbol:GUS2 "AT5G07830" species:3702 "Arabidopsis thaliana" [GO:0004566 "beta-glucuronidase activity" evidence=ISS;IDA] [GO:0005576 "extracellular region" evidence=ISM;IEA] [GO:0005765 "lysosomal membrane" evidence=IEA] [GO:0005618 "cell wall" evidence=IDA] [GO:0009505 "plant-type cell wall" evidence=IDA] [GO:0009826 "unidimensional cell growth" evidence=IMP] InterPro:IPR0051…	sp|Q9FF10|HPSE1_ARATH Heparanase-like protein 1 OS=Arabidopsis thaliana GN=At5g07830 PE=2 SV=1	PNY07743.1 heparanase-like protein 1-like [Trifolium pratense]	A0A096SGV7_MAIZE/49-138 A0A096SGV7.1 PF03662.11;Glyco_hydro_79n;	3847.GLYMA17G08444.1	XM_004508644 PREDICTED: Cicer arietinum heparanase-like protein 1 (LOC101493679), transcript variant X5, mRNA	cam:101493679 heparanase-like protein 1	0.14	0.79	0.29	1.68	2.8	3.84	6.03314	0.463456	0.000582065	0.0108783	0.407571	1.62111	0.206826	0.668732	0.347154	1.22548	1.68142	1.95644	2	11	4	21	33	55
c143650_g2_i4	TAIR|locus:2162007 - symbol:MRF1 "MA3 domain-containing translation regulatory factor 1" species:3702 "Arabidopsis thaliana" [GO:0005634 "nucleus" evidence=ISM] [GO:0016853 "isomerase activity" evidence=IEA] [GO:0005515 "protein binding" evidence=IPI] [GO:0005829 "cytosol" evidence=IDA] [GO:0009646 "response to absence of light" evidence=IEP] [GO:0090549 "response to carbon starvation" evidence=I…	.	XP_008799936.1 PREDICTED: uncharacterized protein LOC103714460 [Phoenix dactylifera]	G7JNQ7_MEDTR/287-398 G7JNQ7.2 PF02847.14;MA3;	59689.fgenesh2_kg.8__2319__AT5G63190.2	.	pda:103714460 MA3 DOMAIN-CONTAINING TRANSLATION REGULATORY FACTOR 1-like	0.18	0.92	0.98	6.23	5.13	2.66	6.03068	1.79245	0.000248954	0.0059225	0.906242	2.68408	0.387685	1.05112	1.27992	3.1229	2.87867	2.05066	4	20	21	121	95	60
c129079_g2_i7	.	.	.	.	.	.	.	0.57	0.72	0.58	7.32	0.34	5.5	5.98603	0.188146	0.0080481	0.0741499	0.359144	1.26164	0.387685	0.342594	0.347154	1.99831	0.181145	1.60546	4	5	4	47	2	39
c145583_g1_i3	ZFIN|ZDB-GENE-131127-504 - symbol:si:ch211-149k12.3 "si:ch211-149k12.3" species:7955 "Danio rerio" [GO:0003964 "RNA-directed DNA polymerase activity" evidence=IBA] InterPro:IPR000477 InterPro:IPR005135 Pfam:PF03372 Pfam:PF00078 ZFIN:ZDB-GENE-131127-504 Proteomes:UP000000437 Gene3D:3.60.10.10 InterPro:IPR036691 SUPFAM:SSF56219 PROSITE:PS50878 EMBL:AL929195 PaxDb:A0A0R4ISL7 Ensembl:ENSDART000001633…	sp|P14381|YTX2_XENLA Transposon TX1 uncharacterized 149 kDa protein OS=Xenopus laevis PE=4 SV=1	GAU48536.1 hypothetical protein TSUD_282880 [Trifolium subterraneum]	Q75GM6_ORYSJ/1122-1381 Q75GM6.1 PF00078.24;RVT_1;	3694.POPTR_0014s18180.1	.	soe:110792319 uncharacterized protein LOC110792319	0.02	0.05	0.04	0.21	0.06	0.53	5.96357	-0.275573	0.00464749	0.0501772	0.251661	1.0115	0.206826	0.280276	0.267879	0.967872	0.342062	1.72458	2	4	3	15	4	44
c145772_g2_i3	ASPGD|ASPL0000335979 - symbol:AO090005001597 species:5062 "Aspergillus oryzae" [GO:0005737 "cytoplasm" evidence=IEA] [GO:0015074 "DNA integration" evidence=IEA] [GO:0006278 "RNA-dependent DNA biosynthetic process" evidence=IEA] [GO:0003964 "RNA-directed DNA polymerase activity" evidence=IEA] [GO:0003723 "RNA binding" evidence=IEA] InterPro:IPR001584 InterPro:IPR036397 Pfam:PF00665 PROSITE:PS50994…	sp|P10394|POL4_DROME Retrovirus-related Pol polyprotein from transposon 412 OS=Drosophila melanogaster GN=POL PE=3 SV=1	XP_024631674.1 uncharacterized protein LOC112419073 [Medicago truncatula]	A0A0D3A328_BRAOL/1031-1242 A0A0D3A328.1 PF00078.24;RVT_1;	39947.LOC_Os03g41624.1	AY299397 Pisum sativum clone Ps-cos14 Ogre retrotransposon, partial sequence	bvg:104894399 uncharacterized LOC104894399	0.01	0.07	0.02	0.31	0.21	0.16	5.9623	-0.21078	0.000898381	0.0151697	0.250267	1.16764	0.107116	0.459692	0.183994	1.44399	1.14016	0.918771	1	7	2	27	18	17
c127666_g1_i2	TAIR|locus:2018052 - symbol:WRKY6 "AT1G62300" species:3702 "Arabidopsis thaliana" [GO:0003700 "DNA binding transcription factor activity" evidence=ISS;IMP] [GO:0005634 "nucleus" evidence=ISM;IEA] [GO:0006351 "transcription, DNA-templated" evidence=IEA] [GO:0006355 "regulation of transcription, DNA-templated" evidence=ISS] [GO:0009873 "ethylene-activated signaling pathway" evidence=IEA] [GO:004356…	sp|Q9C519|WRKY6_ARATH WRKY transcription factor 6 OS=Arabidopsis thaliana GN=WRKY6 PE=1 SV=1	AES92660.1 WRKY1b transcription factor [Medicago truncatula]	I1MFJ2_SOYBN/345-403 I1MFJ2.2 PF03106.12;WRKY;	3847.GLYMA09G00820.1	XM_003610415 Medicago truncatula WRKY1b transcription factor partial mRNA	mtr:MTR_4g132430 WRKY1b transcription factor	0.06	0.45	0.26	0.65	1.31	3.16	5.95647	0.901768	0.00162357	0.0233153	0.547118	1.83994	0.206826	0.807764	0.626764	1.10242	1.74037	2.67704	2	14	8	18	35	103
c126470_g1_i1	.	.	.	.	.	.	.	0.18	0.28	0.38	1.24	3.33	1.46	5.94045	-0.277961	0.00132607	0.0201452	0.256375	1.0953	0.206826	0.215145	0.347154	0.819474	1.5882	0.878232	2	3	4	12	30	16
c129340_g1_i2	UNIPROTKB|C6T357 - symbol:GLYMA_01G236500 "Uncharacterized protein" species:3847 "Glycine max" [GO:0006474 "N-terminal protein amino acid acetylation" evidence=IBA] [GO:0008080 "N-acetyltransferase activity" evidence=IBA] InterPro:IPR000182 Pfam:PF13302 PROSITE:PS51186 Proteomes:UP000008827 GO:GO:0008080 InterPro:IPR016181 SUPFAM:SSF55729 eggNOG:COG1670 EMBL:CM000834 OrthoDB:EOG09360RKS eggNOG:EN…	sp|P05332|YP20_BACLI Uncharacterized N-acetyltransferase p20 OS=Bacillus licheniformis GN=p20 PE=4 SV=1	XP_004511372.2 PREDICTED: protein NETWORKED 1A-like [Cicer arietinum]	G7K3P2_MEDTR/21-160 G7K3P2.1 PF13302.4;Acetyltransf_3;	3847.GLYMA01G44690.1	AC146852 Medicago truncatula clone mth2-58k21, complete sequence	cam:101514530 protein NETWORKED 1A-like	1.16	5.48	3.34	9.34	20.94	35.5	5.93261	3.4434	2.43238e-05	0.00101658	1.94639	4.11423	1.25539	2.44609	2.1377	3.18487	4.24746	4.91037	18	83	50	127	269	555
c139093_g5_i4	TAIR|locus:2175856 - symbol:REV "AT5G60690" species:3702 "Arabidopsis thaliana" [GO:0003677 "DNA binding" evidence=ISS] [GO:0003700 "DNA binding transcription factor activity" evidence=ISS] [GO:0005634 "nucleus" evidence=ISM;ISS;IDA] [GO:0006351 "transcription, DNA-templated" evidence=IEA] [GO:0006355 "regulation of transcription, DNA-templated" evidence=IEA;ISS] [GO:0008289 "lipid binding" evide…	sp|A2XK30|HOX32_ORYSI Homeobox-leucine zipper protein HOX32 OS=Oryza sativa subsp. indica GN=HOX32 PE=2 SV=1	XP_003597252.1 homeobox-leucine zipper protein REVOLUTA [Medicago truncatula] <AES67503.1 class III homeodomain leucine zipper protein [Medicago truncatula]	A0A072V112_MEDTR/49-200 A0A072V112.1 PF00106.22;adh_short;	4641.GSMUA_Achr5P02420_001	XM_013602321 Medicago truncatula NAD(P)-binding rossmann-fold protein mRNA	mtr:MTR_2g094520 class III homeodomain leucine zipper protein	1.35	0.32	0.16	2.78	9.65	1.57	5.92739	1.01565	0.00710409	0.0681918	0.557438	1.85416	1.20804	0.280276	0.183994	1.5732	2.95532	1.03397	17	4	2	31	101	20
c133130_g3_i2	.	.	.	.	.	.	.	0.37	0.73	0.19	5.72	1.97	1.09	5.92098	-0.602097	0.00556198	0.0573007	0.19401	0.861408	0.206826	0.280276	0.0949281	1.51004	0.679896	0.39429	2	4	1	29	9	6
c118729_g1_i1	TAIR|locus:505006663 - symbol:AT5G38195 species:3702 "Arabidopsis thaliana" [GO:0005576 "extracellular region" evidence=ISM] [GO:0006508 "proteolysis" evidence=IEA] [GO:0006869 "lipid transport" evidence=IEA;ISS] [GO:0008233 "peptidase activity" evidence=IEA] [GO:0008289 "lipid binding" evidence=ISS] InterPro:IPR033872 TAIR:locus:505006663 Proteomes:UP000006548 EMBL:CP002688 InterPro:IPR036312 In…	sp|P82353|NLTP2_PRUAR Non-specific lipid-transfer protein 2 OS=Prunus armeniaca PE=1 SV=1	XP_013447476.1 non-specific lipid-transfer protein 2 [Medicago truncatula] <KEH21557.1 Nodule Cysteine-Rich (NCR) secreted peptide [Medicago truncatula]	A0A072TVT5_MEDTR/10-98 A0A072TVT5.1 PF14368.3;LTP_2;	3847.GLYMA05G09160.1	.	mtr:MTR_7g007440 Nodule Cysteine-Rich (NCR) secreted peptide	3.84	7.92	2.24	5.27	50.66	37.56	5.90671	3.58844	0.000281103	0.00640277	2.07829	3.98016	2.1844	2.58146	1.46901	2.19184	5.11742	4.6312	46	93	26	56	504	454
c106709_g1_i1	UNIPROTKB|I1LHE5 - symbol:GLYMA_11G055700 "Zeaxanthin epoxidase, chloroplastic" species:3847 "Glycine max" [GO:0004497 "monooxygenase activity" evidence=IBA] [GO:0044550 "secondary metabolite biosynthetic process" evidence=IBA] InterPro:IPR000253 InterPro:IPR002938 InterPro:IPR008984 InterPro:IPR017079 Pfam:PF00498 Pfam:PF01494 PIRSF:PIRSF036989 PROSITE:PS50006 SMART:SM00240 UniPathway:UPA00090 G…	sp|O81360|ABA2_PRUAR Zeaxanthin epoxidase, chloroplastic OS=Prunus armeniaca PE=2 SV=1	GAU17346.1 hypothetical protein TSUD_232220 [Trifolium subterraneum]	.	3847.GLYMA11G05960.1	XM_013598044 Medicago truncatula zeaxanthin epoxidase mRNA	aprc:113868826 zeaxanthin epoxidase, chloroplastic-like isoform X1	3.59	1.8	1.22	15.15	20.54	11.72	5.9017	1.45013	0.000314951	0.00695986	0.772369	2.4179	1.25539	0.567995	0.493722	2.46593	2.75546	2.0323	18	9	6	71	86	59
c129328_g3_i1	UNIPROTKB|I1J5E3 - symbol:GLYMA_01G036000 "Glycosyltransferase" species:3847 "Glycine max" [GO:0009813 "flavonoid biosynthetic process" evidence=IBA] [GO:0043231 "intracellular membrane-bounded organelle" evidence=IBA] [GO:0052696 "flavonoid glucuronidation" evidence=IBA] [GO:0080043 "quercetin 3-O-glucosyltransferase activity" evidence=IBA] [GO:0080044 "quercetin 7-O-glucosyltransferase activity…	sp|O48676|U74B1_ARATH UDP-glycosyltransferase 74B1 OS=Arabidopsis thaliana GN=UGT74B1 PE=1 SV=1	PNX95999.1 UDP-glycosyltransferase 74B1-like protein [Trifolium pratense]	G7K464_MEDTR/13-434 G7K464.1 PF00201.15;UDPGT;	3847.GLYMA01G04250.1	XM_003613303 Medicago truncatula UDP-glucosyltransferase family protein mRNA	mtr:MTR_5g035580 UDP-glucosyltransferase family protein	0.26	0.6	0.33	4.12	1.64	2.31	5.89601	0.549443	0.000531636	0.0101856	0.459326	1.66222	0.387685	0.567995	0.422299	2.19184	1.26587	1.52896	4	9	5	56	21	36
c131059_g4_i1	UNIPROTKB|K7LMM0 - symbol:GLYMA_11G020300 "Uncharacterized protein" species:3847 "Glycine max" [GO:0005634 "nucleus" evidence=IBA] [GO:0008568 "microtubule-severing ATPase activity" evidence=IBA] [GO:0031122 "cytoplasmic microtubule organization" evidence=IBA] InterPro:IPR003959 InterPro:IPR003960 Pfam:PF00004 PROSITE:PS00674 InterPro:IPR003593 InterPro:IPR027417 SUPFAM:SSF52540 GO:GO:0005634 GO:…	sp|Q6NW58|SPAST_DANRE Spastin OS=Danio rerio GN=spast PE=2 SV=2	XP_004511541.1 PREDICTED: ribosome biogenesis ATPase RIX7-like isoform X1 [Cicer arietinum]	A0A087GAI7_ARAAL/556-687 A0A087GAI7.1 PF00004.26;AAA;	3847.GLYMA11G02270.2	XM_004511485 PREDICTED: Cicer arietinum ribosome biogenesis ATPase RIX7-like (LOC101512789), transcript variant X2, mRNA	cam:101512789 ribosome biogenesis ATPase RIX7-like	0.17	0.4	0.64	3.51	2.22	2.54	5.89358	0.774849	0.000456098	0.00908465	0.521865	1.8742	0.300088	0.459692	0.805816	2.17158	1.68142	1.7696	3	7	11	55	33	46
c119807_g1_i1	TAIR|locus:2083293 - symbol:AT3G52790 "AT3G52790" species:3702 "Arabidopsis thaliana" [GO:0003674 "molecular_function" evidence=ND] [GO:0016021 "integral component of membrane" evidence=IEA] [GO:0016998 "cell wall macromolecule catabolic process" evidence=ISS] InterPro:IPR018392 Pfam:PF01476 TAIR:locus:2083293 GO:GO:0016021 Proteomes:UP000006548 EMBL:CP002686 CDD:cd00118 Gene3D:3.10.350.10 InterP…	.	AES82004.1 peptidoglycan-binding LysM domain protein [Medicago truncatula]	I1LZI6_SOYBN/60-102 I1LZI6.1 PF01476.17;LysM;	3847.GLYMA13G21940.1	AC154034 Medicago truncatula chromosome 7 BAC clone mth2-71n23, complete sequence	mtr:MTR_7g104250 peptidoglycan-binding LysM domain protein	0.77	1.04	0.4	4.83	5.41	4.98	5.86768	0.490575	0.000398186	0.00825118	0.443705	1.66962	0.548376	0.514859	0.267879	1.66304	1.74037	1.60546	6	8	3	34	35	39
c139512_g2_i1	TAIR|locus:2023860 - symbol:AFP2 "ABI five binding protein 2" species:3702 "Arabidopsis thaliana" [GO:0005634 "nucleus" evidence=ISM;IDA] [GO:0007165 "signal transduction" evidence=IEA] [GO:0009414 "response to water deprivation" evidence=IMP] [GO:0009737 "response to abscisic acid" evidence=IMP] [GO:0005515 "protein binding" evidence=IPI] InterPro:IPR031307 TAIR:locus:2023860 EMBL:CP002684 Prote…	sp|Q9LMX5|AFP2_ARATH Ninja-family protein AFP2 OS=Arabidopsis thaliana GN=AFP2 PE=1 SV=1	XP_024640873.1 ninja-family protein AFP1 [Medicago truncatula]	A0A072UEP6_MEDTR/320-388 A0A072UEP6.1 PF16135.2;Jas;	3847.GLYMA01G07390.1	CT573052 Medicago truncatula chromosome 5 clone mth2-60f21, COMPLETE SEQUENCE	mtr:MTR_5g045370 ninja-family protein AFP1	1.02	1.01	1.09	7.9	9.57	4.2	5.86141	2.75153	9.96209e-06	0.000509697	1.54019	3.54437	1.69382	1.3225	1.60424	3.74711	4.01056	2.87544	29	28	30	195	226	121
c130606_g2_i1	TAIR|locus:2081865 - symbol:DGAT2 "AT3G51520" species:3702 "Arabidopsis thaliana" [GO:0004144 "diacylglycerol O-acyltransferase activity" evidence=ISS;IDA] [GO:0006071 "glycerol metabolic process" evidence=IEA] [GO:0009507 "chloroplast" evidence=ISM] [GO:0016021 "integral component of membrane" evidence=IEA] [GO:0019432 "triglyceride biosynthetic process" evidence=IEA;IDA] [GO:0005789 "endoplasmi…	sp|K7K424|DAT2D_SOYBN Diacylglycerol O-acyltransferase 2D OS=Glycine max GN=DGAT2D PE=1 SV=1	XP_004509475.1 PREDICTED: diacylglycerol O-acyltransferase 2-like [Cicer arietinum]	I1L4N0_SOYBN/60-336 I1L4N0.1 PF03982.10;DAGAT;	3847.GLYMA09G32790.1	XM_004509418 PREDICTED: Cicer arietinum diacylglycerol O-acyltransferase 2-like (LOC101501115), mRNA	cam:101501115 diacylglycerol O-acyltransferase 2-like	3.29	34.12	15.83	84.71	113.38	133.12	5.86101	6.44008	6.1683e-06	0.000358901	4.35907	7.20013	2.85657	5.48877	4.73187	6.86551	7.28529	7.44961	81	819	376	1814	2317	3318
c125837_g2_i1	UNIPROTKB|Q9LEH3 - symbol:pod "Peroxidase 15" species:4120 "Ipomoea batatas" [GO:0004601 "peroxidase activity" evidence=IDA] [GO:0020037 "heme binding" evidence=IDA] InterPro:IPR000823 InterPro:IPR002016 InterPro:IPR010255 InterPro:IPR019794 InterPro:IPR033905 Pfam:PF00141 PRINTS:PR00458 PRINTS:PR00461 PROSITE:PS00436 PROSITE:PS50873 GO:GO:0005576 GO:GO:0006979 GO:GO:0046872 GO:GO:0020037 GO:GO:0…	sp|Q9LEH3|PER15_IPOBA Peroxidase 15 OS=Ipomoea batatas GN=pod PE=1 SV=1	BAD97437.1 peroxidase [Pisum sativum]	G7IJU6_MEDTR/41-294 G7IJU6.1 PF00141.20;peroxidase;	3847.GLYMA15G13510.1	AB193818 Pisum sativum mRNA for peroxidase, complete cds, clone:PsPOX14	mtr:MTR_2g029860 peroxidase family protein	2.03	2.7	1.73	4.07	14.86	25.7	5.84304	2.45557	0.000211243	0.0052363	1.35036	3.08749	1.47128	1.38306	1.19675	1.85317	3.37362	4.03567	23	30	19	41	140	294
c138503_g1_i5	UNIPROTKB|I1LX24 - symbol:GLYMA_13G046000 "Uncharacterized protein" species:3847 "Glycine max" [GO:0006629 "lipid metabolic process" evidence=IBA] [GO:0016020 "membrane" evidence=IBA] [GO:0016298 "lipase activity" evidence=IBA] InterPro:IPR000073 InterPro:IPR029058 InterPro:IPR022742 GO:GO:0016020 Proteomes:UP000008827 GO:GO:0006629 Gene3D:3.40.50.1820 SUPFAM:SSF53474 GO:GO:0016298 PRINTS:PR00111…	sp|Q9C942|CSE_ARATH Caffeoylshikimate esterase OS=Arabidopsis thaliana GN=CSE PE=1 SV=1	XP_003618750.1 caffeoylshikimate esterase isoform X1 [Medicago truncatula] <AES74968.1 monoglyceride lipase [Medicago truncatula]	G7KMS8_MEDTR/76-320 G7KMS8.1 PF12146.5;Hydrolase_4;	3847.GLYMA13G07630.1	XM_003618702 Medicago truncatula monoglyceride lipase mRNA	mtr:MTR_6g018490 monoglyceride lipase	0.8	2.66	1.78	5.44	16.66	12.01	5.82582	3.13878	1.33697e-05	0.000645874	1.77837	3.86041	1.30123	2.11224	1.92163	3.03589	4.52821	4.01712	19	62	41	113	330	290
c127559_g1_i1	TAIR|locus:2175289 - symbol:SUVH1 "AT5G04940" species:3702 "Arabidopsis thaliana" [GO:0000775 "chromosome, centromeric region" evidence=IEA] [GO:0005634 "nucleus" evidence=ISM;IDA] [GO:0008270 "zinc ion binding" evidence=IEA] [GO:0018024 "histone-lysine N-methyltransferase activity" evidence=IEA] [GO:0034968 "histone lysine methylation" evidence=IEA] [GO:0042054 "histone methyltransferase activit…	sp|Q9FF80|SUVH1_ARATH Histone-lysine N-methyltransferase, H3 lysine-9 specific SUVH1 OS=Arabidopsis thaliana GN=SUVH1 PE=2 SV=1	XP_024628450.1 histone-lysine N-methyltransferase, H3 lysine-9 specific SUVH1 [Medicago truncatula] <XP_024628451.1 histone-lysine N-methyltransferase, H3 lysine-9 specific SUVH1 [Medicago truncatula] <XP_024628452.1 histone-lysine N-methyltransferase, H3 lysine-9 specific SUVH1 [Medicago truncatula] <XP_024628453.1 histone-lysine N-methyltransferase, H3 lysine-9 specific SUVH1 [Medicago truncatu…	A0A072TQS3_MEDTR/222-376 A0A072TQS3.1 PF02182.14;SAD_SRA;	3847.GLYMA15G35450.1	XM_013589728 Medicago truncatula histone-lysine N-methyltransferase mRNA	mtr:MTR_8g042750 histone-lysine N-methyltransferase	0.02	0.02	0.02	0.26	0.11	0.03	5.81976	-1.44332	0.0168653	0.123614	0.0924603	0.476883	0.107116	0.0753367	0.0949281	0.870655	0.416254	0.14374	1	1	1	13	5	2
c141386_g2_i1	.	.	.	.	.	AP007290 Lotus japonicus genomic DNA, clone: LjT20H21, TM0319, complete sequence	.	0.32	0.67	0.08	5.03	0.23	1.79	5.81885	1.54089	0.00770261	0.072134	0.801942	2.07344	0.944766	1.19318	0.267879	3.49321	0.554089	2.17301	12	24	3	161	7	67
c171920_g1_i1	TAIR|locus:2012492 - symbol:APK2A "AT1G14370" species:3702 "Arabidopsis thaliana" [GO:0004675 "transmembrane receptor protein serine/threonine kinase activity" evidence=IBA] [GO:0005524 "ATP binding" evidence=IEA] [GO:0005634 "nucleus" evidence=IEA] [GO:0006468 "protein phosphorylation" evidence=IBA] [GO:0006952 "defense response" evidence=IEA] [GO:0007166 "cell surface receptor signaling pathway…	sp|O49839|PBL2_ARATH Probable serine/threonine-protein kinase PBL2 OS=Arabidopsis thaliana GN=PBL2 PE=1 SV=1	PNY02591.1 protein kinase 2B, partial [Trifolium pratense]	A0A072UVS1_MEDTR/108-389 A0A072UVS1.1 PF07714.14;Pkinase_Tyr;	3847.GLYMA13G03990.1	XM_004514521 PREDICTED: Cicer arietinum protein kinase 2A, chloroplastic-like (LOC101507485), mRNA	aprc:113854144 probable serine/threonine-protein kinase PBL2	0.62	1.77	1.15	1.66	12.45	9.54	5.80716	1.10446	0.00176247	0.0248269	0.65566	1.95432	0.470267	0.807764	0.68895	0.819474	2.71194	2.33155	5	14	9	12	83	77
c105315_g1_i3	.	.	XP_004494392.1 PREDICTED: uncharacterized protein LOC101491431 isoform X1 [Cicer arietinum]	.	3847.GLYMA19G40060.2	XM_004494336 PREDICTED: Cicer arietinum uncharacterized LOC101491431 (LOC101491431), transcript variant X2, mRNA	cam:101491431 uncharacterized LOC101491431	0.18	0.05	0.19	1.14	0.49	1.38	5.80287	-0.245963	0.00246309	0.0317607	0.270059	1.11195	0.387685	0.0753367	0.347154	1.26428	0.679896	1.39169	4	1	4	22	9	31
c140808_g2_i2	.	.	.	.	.	.	.	0.48	0.24	0.08	2.24	2.54	0.98	5.78859	0.749923	0.00194641	0.0267028	0.510364	1.81187	0.944766	0.402331	0.183994	2.04362	2.18436	1.20762	12	6	2	49	53	25
c137409_g1_i1	TAIR|locus:2165427 - symbol:DFR "AT5G42800" species:3702 "Arabidopsis thaliana" [GO:0009718 "anthocyanin-containing compound biosynthetic process" evidence=IEA;IMP;TAS] [GO:0047890 "flavanone 4-reductase activity" evidence=IEA] [GO:0050662 "coenzyme binding" evidence=IEA] [GO:0055114 "oxidation-reduction process" evidence=IEA] [GO:0005515 "protein binding" evidence=IPI] [GO:0042406 "extrinsic com…	sp|Q9XES5|DFRA_MALDO Bifunctional dihydroflavonol 4-reductase/flavanone 4-reductase OS=Malus domestica GN=DFR PE=1 SV=1	AJK93559.1 dihydroflavonol reductase 1, partial [Vicia faba]	Q6TQT1_MEDTR/8-264 Q6TQT1.1 PF01370.18;Epimerase;	3847.GLYMA14G07940.1	KP006493 Vicia faba dihydroflavonol reductase 1 (DFR1) mRNA, partial cds	cam:101492767 dihydroflavonol-4-reductase	0.64	1.32	3	2.32	13.69	17.78	5.78552	2.98543	0.000729582	0.0129977	1.59342	3.49457	1.05591	1.3225	2.40184	1.92757	4.13111	4.42503	14	28	63	44	247	391
c97001_g1_i1	TAIR|locus:2134966 - symbol:AT4G24130 species:3702 "Arabidopsis thaliana" [GO:0005737 "cytoplasm" evidence=ISM] [GO:0008150 "biological_process" evidence=ND] [GO:0005634 "nucleus" evidence=IDA] TAIR:locus:2134966 Proteomes:UP000006548 GO:GO:0005634 EMBL:CP002687 EMBL:AC002343 EMBL:AL161560 EMBL:AL109619 Gene3D:2.30.240.10 InterPro:IPR036758 InterPro:IPR007493 PANTHER:PTHR31676 Pfam:PF04398 SUPFAM…	.	XP_013463688.1 uncharacterized protein LOC25486617 [Medicago truncatula] <ACJ83938.1 unknown [Medicago truncatula] <AFK36807.1 unknown [Medicago truncatula] <KEH37723.1 DUF538 family protein [Medicago truncatula]	B7FGQ9_MEDTR/28-141 B7FGQ9.1 PF04398.9;DUF538;	3847.GLYMA15G21830.1	XM_013608234 Medicago truncatula DUF538 family protein mRNA	mtr:MTR_2g046150 DUF538 family protein	0.13	0.41	0.14	1.47	1.93	1.33	5.78368	-0.981787	0.00299505	0.036233	0.139063	0.723059	0.107116	0.215145	0.0949281	0.711321	0.850159	0.607698	1	3	1	10	12	10
c145596_g1_i3	DICTYBASE|DDB_G0280521 - symbol:DDB_G0280521 "DGLT-A" species:44689 "Dictyostelium discoideum" [GO:0015074 "DNA integration" evidence=IEA] [GO:0003676 "nucleic acid binding" evidence=IEA] InterPro:IPR001584 InterPro:IPR036397 InterPro:IPR036875 Pfam:PF00665 PROSITE:PS50994 InterPro:IPR000477 InterPro:IPR012337 dictyBase:DDB_G0280521 Pfam:PF00078 Proteomes:UP000002195 GO:GO:0008270 Gene3D:2.40.70.…	sp|P10394|POL4_DROME Retrovirus-related Pol polyprotein from transposon 412 OS=Drosophila melanogaster GN=POL PE=3 SV=1	PNY04816.1 gag/pol polyprotein [Trifolium pratense]	Q8GTN5_ORYSJ/65-253 Q8GTN5.1 PF00078.24;RVT_1;	3694.POPTR_0011s01230.1	M16858 Broad bean (V.faba) BamHI repetitive element, 1750 bp family	gmx:100786848 uncharacterized protein LOC100786848	1.19	0.16	0.06	4.05	1.77	5.33	5.7687	3.99056	0.00357439	0.0413708	1.81717	4.67783	3.73679	1.08797	0.626764	4.93408	3.81872	5.28068	160	21	8	464	196	723
c141797_g1_i5	UNIPROTKB|K7KXF2 - symbol:GLYMA_06G258200 "Serine/threonine-protein kinase" species:3847 "Glycine max" [GO:0004674 "protein serine/threonine kinase activity" evidence=IBA] [GO:0005886 "plasma membrane" evidence=IBA] [GO:0006468 "protein phosphorylation" evidence=IBA] [GO:0006952 "defense response" evidence=IBA] [GO:0009506 "plasmodesma" evidence=IBA] InterPro:IPR000719 InterPro:IPR000858 InterPro…	sp|O81832|Y4729_ARATH G-type lectin S-receptor-like serine/threonine-protein kinase At4g27290 OS=Arabidopsis thaliana GN=At4g27290 PE=3 SV=4	XP_013442779.1 G-type lectin S-receptor-like serine/threonine-protein kinase At4g27290 isoform X1 [Medicago truncatula] <KEH16804.1 S-locus lectin kinase family protein [Medicago truncatula]	A0A072TGW7_MEDTR/498-769 A0A072TGW7.1 PF07714.14;Pkinase_Tyr;	3847.GLYMA06G40560.2	XM_013587328 Medicago truncatula S-locus lectin kinase family protein mRNA	mtr:MTR_0090s0020 S-locus lectin kinase family protein	0.3	1.31	0.6	2.97	4.76	6.2	5.76413	3.10928	9.97828e-06	0.000509697	1.73423	3.90203	1.20804	2.29669	1.69795	3.37411	4.01653	4.31543	17	73	33	147	227	361
c178233_g1_i1	UNIPROTKB|I1MLI4 - symbol:GLYMA_16G057300 "Uncharacterized protein" species:3847 "Glycine max" [GO:0031463 "Cul3-RING ubiquitin ligase complex" evidence=IBA] [GO:0004842 "ubiquitin-protein transferase activity" evidence=IBA] InterPro:IPR006652 InterPro:IPR015915 Pfam:PF01344 SMART:SM00612 GO:GO:0005737 GO:GO:0031625 GO:GO:0043161 Proteomes:UP000008827 GO:GO:0030162 GO:GO:0019005 GO:GO:0042787 Gen…	sp|Q9LI89|FBK70_ARATH F-box/kelch-repeat protein At3g27150 OS=Arabidopsis thaliana GN=At3g27150 PE=2 SV=1	XP_013448012.1 F-box/kelch-repeat protein At3g27150 [Medicago truncatula] <KEH22039.1 galactose oxidase/kelch repeat protein [Medicago truncatula]	A0A072TX07_MEDTR/186-234 A0A072TX07.1 PF01344.22;Kelch_1;	3847.GLYMA16G06160.1	XM_013592558 Medicago truncatula galactose oxidase/kelch repeat protein mRNA	mtr:MTR_7g029290 galactose oxidase/kelch repeat protein	0.21	1.53	1.11	3.57	8.57	5.9	5.75818	2.47158	0.000174688	0.00454979	1.28457	3.28298	0.548376	1.7011	1.60424	2.71029	3.84582	3.29282	6	42	30	87	200	168
c128882_g1_i1	.	.	.	.	.	.	.	0.16	1.07	0.08	3.01	3.01	2.24	5.7528	0.293906	0.00187658	0.0260155	0.354882	1.51875	0.206826	0.762892	0.0949281	1.63371	1.61995	1.30259	2	13	1	33	31	28
c134626_g5_i1	TAIR|locus:2007377 - symbol:AT1G06980 "AT1G06980" species:3702 "Arabidopsis thaliana" [GO:0003674 "molecular_function" evidence=ND] [GO:0008150 "biological_process" evidence=ND] TAIR:locus:2007377 EMBL:CP002684 Proteomes:UP000006548 EMBL:AC067971 InterPro:IPR025322 Pfam:PF14009 HOGENOM:HOG000237531 OrthoDB:EOG09360QQQ eggNOG:ENOG410IZSX eggNOG:ENOG410YSF4 EMBL:AY088543 EMBL:BT024871 EMBL:AK117118…	.	PNX84286.1 hypothetical protein L195_g040344 [Trifolium pratense]	G7K5S3_MEDTR/1-157 G7K5S3.1 PF14009.3;DUF4228;	3847.GLYMA18G06420.1	XM_003615892 Medicago truncatula DUF4228 domain protein mRNA	mtr:MTR_5g074290 DUF4228 domain protein	4.01	8.34	4.31	37.64	30.77	39.68	5.73237	3.78293	3.2316e-08	6.10721e-06	2.31453	4.59186	2.20865	2.61971	2.11523	4.69945	4.39695	4.67919	47	96	49	392	300	470
c110520_g1_i2	TAIR|locus:2015726 - symbol:VSR6 "AT1G30900" species:3702 "Arabidopsis thaliana" [GO:0000139 "Golgi membrane" evidence=IEA] [GO:0005509 "calcium ion binding" evidence=IEA] [GO:0005794 "Golgi apparatus" evidence=ISM] [GO:0005887 "integral component of plasma membrane" evidence=ISS] [GO:0006623 "protein targeting to vacuole" evidence=ISS;TAS] [GO:0015031 "protein transport" evidence=IEA] [GO:001602…	sp|Q9FYH7|VSR6_ARATH Vacuolar-sorting receptor 6 OS=Arabidopsis thaliana GN=VSR6 PE=2 SV=3	XP_004487890.1 PREDICTED: vacuolar-sorting receptor 6 [Cicer arietinum]	A0A072VGT5_MEDTR/57-158 A0A072VGT5.1 PF02225.19;PA;	3847.GLYMA09G05490.1	XM_013607880 Medicago truncatula vacuolar-sorting receptor mRNA	cam:101504543 vacuolar-sorting receptor 6	0.14	0.29	0.15	0.19	1.61	2.01	5.72525	0.895915	0.00316037	0.0377438	0.586226	1.75781	0.548376	0.71658	0.493722	0.532179	2.26688	2.47438	6	12	6	7	57	87
c126327_g1_i1	UNIPROTKB|K7K747 - symbol:GLYMA_02G084400 "Uncharacterized protein" species:3847 "Glycine max" [GO:0051213 "dioxygenase activity" evidence=IBA] InterPro:IPR005123 Pfam:PF03171 PROSITE:PS51471 GO:GO:0016491 GO:GO:0046872 Proteomes:UP000008827 eggNOG:KOG0143 eggNOG:COG3491 Gene3D:2.60.120.330 InterPro:IPR026992 InterPro:IPR027443 Pfam:PF14226 EMBL:CM000835 STRING:3847.GLYMA02G09290.2 EnsemblPlants:…	sp|Q43383|ACCH5_ARATH 1-aminocyclopropane-1-carboxylate oxidase homolog 5 OS=Arabidopsis thaliana GN=2A6 PE=2 SV=2	XP_013466563.1 1-aminocyclopropane-1-carboxylate oxidase homolog 4 isoform X1 [Medicago truncatula] <KEH40604.1 1-aminocyclopropane-1-carboxylate oxidase-like protein [Medicago truncatula]	A0A072VEZ8_MEDTR/73-189 A0A072VEZ8.1 PF14226.3;DIOX_N;	3847.GLYMA07G25390.1	XM_004498202 PREDICTED: Cicer arietinum 1-aminocyclopropane-1-carboxylate oxidase homolog 4-like (LOC101488870), mRNA	mtr:MTR_1g032220 1-aminocyclopropane-1-carboxylate oxidase-like protein	3.33	42.49	24.72	94.87	199.46	134.49	5.71846	6.77013	4.51293e-05	0.00161284	4.62529	7.47654	2.82554	5.74673	5.30359	6.97553	8.04303	7.41105	79	983	566	1959	3928	3230
c109583_g1_i1	UNIPROTKB|I1KRL4 - symbol:GLYMA_08G089500 "Uncharacterized protein" species:3847 "Glycine max" [GO:0016020 "membrane" evidence=IBA] [GO:0016709 "oxidoreductase activity, acting on paired donors, with incorporation or reduction of molecular oxygen, NAD(P)H as one donor, and incorporation of one atom of oxygen" evidence=IBA] [GO:0042343 "indole glucosinolate metabolic process" evidence=IBA] [GO:004…	sp|Q6WNR0|C81E7_MEDTR Isoflavone 2'-hydroxylase OS=Medicago truncatula GN=CYP81E7 PE=1 SV=1	PNX57318.1 isoflavone 2'-hydroxylase-like protein, partial [Trifolium pratense]	C81E7_MEDTR/33-486 Q6WNR0.1 PF00067.19;p450;	3847.GLYMA08G09460.1	XM_013601948 Medicago truncatula cytochrome P450 family 81 protein mRNA	cam:101502474 cyp81E3; isoflavone 2'-hydroxylase	0.64	0.64	1.74	0.23	6.15	15.16	5.69767	0.259561	0.0180513	0.129052	0.380666	1.23639	0.300088	0.215145	0.626764	0.0891323	1.3815	2.23853	3	3	8	1	24	71
c129373_g1_i1	UNIPROTKB|I1LHE5 - symbol:GLYMA_11G055700 "Zeaxanthin epoxidase, chloroplastic" species:3847 "Glycine max" [GO:0004497 "monooxygenase activity" evidence=IBA] [GO:0044550 "secondary metabolite biosynthetic process" evidence=IBA] InterPro:IPR000253 InterPro:IPR002938 InterPro:IPR008984 InterPro:IPR017079 Pfam:PF00498 Pfam:PF01494 PIRSF:PIRSF036989 PROSITE:PS50006 SMART:SM00240 UniPathway:UPA00090 G…	sp|Q40412|ABA2_NICPL Zeaxanthin epoxidase, chloroplastic OS=Nicotiana plumbaginifolia GN=ABA2 PE=1 SV=1	XP_013453497.1 zeaxanthin epoxidase, chloroplastic [Medicago truncatula] <KEH27527.1 zeaxanthin epoxidase [Medicago truncatula]	G7K6P1_MEDTR/75-431 G7K6P1.2 PF01494.16;FAD_binding_3;	3847.GLYMA11G05960.1	XM_004511871 PREDICTED: Cicer arietinum zeaxanthin epoxidase, chloroplastic-like (LOC101492490), mRNA	mtr:MTR_5g017350 zeaxanthin epoxidase	1.89	4.53	1.36	14.93	22.66	11.4	5.66291	2.71661	2.83835e-05	0.00114031	1.49836	3.52685	1.47128	1.96154	1.06226	3.49321	4.02841	3.05893	23	54	16	161	229	140
c122941_g7_i1	UNIPROTKB|K7M2B3 - symbol:K7M2B3 "Uncharacterized protein" species:3847 "Glycine max" [GO:0046658 "anchored component of plasma membrane" evidence=IBA] InterPro:IPR003245 Pfam:PF02298 ProDom:PD003122 PROSITE:PS51485 GO:GO:0009055 Proteomes:UP000008827 Gene3D:2.60.40.420 InterPro:IPR008972 SUPFAM:SSF49503 GO:GO:0046658 eggNOG:ENOG410IZR4 eggNOG:ENOG410Z06C OrthoDB:EOG09360S34 EnsemblPlants:GLYMA13…	sp|Q9T076|ENL2_ARATH Early nodulin-like protein 2 OS=Arabidopsis thaliana GN=At4g27520 PE=1 SV=1	KEH38716.1 MATE subfamily protein [Medicago truncatula]	A0A072VAS3_MEDTR/33-116 A0A072VAS3.1 PF02298.14;Cu_bind_like;	3847.GLYMA13G35100.2	XM_004488673 PREDICTED: Cicer arietinum proline-rich extensin-like protein EPR1 (LOC101495711), mRNA	mtr:MTR_2g079030 MATE subfamily protein	3.42	1.19	3.85	18.48	25.45	15.16	5.65735	2.61668	9.25749e-05	0.00275635	1.40645	3.45386	1.79341	0.668732	1.75721	3.44337	3.83234	3.08589	32	11	35	155	198	143
c139581_g1_i2	TAIR|locus:2160125 - symbol:SGP1 "AT5G54840" species:3702 "Arabidopsis thaliana" [GO:0003924 "GTPase activity" evidence=IEA] [GO:0005525 "GTP binding" evidence=IEA;ISS] [GO:0005634 "nucleus" evidence=ISM] [GO:0005515 "protein binding" evidence=IPI] InterPro:IPR001806 InterPro:IPR005225 Pfam:PF00071 InterPro:IPR027417 TAIR:locus:2160125 GO:GO:0005525 SUPFAM:SSF52540 TIGRFAMs:TIGR00231 Proteomes:UP…	sp|P87027|SPG1_SCHPO Septum-promoting GTP-binding protein 1 OS=Schizosaccharomyces pombe (strain 972 / ATCC 24843) GN=spg1 PE=1 SV=1	XP_003617481.1 septum-promoting GTP-binding protein 1 [Medicago truncatula] <AET00440.1 Ras-related small GTP-binding family protein [Medicago truncatula]	G7K3G2_MEDTR/106-271 G7K3G2.1 PF00071.19;Ras;	3847.GLYMA14G02890.1	XM_003617433 Medicago truncatula Ras-related small GTP-binding family protein mRNA	mtr:MTR_5g092060 Ras-related small GTP-binding family protein	0.9	1.05	1.36	4.18	6.5	11.55	5.6548	2.56644	3.4207e-05	0.00132038	1.44154	3.34453	1.43061	1.22661	1.66739	2.73812	3.29715	3.99832	22	25	32	89	132	286
c144629_g2_i1	UNIPROTKB|F6HWU5 - symbol:VIT_00s0540g00020 "Putative uncharacterized protein" species:29760 "Vitis vinifera" [GO:0004674 "protein serine/threonine kinase activity" evidence=IBA] [GO:0005886 "plasma membrane" evidence=IBA] [GO:0006468 "protein phosphorylation" evidence=IBA] [GO:0006952 "defense response" evidence=IBA] [GO:0009506 "plasmodesma" evidence=IBA] InterPro:IPR000719 InterPro:IPR001223 I…	sp|Q9LW83|CE101_ARATH G-type lectin S-receptor-like serine/threonine-protein kinase CES101 OS=Arabidopsis thaliana GN=CES101 PE=2 SV=2	XP_013458150.1 cysteine-rich receptor-like protein kinase 10 [Medicago truncatula] <KEH32181.1 cysteine-rich RLK (receptor-like kinase) protein [Medicago truncatula]	A0A072US50_MEDTR/28-355 A0A072US50.1 PF00704.25;Glyco_hydro_18;	29760.VIT_00s0540g00020.t01	XM_013602696 Medicago truncatula cysteine-rich RLK (receptor-like kinase) protein partial mRNA	mtr:MTR_4g117040 cysteine-rich RLK (receptor-like kinase) protein	2.55	3.63	1.77	13.11	18.49	20.56	5.64853	4.56407	4.72966e-09	1.36255e-06	2.98293	5.33462	3.22093	3.16791	2.55995	4.97559	5.47073	5.55755	108	149	72	478	648	880
c119106_g1_i1	UNIPROTKB|I1JE17 - symbol:GLYMA_02G104600 "Glycosyltransferase" species:3847 "Glycine max" [GO:0009813 "flavonoid biosynthetic process" evidence=IBA] [GO:0043231 "intracellular membrane-bounded organelle" evidence=IBA] [GO:0052696 "flavonoid glucuronidation" evidence=IBA] [GO:0080043 "quercetin 3-O-glucosyltransferase activity" evidence=IBA] [GO:0080044 "quercetin 7-O-glucosyltransferase activity…	sp|Q2V6J9|UFOG7_FRAAN UDP-glucose flavonoid 3-O-glucosyltransferase 7 OS=Fragaria ananassa GN=GT7 PE=1 SV=1	XP_013456871.1 scopoletin glucosyltransferase [Medicago truncatula] <KEH30902.1 flavonoid glucosyltransferase [Medicago truncatula]	A0A072UML8_MEDTR/82-414 A0A072UML8.1 PF00201.15;UDPGT;	3847.GLYMA02G11640.1	XM_013601417 Medicago truncatula flavonoid glucosyltransferase mRNA	mtr:MTR_4g485630 flavonoid glucosyltransferase	0.65	3.31	1.44	4.99	11.2	17.05	5.64765	3.94352	1.4126e-05	0.000666063	2.36108	4.60236	1.65903	3.07918	2.34504	3.68413	4.79823	5.32472	28	139	60	186	401	746
c123260_g6_i1	UNIPROTKB|B9H4T8 - symbol:POPTR_0005s07680g "Ras-related GTP-binding family protein" species:3694 "Populus trichocarpa" [GO:0005794 "Golgi apparatus" evidence=IBA] [GO:0006890 "retrograde vesicle-mediated transport, Golgi to ER" evidence=IBA] [GO:0006891 "intra-Golgi vesicle-mediated transport" evidence=IBA] [GO:0042147 "retrograde transport, endosome to Golgi" evidence=IBA] InterPro:IPR001806 In…	sp|O80501|RAH1B_ARATH Ras-related protein RABH1b OS=Arabidopsis thaliana GN=RABH1B PE=1 SV=1	ONI06225.1 hypothetical protein PRUPE_5G048400 [Prunus persica]	.	3847.GLYMA11G04330.1	XM_004502363 PREDICTED: Cicer arietinum ras-related protein RABH1e (LOC101492440), mRNA	gmx:100795325 ras-related protein RABH1b	0.86	2.83	0.87	7.39	12.64	9.19	5.64296	0.322265	0.000797748	0.0139374	0.395737	1.53066	0.300088	0.619243	0.267879	1.37476	1.79701	1.42021	3	10	3	25	37	32
c136447_g1_i1	UNIPROTKB|K7M2K6 - symbol:GLYMA_13G292600 "Uncharacterized protein" species:3847 "Glycine max" [GO:0010162 "seed dormancy process" evidence=IBA] [GO:0043161 "proteasome-mediated ubiquitin-dependent protein catabolic process" evidence=IBA] [GO:0061630 "ubiquitin protein ligase activity" evidence=IBA] InterPro:IPR001841 Pfam:PF13639 InterPro:IPR013083 GO:GO:0016021 GO:GO:0043161 Proteomes:UP0000088…	sp|Q9SLC4|ATL40_ARATH RING-H2 finger protein ATL40 OS=Arabidopsis thaliana GN=ATL40 PE=2 SV=1	XP_013465196.1 RING-H2 finger protein ATL40 [Medicago truncatula] <AFK49251.1 unknown [Medicago truncatula] <KEH39231.1 anaphase-promoting complex subunit 11 RING-H2 finger protein [Medicago truncatula]	G7ZUL9_MEDTR/69-113 G7ZUL9.1 PF13639.3;zf-RING_2;	3847.GLYMA13G36850.2	XM_013609742 Medicago truncatula anaphase-promoting complex subunit 11 RING-H2 finger protein mRNA	mtr:MTR_2g090950 anaphase-promoting complex subunit 11 RING-H2 finger protein	0.07	0.36	0.44	0.24	1.89	3.68	5.63658	-0.00306138	0.00922038	0.0813433	0.314477	1.15156	0.107116	0.342594	0.493722	0.252404	1.30545	1.89681	1	5	6	3	22	52
c139473_g1_i4	.	.	.	.	.	.	.	0.35	0.76	0.41	6.11	0.06	3.56	5.63048	1.1687	0.0141617	0.109114	0.700173	1.78078	0.622473	0.851282	0.626764	2.97872	0.0934137	2.27021	7	15	8	108	1	73
c133251_g2_i1	.	.	GAU12478.1 hypothetical protein TSUD_230110 [Trifolium subterraneum]	.	3847.GLYMA11G01990.1	XM_007158518 Phaseolus vulgaris hypothetical protein (PHAVU_002G164400g) mRNA, complete cds	mtr:MTR_5g009290 hypothetical protein	2.58	4.46	0.65	19.25	15.13	14.53	5.61788	3.21938	3.90637e-05	0.00146013	1.76957	4.03994	2.15972	2.34316	0.805816	4.30281	3.96802	3.84899	45	76	11	294	219	256
c103176_g1_i1	TAIR|locus:2007166 - symbol:NAP "AT1G69490" species:3702 "Arabidopsis thaliana" [GO:0003677 "DNA binding" evidence=IEA] [GO:0005634 "nucleus" evidence=ISM;IDA] [GO:0006351 "transcription, DNA-templated" evidence=IEA] [GO:0006355 "regulation of transcription, DNA-templated" evidence=IEA] [GO:0007275 "multicellular organism development" evidence=ISS] [GO:0003700 "DNA binding transcription factor ac…	sp|O49255|NAC29_ARATH NAC transcription factor 29 OS=Arabidopsis thaliana GN=NAC029 PE=2 SV=1	AIU47058.1 NAC transcription factor [Medicago sativa]	G7KGQ8_MEDTR/4-128 G7KGQ8.1 PF02365.12;NAM;	3847.GLYMA01G06150.1	KM211498 Medicago sativa NAC transcription factor (NAP) mRNA, complete cds	mtr:MTR_5g041940 NAC transcription factor-like protein	0.26	4.37	6.95	18.03	41.3	12.92	5.61519	3.1841	0.00173992	0.0245973	1.59987	3.85584	0.300088	1.85867	2.64084	3.66251	4.76668	3.13832	3	49	77	183	392	149
c129640_g2_i3	UNIPROTKB|I1LQK9 - symbol:GLYMA_12G059000 "Uncharacterized protein" species:3847 "Glycine max" [GO:0005385 "zinc ion transmembrane transporter activity" evidence=IBA] [GO:0005773 "vacuole" evidence=IBA] [GO:0010043 "response to zinc ion" evidence=IBA] [GO:0016020 "membrane" evidence=IBA] [GO:0061088 "regulation of sequestering of zinc ion" evidence=IBA] InterPro:IPR002524 Pfam:PF01545 GO:GO:00160…	sp|Q6DBM8|MTPB_ARATH Metal tolerance protein B OS=Arabidopsis thaliana GN=MTPB PE=2 SV=1	PNX84270.1 metal tolerance protein B-like [Trifolium pratense]	A0A072ULB2_MEDTR/56-317 A0A072ULB2.1 PF01545.18;Cation_efflux;	3847.GLYMA12G06290.1	XM_013600706 Medicago truncatula cation diffusion facilitator family transporter mRNA	cam:101512438 metal tolerance protein B	0.26	1.17	0.76	4.07	5.77	3.82	5.61226	2.03943	9.08284e-05	0.00271643	1.09127	2.93645	0.622473	1.41241	1.23894	2.83149	3.27738	2.70048	7	31	20	96	130	105
c132592_g1_i1	UNIPROTKB|I1M8K4 - symbol:GLYMA_14G081300 "Patatin" species:3847 "Glycine max" [GO:0004620 "phospholipase activity" evidence=IBA] [GO:0005737 "cytoplasm" evidence=IBA] [GO:0016020 "membrane" evidence=IBA] [GO:0047372 "acylglycerol lipase activity" evidence=IBA] InterPro:IPR002641 InterPro:IPR016035 Pfam:PF01734 PROSITE:PS51635 GO:GO:0005737 GO:GO:0016020 GO:GO:0016042 Proteomes:UP000008827 GO:GO:…	sp|O48723|PLP2_ARATH Patatin-like protein 2 OS=Arabidopsis thaliana GN=PLP2 PE=1 SV=1	XP_003589236.1 patatin-like protein 2 [Medicago truncatula] <AES59487.1 patatin-like phospholipase [Medicago truncatula]	G7I4H0_MEDTR/24-230 G7I4H0.1 PF01734.19;Patatin;	3847.GLYMA14G08910.1	XM_003589188 Medicago truncatula patatin-like phospholipase mRNA	mtr:MTR_1g019940 patatin-like phospholipase	0.07	0.87	0.35	1.87	1.87	4.13	5.60215	1.26305	0.00119452	0.0186998	0.684911	2.21592	0.206826	1.15896	0.68895	1.92757	1.92958	2.79061	2	23	9	44	42	113
c139518_g2_i4	UNIPROTKB|U7DX89 - symbol:POPTR_1408s00200g "Uncharacterized protein" species:3694 "Populus trichocarpa" [GO:0051213 "dioxygenase activity" evidence=IBA] InterPro:IPR007112 GO:GO:0016021 eggNOG:KOG0143 eggNOG:COG3491 Gene3D:2.60.120.330 InterPro:IPR026992 InterPro:IPR027443 Pfam:PF14226 Gene3D:2.40.40.10 InterPro:IPR036908 Proteomes:UP000006729 InterPro:IPR009009 Pfam:PF03330 PROSITE:PS50842 EMBL…	sp|Q9ZV52|EGC2_ARATH EG45-like domain containing protein 2 OS=Arabidopsis thaliana GN=EGC2 PE=2 SV=2	GAU41989.1 hypothetical protein TSUD_306950 [Trifolium subterraneum]	G7JBM9_MEDTR/58-140 G7JBM9.1 PF03330.15;DPBB_1;	3847.GLYMA06G07500.1	XM_003603397 Medicago truncatula rare lipoprotein A-like double-psi beta-barrel protein mRNA	mtr:MTR_3g107770 rare lipoprotein A-like double-psi beta-barrel protein	0.27	0.98	0.35	0.62	4.11	5.41	5.59626	0.777763	0.0032952	0.0389602	0.539249	1.69651	0.387685	0.807764	0.422299	0.594397	2.11922	2.3759	4	14	5	8	50	80
c142552_g1_i1	TAIR|locus:2011030 - symbol:LOX1 "lipoxygenase 1" species:3702 "Arabidopsis thaliana" [GO:0005737 "cytoplasm" evidence=ISM] [GO:0031408 "oxylipin biosynthetic process" evidence=IEA] [GO:0046872 "metal ion binding" evidence=IEA] [GO:0010311 "lateral root formation" evidence=IMP] [GO:0048364 "root development" evidence=IMP] [GO:1990136 "linoleate 9S-lipoxygenase activity" evidence=IDA] [GO:0034440 …	sp|Q43191|LOX15_SOLTU Probable linoleate 9S-lipoxygenase 5 OS=Solanum tuberosum GN=LOX1.5 PE=2 SV=1	XP_003626279.2 probable linoleate 9S-lipoxygenase 5 [Medicago truncatula] <AES82497.2 linoleate 9S-lipoxygenase-like protein [Medicago truncatula]	G7KYM9_MEDTR/178-850 G7KYM9.2 PF00305.16;Lipoxygenase;	3847.GLYMA03G39730.1	XM_003626231 Medicago truncatula linoleate 9S-lipoxygenase-like protein mRNA	mtr:MTR_7g113410 linoleate 9S-lipoxygenase-like protein	7.02	28.65	10.39	80.35	138.68	58.16	5.59324	7.25851	5.73574e-07	5.7245e-05	5.42896	7.92329	4.84531	6.27607	5.16552	7.82687	8.62739	7.3156	360	1427	513	3547	5897	3022
c145925_g1_i1	ASPGD|ASPL0000335979 - symbol:AO090005001597 species:5062 "Aspergillus oryzae" [GO:0005737 "cytoplasm" evidence=IEA] [GO:0015074 "DNA integration" evidence=IEA] [GO:0006278 "RNA-dependent DNA biosynthetic process" evidence=IEA] [GO:0003964 "RNA-directed DNA polymerase activity" evidence=IEA] [GO:0003723 "RNA binding" evidence=IEA] InterPro:IPR001584 InterPro:IPR036397 Pfam:PF00665 PROSITE:PS50994…	sp|Q99315|YG31B_YEAST Transposon Ty3-G Gag-Pol polyprotein OS=Saccharomyces cerevisiae (strain ATCC 204508 / S288c) GN=TY3B-G PE=1 SV=3	PNX93171.1 retrotransposon-related protein, partial [Trifolium pratense]	Q7G6A5_ORYSJ/539-699 Q7G6A5.1 PF00078.24;RVT_1;	39947.13113.m00186	CU655881 P.sativum DNA sequence from clone JICPSV-598E15, complete sequence	cam:101508115 uncharacterized LOC101508115	0.16	0.43	0.28	1.8	2.58	1.08	5.56436	2.02791	9.35291e-05	0.00276525	1.12054	2.87583	0.885812	1.3225	1.1533	2.93129	3.41039	2.28579	11	28	18	104	144	74
c144459_g1_i5	.	.	.	.	.	CR955012 Medicago truncatula chromosome 5 clone mth2-84f14, COMPLETE SEQUENCE	.	0.08	0.03	0.08	0.23	0.55	0.47	5.56394	-0.597494	0.00380068	0.0432067	0.214435	0.910379	0.300088	0.0753367	0.267879	0.594397	1.14016	0.996584	3	1	3	8	18	19
c131433_g1_i1	TAIR|locus:2058006 - symbol:XTH32 "AT2G36870" species:3702 "Arabidopsis thaliana" [GO:0004553 "hydrolase activity, hydrolyzing O-glycosyl compounds" evidence=IEA] [GO:0005576 "extracellular region" evidence=ISM] [GO:0005618 "cell wall" evidence=IEA] [GO:0005975 "carbohydrate metabolic process" evidence=IEA] [GO:0010411 "xyloglucan metabolic process" evidence=IEA] [GO:0016762 "xyloglucan:xylogluco…	sp|Q9SJL9|XTH32_ARATH Probable xyloglucan endotransglucosylase/hydrolase protein 32 OS=Arabidopsis thaliana GN=XTH32 PE=2 SV=1	XP_003606342.2 probable xyloglucan endotransglucosylase/hydrolase protein 32 [Medicago truncatula] <AES88539.2 xyloglucan endotransglucosylase/hydrolase family protein [Medicago truncatula]	G7JNA9_MEDTR/50-234 G7JNA9.2 PF00722.18;Glyco_hydro_16;	3847.GLYMA11G19920.1	XM_003606294 Medicago truncatula xyloglucan endotransglucosylase/hydrolase family protein mRNA	mtr:MTR_4g057450 xyloglucan endotransglucosylase/hydrolase family protein	0.04	0.36	0.18	1.01	1.81	0.87	5.54912	0.0344349	0.00122238	0.0190225	0.323043	1.31026	0.107116	0.514859	0.347154	1.18562	1.71119	1.03397	1	8	4	20	34	20
c131961_g1_i1	.	.	.	.	.	CP023127 Lupinus angustifolius cultivar Tanjil chromosome LG-15	.	0.17	1.11	0.18	4.23	3.34	1.07	5.54567	1.19024	0.00273333	0.033877	0.653818	2.09679	0.387685	1.22661	0.347154	2.68191	2.40083	1.20762	4	25	4	85	64	25
c139487_g6_i2	.	.	GAU40523.1 hypothetical protein TSUD_92950 [Trifolium subterraneum]	G7JCP8_MEDTR/615-659 G7JCP8.2 PF12799.4;LRR_4;	3847.GLYMA12G15961.1	AC135160 Medicago truncatula clone mth2-20m5, complete sequence	mtr:MTR_4g080320 disease resistance protein (TIR-NBS-LRR class), putative	1.62	2.12	1.49	12.17	12.45	9.03	5.53337	1.26928	0.000151056	0.00407352	0.758729	2.26963	0.824345	0.762892	0.68895	2.43226	2.40083	1.97579	10	13	9	69	64	56
c126470_g5_i1	.	.	.	.	.	.	.	0.36	0.6	0.12	1.45	1.99	3.64	5.52206	-0.369552	0.00204969	0.0277637	0.24587	1.03718	0.300088	0.342594	0.0949281	0.766411	0.953439	1.39169	3	5	1	11	14	31
c136005_g1_i3	TAIR|locus:2040085 - symbol:AT2G25410 species:3702 "Arabidopsis thaliana" [GO:0005576 "extracellular region" evidence=ISM] [GO:0016021 "integral component of membrane" evidence=IEA] [GO:0016567 "protein ubiquitination" evidence=IEA] [GO:0046872 "metal ion binding" evidence=IEA] InterPro:IPR001841 UniPathway:UPA00143 Pfam:PF13639 InterPro:IPR013083 TAIR:locus:2040085 GO:GO:0016021 Proteomes:UP0000…	sp|P0CH01|AT21A_ARATH Putative RING-H2 finger protein ATL21A OS=Arabidopsis thaliana GN=ATL21A PE=3 SV=1	XP_013447202.1 RING-H2 finger protein ATL22 isoform X1 [Medicago truncatula] <KEH21229.1 RING-H2 finger ATL21A-like protein [Medicago truncatula]	A0A072TUM6_MEDTR/345-389 A0A072TUM6.1 PF13639.3;zf-RING_2;	3694.POPTR_0003s13970.1	XM_004503563 PREDICTED: Cicer arietinum RING-H2 finger protein ATL20-like (LOC101497634), mRNA	mtr:MTR_8g099495 RING-H2 finger ATL21A-like protein	0.24	0.35	0.6	0.39	5.35	2.01	5.51735	0.890614	0.00639497	0.0632212	0.596946	1.68301	0.470267	0.459692	0.86088	0.532179	2.83876	1.6781	5	7	12	7	92	42
c122833_g2_i1	UNIPROTKB|F6H066 - symbol:VIT_18s0001g13830 "Putative uncharacterized protein" species:29760 "Vitis vinifera" [GO:0016020 "membrane" evidence=IBA] [GO:0016709 "oxidoreductase activity, acting on paired donors, with incorporation or reduction of molecular oxygen, NAD(P)H as one donor, and incorporation of one atom of oxygen" evidence=IBA] [GO:0044550 "secondary metabolite biosynthetic process" evi…	sp|O65782|C83B1_ARATH Cytochrome P450 83B1 OS=Arabidopsis thaliana GN=CYP83B1 PE=1 SV=1	XP_003589391.2 cytochrome P450 83B1 [Medicago truncatula] <AES59642.2 cytochrome P450 family 71 protein [Medicago truncatula]	G7I6G5_MEDTR/34-509 G7I6G5.2 PF00067.19;p450;	3847.GLYMA17G37520.1	XM_003589345 Medicago truncatula cytochrome P450 family 71 protein mRNA	mtr:MTR_1g023700 cytochrome P450 family 71 protein	0.41	4.92	2.52	16.07	4.45	25.84	5.4905	3.75719	0.000638217	0.0117145	2.11223	4.28169	0.885812	2.99438	2.45649	4.64904	2.94283	5.25321	11	130	66	378	100	709
c137875_g1_i1	.	.	XP_024626592.1 uncharacterized protein LOC112416579 [Medicago truncatula]	.	4641.GSMUA_AchrUn_randomP11040_001	.	adu:107490950 uncharacterized protein LOC107490950	0.57	1.47	0.3	0.33	11.58	2.34	5.48137	1.1847	0.0155712	0.117109	0.697074	1.69747	0.692949	1.05112	0.347154	0.327596	3.31665	1.44817	8	20	4	4	134	33
c128494_g1_i2	UNIPROTKB|C6SVN6 - symbol:GLYMA_08G096500 "Uncharacterized protein" species:3847 "Glycine max" [GO:0003714 "transcription corepressor activity" evidence=IBA] [GO:0005634 "nucleus" evidence=IBA] [GO:0009611 "response to wounding" evidence=IBA] [GO:0031347 "regulation of defense response" evidence=IBA] [GO:1903507 "negative regulation of nucleic acid-templated transcription" evidence=IBA] [GO:20000…	sp|Q8LBM2|TIF5A_ARATH Protein TIFY 5A OS=Arabidopsis thaliana GN=TIFY5A PE=1 SV=1	GAU44851.1 hypothetical protein TSUD_112250 [Trifolium subterraneum]	M1DYX9_SOLTU/38-180 M1DYX9.1 PF14223.3;Retrotran_gag_2;	3847.GLYMA15G09980.1	.	cam:101504711 protein TIFY 5A-like	0.52	1.76	1.21	6.52	11.22	3.42	5.47275	3.36515	2.52974e-05	0.00104659	1.99869	4.03499	1.47128	2.34316	2.18162	4.08173	4.84263	3.18061	23	76	52	250	414	154
c143249_g1_i2	TAIR|locus:2096089 - symbol:AT3G62550 species:3702 "Arabidopsis thaliana" [GO:0005634 "nucleus" evidence=ISM] [GO:0006950 "response to stress" evidence=IEA] [GO:0016787 "hydrolase activity" evidence=IEA] [GO:0005773 "vacuole" evidence=IDA] InterPro:IPR006016 Pfam:PF00582 InterPro:IPR006015 InterPro:IPR014729 TAIR:locus:2096089 Proteomes:UP000006548 GO:GO:0005773 EMBL:CP002686 GO:GO:0016787 GO:GO:…	sp|Q8LGG8|USPAL_ARATH Universal stress protein A-like protein OS=Arabidopsis thaliana GN=At3g01520 PE=1 SV=2	XP_003591211.1 universal stress protein A-like protein [Medicago truncatula] <AES61462.1 universal stress family protein [Medicago truncatula]	G7I9H1_MEDTR/8-155 G7I9H1.1 PF00582.23;Usp;	3847.GLYMA10G28900.1	XM_003591163 Medicago truncatula universal stress family protein mRNA	mtr:MTR_1g083950 universal stress family protein	0.57	3.48	1.29	15.34	7.47	8.48	5.46722	3.49477	2.90962e-05	0.00116105	2.01034	4.24157	1.30123	2.80817	1.92163	4.85686	3.879	3.98884	19	112	41	439	205	284
c105926_g1_i1	TAIR|locus:2080320 - symbol:AT3G54200 "AT3G54200" species:3702 "Arabidopsis thaliana" [GO:0003674 "molecular_function" evidence=ND] [GO:0005634 "nucleus" evidence=ISM] [GO:0008150 "biological_process" evidence=ND] [GO:0016021 "integral component of membrane" evidence=IEA] [GO:0046658 "anchored component of plasma membrane" evidence=IDA] [GO:0005886 "plasma membrane" evidence=IDA] [GO:0009506 "pla…	.	XP_004515079.1 PREDICTED: uncharacterized protein LOC101496950 [Cicer arietinum] <XP_004515080.1 PREDICTED: uncharacterized protein LOC101497504 [Cicer arietinum]	A0A072UUV3_MEDTR/64-165 A0A072UUV3.1 PF03168.10;LEA_2;	3847.GLYMA06G45960.2	.	cam:101497504 uncharacterized LOC101497504	0.63	0.58	0.52	2.79	5.91	2.55	5.45456	1.04656	0.000634017	0.0116656	0.673035	2.03066	0.824345	0.567995	0.626764	1.80136	2.63635	1.65429	10	9	8	39	78	41
c131497_g1_i1	UNIPROTKB|I1MXU4 - symbol:GLYMA_17G248600 "Uncharacterized protein" species:3847 "Glycine max" [GO:0015292 "uniporter activity" evidence=IBA] GO:GO:0016021 Proteomes:UP000008827 GO:GO:0015292 EMBL:CM000850 eggNOG:KOG2966 eggNOG:ENOG410Y3YU KO:K20858 OrthoDB:EOG09360N9O InterPro:IPR006769 Pfam:PF04678 RefSeq:XP_003549424.1 STRING:3847.GLYMA17G36700.1 EnsemblPlants:GLYMA17G36700.1 GeneID:100808882 …	sp|O64823|MCU2_ARATH Calcium uniporter protein 2, mitochondrial OS=Arabidopsis thaliana GN=At2g23790 PE=2 SV=1	XP_013466055.1 calcium uniporter protein 4, mitochondrial [Medicago truncatula] <KEH40094.1 PPR containing plant-like protein [Medicago truncatula]	A0A072VDJ2_MEDTR/160-319 A0A072VDJ2.1 PF04678.10;MCU;	3847.GLYMA17G36700.1	XM_013610601 Medicago truncatula PPR containing plant-like protein mRNA	mtr:MTR_1g021955 PPR containing plant-like protein	0.06	4.14	3.79	25.41	12.1	9.26	5.44877	4.16643	0.00348048	0.0405404	2.2007	4.82572	0.206826	3.10638	3.28889	5.65509	4.62525	4.19681	2	142	129	775	354	331
c86842_g1_i1	.	.	PNX58932.1 hypothetical protein L195_g059434 [Trifolium pratense]	.	.	CT485797 Medicago truncatula chromosome 5 clone mth4-11a3, COMPLETE SEQUENCE	.	16.83	45.13	10.04	118.09	60.59	256.49	5.44442	6.34029	1.4188e-05	0.000667655	4.53365	6.88178	4.55964	5.39815	3.64317	6.85601	5.89717	7.89215	293	768	169	1802	876	4516
c129610_g3_i2	TAIR|locus:2115179 - symbol:AT4G37100 "AT4G37100" species:3702 "Arabidopsis thaliana" [GO:0016740 "transferase activity" evidence=IEA] [GO:0005886 "plasma membrane" evidence=IDA] InterPro:IPR015421 InterPro:IPR015422 InterPro:IPR015424 TAIR:locus:2115179 Proteomes:UP000006548 GO:GO:0005886 Gene3D:3.40.640.10 Gene3D:3.90.1150.10 SUPFAM:SSF53383 EMBL:CP002687 GO:GO:0016740 EMBL:Z99707 EMBL:AL161590…	.	XP_013457684.1 uncharacterized protein LOC25493664 [Medicago truncatula] <KEH31715.1 hypothetical protein MTR_4g102890 [Medicago truncatula]	I1LDW0_SOYBN/155-375 I1LDW0.2 PF00266.16;Aminotran_5;	3847.GLYMA05G03420.3	XM_013602230 Medicago truncatula hypothetical protein mRNA	mtr:MTR_4g102890 hypothetical protein	0.09	0.23	0.37	1.48	2.3	0.57	5.44272	0.244004	0.00250881	0.0320875	0.392061	1.40468	0.206826	0.342594	0.626764	1.51004	1.9547	0.749297	2	5	8	29	43	13
c137364_g7_i2	UNIPROTKB|I1MCU3 - symbol:GLYMA_15G019200 "Uncharacterized protein" species:3847 "Glycine max" [GO:0005886 "plasma membrane" evidence=IBA] [GO:0016021 "integral component of membrane" evidence=IBA] [GO:0042626 "ATPase activity, coupled to transmembrane movement of substances" evidence=IBA] InterPro:IPR003439 InterPro:IPR013525 Pfam:PF00005 Pfam:PF01061 PROSITE:PS50893 InterPro:IPR003593 InterPro:…	sp|Q5Z9S8|AB42G_ORYSJ ABC transporter G family member 42 OS=Oryza sativa subsp. japonica GN=ABCG42 PE=2 SV=1	AES67934.2 drug resistance transporter-like ABC domain protein [Medicago truncatula]	G7II05_MEDTR/495-708 G7II05.2 PF01061.21;ABC2_membrane;	3847.GLYMA15G02220.1	XM_003597635 Medicago truncatula drug resistance transporter-like ABC domain protein partial mRNA	mtr:MTR_2g101090 drug resistance transporter-like ABC domain protein	0.03	0.22	0.03	0.07	1.37	0.27	5.43896	-0.467588	0.019354	0.135547	0.220579	0.842439	0.107116	0.459692	0.0949281	0.173077	1.79701	0.557232	1	7	1	2	37	9
c131950_g2_i1	UNIPROTKB|I1K7F1 - symbol:GLYMA_06G019500 "Uncharacterized protein" species:3847 "Glycine max" [GO:0003333 "amino acid transmembrane transport" evidence=IBA] [GO:0015171 "amino acid transmembrane transporter activity" evidence=IBA] GO:GO:0016021 Proteomes:UP000008827 GO:GO:0015171 eggNOG:KOG1303 eggNOG:COG0814 InterPro:IPR013057 Pfam:PF01490 GO:GO:0003333 EMBL:CM000839 OrthoDB:EOG09360AAV RefSeq:…	sp|Q9SX98|LHTL8_ARATH Lysine histidine transporter-like 8 OS=Arabidopsis thaliana GN=AATL1 PE=1 SV=1	XP_013462248.1 lysine histidine transporter-like 8 [Medicago truncatula] <KEH36283.1 transmembrane amino acid transporter family protein [Medicago truncatula]	A0A072V4K9_MEDTR/85-500 A0A072V4K9.1 PF01490.15;Aa_trans;	3847.GLYMA06G02210.1	XM_013606794 Medicago truncatula transmembrane amino acid transporter family protein partial mRNA	mtr:MTR_3g115090 transmembrane amino acid transporter family protein	1.14	1	0.87	4.32	3.18	12.21	5.42264	2.68395	0.000144866	0.00394259	1.54747	3.34187	1.85618	1.3531	1.43312	3.02464	2.65178	4.34919	34	29	25	112	79	370
c125543_g3_i1	UNIPROTKB|I1LNX0 - symbol:GLYMA_12G008700 "Uncharacterized protein" species:3847 "Glycine max" [GO:0051213 "dioxygenase activity" evidence=IBA] InterPro:IPR005123 PROSITE:PS51471 GO:GO:0016491 Proteomes:UP000008827 Gene3D:2.60.120.330 InterPro:IPR026992 InterPro:IPR027443 Pfam:PF14226 OMA:YYANCAF eggNOG:ENOG410IIVE eggNOG:ENOG410XTFZ EMBL:CM000845 RefSeq:XP_003539824.1 EnsemblPlants:GLYMA12G01130…	.	XP_013442103.2 uncharacterized protein LOC25480867 [Medicago truncatula]	A0A072TGL7_MEDTR/8-131 A0A072TGL7.1 PF14226.3;DIOX_N;	3847.GLYMA12G01130.1	XM_012719553 PREDICTED: Cicer arietinum uncharacterized LOC101497375 (LOC101497375), mRNA	cam:101497375 uncharacterized LOC101497375	2.61	3.97	6.88	24.07	22.7	38.64	5.3968	4.45629	2.21761e-07	2.77178e-05	2.88442	5.20706	2.5307	2.56848	3.55409	5.03288	4.95268	5.63563	62	92	158	498	448	930
c133037_g1_i1	TAIR|locus:2127243 - symbol:IQD22 "AT4G23060" species:3702 "Arabidopsis thaliana" [GO:0005516 "calmodulin binding" evidence=ISS] [GO:0005634 "nucleus" evidence=ISM] [GO:0009739 "response to gibberellin" evidence=IEP] InterPro:IPR000048 Pfam:PF00612 PROSITE:PS50096 TAIR:locus:2127243 Proteomes:UP000006548 EMBL:CP002687 GO:GO:0009739 InterPro:IPR025064 Pfam:PF13178 EMBL:AY702664 RefSeq:NP_194037.2 …	sp|Q8LPG9|IQD14_ARATH Protein IQ-DOMAIN 14 OS=Arabidopsis thaliana GN=IQD14 PE=1 SV=1	XP_013457681.1 protein IQ-DOMAIN 14 [Medicago truncatula] <KEH31712.1 calmodulin-binding protein [Medicago truncatula]	A0A072UPT6_MEDTR/311-414 A0A072UPT6.1 PF13178.3;DUF4005;	3847.GLYMA05G03450.2	XM_013602227 Medicago truncatula calmodulin-binding protein mRNA	mtr:MTR_4g102840 calmodulin-binding protein	0.39	2.39	1.01	6.25	9.63	6.13	5.39075	2.64643	9.0304e-05	0.00271061	1.44449	3.47533	0.824345	2.07602	1.43312	3.31066	3.88554	3.22978	10	60	25	140	206	160
c142285_g1_i1	TAIR|locus:1006230722 - symbol:AT1G64255 species:3702 "Arabidopsis thaliana" [GO:0005634 "nucleus" evidence=ISM] [GO:0008150 "biological_process" evidence=ND] InterPro:IPR006564 InterPro:IPR007527 Pfam:PF04434 PROSITE:PS50966 SMART:SM00575 InterPro:IPR004332 TAIR:locus:1006230722 EMBL:CP002684 Proteomes:UP000006548 GO:GO:0008270 InterPro:IPR018289 Pfam:PF10551 Pfam:PF03108 eggNOG:ENOG410IJ5T eggN…	.	GAU43784.1 hypothetical protein TSUD_378090 [Trifolium subterraneum]	I1N2D2_SOYBN/156-255 I1N2D2.1 PF10551.6;MULE;	3847.GLYMA19G02140.1	.	cam:105852485 uncharacterized LOC105852485	0.36	1.06	0.94	4.32	5.72	4.32	5.38843	3.17554	3.0334e-06	0.000205324	1.87598	3.98906	1.38876	2.05756	2.18162	3.87167	4.26764	3.82786	21	59	52	214	273	252
c77203_g2_i1	.	.	.	.	.	.	.	0.19	0.37	0.57	1.8	2.01	3.52	5.3585	-0.838568	0.00318082	0.037969	0.173976	0.776841	0.107116	0.146934	0.267879	0.654043	0.679896	0.996584	1	2	3	9	9	19
c130196_g1_i1	.	.	.	.	.	.	.	0.05	0.05	0.05	0.4	0.3	0.35	5.35637	-1.50757	0.0127928	0.102373	0.0924603	0.466369	0.107116	0.0753367	0.0949281	0.532179	0.416254	0.450674	1	1	1	7	5	7
c138360_g1_i1	TAIR|locus:2138268 - symbol:MIK2 "AT4G08850" species:3702 "Arabidopsis thaliana" [GO:0004674 "protein serine/threonine kinase activity" evidence=IEA] [GO:0005524 "ATP binding" evidence=IEA] [GO:0005634 "nucleus" evidence=ISM] [GO:0005886 "plasma membrane" evidence=ISM;IDA] [GO:0006468 "protein phosphorylation" evidence=IEA] [GO:0016021 "integral component of membrane" evidence=IEA] [GO:0016301 "k…	sp|Q8VZG8|MIK2_ARATH MDIS1-interacting receptor like kinase 2 OS=Arabidopsis thaliana GN=MIK2 PE=1 SV=3	PNY00498.1 LRR receptor-like kinase resistance protein, partial [Trifolium pratense]	A0A072U2L6_MEDTR/928-1199 A0A072U2L6.1 PF00069.22;Pkinase;	3847.GLYMA19G35070.1	XM_013594447 Medicago truncatula LRR receptor-like kinase family protein partial mRNA	mtr:MTR_7g096980 LRR receptor-like kinase family protein	0.16	0.71	0.08	0.79	3.27	1.61	5.32473	-0.126578	0.00459182	0.0497809	0.289916	1.15494	0.206826	0.567995	0.0949281	0.654043	1.74037	1.07041	2	9	1	9	35	21
c143776_g1_i10	.	.	.	.	.	.	.	0.13	0.95	0.69	3.26	3.4	4.15	5.30956	0.00641404	0.00138269	0.0207914	0.329702	1.30728	0.107116	0.459692	0.422299	1.26428	1.26587	1.39169	1	7	5	22	21	31
c144098_g4_i1	UNIPROTKB|I1MKD2 - symbol:GLYMA_16G018900 "Uncharacterized protein" species:3847 "Glycine max" [GO:0004252 "serine-type endopeptidase activity" evidence=IBA] [GO:0005618 "cell wall" evidence=IBA] InterPro:IPR000209 InterPro:IPR036852 Pfam:PF00082 InterPro:IPR010259 Prosite:PS00138 Proteomes:UP000008827 GO:GO:0004252 Gene3D:3.30.70.80 Gene3D:3.40.50.200 InterPro:IPR023828 InterPro:IPR015500 InterP…	sp|Q9FHA4|SBT19_ARATH Subtilisin-like protease SBT1.9 OS=Arabidopsis thaliana GN=SBT1.9 PE=2 SV=1	GAU33611.1 hypothetical protein TSUD_359910 [Trifolium subterraneum]	A0A072TYE4_MEDTR/142-604 A0A072TYE4.1 PF00082.19;Peptidase_S8;	3847.GLYMA16G02150.1	XM_013613437 Medicago truncatula subtilisin-like serine protease partial mRNA	mtr:MTR_1g078110 subtilisin-like serine protease	3.26	6.32	5.6	29.14	13.09	50.98	5.3063	4.49222	1.60388e-06	0.000126031	3.00149	5.08914	2.72821	3.07	3.20625	5.21718	4.10891	5.94133	73	138	121	568	243	1154
c137006_g6_i1	.	.	.	.	.	.	.	0.19	0.85	2.21	10.47	7.3	1.85	5.28471	1.29312	0.00617532	0.0616639	0.711125	2.11174	0.206826	0.567995	1.35855	2.88226	2.41899	1.03397	2	9	23	100	65	20
c140719_g2_i1	TAIR|locus:2029122 - symbol:AT1G43760 "AT1G43760" species:3702 "Arabidopsis thaliana" [GO:0003674 "molecular_function" evidence=ND] [GO:0005575 "cellular_component" evidence=ND] [GO:0008150 "biological_process" evidence=ND] TAIR:locus:2029122 EMBL:CP002684 Proteomes:UP000006548 Gene3D:3.60.10.10 InterPro:IPR036691 SUPFAM:SSF56219 eggNOG:KOG1075 eggNOG:ENOG410Y65V RefSeq:NP_175044.1 UniGene:At.520…	.	PNY15111.1 ribonuclease H [Trifolium pratense]	C5WWX8_SORBI/425-625 C5WWX8.1 PF03372.20;Exo_endo_phos;	39947.LOC_Os12g29700.1	.	bvg:104903087 uncharacterized LOC104903087	0.04	0.09	0.32	1.23	1.18	0.49	5.27166	-0.268461	0.00580496	0.0590316	0.271942	1.10026	0.107116	0.146934	0.561776	1.33887	1.30545	0.656459	1	2	7	24	22	11
c54839_g1_i1	TAIR|locus:2156476 - symbol:AT5G43180 "AT5G43180" species:3702 "Arabidopsis thaliana" [GO:0003674 "molecular_function" evidence=ND] [GO:0008150 "biological_process" evidence=ND] [GO:0016021 "integral component of membrane" evidence=IEA] TAIR:locus:2156476 GO:GO:0016021 Proteomes:UP000006548 EMBL:CP002688 InterPro:IPR006747 Pfam:PF04654 EMBL:BT005211 EMBL:AB023030 EMBL:AK228079 RefSeq:NP_199132.1 …	.	XP_003623633.1 uncharacterized protein LOC11432083 [Medicago truncatula] <AES79851.1 transmembrane protein, putative [Medicago truncatula]	G7KY63_MEDTR/10-214 G7KY63.1 PF04654.9;DUF599;	3847.GLYMA18G44570.1	XM_003623585 Medicago truncatula transmembrane protein, putative mRNA	mtr:MTR_7g073370 transmembrane protein, putative	0.31	2.9	1.05	12.75	1.59	9.59	5.26492	1.43704	0.0048699	0.0519141	0.790385	2.16887	0.300088	1.3225	0.748566	3.02464	0.902723	2.57926	3	28	10	112	13	95
c145212_g1_i4	CGD|CAL0000169706 - symbol:Cd36_32100 species:42374 "Candida dubliniensis" [GO:0015074 "DNA integration" evidence=IEA] [GO:0003676 "nucleic acid binding" evidence=IEA] [GO:0008270 "zinc ion binding" evidence=IEA] InterPro:IPR001584 InterPro:IPR036397 InterPro:IPR036875 Pfam:PF00665 PROSITE:PS50994 InterPro:IPR012337 CGD:CAL0000169706 GO:GO:0008270 Proteomes:UP000002605 GO:GO:0003676 Gene3D:3.30.4…	sp|P10978|POLX_TOBAC Retrovirus-related Pol polyprotein from transposon TNT 1-94 OS=Nicotiana tabacum PE=2 SV=1	PNY15642.1 copia-type polyprotein [Trifolium pratense]	A0A0D2ZY11_BRAOL/62-200 A0A0D2ZY11.1 PF14223.3;Retrotran_gag_2;	29760.VIT_07s0005g06030.t01	.	mesc:122721501 uncharacterized protein LOC122721501	0.06	0.11	0.18	0.52	0.51	1.16	5.25994	0.308442	0.00180086	0.0252173	0.423148	1.46903	0.300088	0.342594	0.626764	1.22548	1.22517	1.95644	3	5	8	21	20	55
c144814_g1_i1	.	.	.	.	.	AC148821 Medicago truncatula strain A17 clone mth2-80k8, complete sequence	.	0.04	0.02	0.07	0.05	0.03	0.84	5.25435	-0.794378	0.0552416	0.266374	0.183347	0.615632	0.206826	0.0753367	0.267879	0.173077	0.0934137	1.58041	2	1	3	2	1	38
c119729_g1_i1	TAIR|locus:2076829 - symbol:LBD41 "LOB domain-containing protein 41" species:3702 "Arabidopsis thaliana" [GO:0005634 "nucleus" evidence=ISM] [GO:0006355 "regulation of transcription, DNA-templated" evidence=IDA] TAIR:locus:2076829 Proteomes:UP000006548 EMBL:AC021640 EMBL:CP002686 GO:GO:0006355 InterPro:IPR004883 InterPro:IPR017414 Pfam:PF03195 PIRSF:PIRSF038155 PROSITE:PS50891 HOGENOM:HOG00023745…	sp|Q9M886|LBD41_ARATH LOB domain-containing protein 41 OS=Arabidopsis thaliana GN=LBD41 PE=2 SV=1	PNX99138.1 LOB domain-containing protein 41-like [Trifolium pratense]	.	3847.GLYMA08G48040.2	.	cam:105851536 LOB domain-containing protein 41-like	0.55	1.69	0.29	5.29	3.78	5.77	5.25224	0.910375	0.000964862	0.0159057	0.596909	1.9677	0.548376	0.974473	0.267879	2.08754	1.71119	2.10437	6	18	3	51	34	63
c130708_g1_i1	.	sp|P17772|OSS2_PEA Organ-specific protein S2 OS=Pisum sativum PE=2 SV=1	XP_003599531.1 protein IWS1 homolog isoform X1 [Medicago truncatula] <AES69782.1 specific tissue protein [Medicago truncatula] <CEQ38271.1 specific tissue protein 4 [Medicago truncatula]	G7IZL7_MEDTR/23-127 G7IZL7.1 PF10950.5;DUF2775;	3847.GLYMA11G12650.1	NM_001251126 Glycine max uncharacterized LOC100527571 (LOC100527571), mRNA	mtr:MTR_3g034640 specific tissue protein	0.52	2.07	1.05	15.24	1.25	4.18	5.24685	0.0726016	0.0134051	0.105215	0.35628	1.13738	0.206826	0.514859	0.347154	2.19184	0.342062	0.878232	2	8	4	56	4	16
c84944_g1_i1	.	.	.	.	.	AC154034 Medicago truncatula chromosome 7 BAC clone mth2-71n23, complete sequence	.	0.49	0.9	0.81	4.76	4.04	4.71	5.24417	0.698222	0.000473568	0.00934595	0.555008	1.80922	0.470267	0.567995	0.626764	1.90319	1.71119	1.81326	5	9	8	43	34	48
c106164_g1_i1	TAIR|locus:2059160 - symbol:VQ12 "AT2G22880" species:3702 "Arabidopsis thaliana" [GO:0003674 "molecular_function" evidence=ND] [GO:0005634 "nucleus" evidence=ISM] [GO:0010224 "response to UV-B" evidence=IEP] TAIR:locus:2059160 Proteomes:UP000006548 GO:GO:0019904 EMBL:AC004786 EMBL:CP002685 GO:GO:0010224 InterPro:IPR008889 Pfam:PF05678 eggNOG:ENOG410J5FK eggNOG:ENOG410ZA7G HOGENOM:HOG000240316 Ort…	sp|Q9SZG3|VQ29_ARATH VQ motif-containing protein 29 OS=Arabidopsis thaliana GN=VQ29 PE=2 SV=1	XP_003611549.2 VQ motif-containing protein 29 [Medicago truncatula] <AES94507.2 VQ motif protein [Medicago truncatula]	G7K2F6_MEDTR/40-64 G7K2F6.2 PF05678.11;VQ;	3847.GLYMA11G04970.1	XM_003611501 Medicago truncatula VQ motif protein mRNA	mtr:MTR_5g015190 VQ motif protein	0.65	1.84	1.79	3.1	8.76	13.83	5.23237	1.99149	0.000576466	0.0108078	1.12769	2.73687	0.760143	1.22661	1.39632	1.77473	2.95532	3.48055	9	25	24	38	101	194
c114838_g1_i1	TAIR|locus:2039445 - symbol:AMS "AT2G16910" species:3702 "Arabidopsis thaliana" [GO:0003677 "DNA binding" evidence=ISS] [GO:0005634 "nucleus" evidence=ISM;IDA] [GO:0006351 "transcription, DNA-templated" evidence=IEA] [GO:0046983 "protein dimerization activity" evidence=IEA] [GO:0003700 "DNA binding transcription factor activity" evidence=ISS] [GO:0006355 "regulation of transcription, DNA-template…	sp|Q9ZVX2|AMS_ARATH Transcription factor ABORTED MICROSPORES OS=Arabidopsis thaliana GN=AMS PE=1 SV=2	PNY05690.1 putative transcription factor ABORTED MICROSPORES-like protein [Trifolium pratense]	A0A072U2K1_MEDTR/4-146 A0A072U2K1.1 PF14215.3;bHLH-MYC_N;	3847.GLYMA08G39470.2	XM_013590539 Medicago truncatula bHLH transcription factor mRNA	mtr:MTR_8g064700 bHLH transcription factor	0.03	0.03	0.03	0.23	0.36	0.1	5.23125	-1.52905	0.0179678	0.128739	0.0924603	0.452542	0.107116	0.0753367	0.0949281	0.467156	0.679896	0.210573	1	1	1	6	9	3
c130494_g1_i4	TAIR|locus:2162976 - symbol:RWP1 "REDUCED LEVELS OF WALL-BOUND PHENOLICS 1" species:3702 "Arabidopsis thaliana" [GO:0005737 "cytoplasm" evidence=ISM] [GO:0016740 "transferase activity" evidence=ISS] [GO:0016747 "transferase activity, transferring acyl groups other than amino-acyl groups" evidence=IEA] [GO:0102406 "omega-hydroxypalmitate O-sinapoyl transferase activity" evidence=IEA] [GO:0010345 "…	sp|Q94CD1|HHT1_ARATH Omega-hydroxypalmitate O-feruloyl transferase OS=Arabidopsis thaliana GN=HHT1 PE=1 SV=1	XP_024633819.1 omega-hydroxypalmitate O-feruloyl transferase [Medicago truncatula] <AES73036.1 omega-hydroxypalmitate O-feruloyl transferase [Medicago truncatula]	G7J3D5_MEDTR/12-433 G7J3D5.1 PF02458.12;Transferase;	3847.GLYMA06G17590.1	XM_003602737 Medicago truncatula omega-hydroxypalmitate O-feruloyl transferase mRNA	mtr:MTR_3g098980 omega-hydroxypalmitate O-feruloyl transferase	1.46	0.27	1.16	8.61	6.44	4.13	5.22727	2.51678	0.000748133	0.0132681	1.35535	3.32063	2.00211	0.459692	1.60424	3.78094	3.40129	2.77965	39	7	30	200	143	112
c124207_g1_i1	UNIPROTKB|F6HX39 - symbol:VIT_09s0002g05110 "Putative uncharacterized protein" species:29760 "Vitis vinifera" [GO:0005737 "cytoplasm" evidence=IBA] [GO:0017196 "N-terminal peptidyl-methionine acetylation" evidence=IBA] [GO:0004596 "peptide alpha-N-acetyltransferase activity" evidence=IBA] InterPro:IPR001584 InterPro:IPR011990 InterPro:IPR013026 InterPro:IPR019734 InterPro:IPR036397 Pfam:PF00665 P…	sp|Q94HW2|POLR1_ARATH Retrovirus-related Pol polyprotein from transposon RE1 OS=Arabidopsis thaliana GN=RE1 PE=2 SV=1	GAU48207.1 hypothetical protein TSUD_304870 [Trifolium subterraneum]	.	39947.LOC_Os11g44780.1	AC235846 Glycine max clone GM_WBb0063P03, complete sequence	mnt:112092343 uncharacterized protein LOC112092343	0.05	0.11	0.11	0.36	0.56	0.77	5.21181	-1.05965	0.00592377	0.059902	0.146015	0.661191	0.107116	0.146934	0.183994	0.467156	0.679896	0.836521	1	2	2	6	9	15
c122435_g1_i2	TAIR|locus:2075180 - symbol:AT3G46540 "AT3G46540" species:3702 "Arabidopsis thaliana" [GO:0005575 "cellular_component" evidence=ND] [GO:0008150 "biological_process" evidence=ND] Pfam:PF01417 TAIR:locus:2075180 Proteomes:UP000006548 EMBL:CP002686 EMBL:AL133314 Gene3D:1.25.40.90 InterPro:IPR013809 InterPro:IPR008942 SMART:SM00273 SUPFAM:SSF48464 PROSITE:PS50942 eggNOG:KOG2056 eggNOG:ENOG410XSM0 EMB…	sp|A7Z035|EPN4_BOVIN Clathrin interactor 1 OS=Bos taurus GN=CLINT1 PE=2 SV=1	XP_013456124.1 epsin-3 [Medicago truncatula] <KEH30155.1 ENTH/VHS family protein [Medicago truncatula]	A0A072UWA8_MEDTR/30-154 A0A072UWA8.1 PF01417.17;ENTH;	3847.GLYMA11G14850.1	XM_013600671 Medicago truncatula ENTH/VHS family protein mRNA	mtr:MTR_4g063895 ENTH/VHS family protein	2.37	9.59	2.77	22.9	43.25	16.11	5.20303	4.58321	8.63733e-06	0.00046455	2.97681	5.23241	2.54982	3.83739	2.54321	5.11477	6.01676	4.5657	63	248	71	528	953	433
c145725_g2_i1	UNIPROTKB|F6H2U0 - symbol:VIT_04s0008g02170 "Putative uncharacterized protein" species:29760 "Vitis vinifera" [GO:0003723 "RNA binding" evidence=IBA] [GO:0004525 "ribonuclease III activity" evidence=IBA] [GO:0005634 "nucleus" evidence=IBA] [GO:0005737 "cytoplasm" evidence=IBA] [GO:0016442 "RISC complex" evidence=IBA] [GO:0030422 "production of siRNA involved in RNA interference" evidence=IBA] Int…	sp|P10978|POLX_TOBAC Retrovirus-related Pol polyprotein from transposon TNT 1-94 OS=Nicotiana tabacum PE=2 SV=1	AAO73529.1 gag-pol polyprotein [Glycine max]	A0A087GV99_ARAAL/697-853 A0A087GV99.1 PF07727.11;RVT_2;	39947.LOC_Os07g11240.1	AP006106 Lotus japonicus genomic DNA, chromosome 1, clone: LjT40L14, TM0192, complete sequence	jre:118344254 uncharacterized protein LOC118344254	0.43	0.28	0.54	2.64	1.38	3.94	5.2011	2.1865	0.000273198	0.00630865	1.24747	2.98203	1.43061	0.807764	1.50402	3.08005	2.30644	3.55959	22	14	27	117	59	206
c137684_g2_i1	TAIR|locus:2184417 - symbol:AT5G04550 "AT5G04550" species:3702 "Arabidopsis thaliana" [GO:0003674 "molecular_function" evidence=ND] [GO:0005634 "nucleus" evidence=ISM] [GO:0008150 "biological_process" evidence=ND] TAIR:locus:2184417 Proteomes:UP000006548 EMBL:CP002688 EMBL:AL162875 HOGENOM:HOG000238462 InterPro:IPR021864 InterPro:IPR007700 Pfam:PF11961 Pfam:PF05003 EMBL:AF367313 EMBL:AY062477 EMB…	.	XP_003590387.1 uncharacterized protein LOC11430507 [Medicago truncatula] <ABE80130.1 Protein of unknown function DUF668 [Medicago truncatula] <AES60638.1 plant/T32M21-140 protein [Medicago truncatula]	Q1SN23_MEDTR/386-471 Q1SN23.1 PF05003.9;DUF668;	3847.GLYMA10G07530.2	AC146788 Medicago truncatula clone mth2-11a6, complete sequence	mtr:MTR_1g061540 plant/T32M21-140 protein	0.66	2.01	1.71	7.06	9.66	8.95	5.19029	3.01519	8.65267e-06	0.00046455	1.79039	3.83209	1.30123	2.00072	2.06921	3.60322	4.02841	3.86464	19	56	47	175	229	259
c145314_g5_i1	UNIPROTKB|Q2F946 - symbol:orf490 "Uncharacterized protein" species:39947 "Oryza sativa Japonica Group" [GO:0005739 "mitochondrion" evidence=IC] GO:GO:0005739 EMBL:DQ167807 EMBL:DQ167400 HOGENOM:HOG000078713 eggNOG:KOG0017 eggNOG:COG2801 InterPro:IPR013103 Pfam:PF07727 Uniprot:Q2F946	sp|P10978|POLX_TOBAC Retrovirus-related Pol polyprotein from transposon TNT 1-94 OS=Nicotiana tabacum PE=2 SV=1	GAU26746.1 hypothetical protein TSUD_317440 [Trifolium subterraneum]	A0A087GCA0_ARAAL/334-511 A0A087GCA0.1 PF07727.11;RVT_2;	29760.VIT_07s0005g06030.t01	AP006660 Lotus japonicus genomic DNA, chromosome 2, clone: LjT16J06, TM0346, complete sequence	mesc:110630572 uncharacterized protein LOC110630572	0.14	0.23	0.32	0.48	2.01	1.75	5.1842	1.75247	0.000887784	0.0150446	1.01255	2.52627	0.824345	0.893525	1.31977	1.51004	3.1527	2.91606	10	16	22	29	118	125
c124606_g1_i1	UNIPROTKB|K7MC44 - symbol:GLYMA_15G178300 "Uncharacterized protein" species:3847 "Glycine max" [GO:0006952 "defense response" evidence=IBA] Proteomes:UP000008827 InterPro:IPR007612 InterPro:IPR025659 PANTHER:PTHR31087 Pfam:PF04525 SUPFAM:SSF54518 eggNOG:ENOG410YHS0 OrthoDB:EOG09360PW5 eggNOG:ENOG410IWT2 OMA:FEIKGYF EMBL:CM000848 RefSeq:XP_003546511.1 RefSeq:XP_014622945.1 EnsemblPlants:GLYMA15G19…	sp|Q9ZUF7|LOR6_ARATH Protein LURP-one-related 6 OS=Arabidopsis thaliana GN=At2g05910 PE=2 SV=1	XP_013441671.1 protein LURP-one-related 6 [Medicago truncatula] <AFK47514.1 unknown [Medicago truncatula] <KEH15696.1 LURP-one-like protein [Medicago truncatula]	G7IGE6_MEDTR/5-195 G7IGE6.1 PF04525.9;LOR;	3847.GLYMA15G19660.2	XM_013586217 Medicago truncatula LURP-one-like protein mRNA	mtr:MTR_0650s0010 LURP-one-like protein	0.65	0.48	0.18	1.82	4.05	2.4	5.17974	0.725252	0.00191173	0.0263482	0.556183	1.78839	0.885812	0.514859	0.267879	1.44399	2.26688	1.65429	11	8	3	27	57	41
c8356_g1_i1	.	.	.	.	.	.	.	1.04	0.17	0.35	3.37	2.69	4.12	5.17098	-0.353208	0.00387285	0.0438163	0.269236	1.05989	0.548376	0.0753367	0.183994	1.10242	0.902723	1.17452	6	1	2	18	13	24
c131059_g3_i1	UNIPROTKB|K7K596 - symbol:GLYMA_01G223100 "Uncharacterized protein" species:3847 "Glycine max" [GO:0005634 "nucleus" evidence=IBA] [GO:0008568 "microtubule-severing ATPase activity" evidence=IBA] [GO:0031122 "cytoplasmic microtubule organization" evidence=IBA] InterPro:IPR003959 InterPro:IPR003960 Pfam:PF00004 PROSITE:PS00674 InterPro:IPR003593 InterPro:IPR027417 SUPFAM:SSF52540 GO:GO:0005634 GO:…	sp|Q9P7J5|YJNA_SCHPO Uncharacterized AAA domain-containing protein C24B10.10c OS=Schizosaccharomyces pombe (strain 972 / ATCC 24843) GN=SPCC24B10.10c PE=3 SV=1	XP_004511541.1 PREDICTED: ribosome biogenesis ATPase RIX7-like isoform X1 [Cicer arietinum]	.	3847.GLYMA01G43230.2	XM_004511485 PREDICTED: Cicer arietinum ribosome biogenesis ATPase RIX7-like (LOC101512789), transcript variant X2, mRNA	cam:101512789 ribosome biogenesis ATPase RIX7-like	0.75	0.9	0.3	5.86	0.54	5.47	5.16734	0.0223784	0.00850307	0.0771922	0.352197	1.17957	0.470267	0.402331	0.183994	1.71997	0.263846	1.55491	5	6	2	36	3	37
c133199_g5_i1	TAIR|locus:2176095 - symbol:ABR1 "AT5G64750" species:3702 "Arabidopsis thaliana" [GO:0003677 "DNA binding" evidence=IEA;ISS] [GO:0003700 "DNA binding transcription factor activity" evidence=ISS] [GO:0005634 "nucleus" evidence=ISM;IEA;ISS] [GO:0006351 "transcription, DNA-templated" evidence=IEA] [GO:0006355 "regulation of transcription, DNA-templated" evidence=IEA;ISS] [GO:0009738 "abscisic acid-a…	sp|Q9FGF8|ABR1_ARATH Ethylene-responsive transcription factor ABR1 OS=Arabidopsis thaliana GN=ABR1 PE=2 SV=1	XP_003602514.1 ethylene-responsive transcription factor ERF110 [Medicago truncatula] <AES72765.1 AP2 domain class transcription factor [Medicago truncatula]	B9T3F1_RICCO/152-203 B9T3F1.1 PF00847.17;AP2;	3847.GLYMA06G15341.1	XM_003602466 Medicago truncatula AP2 domain class transcription factor mRNA	mtr:MTR_3g095190 AP2 domain class transcription factor	0.27	2.35	0.71	13.92	2.89	1.17	5.167	2.40546	0.00740971	0.0702125	1.28393	2.72676	0.622473	2.07602	1.1533	4.40616	2.38244	1.39169	7	60	18	317	63	31
c68815_g2_i1	.	.	.	.	.	XM_013602096 Medicago truncatula ethphon-induced protein mRNA	.	0.85	0.49	0.25	3.76	1.16	5.17	5.16378	0.0649656	0.00486714	0.0519081	0.362248	1.26576	0.622473	0.280276	0.183994	1.47739	0.618364	1.70153	7	4	2	28	8	43
c127962_g3_i1	TAIR|locus:2204579 - symbol:AtBBE-like 13 "AT1G30760" species:3702 "Arabidopsis thaliana" [GO:0005576 "extracellular region" evidence=IEA] [GO:0005737 "cytoplasm" evidence=ISM] [GO:0009055 "electron transfer activity" evidence=ISS] [GO:0016614 "oxidoreductase activity, acting on CH-OH group of donors" evidence=IEA] [GO:0050660 "flavin adenine dinucleotide binding" evidence=IEA] [GO:0052747 "sinap…	sp|Q93ZA3|BBE13_ARATH Berberine bridge enzyme-like 13 OS=Arabidopsis thaliana GN=At1g30760 PE=1 SV=1	XP_003594602.1 berberine bridge enzyme-like 13 [Medicago truncatula] <AES64853.1 FAD-binding berberine family protein [Medicago truncatula]	G7IML7_MEDTR/77-217 G7IML7.1 PF01565.20;FAD_binding_4;	3847.GLYMA09G03090.1	XM_003594554 Medicago truncatula FAD-binding berberine family protein mRNA	mtr:MTR_2g031390 FAD-binding berberine family protein	0.6	0.37	0.46	4.53	3.1	1.35	5.16334	1.36243	0.00112284	0.0178738	0.827411	2.24451	1.10842	0.567995	0.805816	2.8571	2.40083	1.47561	15	9	11	98	64	34
c125843_g1_i1	.	.	.	.	.	AC229696 Medicago truncatula clone mth2-20h11, complete sequence	.	0.19	0.1	0.4	1.4	1.62	1.34	5.16334	-0.682689	0.00428219	0.047319	0.209772	0.872554	0.206826	0.0753367	0.347154	0.870655	0.953439	0.793568	2	1	4	13	14	14
c124511_g1_i1	TAIR|locus:2097983 - symbol:AT3G62070 "AT3G62070" species:3702 "Arabidopsis thaliana" [GO:0003674 "molecular_function" evidence=ND] [GO:0005575 "cellular_component" evidence=ND] [GO:0008150 "biological_process" evidence=ND] TAIR:locus:2097983 Proteomes:UP000006548 EMBL:CP002686 EMBL:AL138651 OrthoDB:EOG09360SLO eggNOG:ENOG410IYWN eggNOG:ENOG410YQ21 HOGENOM:HOG000237778 EMBL:BT012529 EMBL:BT014831…	.	XP_003626086.1 uncharacterized protein LOC11442060 [Medicago truncatula] <AES82304.1 hypothetical protein MTR_7g110880 [Medicago truncatula]	.	3847.GLYMA03G38420.1	AC137831 Medicago truncatula clone mth2-34o21, complete sequence	mtr:MTR_7g110880 hypothetical protein	4.91	9.8	6.82	39.76	52.65	33.64	5.15434	5.00331	2.05639e-09	6.74695e-07	3.49728	5.74019	3.29077	3.68938	3.5117	5.70706	6.10633	5.40717	114	222	153	804	1015	791
c132128_g9_i1	.	.	GAU39285.1 hypothetical protein TSUD_118900 [Trifolium subterraneum]	.	.	.	.	0.42	6.07	38.77	42.74	125.08	106.02	5.14807	5.15642	0.0115001	0.0948407	2.57034	5.79061	0.470267	2.26486	4.97588	4.89753	6.39023	6.08407	5	71	448	452	1239	1276
c144076_g1_i1	UNIPROTKB|K7LK62 - symbol:GLYMA_10G183300 "Uncharacterized protein" species:3847 "Glycine max" [GO:0005802 "trans-Golgi network" evidence=IBA] [GO:0005886 "plasma membrane" evidence=IBA] InterPro:IPR004342 Pfam:PF03124 PROSITE:PS51380 InterPro:IPR004331 GO:GO:0016021 GO:GO:0005886 Proteomes:UP000008827 GO:GO:0005802 PROSITE:PS51382 EMBL:CM000843 Pfam:PF03105 eggNOG:KOG1162 eggNOG:COG5409 CDD:cd14…	sp|Q8S403|PHO1_ARATH Phosphate transporter PHO1 OS=Arabidopsis thaliana GN=PHO1 PE=1 SV=1	XP_004497973.1 PREDICTED: phosphate transporter PHO1-like [Cicer arietinum]	A0A072VHJ2_MEDTR/416-750 A0A072VHJ2.1 PF03124.11;EXS;	3847.GLYMA10G32670.2	XM_013611607 Medicago truncatula phosphate transporter PHO1-like protein mRNA	cam:101494472 phosphate transporter PHO1-like	0.15	0.52	0.64	1.95	3.79	1.99	5.14419	1.97307	0.000363402	0.00769233	1.10655	2.82224	0.622473	1.15896	1.53821	2.54683	3.39213	2.52778	7	23	28	76	142	91
c143853_g1_i1	UNIPROTKB|I1MZN3 - symbol:I1MZN3 "Uncharacterized protein" species:3847 "Glycine max" [GO:0005385 "zinc ion transmembrane transporter activity" evidence=IBA] [GO:0010043 "response to zinc ion" evidence=IBA] [GO:0016020 "membrane" evidence=IBA] [GO:0061088 "regulation of sequestering of zinc ion" evidence=IBA] InterPro:IPR002524 Pfam:PF01545 GO:GO:0016021 Proteomes:UP000008827 GO:GO:0008324 Gene3D…	sp|Q10PP8|MTP4_ORYSJ Metal tolerance protein 4 OS=Oryza sativa subsp. japonica GN=MTP4 PE=2 SV=1	GAU18610.1 hypothetical protein TSUD_124410 [Trifolium subterraneum]	D7SLE6_VITVI/123-317 D7SLE6.1 PF01545.18;Cation_efflux;	3847.GLYMA18G05690.1	AC147002 Medicago truncatula clone mth2-151m16, complete sequence	cam:101513702 metal tolerance protein 4-like	0.06	0.17	0.23	1.79	0.69	0.28	5.1426	0.66894	0.00466574	0.0503283	0.540254	1.61571	0.300088	0.514859	0.805816	2.53101	1.52254	0.793568	3	8	11	75	28	14
c89428_g1_i1	TAIR|locus:2133279 - symbol:SAG21 "AT4G02380" species:3702 "Arabidopsis thaliana" [GO:0003674 "molecular_function" evidence=ND] [GO:0006950 "response to stress" evidence=IEA] [GO:0006952 "defense response" evidence=IEA] [GO:0009507 "chloroplast" evidence=ISM] [GO:0009793 "embryo development ending in seed dormancy" evidence=ISS] [GO:0000302 "response to reactive oxygen species" evidence=IEP] [GO:…	sp|P32292|ARG2_VIGRR Indole-3-acetic acid-induced protein ARG2 OS=Vigna radiata var. radiata GN=ARG2 PE=2 SV=1	GAU43746.1 hypothetical protein TSUD_36400 [Trifolium subterraneum]	C6T331_SOYBN/1-92 C6T331.1 PF03242.10;LEA_3;	3847.GLYMA02G02070.1	NM_001250667 Glycine max uncharacterized LOC100527032 (LOC100527032), mRNA <gi|255631403|gb|BT091840.1| Soybean clone JCVI-FLGm-8P2 unknown mRNA	cam:101488407 indole-3-acetic acid-induced protein ARG2-like	6.92	4.36	0.6	17.57	20.38	37.36	5.12877	3.09416	0.00110835	0.0177098	1.64529	3.85464	2.69425	1.7479	0.493722	3.49321	3.65983	4.41089	71	44	6	161	174	387
c137687_g1_i4	UNIPROTKB|Q5E9Y6 - symbol:PRUNE "Protein prune homolog" species:9913 "Bos taurus" [GO:0004427 "inorganic diphosphatase activity" evidence=IEA] [GO:0005634 "nucleus" evidence=IEA] [GO:0005737 "cytoplasm" evidence=IEA] [GO:0005925 "focal adhesion" evidence=IEA] [GO:0046872 "metal ion binding" evidence=IEA] InterPro:IPR004097 Pfam:PF02833 SMART:SM01131 InterPro:IPR001667 GO:GO:0005829 GO:GO:0005634 …	sp|Q5E9Y6|PRUN1_BOVIN Exopolyphosphatase PRUNE1 OS=Bos taurus GN=PRUNE1 PE=2 SV=1	XP_020215311.1 protein prune homolog isoform X2 [Cajanus cajan]	K7LS83_SOYBN/385-534 K7LS83.1 PF02833.11;DHHA2;	3847.GLYMA12G00481.1	XM_014764361 PREDICTED: Glycine max protein prune homolog (LOC100802064), transcript variant X3, mRNA	ccaj:109799183 protein prune homolog isoform X1	0.03	0.3	0.23	1.49	0.86	0.92	5.12663	0.296144	0.00225778	0.0297732	0.412296	1.48862	0.107116	0.567995	0.561776	1.8275	1.30545	1.33291	1	9	7	40	22	29
c136798_g2_i2	UNIPROTKB|I1NG65 - symbol:GLYMA_20G138100 "Uncharacterized protein" species:3847 "Glycine max" [GO:0004674 "protein serine/threonine kinase activity" evidence=IBA] [GO:0005886 "plasma membrane" evidence=IBA] [GO:0006468 "protein phosphorylation" evidence=IBA] [GO:0009506 "plasmodesma" evidence=IBA] [GO:0042742 "defense response to bacterium" evidence=IBA] InterPro:IPR000719 InterPro:IPR001245 Int…	sp|Q9M0X5|CRK25_ARATH Cysteine-rich receptor-like protein kinase 25 OS=Arabidopsis thaliana GN=CRK25 PE=3 SV=1	XP_013469925.1 putative receptor-like protein kinase At4g00960 [Medicago truncatula] <KEH43963.1 cysteine-rich receptor-kinase-like protein [Medicago truncatula]	A0A072VRC1_MEDTR/148-247 A0A072VRC1.1 PF01657.14;Stress-antifung;	3847.GLYMA20G27510.1	XM_013614471 Medicago truncatula cysteine-rich receptor-kinase-like protein mRNA	mtr:MTR_1g105820 cysteine-rich receptor-kinase-like protein	0.71	0.62	2.37	3.55	11.87	7.33	5.12119	2.32501	0.00104349	0.0169232	1.26472	3.06881	1.05591	0.71658	2.02167	2.28911	3.80498	3.11234	14	12	45	61	194	146
c145757_g1_i2	UNIPROTKB|C6JRR1 - symbol:Sb0012s014620 "Putative uncharacterized protein Sb0012s014620" species:4558 "Sorghum bicolor" [GO:0000719 "photoreactive repair" evidence=IBA] [GO:0003904 "deoxyribodipyrimidine photo-lyase activity" evidence=IBA] InterPro:IPR000477 InterPro:IPR006050 Pfam:PF00875 Pfam:PF00078 InterPro:IPR014729 Gene3D:2.40.70.10 InterPro:IPR021109 SUPFAM:SSF50630 Gene3D:3.40.50.620 eggN…	sp|P04323|POL3_DROME Retrovirus-related Pol polyprotein from transposon 17.6 OS=Drosophila melanogaster GN=pol PE=3 SV=1	PNX96205.1 Ty3/gypsy retrotransposon protein, partial [Trifolium pratense]	C5YNE8_SORBI/539-699 C5YNE8.1 PF00078.24;RVT_1;	3711.Bra017917.1-P	.	lang:109359708 uncharacterized LOC109359708	0.02	0.02	0.04	0.14	0.12	0.19	5.11776	-1.28258	0.00783109	0.0728609	0.122149	0.558485	0.107116	0.0753367	0.183994	0.532179	0.486817	0.656459	1	1	2	7	6	11
c123618_g1_i1	UNIPROTKB|I1M274 - symbol:GLYMA_13G241200 "Uncharacterized protein" species:3847 "Glycine max" [GO:0004674 "protein serine/threonine kinase activity" evidence=IBA] [GO:0005886 "plasma membrane" evidence=IBA] InterPro:IPR000719 InterPro:IPR008271 InterPro:IPR017441 Pfam:PF00069 PROSITE:PS00107 PROSITE:PS00108 PROSITE:PS50011 SMART:SM00220 InterPro:IPR011009 GO:GO:0005886 GO:GO:0005524 Proteomes:UP…	sp|Q93YN1|CRPK1_ARATH Cold-responsive protein kinase 1 OS=Arabidopsis thaliana GN=CRPK1 PE=1 SV=1	XP_004485762.1 PREDICTED: putative serine/threonine-protein kinase [Cicer arietinum] <XP_004485763.1 PREDICTED: putative serine/threonine-protein kinase [Cicer arietinum] <XP_012574106.1 PREDICTED: putative serine/threonine-protein kinase [Cicer arietinum]	G7IP26_MEDTR/49-319 G7IP26.1 PF07714.14;Pkinase_Tyr;	3847.GLYMA13G31490.1	XM_012718652 PREDICTED: Cicer arietinum putative serine/threonine-protein kinase (LOC101488664), transcript variant X3, mRNA	cam:101488664 putative serine/threonine-protein kinase	0.39	0.31	0.5	3.96	2.05	1.38	5.11678	0.986256	0.00131763	0.0200946	0.675217	1.955	0.760143	0.459692	0.805816	2.59328	1.85151	1.42021	9	7	11	79	39	32
c109655_g1_i1	TAIR|locus:2052981 - symbol:HB1 "hemoglobin 1" species:3702 "Arabidopsis thaliana" [GO:0005737 "cytoplasm" evidence=ISM] [GO:0020037 "heme binding" evidence=IEA] [GO:0046872 "metal ion binding" evidence=IEA] [GO:0005618 "cell wall" evidence=IDA] [GO:0005886 "plasma membrane" evidence=IDA] [GO:0005829 "cytosol" evidence=IDA] [GO:0009506 "plasmodesma" evidence=IDA] [GO:0001666 "response to hypoxia"…	sp|Q9FVL0|HBL1_MEDSA Non-symbiotic hemoglobin 1 OS=Medicago sativa GN=MHB1 PE=2 SV=1	XP_012573209.1 PREDICTED: uncharacterized protein LOC101500782 [Cicer arietinum]	B9HRT1_POPTR/13-122 B9HRT1.1 PF00042.19;Globin;	3694.POPTR_0009s11390.1	XM_013600890 Medicago truncatula Non-symbiotic hemoglobin mRNA	cam:101500782 uncharacterized LOC101500782	0.16	1.9	0.92	1.92	11.01	3.53	5.11249	1.23267	0.00571284	0.0582957	0.723866	2.01582	0.206826	1.15896	0.805816	1.22548	3.0974	1.72458	2	23	11	21	113	44
c114022_g1_i1	TAIR|locus:2120943 - symbol:EXPA20 "AT4G38210" species:3702 "Arabidopsis thaliana" [GO:0005576 "extracellular region" evidence=ISM;IEA] [GO:0005618 "cell wall" evidence=IEA] [GO:0009664 "plant-type cell wall organization" evidence=IEA] [GO:0009826 "unidimensional cell growth" evidence=ISS;NAS] [GO:0009828 "plant-type cell wall loosening" evidence=ISS;NAS] [GO:0009831 "plant-type cell wall modific…	sp|Q9SZM1|EXP20_ARATH Expansin-A20 OS=Arabidopsis thaliana GN=EXPA20 PE=2 SV=1	GAU09990.1 hypothetical protein TSUD_271540 [Trifolium subterraneum]	I3SE17_MEDTR/67-154 I3SE17.1 PF03330.15;DPBB_1;	3847.GLYMA12G12340.1	XM_013587660 Medicago truncatula expansin A20 mRNA	mtr:MTR_0040s0140 expansin A20	0.1	0.51	0.1	1.73	0.8	1.51	5.11164	0.532396	0.0022043	0.0293647	0.473083	1.64877	0.300088	0.851282	0.267879	1.95154	1.22517	1.7696	3	15	3	45	20	46
c141379_g1_i5	UNIPROTKB|I1L4Q4 - symbol:GLYMA_09G198200 "Uncharacterized protein" species:3847 "Glycine max" [GO:0005096 "GTPase activator activity" evidence=IBA] [GO:0005737 "cytoplasm" evidence=IBA] [GO:0005886 "plasma membrane" evidence=IBA] [GO:0017137 "Rab GTPase binding" evidence=IBA] [GO:0017157 "regulation of exocytosis" evidence=IBA] [GO:0019905 "syntaxin binding" evidence=IBA] InterPro:IPR001680 Inte…	sp|Q9WU70|STXB5_RAT Syntaxin-binding protein 5 OS=Rattus norvegicus GN=Stxbp5 PE=1 SV=1	XP_013446325.1 uncharacterized protein LOC25501589 [Medicago truncatula] <KEH20352.1 transducin/WD40 repeat protein [Medicago truncatula]	K7LNP1_SOYBN/564-851 K7LNP1.1 PF08596.7;Lgl_C;	3847.GLYMA09G33060.1	XM_013590871 Medicago truncatula transducin/WD40 repeat protein mRNA	mtr:MTR_8g073335 transducin/WD40 repeat protein	2.88	6.93	5.43	21.9	44.1	21.64	5.10607	5.81344	8.77594e-08	1.29571e-05	4.24411	6.47768	3.80997	4.47084	4.45152	6.15958	7.17609	6.09737	169	395	307	1106	2147	1288
c112314_g2_i1	TAIR|locus:2011731 - symbol:PILS3 "AT1G76520" species:3702 "Arabidopsis thaliana" [GO:0009672 "auxin:proton symporter activity" evidence=ISS] [GO:0009734 "auxin-activated signaling pathway" evidence=IEA] [GO:0009926 "auxin polar transport" evidence=ISS] [GO:0016021 "integral component of membrane" evidence=IEA] [GO:0055085 "transmembrane transport" evidence=IEA] [GO:0005789 "endoplasmic reticulum…	sp|F4HWB6|PILS1_ARATH Protein PIN-LIKES 1 OS=Arabidopsis thaliana GN=PILS1 PE=2 SV=1	PNY14286.1 auxin efflux carrier protein [Trifolium pratense]	G7L7X2_MEDTR/9-396 G7L7X2.2 PF03547.15;Mem_trans;	3847.GLYMA16G21930.1	XM_004509417 PREDICTED: Cicer arietinum uncharacterized transporter YBR287W-like (LOC101500590), transcript variant X2, mRNA	cam:101500590 uncharacterized transporter YBR287W-like	0.61	0.37	0.25	1.63	3.09	3.04	5.10397	-0.28168	0.00300083	0.0362601	0.289802	1.09766	0.470267	0.215145	0.183994	0.819474	1.26587	1.20762	5	3	2	12	21	25
c135787_g3_i5	UNIPROTKB|D7U1A1 - symbol:VIT_11s0037g00070 "Putative uncharacterized protein" species:29760 "Vitis vinifera" [GO:0004029 "aldehyde dehydrogenase (NAD) activity" evidence=IBA] [GO:0004777 "succinate-semialdehyde dehydrogenase (NAD+) activity" evidence=IBA] [GO:0009013 "succinate-semialdehyde dehydrogenase [NAD(P)+] activity" evidence=IBA] InterPro:IPR015590 InterPro:IPR016160 InterPro:IPR016161 I…	sp|P93338|GAPN_NICPL NADP-dependent glyceraldehyde-3-phosphate dehydrogenase OS=Nicotiana plumbaginifolia GN=GAPN PE=2 SV=1	XP_003588885.1 NADP-dependent glyceraldehyde-3-phosphate dehydrogenase [Medicago truncatula] <AES59136.1 NADP-dependent glyceraldehyde-3-phosphate dehydrogenase [Medicago truncatula]	G7JGT0_MEDTR/24-484 G7JGT0.1 PF00171.19;Aldedh;	29760.VIT_11s0037g00070.t01	XM_003588837 Medicago truncatula NADP-dependent glyceraldehyde-3-phosphate dehydrogenase mRNA	mtr:MTR_1g014320 NADP-dependent glyceraldehyde-3-phosphate dehydrogenase	0.29	0.44	0.64	3.17	2.47	2.55	5.09443	1.00174	0.00049716	0.0096901	0.676764	2.04103	0.548376	0.567995	0.91392	2.23154	1.9547	1.93684	6	9	13	58	43	54
c145253_g1_i2	.	.	PNX91273.1 hypothetical protein L195_g047403, partial [Trifolium pratense]	.	.	.	ccaj:109790161 uncharacterized protein LOC109790161	0.13	0.74	0.09	2.58	1.43	1.25	5.09264	0.567929	0.00299255	0.036233	0.472883	1.67177	0.300088	0.934567	0.183994	2.13017	1.52254	1.3626	3	17	2	53	28	30
c142504_g1_i1	UNIPROTKB|K7KM28 - symbol:GLYMA_04G241400 "Uncharacterized protein" species:3847 "Glycine max" [GO:0008643 "carbohydrate transport" evidence=IBA] [GO:0016021 "integral component of membrane" evidence=IBA] [GO:0051119 "sugar transmembrane transporter activity" evidence=IBA] InterPro:IPR004316 InterPro:IPR018180 Pfam:PF03083 GO:GO:0016021 GO:GO:0005886 Proteomes:UP000008827 GO:GO:0051119 GO:GO:0008…	sp|Q8L9J7|SWET1_ARATH Bidirectional sugar transporter SWEET1 OS=Arabidopsis thaliana GN=SWEET1 PE=1 SV=1	AQY72401.1 bidirectional sugar transporter 1-like protein [Pisum sativum]	I1KAI9_SOYBN/6-95 I1KAI9.1 PF03083.13;MtN3_slv;	3847.GLYMA04G42040.2	KX620885 Pisum sativum bidirectional sugar transporter 1-like protein (SWEET1) mRNA, complete cds	cam:101515250 bidirectional sugar transporter SWEET1-like	1.12	3.95	1.95	6.53	20.31	12.39	5.08522	4.63958	3.61852e-06	0.000236134	3.11845	5.26351	2.58731	3.69536	3.07268	4.44467	6.05355	5.2923	65	223	109	326	978	729
c120426_g1_i1	.	.	GAU40969.1 hypothetical protein TSUD_300480 [Trifolium subterraneum]	.	.	.	cam:101494040 uncharacterized LOC101494040	0.09	0.09	0.1	0.94	0.33	0.55	5.08364	-1.54918	0.0211768	0.143546	0.0924603	0.437393	0.107116	0.0753367	0.0949281	0.654043	0.263846	0.39429	1	1	1	9	3	6
c123314_g1_i1	.	.	.	.	.	.	.	0.11	0.22	0.22	1.33	0.78	1.29	5.08256	-1.08331	0.00547379	0.0567386	0.146015	0.652284	0.107116	0.146934	0.183994	0.766411	0.486817	0.703625	1	2	2	11	6	12
c140836_g2_i2	UNIPROTKB|I1MII8 - symbol:GLYMA_15G224200 "Uncharacterized protein" species:3847 "Glycine max" [GO:0005886 "plasma membrane" evidence=IBA] [GO:0009705 "plant-type vacuole membrane" evidence=IBA] [GO:0016021 "integral component of membrane" evidence=IBA] [GO:0022821 "potassium ion antiporter activity" evidence=IBA] [GO:0090333 "regulation of stomatal closure" evidence=IBA] InterPro:IPR001958 Inter…	sp|Q8RWN2|ZIF1_ARATH Protein ZINC INDUCED FACILITATOR 1 OS=Arabidopsis thaliana GN=ZIF1 PE=1 SV=2	BAE71198.1 putative transporter-like protein [Trifolium pratense]	A0A072TPR2_MEDTR/39-423 A0A072TPR2.1 PF07690.13;MFS_1;	3847.GLYMA15G35440.1	AB236746 Trifolium pratense RNA for putative transporter-like protein, complete cds, clone: C1408	mtr:MTR_8g042780 zinc induced facilitator-like protein	0.15	1.54	1.32	5.79	0.82	10.44	5.07382	1.3734	0.00960882	0.0836364	0.788814	2.05132	0.206826	1.05112	1.1085	2.41512	0.679896	3.05893	2	20	17	68	9	140
c141674_g1_i1	TAIR|locus:2184113 - symbol:AT5G10060 "AT5G10060" species:3702 "Arabidopsis thaliana" [GO:0003674 "molecular_function" evidence=ND] [GO:0005576 "extracellular region" evidence=ISM] [GO:0008150 "biological_process" evidence=ND] InterPro:IPR006569 TAIR:locus:2184113 Proteomes:UP000006548 EMBL:CP002688 Gene3D:1.25.40.90 InterPro:IPR008942 SUPFAM:SSF48464 InterPro:IPR006903 Pfam:PF04818 PROSITE:PS513…	sp|Q0P5J9|RPR1A_BOVIN Regulation of nuclear pre-mRNA domain-containing protein 1A OS=Bos taurus GN=RPRD1A PE=2 SV=2	XP_003602012.1 regulation of nuclear pre-mRNA domain-containing protein 1B [Medicago truncatula] <AES72263.1 ENTH/VHS family protein [Medicago truncatula]	W1NFK2_AMBTC/153-288 W1NFK2.1 PF04012.9;PspA_IM30;	3847.GLYMA11G36110.2	XM_003601964 Medicago truncatula ENTH/VHS family protein mRNA	mtr:MTR_3g087840 ENTH/VHS family protein	1.08	1.24	1.14	5.1	6.04	9.63	5.06847	3.42992	1.75468e-06	0.000134145	2.16778	4.18795	2.3018	2.01991	2.18162	3.83349	4.07496	4.6554	51	57	52	208	237	462
c136294_g1_i1	TAIR|locus:2122799 - symbol:AT4G10270 "AT4G10270" species:3702 "Arabidopsis thaliana" [GO:0003674 "molecular_function" evidence=ND] [GO:0005634 "nucleus" evidence=ISM] [GO:0009611 "response to wounding" evidence=ISS] TAIR:locus:2122799 Proteomes:UP000006548 EMBL:CP002687 EMBL:AF096373 EMBL:AL049488 EMBL:AL161517 HOGENOM:HOG000238802 InterPro:IPR022251 PANTHER:PTHR33090 Pfam:PF12609 EMBL:AY085799 …	.	XP_004487332.1 PREDICTED: uncharacterized protein LOC101508491 [Cicer arietinum]	I3SBS6_MEDTR/10-88 I3SBS6.1 PF12609.5;DUF3774;	3847.GLYMA06G45240.1	XM_004487275 PREDICTED: Cicer arietinum uncharacterized LOC101508491 (LOC101508491), mRNA	cam:101508491 uncharacterized LOC101508491	7.35	4.38	12.18	84.38	31.7	29.61	5.06565	4.29976	4.04954e-05	0.00149239	2.7729	4.89231	2.97444	1.92127	3.42301	5.87626	4.48146	4.31922	89	52	143	906	319	362
c129907_g1_i4	TAIR|locus:2181655 - symbol:AT5G13400 "AT5G13400" species:3702 "Arabidopsis thaliana" [GO:0005215 "transporter activity" evidence=ISS] [GO:0005886 "plasma membrane" evidence=ISM] [GO:0006857 "oligopeptide transport" evidence=IEA;ISS] [GO:0016020 "membrane" evidence=ISS] [GO:0016021 "integral component of membrane" evidence=IEA] [GO:0022857 "transmembrane transporter activity" evidence=IEA] [GO:00…	sp|Q9LYR6|PTR49_ARATH Protein NRT1/ PTR FAMILY 6.1 OS=Arabidopsis thaliana GN=NPF6.1 PE=2 SV=1	XP_003621048.1 protein NRT1/ PTR FAMILY 6.1 [Medicago truncatula] <AES77266.1 peptide transporter [Medicago truncatula]	G7KXR0_MEDTR/135-575 G7KXR0.1 PF00854.18;PTR2;	3847.GLYMA18G53710.1	XM_003621000 Medicago truncatula peptide transporter mRNA	mtr:MTR_7g006540 peptide transporter	0.35	1.18	0.58	2.22	6.61	2.94	5.05802	2.30944	0.000331637	0.00724055	1.33534	3.04922	1.00141	1.72469	1.27992	2.48248	3.88554	2.77965	13	43	21	72	206	112
c83761_g1_i1	TAIR|locus:2040661 - symbol:AT2G37530 species:3702 "Arabidopsis thaliana" [GO:0005739 "mitochondrion" evidence=ISM] TAIR:locus:2040661 GO:GO:0016021 Proteomes:UP000006548 EMBL:CP002685 UniGene:At.43675 UniGene:At.66330 RefSeq:NP_181289.2 SMR:F4IQY1 STRING:3702.AT2G37530.1 PaxDb:F4IQY1 EnsemblPlants:AT2G37530.1 GeneID:818329 Gramene:AT2G37530.1 KEGG:ath:AT2G37530 Araport:AT2G37530 eggNOG:ENOG410J1…	.	XP_004487246.1 PREDICTED: uncharacterized protein LOC101505814 [Cicer arietinum]	.	3847.GLYMA13G40910.1	XM_003597300 Medicago truncatula transmembrane protein, putative mRNA	cam:101505814 uncharacterized LOC101505814	0.31	0.46	0.47	3.35	3.31	0.76	5.05322	-0.587617	0.00640341	0.0632612	0.22995	0.887128	0.206826	0.215145	0.267879	1.18562	1.14016	0.335612	2	3	3	20	18	5
[truncated: 23,124 more rows]

## Sheet: Sheet1
		12hrs/control
	Histidine Kinase	up	down
	Histidine kinase 1	4	0
	Histidine kinase 2	3	0
	Histidine kinase 3	5	0
	Histidine kinase 4	0	1
	Histidine kinase 5	0	2
	calcium ion binding	83	80
	calcium-dependent lipid-binding	12	11
[truncated: 43 more rows]
