# Supplementary material for: Transcriptomic analysis reveals candidate genes associated with salinity stress tolerance during the early vegetative stage in fababean genotype, Hassawi-2
Source: Sci Rep. 2023 Dec 1;13:21223. doi: 10.1038/s41598-023-48118-0 (PMC10692206; doi:10.1038/s41598-023-48118-0)
Supplement: Supplementary file 7 — Supplementary Table 5. [file 41598_2023_48118_MOESM7_ESM.xlsx]

## Sheet: data2
Table S5: List of Differentially expressed Genes (DEGs FVS24h/FVC0h) using different data bases
Contig	GO	UniProt	NR	Pfam	EggNOG	NT	KO_EUK	FVC-0h-1_FPKM	FVC-0h-2_FPKM	FVC-0h-3_FPKM	FVS-24H-1_FPKM	FVS-24H-2_FPKM	FVS-24H-3_FPKM	FVS-24h/FVC-0h.fc	FVS-24h/FVC-0h.logCPM	FVS-24h/FVC-0h.raw.pval	FVS-24h/FVC-0h.bh.pval	FVC-0h.mean	FVS-24h.mean	N_FVC-0h-1	N_FVC-0h-2	N_FVC-0h-3	N_FVS-24H-1	N_FVS-24H-2	N_FVS-24H-3	FVC-0h-1_Read_Count	FVC-0h-2_Read_Count	FVC-0h-3_Read_Count	FVS-24H-1_Read_Count	FVS-24H-2_Read_Count	FVS-24H-3_Read_Count
c134255_g1_i3	TAIR|locus:2156657 - symbol:AT5G52390 "AT5G52390" species:3702 "Arabidopsis thaliana" [GO:0003674 "molecular_function" evidence=ND] [GO:0008150 "biological_process" evidence=ND] TAIR:locus:2156657 Proteomes:UP000006548 EMBL:CP002688 EMBL:AB019226 EMBL:AY091116 EMBL:AY122980 RefSeq:NP_200052.1 UniGene:At.29617 STRING:3702.AT5G52390.1 EnsemblPlants:AT5G52390.1 GeneID:835315 Gramene:AT5G52390.1 KEGG…	.	GAU36136.1 hypothetical protein TSUD_292960 [Trifolium subterraneum]	A0A072UA78_MEDTR/22-188 A0A072UA78.1 PF06521.8;PAR1;	3847.GLYMA09G25420.1	XM_013596839 Medicago truncatula PAR1 protein mRNA	mtr:MTR_6g452730 PAR1 protein	0.34	4.12	0.49	3.95	979.15	15.74	181.614	6.96313	3.106e-06	0.000940432	1.02609	5.15935	0.443024	2.07801	0.557226	2.28575	9.50949	3.68283	5	59	7	67	16412	220
c138313_g1_i3	.	sp|P28639|DHN1_PEA Dehydrin DHN1 OS=Pisum sativum GN=DHN1 PE=2 SV=1	AAB51380.1 dehydrin 2 [Pisum sativum]	.	.	X63062 P.sativum mRNA for dehydrin DHN2	mtr:MTR_6g084640 dehydrin	1.3	6.12	1.08	78.27	426.13	892.36	147.364	7.87487	1.46996e-15	3.42707e-11	1.85963	8.3875	1.48401	2.86407	1.2308	6.67341	8.7048	9.7843	25	115	20	1747	9386	16363
c135738_g6_i3	UNIPROTKB|I1JLN5 - symbol:GLYMA_03G069400 "Uncharacterized protein" species:3847 "Glycine max" [GO:0004350 "glutamate-5-semialdehyde dehydrogenase activity" evidence=IBA] [GO:0005737 "cytoplasm" evidence=IBA] [GO:0006561 "proline biosynthetic process" evidence=IBA] HAMAP:MF_00412 HAMAP:MF_00456 InterPro:IPR000965 InterPro:IPR005715 InterPro:IPR005766 InterPro:IPR015590 InterPro:IPR016161 InterPro…	sp|O65361|P5CS_MESCR Delta-1-pyrroline-5-carboxylate synthase OS=Mesembryanthemum crystallinum GN=P5CS PE=2 SV=1	XP_013454958.1 delta-1-pyrroline-5-carboxylate synthase isoform X1 [Medicago truncatula] <KEH29006.1 delta-1-pyrroline-5-carboxylate synthetase [Medicago truncatula]	A0A072UH55_MEDTR/322-613 A0A072UH55.1 PF00171.19;Aldedh;	3847.GLYMA03G12240.1	XM_013599504 Medicago truncatula delta-1-pyrroline-5-carboxylate synthetase mRNA	mtr:MTR_4g020110 delta-1-pyrroline-5-carboxylate synthetase	0.77	1.1	0.47	8.65	187.35	112.14	108.792	7.06875	2.25951e-14	2.63391e-10	1.75297	7.33553	1.92741	1.98155	1.34994	4.92	8.90719	8.1794	39	54	23	506	10803	5367
c142288_g2_i1	.	.	GAU51686.1 hypothetical protein TSUD_415000 [Trifolium subterraneum]	.	.	XM_019599359 PREDICTED: Lupinus angustifolius late embryogenesis abundant protein 1-like (LOC109356032), transcript variant X5, mRNA	gmx:102667136 uncharacterized protein LOC102667136	0.19	1.45	0.28	6.52	2.34	131.82	66.7795	5.54292	9.97564e-07	0.000408021	1.09746	4.85871	0.588066	1.96146	0.742853	4.12831	2.45398	7.99384	7	53	10	285	101	4717
c31311_g1_i1	.	.	.	.	.	.	gra:105781177 loricrin-like	1.35	22.49	13.66	4.64	1892.71	487.14	54.7419	6.28032	1.42861e-05	0.00289622	1.68401	5.40007	0.443024	2.48223	2.12678	1.10907	8.49719	6.59394	5	84	50	20	8125	1776
c139458_g3_i1	TAIR|locus:2080787 - symbol:PP2CA "AT3G11410" species:3702 "Arabidopsis thaliana" [GO:0004722 "protein serine/threonine phosphatase activity" evidence=ISS;IMP;TAS] [GO:0005737 "cytoplasm" evidence=ISM] [GO:0006470 "protein dephosphorylation" evidence=IEA] [GO:0046872 "metal ion binding" evidence=IEA] [GO:0005515 "protein binding" evidence=IPI] [GO:0009409 "response to cold" evidence=IEP] [GO:0009…	sp|Q5SN75|P2C08_ORYSJ Probable protein phosphatase 2C 8 OS=Oryza sativa subsp. japonica GN=Os01g0656200 PE=2 SV=1	XP_004498408.1 PREDICTED: probable protein phosphatase 2C 51 [Cicer arietinum]	A0A072VG64_MEDTR/111-372 A0A072VG64.1 PF00481.18;PP2C;	3847.GLYMA14G32430.1	XM_004498351 PREDICTED: Cicer arietinum probable protein phosphatase 2C 51 (LOC101507599), mRNA	cam:101507599 probable protein phosphatase 2C 51	0.04	0.68	1.93	7.01	76.9	83.49	52.4785	5.24993	2.45809e-08	2.12251e-05	1.04306	5.72808	0.100157	0.94744	2.08158	3.7169	6.66841	6.79893	1	17	48	210	2271	2050
c130417_g2_i1	.	.	.	.	.	HQ327439 Medicago sativa subsp. falcata LEA3 protein (LEA3) mRNA, partial cds	.	0.18	0.27	1.9	6.74	65.75	59.82	45.2216	3.75292	1.65219e-08	1.54077e-05	0.56144	4.36047	0.19381	0.218897	1.27161	2.62034	5.2873	5.17377	2	3	21	89	858	652
c137486_g2_i1	TAIR|locus:2146653 - symbol:ELF6 "AT5G04240" species:3702 "Arabidopsis thaliana" [GO:0003676 "nucleic acid binding" evidence=IEA] [GO:0005634 "nucleus" evidence=ISM;IDA] [GO:0006351 "transcription, DNA-templated" evidence=IEA] [GO:0046872 "metal ion binding" evidence=IEA] [GO:0051213 "dioxygenase activity" evidence=IEA] [GO:0055114 "oxidation-reduction process" evidence=IEA] [GO:0003700 "DNA bind…	sp|Q6BDA0|ELF6_ARATH Probable lysine-specific demethylase ELF6 OS=Arabidopsis thaliana GN=ELF6 PE=1 SV=1	PNY11400.1 putative lysine-specific demethylase ELF6-like protein, partial [Trifolium pratense]	.	3847.GLYMA20G32160.1	XM_003591825 Medicago truncatula lysine-specific demethylase ELF6-like protein, putative mRNA	mtr:MTR_1g094740 lysine-specific demethylase ELF6-like protein, putative	0.05	0.05	0.06	0.05	6.06	2.85	40.2749	0.683743	0.00011703	0.0124673	0.0903012	1.58146	0.100157	0.0767158	0.0940309	0.0811397	2.75817	1.90506	1	1	1	1	130	51
c121543_g1_i1	UNIPROTKB|I1LPC9 - symbol:GLYMA_12G021300 "Uncharacterized protein" species:3847 "Glycine max" [GO:0004553 "hydrolase activity, hydrolyzing O-glycosyl compounds" evidence=IBA] [GO:0030247 "polysaccharide binding" evidence=IBA] [GO:0046658 "anchored component of plasma membrane" evidence=IBA] InterPro:IPR000490 Pfam:PF00332 PROSITE:PS00587 GO:GO:0005975 GO:GO:0030247 InterPro:IPR017853 SUPFAM:SSF5…	sp|A7PQW3|E13B_VITVI Glucan endo-1,3-beta-glucosidase OS=Vitis vinifera GN=VIT_06s0061g00120 PE=1 SV=2	XP_003607319.1 glucan endo-1,3-beta-glucosidase [Medicago truncatula] <AES89516.1 glucan endo-1,3-beta-glucosidase [Medicago truncatula]	G7JQL6_MEDTR/97-403 G7JQL6.2 PF00332.15;Glyco_hydro_17;	3847.GLYMA12G02410.1	XM_003607271 Medicago truncatula glucan endo-1,3-beta-glucosidase mRNA	mtr:MTR_4g076470 glucan endo-1,3-beta-glucosidase	7.16	27.28	5.38	80.53	1669.44	34.49	39.6044	8.32401	3.41077e-06	0.00100653	3.82866	7.58835	3.52305	4.93808	3.02484	6.79715	10.7559	5.21199	146	543	106	1905	38969	670
c126199_g1_i1	.	.	XP_004508082.1 PREDICTED: embryonic protein DC-8-like [Cicer arietinum]	.	3847.GLYMA17G04550.1	XM_004508025 PREDICTED: Cicer arietinum embryonic protein DC-8-like (LOC101509550), mRNA	cam:101509550 embryonic protein DC-8-like	0.57	0.47	1.47	5.39	39.08	73.92	37.9586	4.21841	6.7423e-10	1.429e-06	0.909563	4.70952	0.781486	0.522976	1.42423	2.88046	5.16602	6.08209	10	8	25	110	787	1240
c131089_g1_i1	TAIR|locus:2044646 - symbol:AT2G15960 "AT2G15960" species:3702 "Arabidopsis thaliana" [GO:0003674 "molecular_function" evidence=ND] [GO:0005575 "cellular_component" evidence=ND] [GO:0008150 "biological_process" evidence=ND] TAIR:locus:2044646 Proteomes:UP000006548 EMBL:CP002685 EMBL:AC006438 UniGene:At.184 EMBL:AY045948 EMBL:AY079308 EMBL:AK230337 PIR:B84535 RefSeq:NP_565384.1 UniGene:At.13871 ST…	.	AES89058.1 hypothetical protein MTR_4g068560 [Medicago truncatula]	.	3847.GLYMA11G13130.1	.	mtr:MTR_4g068560 hypothetical protein	0.25	0.35	0.09	2.61	16.35	10.83	35.9272	3.25749	9.87469e-11	3.83698e-07	0.570833	4.04208	0.71985	0.727158	0.26549	2.84605	4.91983	4.36034	9	12	3	107	660	363
c112106_g1_i1	UNIPROTKB|I1LIL5 - symbol:GLYMA_11G095100 "Uncharacterized protein" species:3847 "Glycine max" [GO:0004553 "hydrolase activity, hydrolyzing O-glycosyl compounds" evidence=IBA] [GO:0030247 "polysaccharide binding" evidence=IBA] [GO:0046658 "anchored component of plasma membrane" evidence=IBA] InterPro:IPR000490 Pfam:PF00332 PROSITE:PS00587 GO:GO:0005975 GO:GO:0030247 InterPro:IPR017853 SUPFAM:SSF5…	sp|A7PQW3|E13B_VITVI Glucan endo-1,3-beta-glucosidase OS=Vitis vinifera GN=VIT_06s0061g00120 PE=1 SV=2	XP_013456593.2 glucan endo-1,3-beta-glucosidase [Medicago truncatula]	A0A072ULH4_MEDTR/25-330 A0A072ULH4.1 PF00332.15;Glyco_hydro_17;	3847.GLYMA11G10080.1	NM_001279135 Cicer arietinum glucan endo-1,3-beta-glucosidase-like (LOC101509535), mRNA <gi|3900935|emb|AJ012751.1| Cicer arietinum mRNA for glucan endo-beta-1,3-glucosidase, acidic isoform	mtr:MTR_4g076255 glucan endo-1,3-beta-glucosidase	1.28	0.57	0.29	5.1	87.21	1.99	34.3197	3.91957	1.02395e-05	0.00227158	0.818426	3.55445	1.40788	0.628676	0.41872	2.8344	6.32805	1.50089	23	10	5	106	1789	34
c135787_g4_i8	UNIPROTKB|I1MWZ7 - symbol:GLYMA_17G218200 "Uncharacterized protein" species:3847 "Glycine max" [GO:0004029 "aldehyde dehydrogenase (NAD) activity" evidence=IBA] [GO:0004777 "succinate-semialdehyde dehydrogenase (NAD+) activity" evidence=IBA] [GO:0009013 "succinate-semialdehyde dehydrogenase [NAD(P)+] activity" evidence=IBA] InterPro:IPR015590 InterPro:IPR016160 InterPro:IPR016161 InterPro:IPR0161…	sp|P81406|GAPN_PEA NADP-dependent glyceraldehyde-3-phosphate dehydrogenase OS=Pisum sativum GN=GAPN PE=1 SV=1	XP_003588885.1 NADP-dependent glyceraldehyde-3-phosphate dehydrogenase [Medicago truncatula] <AES59136.1 NADP-dependent glyceraldehyde-3-phosphate dehydrogenase [Medicago truncatula]	G7JGT0_MEDTR/24-484 G7JGT0.1 PF00171.19;Aldedh;	3847.GLYMA17G33340.1	XM_003588837 Medicago truncatula NADP-dependent glyceraldehyde-3-phosphate dehydrogenase mRNA	mtr:MTR_1g014320 NADP-dependent glyceraldehyde-3-phosphate dehydrogenase	0.05	0.21	0.26	2.41	8.96	9.91	33.9517	1.97677	1.36316e-08	1.51337e-05	0.267978	2.94704	0.100157	0.285057	0.41872	2.06417	3.31593	3.46102	1	4	5	55	202	186
c133048_g2_i2	UNIPROTKB|I1NEA7 - symbol:GLYMA_20G066500 "Uncharacterized protein" species:3847 "Glycine max" [GO:0008643 "carbohydrate transport" evidence=IBA] [GO:0016021 "integral component of membrane" evidence=IBA] [GO:0051119 "sugar transmembrane transporter activity" evidence=IBA] InterPro:IPR004316 Pfam:PF03083 GO:GO:0016021 Proteomes:UP000008827 GO:GO:0051119 GO:GO:0008643 eggNOG:KOG1623 eggNOG:ENOG411…	sp|A2X3S3|SWET4_ORYSI Bidirectional sugar transporter SWEET4 OS=Oryza sativa subsp. indica GN=SWEET4 PE=2 SV=1	XP_004503589.1 PREDICTED: bidirectional sugar transporter SWEET4 [Cicer arietinum]	A0A072TWK5_MEDTR/19-108 A0A072TWK5.1 PF03083.13;MtN3_slv;	3847.GLYMA20G16160.1	XM_004503532 PREDICTED: Cicer arietinum bidirectional sugar transporter SWEET4 (LOC101488443), mRNA	cam:101488443 bidirectional sugar transporter SWEET4	0.11	0.86	0.29	3.54	11.63	32.94	33.2778	2.96777	2.88873e-08	2.24493e-05	0.491949	3.62275	0.19381	0.863318	0.41872	2.38496	3.5249	4.95838	2	15	5	73	237	559
c103258_g1_i1	UNIPROTKB|I1LT62 - symbol:GLYMA_12G156600 "Uncharacterized protein" species:3847 "Glycine max" [GO:0004568 "chitinase activity" evidence=IBA] [GO:0005576 "extracellular region" evidence=IBA] [GO:0006032 "chitin catabolic process" evidence=IBA] [GO:0008061 "chitin binding" evidence=IBA] InterPro:IPR001223 InterPro:IPR001579 Pfam:PF00704 PROSITE:PS01095 GO:GO:0005576 GO:GO:0005975 InterPro:IPR01785…	sp|P36908|CHIA_CICAR Acidic endochitinase OS=Cicer arietinum PE=2 SV=1	XP_003592154.1 acidic endochitinase [Medicago truncatula] <AES62405.1 chitinase [Medicago truncatula]	G7ID31_MEDTR/27-283 G7ID31.1 PF00704.25;Glyco_hydro_18;	3847.GLYMA12G25740.1	AC147775 Medicago truncatula clone mth2-13d20, complete sequence	mtr:MTR_1g099310 chitinase	23.06	123.33	57.82	302.4	7264.47	178.49	33.1963	10.3462	5.43159e-06	0.00140702	6.06201	9.60948	5.02502	6.9793	6.18172	8.59726	12.7775	7.45365	439	2292	1063	6677	158297	3238
c143386_g1_i3	UNIPROTKB|I1ND30 - symbol:GLYMA_20G009300 "Uncharacterized protein" species:3847 "Glycine max" [GO:0051213 "dioxygenase activity" evidence=IBA] InterPro:IPR005123 Pfam:PF03171 PROSITE:PS51471 GO:GO:0016491 GO:GO:0046872 Proteomes:UP000008827 eggNOG:KOG0143 eggNOG:COG3491 Gene3D:2.60.120.330 InterPro:IPR026992 InterPro:IPR027443 Pfam:PF14226 OMA:KCNMINS OrthoDB:EOG09360G7B EMBL:CM000853 RefSeq:XP_…	sp|Q9FFF6|DIOX5_ARATH Probable 2-oxoglutarate-dependent dioxygenase At5g05600 OS=Arabidopsis thaliana GN=At5g05600 PE=2 SV=1	XP_013466708.1 protein DMR6-LIKE OXYGENASE 2 isoform X1 [Medicago truncatula] <XP_024632237.1 protein DMR6-LIKE OXYGENASE 2 isoform X2 [Medicago truncatula] <XP_024632263.1 protein DMR6-LIKE OXYGENASE 2 isoform X3 [Medicago truncatula] <KEH40749.1 senescence-associated nodulin [Medicago truncatula]	A0A072VFD7_MEDTR/27-144 A0A072VFD7.1 PF14226.3;DIOX_N;	3847.GLYMA20G01200.1	XM_013611254 Medicago truncatula senescence-associated nodulin mRNA	mtr:MTR_1g034140 senescence-associated nodulin	0.09	0.1	1.32	0.53	15.81	44.93	31.9938	3.5351	7.68217e-05	0.0092799	0.612748	3.54056	0.19381	0.149557	1.49488	0.80908	4.17233	5.64028	2	2	27	13	384	908
c140723_g1_i7	UNIPROTKB|I1N8C0 - symbol:GLYMA_19G115300 "Uncharacterized protein" species:3847 "Glycine max" [GO:0009061 "anaerobic respiration" evidence=IBA] [GO:0018171 "peptidyl-cysteine oxidation" evidence=IBA] [GO:0070483 "detection of hypoxia" evidence=IBA] InterPro:IPR012864 Pfam:PF07847 Gene3D:2.60.120.10 InterPro:IPR014710 InterPro:IPR011051 SUPFAM:SSF51182 GO:GO:0016702 Proteomes:UP000008827 eggNOG:K…	sp|Q9LXG9|PCO1_ARATH Plant cysteine oxidase 1 OS=Arabidopsis thaliana GN=PCO1 PE=1 SV=1	PNX99029.1 2-aminoethanethiol dioxygenase-like protein [Trifolium pratense]	Q2HVC5_MEDTR/76-278 Q2HVC5.1 PF07847.9;DUF1637;	3847.GLYMA19G29300.1	XM_003624639 Medicago truncatula 2-aminoethanethiol dioxygenase-like protein mRNA	mtr:MTR_7g086380 2-aminoethanethiol dioxygenase-like protein	0.28	0.62	0.34	0.56	35.94	10.7	31.4443	3.17289	2.49515e-06	0.000803806	0.616193	3.28318	0.517367	0.773987	0.557226	0.855948	5.3229	3.67068	6	13	7	14	880	218
c145919_g1_i1	.	.	GAU47136.1 hypothetical protein TSUD_379140 [Trifolium subterraneum]	.	.	AJ001752 Vicia faba L. Kleine Thueringer	.	0.24	0.12	0.55	0.81	35.23	0.37	31.193	2.48681	0.000365435	0.0231515	0.399263	2.10763	0.36464	0.149557	0.683592	0.945349	4.97376	0.403781	4	2	9	16	686	6
c144149_g2_i1	TAIR|locus:2176737 - symbol:PR5K "PR5-like receptor kinase" species:3702 "Arabidopsis thaliana" [GO:0005886 "plasma membrane" evidence=ISM] [GO:0016301 "kinase activity" evidence=ISS] [GO:0009506 "plasmodesma" evidence=IDA] [GO:0004675 "transmembrane receptor protein serine/threonine kinase activity" evidence=ISS] [GO:0009620 "response to fungus" evidence=ISS] InterPro:IPR000719 InterPro:IPR00827…	sp|Q9FID6|Y5392_ARATH Probable receptor-like protein kinase At5g39020 OS=Arabidopsis thaliana GN=At5g39020 PE=2 SV=1	KEH40307.1 stress-induced receptor-like kinase [Medicago truncatula]	A0A072VEW5_MEDTR/4-273 A0A072VEW5.1 PF00069.22;Pkinase;	3847.GLYMA13G09794.1	XM_013610827 Medicago truncatula stress-induced receptor-like kinase partial mRNA	mtr:MTR_1g026990 stress-induced receptor-like kinase	0.18	0.72	0.18	0.61	38.65	0.92	30.0235	1.10225	0.000521468	0.0286734	0.159748	1.41319	0.100157	0.285057	0.0940309	0.300315	3.59541	0.343853	1	4	1	4	250	5
c136228_g2_i1	TAIR|locus:2044611 - symbol:AT2G15780 species:3702 "Arabidopsis thaliana" [GO:0005576 "extracellular region" evidence=ISM] [GO:0009055 "electron transfer activity" evidence=IEA] InterPro:IPR003245 Pfam:PF02298 PROSITE:PS51485 TAIR:locus:2044611 Proteomes:UP000006548 EMBL:CP002685 GO:GO:0009055 Gene3D:2.60.40.420 InterPro:IPR008972 SUPFAM:SSF49503 EMBL:AC006438 OrthoDB:EOG09360NLJ EMBL:AF410284 EM…	.	XP_003608032.1 uncharacterized protein LOC11441412 [Medicago truncatula] <AES90229.1 plastocyanin-like domain protein [Medicago truncatula]	G7JMH1_MEDTR/70-167 G7JMH1.1 PF02298.14;Cu_bind_like;	3847.GLYMA02G15230.2	XM_003607984 Medicago truncatula plastocyanin-like domain protein mRNA	mtr:MTR_4g086750 plastocyanin-like domain protein	0.06	0.66	0.13	0.33	26.66	2.3	29.2719	2.04789	0.000176138	0.015962	0.303713	2.12859	0.100157	0.628676	0.182306	0.429879	4.45501	1.50089	1	10	2	6	472	34
c115669_g1_i1	UNIPROTKB|P83667 - symbol:P83667 "Kunitz-type serine protease inhibitor DrTI" species:72433 "Delonix regia" [GO:0004867 "serine-type endopeptidase inhibitor activity" evidence=IDA] [GO:0005575 "cellular_component" evidence=ND] InterPro:IPR002160 Pfam:PF00197 PRINTS:PR00291 SMART:SM00452 GO:GO:0005576 GO:GO:0004867 InterPro:IPR011065 SUPFAM:SSF50386 PDB:1R8N PDBsum:1R8N ProteinModelPortal:P83667 S…	sp|O82711|PIP22_PEA Kunitz-type trypsin inhibitor-like 2 protein OS=Pisum sativum GN=PIP20-2 PE=3 SV=1	O82711.1 RecName: Full=Kunitz-type trypsin inhibitor-like 2 protein; AltName: Full=Protease inhibitor from pea 2; Flags: Precursor <CAA09607.1 profucosidase [Pisum sativum]	G7KMU7_MEDTR/31-203 G7KMU7.1 PF00197.15;Kunitz_legume;	3847.GLYMA09G28310.1	X82595 P.sativum fuc gene	mtr:MTR_6g059730 Kunitz type trypsin inhibitor / Alpha-fucosidase	0.39	2.01	3.65	0.14	146.56	65.58	28.8532	4.58012	0.000222766	0.0183756	1.23203	4.06582	0.443024	1.24206	2.01102	0.157958	6.58156	5.45796	5	25	45	2	2137	798
c143404_g2_i2	TAIR|locus:2094167 - symbol:AFP3 "AT3G29575" species:3702 "Arabidopsis thaliana" [GO:0005634 "nucleus" evidence=ISM;IEA] [GO:0007165 "signal transduction" evidence=IEA] [GO:0005515 "protein binding" evidence=IPI] InterPro:IPR031307 TAIR:locus:2094167 Proteomes:UP000006548 GO:GO:0005634 EMBL:CP002686 GO:GO:0007165 HOGENOM:HOG000239856 InterPro:IPR032308 InterPro:IPR032310 InterPro:IPR012463 PANTHE…	sp|Q94F39|AFP3_ARATH Ninja-family protein AFP3 OS=Arabidopsis thaliana GN=AFP3 PE=1 SV=1	XP_013447575.1 ninja-family protein AFP3 [Medicago truncatula] <KEH21656.1 ABI five-binding protein [Medicago truncatula]	A0A072TWS5_MEDTR/289-356 A0A072TWS5.1 PF16135.2;Jas;	3847.GLYMA08G27010.1	XM_020364425 PREDICTED: Cajanus cajan ninja-family protein AFP3 (LOC109802981), mRNA	mtr:MTR_7g013820 ABI five-binding protein	0.35	0.22	0.26	0.73	10.15	18.87	28.4692	2.93325	6.51211e-07	0.000289751	0.582543	3.3511	0.781486	0.408915	0.557226	1.25609	3.96672	4.83048	10	6	7	24	330	510
c126396_g1_i1	.	sp|G1CWH1|CYC2_CLITE Cliotide T2 OS=Clitoria ternatea PE=1 SV=1	XP_003605206.1 albumin-1 [Medicago truncatula] <AES87403.1 Leginsulin/Albumin-1 [Medicago truncatula] <AFK36009.1 unknown [Medicago truncatula]	G7KTY0_MEDTR/68-114 G7KTY0.1 PF16720.2;Albumin_I_a;	3847.GLYMA13G26340.1	.	mtr:MTR_4g026590 Leginsulin/Albumin-1	0.39	0.39	0.2	20.06	0.25	8.62	28.3927	1.74494	9.46168e-05	0.0105953	0.277334	2.19336	0.36464	0.285057	0.182306	3.90694	0.180207	2.49294	4	4	2	242	3	86
c92255_g1_i1	TAIR|locus:2155174 - symbol:AT5G49120 "AT5G49120" species:3702 "Arabidopsis thaliana" [GO:0003674 "molecular_function" evidence=ND] [GO:0005634 "nucleus" evidence=ISM] [GO:0008150 "biological_process" evidence=ND] TAIR:locus:2155174 Proteomes:UP000006548 EMBL:CP002688 EMBL:AB023028 InterPro:IPR007650 Pfam:PF04570 PROSITE:PS51795 RefSeq:NP_199723.1 UniGene:At.55444 STRING:3702.AT5G49120.1 EnsemblP…	sp|Q8LGS1|MARD1_ARATH Protein MARD1 OS=Arabidopsis thaliana GN=MARD1 PE=2 SV=2	XP_012573540.1 PREDICTED: LOW QUALITY PROTEIN: uncharacterized protein LOC101508910 [Cicer arietinum]	A0A072V789_MEDTR/53-106 A0A072V789.1 PF04570.11;zf-FLZ;	3847.GLYMA09G04810.1	XM_013607741 Medicago truncatula DUF581 family protein mRNA	cam:101508910 uncharacterized LOC101508910	0.37	1.04	0.77	4.24	24.92	41.44	27.2777	2.80826	2.81047e-08	2.24493e-05	0.555063	3.49491	0.36464	0.678757	0.621792	2.02369	3.87376	4.58728	4	11	8	53	308	428
c132287_g5_i1	UNIPROTKB|Q6UD73 - symbol:LYK3 "LysM domain-containing receptor-like kinase 3" species:3880 "Medicago truncatula" [GO:0005515 "protein binding" evidence=IPI] [GO:0005775 "vacuolar lumen" evidence=IDA] [GO:0005886 "plasma membrane" evidence=IDA] [GO:0009609 "response to symbiotic bacterium" evidence=IEP;IMP] [GO:0009877 "nodulation" evidence=IEP;IMP] [GO:0016301 "kinase activity" evidence=IDA] [GO…	sp|A0A0P0XII1|CERK1_ORYSJ Chitin elicitor receptor kinase 1 OS=Oryza sativa subsp. japonica GN=CERK1 PE=1 SV=1	AAQ73158.1 LysM domain-containing receptor-like kinase 7 [Medicago truncatula]	G7K7M2_MEDTR/340-610 G7K7M2.2 PF07714.14;Pkinase_Tyr;	3847.GLYMA02G43850.2	XM_003616900 Medicago truncatula LysM receptor kinase K1B mRNA	mtr:MTR_5g086030 LysM receptor kinase K1B	0.03	0.06	0.11	0.23	6.15	0.26	26.9502	1.22384	0.000251782	0.0196925	0.197951	1.627	0.100157	0.149557	0.344139	0.658585	3.65249	0.569934	1	2	4	10	261	9
c134848_g6_i1	.	.	.	.	.	.	.	0.18	1.67	1.6	56.89	33.46	0.14	26.7015	4.44637	0.000210006	0.0178497	1.2356	3.9917	0.36464	1.5949	1.74725	6.45392	5.30521	0.215971	4	37	35	1498	869	3
c139983_g1_i13	TAIR|locus:2180632 - symbol:AT5G25940 "AT5G25940" species:3702 "Arabidopsis thaliana" [GO:0003674 "molecular_function" evidence=ND] [GO:0016021 "integral component of membrane" evidence=IEA] [GO:0005739 "mitochondrion" evidence=IDA] InterPro:IPR005050 TAIR:locus:2180632 GO:GO:0016021 Proteomes:UP000006548 GO:GO:0005739 EMBL:CP002688 EMBL:AF149413 EMBL:BT006144 EMBL:BT008570 EMBL:AK229683 RefSeq:N…	sp|Q02921|NO93_SOYBN Early nodulin-93 OS=Glycine max PE=2 SV=1	ANI24516.1 early nodulin 93.1 [Vicia faba] <ANI24517.1 early nodulin 93.2 [Vicia faba] <ANI24518.1 early nodulin 93.3 [Vicia faba] <ANI24520.1 early nodulin 93.5 [Vicia faba]	A0A022PQB3_ERYGU/24-101 A0A022PQB3.1 PF03386.11;ENOD93;	3847.GLYMA05G08400.2	KU973542 Vicia faba early nodulin 93.1 (ENOD93.1) mRNA, complete cds	cam:101491393 early nodulin-93-like	0.73	1.73	0.29	8.8	38.38	35.79	26.2384	3.76112	9.47338e-11	3.83698e-07	0.923472	4.5802	0.952014	1.39968	0.41872	3.51998	5.15169	5.06894	13	30	5	181	779	605
c126521_g1_i2	TAIR|locus:2094493 - symbol:AFH1 "AT3G25500" species:3702 "Arabidopsis thaliana" [GO:0003779 "actin binding" evidence=ISS] [GO:0005634 "nucleus" evidence=ISM] [GO:0016021 "integral component of membrane" evidence=IEA] [GO:0005515 "protein binding" evidence=IPI] [GO:0016020 "membrane" evidence=IDA] [GO:0030036 "actin cytoskeleton organization" evidence=IDA;TAS] [GO:0005886 "plasma membrane" eviden…	sp|Q9SE97|FH1_ARATH Formin-like protein 1 OS=Arabidopsis thaliana GN=FH1 PE=1 SV=1	XP_003608126.2 formin-like protein 2 [Medicago truncatula] <AES90323.2 formin-like 2 domain protein [Medicago truncatula]	G7JPP8_MEDTR/428-842 G7JPP8.2 PF02181.20;FH2;	3847.GLYMA02G15760.1	XM_003608078 Medicago truncatula formin-like 2 domain protein mRNA	mtr:MTR_4g087890 formin-like 2 domain protein	0.04	0.18	0.16	0.07	4.89	6.72	25.8861	2.46524	5.48518e-05	0.00765758	0.464132	2.78157	0.19381	0.576794	0.621792	0.300315	3.80218	4.24221	2	9	8	4	292	333
c144391_g1_i1	.	.	.	.	.	.	.	0.54	0.06	0.06	5.21	8.08	8.3	25.7307	1.82072	5.39392e-07	0.000251508	0.296866	2.91082	0.71985	0.0767158	0.0940309	2.76242	2.96077	3.00926	9	1	1	100	153	131
c142968_g2_i4	UNIPROTKB|O24379 - symbol:LOX1.2 "Linoleate 9S-lipoxygenase 2" species:4113 "Solanum tuberosum" [GO:0016165 "linoleate 13S-lipoxygenase activity" evidence=IDA] InterPro:IPR000907 InterPro:IPR001024 InterPro:IPR001246 InterPro:IPR013819 InterPro:IPR020833 InterPro:IPR020834 InterPro:IPR036392 Pfam:PF00305 Pfam:PF01477 PRINTS:PR00087 PRINTS:PR00468 PROSITE:PS00081 PROSITE:PS00711 PROSITE:PS50095 PR…	sp|P38414|LOX1_LENCU Linoleate 9S-lipoxygenase OS=Lens culinaris GN=LOX1.1 PE=2 SV=1	CAA53730.1 lipoxygenase [Pisum sativum]	G7LIY2_MEDTR/187-853 G7LIY2.1 PF00305.16;Lipoxygenase;	3847.GLYMA08G20250.1	X76124 P.sativum L. mRNA for LoxG	cam:101491624 linoleate 9S-lipoxygenase-like	1.31	1.13	1.55	3.21	63.36	60.79	25.6001	5.99669	5.15265e-09	7.0664e-06	2.50925	6.22732	2.65989	2.13294	2.73493	3.7169	7.507	7.45808	74	62	84	210	4079	3248
c142722_g1_i1	TAIR|locus:2159178 - symbol:AT5G61820 "AT5G61820" species:3702 "Arabidopsis thaliana" [GO:0003674 "molecular_function" evidence=ND] [GO:0008150 "biological_process" evidence=ND] [GO:0009507 "chloroplast" evidence=ISM] [GO:0005773 "vacuole" evidence=IDA] TAIR:locus:2159178 GO:GO:0016021 Proteomes:UP000006548 GO:GO:0005773 EMBL:CP002688 EMBL:AY065363 EMBL:AY117191 RefSeq:NP_001330390.1 RefSeq:NP_20…	.	AAU14999.2 MtN19-like protein [Pisum sativum]	A0A072UZW4_MEDTR/32-410 A0A072UZW4.1 PF07712.9;SURNod19;	3847.GLYMA08G08660.3	AY714244 Pisum sativum MtN19-like protein mRNA, complete cds	mtr:MTR_4g094548 stress up-regulated Nod 19 protein	0.54	4.41	3.74	12.22	174.45	60.17	24.6265	5.94124	5.4565e-08	3.74156e-05	2.30451	6.31534	1.05544	2.90672	2.95137	4.56903	7.9445	6.43249	15	119	100	393	5532	1586
c115116_g1_i1	TAIR|locus:2158685 - symbol:TZF5 "AT5G44260" species:3702 "Arabidopsis thaliana" [GO:0003676 "nucleic acid binding" evidence=ISS] [GO:0003677 "DNA binding" evidence=IEA] [GO:0005634 "nucleus" evidence=ISM] [GO:0046872 "metal ion binding" evidence=IEA] [GO:0003700 "DNA binding transcription factor activity" evidence=ISS] [GO:0000932 "P-body" evidence=IDA] [GO:0005515 "protein binding" evidence=IPI…	sp|Q9FKW2|C3H61_ARATH Zinc finger CCCH domain-containing protein 61 OS=Arabidopsis thaliana GN=At5g44260 PE=2 SV=1	XP_013465134.1 zinc finger CCCH domain-containing protein 61 [Medicago truncatula] <KEH39169.1 zinc finger CCCH domain protein [Medicago truncatula]	A0A072VAW2_MEDTR/118-143 A0A072VAW2.1 PF00642.21;zf-CCCH;	3847.GLYMA12G33320.1	XM_013609680 Medicago truncatula zinc finger CCCH domain protein mRNA	mtr:MTR_2g090605 zinc finger CCCH domain protein	0.69	0.53	0.85	1.22	14.2	47.55	24.3427	3.72345	1.32008e-06	0.000480882	1.00682	3.84717	1.1045	0.727158	1.18879	1.5406	4.15088	5.85003	16	12	19	33	378	1053
c134911_g1_i2	TAIR|locus:2170239 - symbol:LEA4-5 "AT5G06760" species:3702 "Arabidopsis thaliana" [GO:0003674 "molecular_function" evidence=ND] [GO:0009793 "embryo development ending in seed dormancy" evidence=IEA;ISS] [GO:0009409 "response to cold" evidence=IDA] [GO:0006970 "response to osmotic stress" evidence=IMP] [GO:0009414 "response to water deprivation" evidence=IMP] [GO:0048316 "seed development" eviden…	sp|Q01417|PM1_SOYBN 18 kDa seed maturation protein OS=Glycine max GN=GMPM1 PE=2 SV=1	GAU23421.1 hypothetical protein TSUD_331190 [Trifolium subterraneum]	G7KVD4_MEDTR/9-78 G7KVD4.1 PF03760.12;LEA_1;	3847.GLYMA19G32920.1	XM_003625210 Medicago truncatula seed maturation protein mRNA	aprc:113863214 18 kDa seed maturation protein	1.19	11.79	8.87	41.28	377.54	164.82	23.464	6.16215	1.56788e-08	1.52307e-05	2.49832	6.71368	1.1045	3.25094	3.13953	5.2642	8.02383	6.85301	16	156	116	647	5846	2129
c117194_g1_i1	TAIR|locus:2174989 - symbol:ASL1 "ASYMMETRIC LEAVES 2-like 1" species:3702 "Arabidopsis thaliana" [GO:0005634 "nucleus" evidence=ISM] [GO:0009965 "leaf morphogenesis" evidence=IMP] [GO:0006355 "regulation of transcription, DNA-templated" evidence=IMP] [GO:0009954 "proximal/distal pattern formation" evidence=IGI] [GO:0048441 "petal development" evidence=IGI] TAIR:locus:2174989 Proteomes:UP00000654…	sp|Q9FKZ3|LBD36_ARATH LOB domain-containing protein 36 OS=Arabidopsis thaliana GN=LBD36 PE=2 SV=1	PNX96439.1 LOB domain-containing protein 36-like [Trifolium pratense]	K7LN93_SOYBN/8-106 K7LN93.1 PF03195.11;DUF260;	3847.GLYMA01G39060.1	XM_003611749 Medicago truncatula lateral organ boundaries (LOB) domain protein mRNA	mtr:MTR_5g017950 lateral organ boundaries (LOB) domain protein	0.07	0.07	0.34	0.68	9.46	3.9	23.3669	1.0542	3.20617e-05	0.00549622	0.198531	1.94962	0.100157	0.0767158	0.41872	0.760639	3.06383	2.0244	1	1	5	12	166	57
c144851_g1_i2	TAIR|locus:1009023454 - symbol:AT5G16486 "AT5G16486" species:3702 "Arabidopsis thaliana" [GO:0003964 "RNA-directed DNA polymerase activity" evidence=IEA] [GO:0005575 "cellular_component" evidence=ND] [GO:0008150 "biological_process" evidence=ND] TAIR:locus:1009023454 Proteomes:UP000006548 EMBL:CP002688 eggNOG:KOG1075 eggNOG:ENOG410Y65V GO:GO:0003964 UniGene:At.31670 InterPro:IPR026960 Pfam:PF1396…	sp|P0C2F6|RNHX1_ARATH Putative ribonuclease H protein At1g65750 OS=Arabidopsis thaliana GN=At1g65750 PE=3 SV=1	PNY15168.1 ribonuclease H [Trifolium pratense]	K7MWC8_SOYBN/220-340 K7MWC8.1 PF13456.3;RVT_3;	3847.GLYMA19G04710.1	.	lang:109359906 uncharacterized LOC109359906	0.04	0.05	0.14	3.58	2.15	0.05	22.798	0.578491	0.000536188	0.0292072	0.147454	1.51045	0.100157	0.0767158	0.26549	2.67364	1.78207	0.07564	1	1	3	93	55	1
c133029_g1_i1	TAIR|locus:2168449 - symbol:HAI1 "AT5G59220" species:3702 "Arabidopsis thaliana" [GO:0004722 "protein serine/threonine phosphatase activity" evidence=IEA;IGI;ISS] [GO:0005886 "plasma membrane" evidence=ISM] [GO:0006470 "protein dephosphorylation" evidence=IEA] [GO:0046872 "metal ion binding" evidence=IEA] [GO:0009737 "response to abscisic acid" evidence=IEP] [GO:0009414 "response to water depriva…	sp|Q5SN75|P2C08_ORYSJ Probable protein phosphatase 2C 8 OS=Oryza sativa subsp. japonica GN=Os01g0656200 PE=2 SV=1	XP_003611000.3 probable protein phosphatase 2C 8 [Medicago truncatula]	G7KAL2_MEDTR/51-323 G7KAL2.2 PF00481.18;PP2C;	3847.GLYMA11G02040.1	XM_003610952 Medicago truncatula phosphatase 2C family protein partial mRNA	mtr:MTR_5g009370 phosphatase 2C family protein	0.05	0.1	0.1	0.9	1.94	3.97	22.6753	0.547305	4.91595e-06	0.00130052	0.144007	1.73905	0.100157	0.149557	0.182306	1.18445	1.62499	2.4077	1	2	2	22	47	80
c139191_g4_i3	UNIPROTKB|K7LU34 - symbol:GLYMA_12G106000 "Uncharacterized protein" species:3847 "Glycine max" [GO:0032502 "developmental process" evidence=IBA] GO:GO:0032502 Proteomes:UP000008827 eggNOG:ENOG410IRPV eggNOG:ENOG410YBST EMBL:CM000845 OrthoDB:EOG09360JJ9 RefSeq:XP_003540882.1 EnsemblPlants:GLYMA12G11564.1 GeneID:100786509 Gramene:GLYMA12G11564.1 KEGG:gmx:100786509 InParanoid:K7LU34 OMA:NARTHIS Unip…	.	AAX51973.1 transposase [Pisum sativum]	Q7G793_ORYSJ/221-285 Q7G793.1 PF01498.15;HTH_Tnp_Tc3_2;	3847.GLYMA12G11564.1	AY833549 Pisum sativum transposon mariner-like transposon Psmar-1A transposase gene, complete cds	gmx:100786509 uncharacterized protein LOC100786509	0.11	0.23	0.15	9.9	0.1	0.66	22.6645	2.13597	0.000660869	0.0329925	0.435445	1.98768	0.36464	0.522976	0.41872	4.60033	0.235599	1.12712	4	8	5	402	4	22
c120483_g1_i1	TAIR|locus:2156657 - symbol:AT5G52390 "AT5G52390" species:3702 "Arabidopsis thaliana" [GO:0003674 "molecular_function" evidence=ND] [GO:0008150 "biological_process" evidence=ND] TAIR:locus:2156657 Proteomes:UP000006548 EMBL:CP002688 EMBL:AB019226 EMBL:AY091116 EMBL:AY122980 RefSeq:NP_200052.1 UniGene:At.29617 STRING:3702.AT5G52390.1 EnsemblPlants:AT5G52390.1 GeneID:835315 Gramene:AT5G52390.1 KEGG…	.	PNY16668.1 PAR-1a protein [Trifolium pratense]	G7IAN1_MEDTR/28-194 G7IAN1.1 PF06521.8;PAR1;	3847.GLYMA10G37940.1	BT135095 Medicago truncatula clone JCVI-FLMt-7M15 unknown mRNA	mtr:MTR_1g101120 PAR1 protein	0.07	0.9	0.15	0.32	25.13	3.07	22.0723	1.85266	0.000453045	0.0260797	0.33654	2.07575	0.100157	0.727158	0.182306	0.366551	4.20392	1.65679	1	12	2	5	393	40
c58542_g1_i1	UNIPROTKB|I1JII8 - symbol:GLYMA_02G268000 "Uncharacterized protein" species:3847 "Glycine max" [GO:0009693 "ethylene biosynthetic process" evidence=IBA] [GO:0051213 "dioxygenase activity" evidence=IBA] InterPro:IPR005123 Pfam:PF03171 PROSITE:PS51471 GO:GO:0009693 GO:GO:0016491 GO:GO:0046872 Proteomes:UP000008827 eggNOG:KOG0143 eggNOG:COG3491 Gene3D:2.60.120.330 InterPro:IPR027443 OrthoDB:EOG09360…	sp|Q9MB94|ACCO_PRUMU 1-aminocyclopropane-1-carboxylate oxidase OS=Prunus mume GN=ACO1 PE=2 SV=1	AOD74919.1 1-aminocyclopropane-1-carboxylate oxidase 3 [Pisum sativum]	.	3847.GLYMA02G43560.1	KX261618 Pisum sativum cultivar I3 1-aminocyclopropane-1-carboxylate oxidase 3 (ACO3) mRNA, complete cds	mtr:MTR_5g085330 1-aminocyclopropane-1-carboxylate oxidase	0.16	0.46	0.17	4.26	10.92	4.36	22.061	2.56143	5.97993e-09	7.74533e-06	0.560363	3.4962	0.443024	0.819344	0.41872	3.3088	4.18996	2.98984	5	14	5	154	389	129
c164243_g1_i1	UNIPROTKB|C6T892 - symbol:GLYMA_13G189700 "Uncharacterized protein" species:3847 "Glycine max" [GO:0005886 "plasma membrane" evidence=IBA] [GO:0006810 "transport" evidence=IBA] [GO:0022857 "transmembrane transporter activity" evidence=IBA] InterPro:IPR000620 InterPro:IPR030184 Pfam:PF00892 GO:GO:0016021 GO:GO:0005886 GO:GO:0022857 PANTHER:PTHR31218 Proteomes:UP000008827 GO:GO:0006810 eggNOG:ENOG4…	sp|Q9FL41|WTR38_ARATH WAT1-related protein At5g07050 OS=Arabidopsis thaliana GN=At5g07050 PE=2 SV=1	GAU18480.1 hypothetical protein TSUD_366630 [Trifolium subterraneum]	G7LID0_MEDTR/12-156 G7LID0.1 PF00892.17;EamA;	3847.GLYMA13G25890.1	XM_003627963 Medicago truncatula nodulin MtN21/EamA-like transporter family protein mRNA	mtr:MTR_8g041390 nodulin MtN21/EamA-like transporter family protein	0.45	1.38	0.27	11.22	32.38	4.9	21.1948	3.64643	3.63315e-08	2.64697e-05	1.00773	4.28288	0.897381	1.56858	0.557226	4.40537	5.49309	2.9502	12	36	7	349	993	125
c140382_g2_i4	TAIR|locus:2121060 - symbol:FRS5 "AT4G38180" species:3702 "Arabidopsis thaliana" [GO:0005634 "nucleus" evidence=ISM;IEA] [GO:0006355 "regulation of transcription, DNA-templated" evidence=IEA] [GO:0008270 "zinc ion binding" evidence=IEA] [GO:0009639 "response to red or far red light" evidence=ISS] [GO:0005515 "protein binding" evidence=IPI] [GO:0045893 "positive regulation of transcription, DNA-te…	sp|Q2HEW5|CHG2_CHAGB PKS-NRPS hybrid synthetase CHGG_01239 OS=Chaetomium globosum (strain ATCC 6205 / CBS 148.51 / DSM 1962 / NBRC 6347 / NRRL 1970) GN=CHGG_01239 PE=3 SV=1	GAU28398.1 hypothetical protein TSUD_257260 [Trifolium subterraneum]	I1JB40_SOYBN/255-351 I1JB40.1 PF10551.6;MULE;	3847.GLYMA02G00300.1	.	vra:106775005 PKS-NRPS hybrid synthetase CHGG_01239-like	0.17	0.34	0.09	11.19	0.96	0.26	21.1527	0.845085	0.00104855	0.0439673	0.190966	1.39384	0.19381	0.285057	0.0940309	3.3088	0.656758	0.215971	2	4	1	154	13	3
c128891_g1_i1	.	.	.	.	.	.	.	0.04	0.04	0.04	1.16	1.08	0.77	21.0201	-0.145701	1.08528e-05	0.00236469	0.0903012	1.2959	0.100157	0.0767158	0.0940309	1.59687	1.27451	1.01631	1	1	1	35	32	19
c134651_g2_i1	TAIR|locus:504954956 - symbol:AT5G42905 "AT5G42905" species:3702 "Arabidopsis thaliana" [GO:0005575 "cellular_component" evidence=ND] InterPro:IPR002156 InterPro:IPR036397 PROSITE:PS50879 InterPro:IPR012337 TAIR:locus:504954956 Proteomes:UP000006548 EMBL:CP002688 GO:GO:0016740 GO:GO:0003676 Gene3D:3.30.420.10 SUPFAM:SSF53098 GO:GO:0004523 eggNOG:KOG1075 eggNOG:ENOG410Y65V OrthoDB:EOG093610R1 RefS…	sp|P0C2F6|RNHX1_ARATH Putative ribonuclease H protein At1g65750 OS=Arabidopsis thaliana GN=At1g65750 PE=3 SV=1	GAU31911.1 hypothetical protein TSUD_270960 [Trifolium subterraneum]	RNHX1_ARATH/463-584 P0C2F6.1 PF13456.3;RVT_3;	3694.POPTR_0007s05830.1	.	pop:112325720 uncharacterized protein LOC112325720	0.27	0.36	0.55	4.97	11.91	12.41	20.8336	1.69749	1.15259e-07	7.07144e-05	0.352148	2.75266	0.281752	0.285057	0.489635	2.2511	2.96896	3.03791	3	4	6	65	154	134
c85374_g1_i1	TAIR|locus:2179117 - symbol:AT5G01300 species:3702 "Arabidopsis thaliana" [GO:0005737 "cytoplasm" evidence=ISM] [GO:0008150 "biological_process" evidence=ND] [GO:0008429 "phosphatidylethanolamine binding" evidence=ISS] Pfam:PF01161 TAIR:locus:2179117 Proteomes:UP000006548 EMBL:CP002688 eggNOG:COG1881 Gene3D:3.90.280.10 InterPro:IPR008914 InterPro:IPR036610 SUPFAM:SSF49777 EMBL:AL161746 CDD:cd0086…	sp|O26373|Y273_METTH UPF0098 protein MTH_273 OS=Methanothermobacter thermautotrophicus (strain ATCC 29096 / DSM 1053 / JCM 10044 / NBRC 100330 / Delta H) GN=MTH_273 PE=3 SV=1	PNY01465.1 UPF0098 protein MTH_273-like protein [Trifolium pratense]	A0A072UGX9_MEDTR/21-169 A0A072UGX9.1 PF01161.17;PBP;	3847.GLYMA01G30670.1	XM_013599415 Medicago truncatula phosphatidylethanolamine-binding protein mRNA	adu:107475330 uncharacterized protein LOC107475330	0.42	15.01	8.94	65.07	186.7	293.91	20.44	6.59581	5.05098e-07	0.000240323	2.75999	7.36103	0.655462	4.0261	3.59842	6.39959	7.5084	8.1751	8	280	165	1442	4083	5351
c135692_g1_i2	.	.	.	.	.	.	.	0.15	0.15	0.05	2.28	2.65	3.5	20.43	0.843151	8.3726e-07	0.000348569	0.198227	2.05708	0.281752	0.218897	0.0940309	2.04407	1.90675	2.22043	3	3	1	54	62	68
c28832_g1_i1	UNIPROTKB|K7L6L1 - symbol:GLYMA_08G139700 "Uncharacterized protein" species:3847 "Glycine max" [GO:0043161 "proteasome-mediated ubiquitin-dependent protein catabolic process" evidence=IBA] [GO:0061630 "ubiquitin protein ligase activity" evidence=IBA] InterPro:IPR001841 Pfam:PF13639 InterPro:IPR013083 GO:GO:0016021 GO:GO:0043161 Proteomes:UP000008827 Gene3D:3.30.40.10 eggNOG:KOG0800 eggNOG:ENOG411…	sp|Q9ZT50|RHA2A_ARATH E3 ubiquitin-protein ligase RHA2A OS=Arabidopsis thaliana GN=RHA2A PE=1 SV=1	XP_004502459.1 PREDICTED: probable E3 ubiquitin-protein ligase XERICO [Cicer arietinum]	G7J4E6_MEDTR/67-111 G7J4E6.1 PF13639.3;zf-RING_2;	3847.GLYMA11G36040.1	XM_004502402 PREDICTED: Cicer arietinum probable E3 ubiquitin-protein ligase XERICO (LOC101504280), mRNA	cam:101504280 probable E3 ubiquitin-protein ligase XERICO	0.16	0.32	0.32	0.74	14.69	4.67	20.2822	1.29864	3.55599e-05	0.00585008	0.274335	2.04401	0.19381	0.285057	0.344139	0.710514	3.39712	2.0244	2	4	4	11	215	57
c135832_g1_i9	TAIR|locus:2160170 - symbol:PDC2 "AT5G54960" species:3702 "Arabidopsis thaliana" [GO:0000287 "magnesium ion binding" evidence=IEA] [GO:0004737 "pyruvate decarboxylase activity" evidence=IEA;ISS] [GO:0016831 "carboxy-lyase activity" evidence=IBA] [GO:0030976 "thiamine pyrophosphate binding" evidence=IEA] [GO:0001666 "response to hypoxia" evidence=IEP] [GO:0005829 "cytosol" evidence=IBA;IDA] InterP…	sp|Q9FFT4|PDC2_ARATH Pyruvate decarboxylase 2 OS=Arabidopsis thaliana GN=PDC2 PE=2 SV=1	PNX77026.1 pyruvate decarboxylase, partial [Trifolium pratense]	G7JQ58_MEDTR/45-219 G7JQ58.1 PF02776.15;TPP_enzyme_N;	3847.GLYMA01G29190.1	XM_003614175 Medicago truncatula pyruvate decarboxylase mRNA	mtr:MTR_5g046610 pyruvate decarboxylase	1.81	5.87	1.15	25.19	73.36	95.55	19.8517	6.25821	9.10723e-12	5.30815e-08	2.86542	7.06503	2.70831	3.82952	2.05844	6.18349	7.3106	7.70098	77	242	47	1239	3557	3847
c116489_g1_i7	TAIR|locus:2066148 - symbol:GLR2.9 "AT2G29100" species:3702 "Arabidopsis thaliana" [GO:0004970 "ionotropic glutamate receptor activity" evidence=IEA] [GO:0005217 "intracellular ligand-gated ion channel activity" evidence=ISS] [GO:0005634 "nucleus" evidence=ISM] [GO:0006811 "ion transport" evidence=IEA] [GO:0016021 "integral component of membrane" evidence=IEA] [GO:0006874 "cellular calcium ion ho…	sp|Q9LFN5|GLR25_ARATH Glutamate receptor 2.5 OS=Arabidopsis thaliana GN=GLR2.5 PE=2 SV=2	XP_013443374.2 glutamate receptor 2.8 isoform X1 [Medicago truncatula]	A0A072TIP1_MEDTR/1-297 A0A072TIP1.1 PF01094.25;ANF_receptor;	3847.GLYMA16G06681.1	XM_013587921 Medicago truncatula glutamate receptor 2 partial mRNA	mtr:MTR_0018s0230 glutamate receptor 2	0.08	0.15	0.15	1.12	5.17	2.5	19.7009	3.2292	9.16e-10	1.77963e-06	0.907396	4.04794	0.71985	0.94744	1.0549	3.2486	4.9429	3.95232	9	17	16	147	671	269
c138143_g4_i2	TAIR|locus:2154084 - symbol:SRO5 "AT5G62520" species:3702 "Arabidopsis thaliana" [GO:0003950 "NAD+ ADP-ribosyltransferase activity" evidence=IEA] [GO:0005634 "nucleus" evidence=ISM] [GO:0007275 "multicellular organism development" evidence=IEA] [GO:0016363 "nuclear matrix" evidence=IEA] [GO:0005739 "mitochondrion" evidence=IDA] [GO:0009651 "response to salt stress" evidence=IEP] [GO:0072593 "reac…	sp|Q9FJJ3|SRO5_ARATH Probable inactive poly [ADP-ribose] polymerase SRO5 OS=Arabidopsis thaliana GN=SRO5 PE=1 SV=1	XP_004501930.1 PREDICTED: probable inactive poly [ADP-ribose] polymerase SRO2 isoform X1 [Cicer arietinum]	F6HHU3_VITVI/42-234 F6HHU3.1 PF00644.17;PARP;	3847.GLYMA04G35560.1	XM_012716266 PREDICTED: Cicer arietinum probable inactive poly [ADP-ribose] polymerase SRO2 (LOC101498415), transcript variant X2, mRNA	cam:101498415 probable inactive poly [ADP-ribose] polymerase SRO2	0.39	1.21	0.44	5.75	29.22	9.9	19.3185	3.56215	3.38616e-09	5.63893e-06	1.06058	4.30042	0.840597	1.4866	0.854537	3.56299	5.41125	3.92701	11	33	12	187	937	264
c129020_g2_i2	UNIPROTKB|D4Q9Z5 - symbol:GmSGT3 "Soyasaponin III rhamnosyltransferase" species:3847 "Glycine max" [GO:0009813 "flavonoid biosynthetic process" evidence=IBA] [GO:0043231 "intracellular membrane-bounded organelle" evidence=IBA] [GO:0052696 "flavonoid glucuronidation" evidence=IBA] [GO:0080043 "quercetin 3-O-glucosyltransferase activity" evidence=IBA] [GO:0080044 "quercetin 7-O-glucosyltransferase …	sp|D4Q9Z5|SGT3_SOYBN Soyasaponin III rhamnosyltransferase OS=Glycine max GN=GmSGT3 PE=1 SV=1	PNY09112.1 glucosyltransferase [Trifolium pratense]	G7KID3_MEDTR/96-449 G7KID3.1 PF00201.15;UDPGT;	3847.GLYMA08G19290.1	AC187356 Medicago truncatula chromosome 2 BAC clone mth2-81c8, complete sequence	mtr:MTR_2g008220 UDP-glucosyltransferase family protein	0.2	0.7	0.17	0.07	12.34	11.58	19.1328	2.45324	0.000311591	0.0215562	0.578201	2.72845	0.443024	0.94744	0.344139	0.157958	4.05019	3.97719	5	17	4	2	351	274
c130590_g1_i2	TAIR|locus:2137829 - symbol:SUS3 "AT4G02280" species:3702 "Arabidopsis thaliana" [GO:0005986 "sucrose biosynthetic process" evidence=ISS] [GO:0008194 "UDP-glycosyltransferase activity" evidence=ISS] [GO:0009507 "chloroplast" evidence=ISM] [GO:0016157 "sucrose synthase activity" evidence=ISS;IDA] [GO:0016757 "transferase activity, transferring glycosyl groups" evidence=ISS] [GO:0009414 "response t…	sp|O24301|SUS2_PEA Sucrose synthase 2 OS=Pisum sativum GN=SUS2 PE=2 SV=1	O24301.1 RecName: Full=Sucrose synthase 2; AltName: Full=Sucrose-UDP glucosyltransferase 2 <CAA04512.1 second sucrose synthase [Pisum sativum]	G7IEL2_MEDTR/9-556 G7IEL2.2 PF00862.16;Sucrose_synth;	3847.GLYMA03G37441.1	AJ001071 Pisum sativum mRNA for second sucrose synthase	cam:101490898 sucrose synthase 2	0.25	0.53	0.33	2.96	10.41	11.23	19.1152	3.87481	5.98762e-12	4.65318e-08	1.27397	4.70629	1.1045	1.4866	1.2308	3.77293	5.11523	5.23072	16	33	20	219	759	679
c119523_g1_i1	.	.	.	.	.	.	.	1.27	1.91	1.29	3.26	99.55	0.98	18.9457	2.60991	0.000698861	0.0341577	0.668137	2.23762	0.655462	0.727158	0.621792	1.25609	5.05299	0.403781	8	12	8	24	726	6
c140920_g2_i2	UNIPROTKB|K7MGB8 - symbol:GLYMA_16G107200 "Uncharacterized protein" species:3847 "Glycine max" [GO:0004197 "cysteine-type endopeptidase activity" evidence=IBA] [GO:0005615 "extracellular space" evidence=IBA] [GO:0005764 "lysosome" evidence=IBA] [GO:0051603 "proteolysis involved in cellular protein catabolic process" evidence=IBA] InterPro:IPR000668 InterPro:IPR013128 Pfam:PF00112 PRINTS:PR00705 S…	sp|P22895|P34_SOYBN P34 probable thiol protease OS=Glycine max PE=1 SV=1	XP_003593772.2 ervatamin-B [Medicago truncatula] <AES64023.2 papain family cysteine protease [Medicago truncatula]	G7ILJ3_MEDTR/141-358 G7ILJ3.2 PF00112.20;Peptidase_C1;	3847.GLYMA16G17210.2	XM_019055809 PREDICTED: Bemisia tabaci cathepsin L1 (LOC109040040), transcript variant X2, mRNA	mtr:MTR_2g015920 papain family cysteine protease	0.19	0.05	0.3	0.7	12.43	0.05	18.9005	1.4119	0.00252399	0.0762231	0.31033	1.63254	0.36464	0.0767158	0.489635	0.988054	3.83393	0.07564	4	1	6	17	299	1
c144061_g6_i1	TAIR|locus:2159178 - symbol:AT5G61820 "AT5G61820" species:3702 "Arabidopsis thaliana" [GO:0003674 "molecular_function" evidence=ND] [GO:0008150 "biological_process" evidence=ND] [GO:0009507 "chloroplast" evidence=ISM] [GO:0005773 "vacuole" evidence=IDA] TAIR:locus:2159178 GO:GO:0016021 Proteomes:UP000006548 GO:GO:0005773 EMBL:CP002688 EMBL:AY065363 EMBL:AY117191 RefSeq:NP_001330390.1 RefSeq:NP_20…	.	ACJ85863.1 unknown [Medicago truncatula] <AFK38198.1 unknown [Medicago truncatula]	A0A072UQP9_MEDTR/33-411 A0A072UQP9.1 PF07712.9;SURNod19;	3847.GLYMA08G08660.3	AY714244 Pisum sativum MtN19-like protein mRNA, complete cds	mtr:MTR_4g094550 stress up-regulated Nod 19 protein	0.7	0.18	1.43	5.86	46.02	3.24	18.836	1.62342	0.000135221	0.0136789	0.354383	2.17894	0.36464	0.0767158	0.621792	1.70323	3.8562	0.977398	4	1	8	39	304	18
c143206_g1_i2	.	.	.	.	.	.	.	0.06	0.8	0.58	10.22	12.83	5.19	18.5763	2.37599	4.46891e-07	0.000221677	0.554118	3.31241	0.100157	0.819344	0.742853	3.73582	3.66768	2.53374	1	14	10	213	264	89
c144892_g2_i6	.	.	GAU31005.1 hypothetical protein TSUD_105200 [Trifolium subterraneum]	.	.	.	mtr:MTR_0126s0010 hypothetical protein	0.16	0.98	1.03	1.03	45.02	1.59	18.5037	3.44739	0.000335363	0.0225973	0.999076	2.97574	0.36464	1.20836	1.42423	1.45186	5.86868	1.60667	4	24	25	30	1295	38
c124760_g1_i1	.	.	.	.	.	.	.	0.15	0.31	0.16	1.06	6.98	6.71	18.5029	0.0212949	6.3538e-05	0.00833745	0.114582	1.32638	0.100157	0.149557	0.0940309	0.548759	1.72515	1.70522	1	2	1	8	52	42
c122804_g2_i2	TAIR|locus:2831859 - symbol:RABC2A "AT5G03530" species:3702 "Arabidopsis thaliana" [GO:0003924 "GTPase activity" evidence=IEA] [GO:0005525 "GTP binding" evidence=IEA;ISS] [GO:0005794 "Golgi apparatus" evidence=ISM;IBA] [GO:0005886 "plasma membrane" evidence=IEA] [GO:0015031 "protein transport" evidence=IEA] [GO:0005515 "protein binding" evidence=IPI] [GO:0005777 "peroxisome" evidence=IDA] [GO:003…	sp|O49841|RAC2A_ARATH Ras-related protein RABC2a OS=Arabidopsis thaliana GN=RABC2A PE=1 SV=1	XP_004496130.1 PREDICTED: ras-related protein RABC2a-like [Cicer arietinum]	B7FF73_MEDTR/17-181 B7FF73.1 PF00071.19;Ras;	3847.GLYMA20G33441.1	XM_013613823 Medicago truncatula RAB GTPase-like protein A5B mRNA	cam:101498490 ras-related protein RABC2a-like	0.81	0.83	0.54	2.1	33.53	13.96	18.4692	3.25945	6.46323e-07	0.000289751	0.966386	3.72714	1.15194	0.94744	0.799775	1.98204	5.19774	4.00163	17	17	11	51	805	279
c143187_g4_i5	.	.	.	.	.	.	.	0.04	0.04	0.04	0.45	1.12	1.07	17.829	-0.337671	2.81412e-05	0.00489614	0.0903012	1.15906	0.100157	0.0767158	0.0940309	0.855948	1.32646	1.29476	1	1	1	14	34	27
c75345_g1_i1	TAIR|locus:2044646 - symbol:AT2G15960 "AT2G15960" species:3702 "Arabidopsis thaliana" [GO:0003674 "molecular_function" evidence=ND] [GO:0005575 "cellular_component" evidence=ND] [GO:0008150 "biological_process" evidence=ND] TAIR:locus:2044646 Proteomes:UP000006548 EMBL:CP002685 EMBL:AC006438 UniGene:At.184 EMBL:AY045948 EMBL:AY079308 EMBL:AK230337 PIR:B84535 RefSeq:NP_565384.1 UniGene:At.13871 ST…	.	XP_004507380.1 PREDICTED: uncharacterized protein LOC101510952 [Cicer arietinum]	.	3847.GLYMA11G13130.1	XM_013600870 Medicago truncatula hypothetical protein mRNA	cam:101510952 uncharacterized LOC101510952	0.5	2.7	1.51	6.11	50.86	38.35	17.6898	4.27304	1.89989e-08	1.70361e-05	1.51918	4.88149	0.840597	2.05923	1.65771	3.32555	5.85216	5.46676	11	58	32	156	1280	803
c145000_g2_i1	UNIPROTKB|F6H2U0 - symbol:VIT_04s0008g02170 "Putative uncharacterized protein" species:29760 "Vitis vinifera" [GO:0003723 "RNA binding" evidence=IBA] [GO:0004525 "ribonuclease III activity" evidence=IBA] [GO:0005634 "nucleus" evidence=IBA] [GO:0005737 "cytoplasm" evidence=IBA] [GO:0016442 "RISC complex" evidence=IBA] [GO:0030422 "production of siRNA involved in RNA interference" evidence=IBA] Int…	sp|Q94HW2|POLR1_ARATH Retrovirus-related Pol polyprotein from transposon RE1 OS=Arabidopsis thaliana GN=RE1 PE=2 SV=1	XP_015866597.1 PREDICTED: uncharacterized protein LOC107404162 [Ziziphus jujuba]	M4CW55_BRARP/742-991 M4CW55.1 PF07727.11;RVT_2;	39947.LOC_Os11g29950.1	AC135396 Medicago truncatula chromosome 6 clone mth2-33o18, complete sequence	egr:108955780 uncharacterized protein LOC108955780	0.09	0.84	0.73	1.57	18.4	13.06	17.2191	3.78738	1.56347e-06	0.000560781	1.20575	4.3148	0.36464	1.5949	1.65771	2.53651	5.43954	4.96834	4	37	32	83	956	563
c98673_g1_i1	.	.	.	.	.	.	.	0.25	0.25	0.25	1.08	3.04	13.06	17.2056	-0.381425	0.000532632	0.0291229	0.0903012	0.989465	0.100157	0.0767158	0.0940309	0.366551	0.696781	1.90506	1	1	1	5	14	51
c145164_g3_i1	SGD|S000007347 - symbol:YGR109W-B "Retrotransposon TYA Gag and TYB Pol genes" species:559292 "Saccharomyces cerevisiae S288C" [GO:0003964 "RNA-directed DNA polymerase activity" evidence=IEA;ISS] [GO:0046872 "metal ion binding" evidence=IEA] [GO:0004519 "endonuclease activity" evidence=IEA] [GO:0000943 "retrotransposon nucleocapsid" evidence=ISS] [GO:0071897 "DNA biosynthetic process" evidence=IEA…	sp|Q99315|YG31B_YEAST Transposon Ty3-G Gag-Pol polyprotein OS=Saccharomyces cerevisiae (strain ATCC 204508 / S288c) GN=TY3B-G PE=1 SV=3	GAU41885.1 hypothetical protein TSUD_169960 [Trifolium subterraneum]	A0A087HCF0_ARAAL/145-305 A0A087HCF0.1 PF00078.24;RVT_1;	39947.LOC_Os08g08610.1	.	mtr:MTR_0433s0050 hypothetical protein	0.06	0.03	0.07	0.08	3.5	0.1	17.1075	0.25258	0.00291514	0.0830041	0.150944	1.05556	0.19381	0.0767158	0.182306	0.230892	2.71983	0.215971	2	1	2	3	126	3
c139848_g6_i1	.	.	.	.	.	.	.	0.06	1.48	0.06	11.56	11.21	3.26	16.9421	3.11357	5.21627e-05	0.00755355	0.729506	3.87137	0.19381	1.8124	0.182306	4.69037	4.26176	2.66198	2	46	2	429	410	99
c113498_g1_i1	UNIPROTKB|I1K536 - symbol:GLYMA_05G196500 "Ammonium transporter" species:3847 "Glycine max" [GO:0005887 "integral component of plasma membrane" evidence=IBA] [GO:0008519 "ammonium transmembrane transporter activity" evidence=IBA] [GO:0015695 "organic cation transport" evidence=IBA] [GO:0019740 "nitrogen utilization" evidence=IBA] [GO:0072488 "ammonium transmembrane transport" evidence=IBA] InterP…	sp|Q84KJ6|AMT31_ORYSJ Ammonium transporter 3 member 1 OS=Oryza sativa subsp. japonica GN=AMT3-1 PE=2 SV=1	XP_004503880.1 PREDICTED: ammonium transporter 3 member 2-like [Cicer arietinum]	G7LFR8_MEDTR/31-455 G7LFR8.1 PF00909.18;Ammonium_transp;	3847.GLYMA05G33010.1	XM_003630338 Medicago truncatula ammonium transporter 1 protein mRNA	cam:101499181 ammonium transporter 3 member 2-like	0.11	0.29	0.33	0.28	14.59	0.11	16.8192	1.98367	0.00265092	0.0778381	0.496107	1.75662	0.281752	0.522976	0.683592	0.604717	4.44916	0.215971	3	8	9	9	470	3
c127043_g1_i1	TAIR|locus:2037728 - symbol:GLYI4 "AT1G15380" species:3702 "Arabidopsis thaliana" [GO:0004462 "lactoylglutathione lyase activity" evidence=ISS] [GO:0005737 "cytoplasm" evidence=ISM] [GO:0005975 "carbohydrate metabolic process" evidence=ISS] [GO:0016829 "lyase activity" evidence=IEA] Pfam:PF00903 InterPro:IPR004360 TAIR:locus:2037728 EMBL:CP002684 Proteomes:UP000006548 GO:GO:0016829 EMBL:AC007591 …	.	XP_003612131.2 uncharacterized protein LOC11423798 [Medicago truncatula] <AES95089.2 lactoylglutathione lyase/glyoxalase I family protein [Medicago truncatula]	G7KGE7_MEDTR/29-152 G7KGE7.2 PF00903.22;Glyoxalase;	3847.GLYMA01G37360.1	XM_003612083 Medicago truncatula lactoylglutathione lyase/glyoxalase I family protein mRNA	mtr:MTR_5g021610 lactoylglutathione lyase/glyoxalase I family protein	0.59	0.52	0.35	4.79	21.22	2.9	16.5319	1.76454	1.13248e-05	0.00240024	0.44704	2.51002	0.588066	0.408915	0.344139	2.26853	3.78836	1.47318	7	6	4	66	289	33
c141742_g2_i1	TAIR|locus:2061191 - symbol:AT2G39980 species:3702 "Arabidopsis thaliana" [GO:0005737 "cytoplasm" evidence=ISM] [GO:0016740 "transferase activity" evidence=ISS] [GO:0016747 "transferase activity, transferring acyl groups other than amino-acyl groups" evidence=IEA] [GO:0080167 "response to karrikin" evidence=IEP] InterPro:IPR003480 Pfam:PF02458 TAIR:locus:2061191 Proteomes:UP000006548 EMBL:CP00268…	sp|Q9SND9|Y3028_ARATH Uncharacterized acetyltransferase At3g50280 OS=Arabidopsis thaliana GN=At3g50280 PE=3 SV=1	XP_004490956.1 PREDICTED: uncharacterized acetyltransferase At3g50280-like [Cicer arietinum]	G7KBY0_MEDTR/5-482 G7KBY0.1 PF02458.12;Transferase;	3847.GLYMA14G06710.1	XM_004490899 PREDICTED: Cicer arietinum uncharacterized acetyltransferase At3g50280-like (LOC101494020), mRNA	cam:101494020 uncharacterized acetyltransferase At3g50280-like	0.81	3.53	3.13	13.07	75.38	52.56	16.4024	5.22416	4.85071e-10	1.13089e-06	2.27966	5.91996	1.40788	2.66726	2.76382	4.70003	6.7809	6.27894	23	98	86	432	2457	1424
c134001_g5_i1	.	.	PNX97242.1 hypothetical protein L195_g020468 [Trifolium pratense]	.	.	.	.	0.08	0.08	0.16	3.72	1.85	0.25	16.2961	-0.115193	0.000666796	0.0330759	0.119726	1.13865	0.100157	0.0767158	0.182306	2.06417	1.13581	0.215971	1	1	2	55	27	3
c135300_g1_i1	.	.	.	.	.	.	.	0.29	0.23	0.23	5.13	8.2	0.46	16.011	1.01845	0.000186706	0.0164076	0.283009	1.88345	0.36464	0.218897	0.26549	2.50745	2.73913	0.403781	4	3	3	81	128	6
c111652_g1_i1	TAIR|locus:2149755 - symbol:FER1 "AT5G01600" species:3702 "Arabidopsis thaliana" [GO:0004322 "ferroxidase activity" evidence=IEA] [GO:0006826 "iron ion transport" evidence=IGI;ISS] [GO:0006879 "cellular iron ion homeostasis" evidence=ISS] [GO:0006880 "intracellular sequestering of iron ion" evidence=IBA] [GO:0008199 "ferric iron binding" evidence=IEA;ISS] [GO:0009507 "chloroplast" evidence=ISM;IS…	sp|P19975|FRI1_PEA Ferritin-1, chloroplastic OS=Pisum sativum PE=1 SV=2	CAA51786.1 ferritin [Pisum sativum]	G7KT76_MEDTR/91-236 G7KT76.1 PF00210.21;Ferritin;	3847.GLYMA18G43650.2	X73369 P.sativum mRNA for ferritin	mtr:MTR_7g069980 ferritin	0.07	0.15	1.41	3.15	5.13	23.12	15.7348	2.08218	0.000238547	0.0192439	0.479502	2.77697	0.100157	0.149557	1.18879	1.98204	2.21307	4.13579	1	2	19	51	82	308
c142337_g4_i1	UNIPROTKB|Q338B0 - symbol:HSFA2C "Heat stress transcription factor A-2c" species:39947 "Oryza sativa Japonica Group" [GO:0042802 "identical protein binding" evidence=IPI] InterPro:IPR000232 Pfam:PF00447 PRINTS:PR00056 PROSITE:PS00434 SMART:SM00415 GO:GO:0005634 GO:GO:0005737 Proteomes:UP000059680 GO:GO:0042802 GO:GO:0003700 Gene3D:1.10.10.10 InterPro:IPR036388 InterPro:IPR036390 SUPFAM:SSF46785 G…	sp|P41152|HSF30_SOLPE Heat shock factor protein HSF30 OS=Solanum peruvianum GN=HSF30 PE=2 SV=1	XP_024637947.1 heat stress transcription factor A-9-like [Medicago truncatula]	K7MK25_SOYBN/74-163 K7MK25.1 PF00447.14;HSF_DNA-bind;	3847.GLYMA13G16510.1	XM_004507890 PREDICTED: Cicer arietinum heat shock factor protein HSF30-like (LOC101495918), mRNA	cam:101495918 heat shock factor protein HSF30-like	0.2	0.17	0.13	1.02	7.98	0.69	15.7222	1.23686	0.000162123	0.0152409	0.33119	1.92269	0.443024	0.285057	0.26549	1.42102	3.45077	0.896275	5	4	3	29	224	16
c143249_g1_i2	TAIR|locus:2096089 - symbol:AT3G62550 species:3702 "Arabidopsis thaliana" [GO:0005634 "nucleus" evidence=ISM] [GO:0006950 "response to stress" evidence=IEA] [GO:0016787 "hydrolase activity" evidence=IEA] [GO:0005773 "vacuole" evidence=IDA] InterPro:IPR006016 Pfam:PF00582 InterPro:IPR006015 InterPro:IPR014729 TAIR:locus:2096089 Proteomes:UP000006548 GO:GO:0005773 EMBL:CP002686 GO:GO:0016787 GO:GO:…	sp|Q8LGG8|USPAL_ARATH Universal stress protein A-like protein OS=Arabidopsis thaliana GN=At3g01520 PE=1 SV=2	XP_003591211.1 universal stress protein A-like protein [Medicago truncatula] <AES61462.1 universal stress family protein [Medicago truncatula]	G7I9H1_MEDTR/8-155 G7I9H1.1 PF00582.23;Usp;	3847.GLYMA10G28900.1	XM_003591163 Medicago truncatula universal stress family protein mRNA	mtr:MTR_1g083950 universal stress family protein	0.57	3.48	1.29	13.12	35.21	43.34	15.6401	4.84521	1.4948e-10	4.97854e-07	1.99495	5.67793	1.2424	2.83123	1.91122	4.9117	5.90757	6.21452	19	112	41	503	1331	1361
c57314_g1_i1	TAIR|locus:2131709 - symbol:BBX28 "AT4G27310" species:3702 "Arabidopsis thaliana" [GO:0005622 "intracellular" evidence=IEA] [GO:0005634 "nucleus" evidence=ISM] [GO:0008270 "zinc ion binding" evidence=IEA;ISS] [GO:0003700 "DNA binding transcription factor activity" evidence=ISS] [GO:0006355 "regulation of transcription, DNA-templated" evidence=TAS] InterPro:IPR000315 Pfam:PF00643 SMART:SM00336 TAI…	sp|Q9LRM4|MIP1B_ARATH B-box domain protein 31 OS=Arabidopsis thaliana GN=MIP1B PE=2 SV=1	GAU36619.1 hypothetical protein TSUD_387710 [Trifolium subterraneum]	A0A022PWH4_ERYGU/2-69 A0A022PWH4.1 PF00643.21;zf-B_box;	3847.GLYMA15G07140.1	XM_013606995 Medicago truncatula B-box type zinc finger protein mRNA	cam:101492786 zinc finger protein CONSTANS-LIKE 3-like	0.56	0.85	0.14	4.12	12.23	11.8	15.1788	1.03099	8.54298e-06	0.00199171	0.289195	2.14451	0.36464	0.408915	0.0940309	1.56901	2.44225	2.42226	4	6	1	34	100	81
c8356_g1_i1	.	.	.	.	.	.	.	1.04	0.17	0.35	4.01	3.89	22.04	15.0588	0.843604	0.000187778	0.0164076	0.258796	1.80127	0.517367	0.0767158	0.182306	1.35729	1.1064	2.94011	6	1	2	27	26	124
c140443_g2_i7	.	.	.	.	.	.	.	1.77	5.43	1.69	4.11	6.6	143.26	15.0501	4.38816	0.000161578	0.0152409	1.76774	3.89084	1.52062	2.39504	1.38756	2.33621	2.56626	6.77005	26	78	24	70	111	2009
c123205_g1_i1	TAIR|locus:2045537 - symbol:CYS2 "AT2G31980" species:3702 "Arabidopsis thaliana" [GO:0002020 "protease binding" evidence=IBA] [GO:0004869 "cysteine-type endopeptidase inhibitor activity" evidence=IBA] [GO:0005576 "extracellular region" evidence=ISM;IEA] [GO:0006952 "defense response" evidence=IEA] [GO:2000117 "negative regulation of cysteine-type endopeptidase activity" evidence=IBA] InterPro:IPR…	sp|Q8L5T9|CYT2_ARATH Cysteine proteinase inhibitor 2 OS=Arabidopsis thaliana GN=CYS2 PE=2 SV=2	PNX95599.1 cysteine proteinase inhibitor 2-like protein [Trifolium pratense]	G7JBC5_MEDTR/33-120 G7JBC5.2 PF16845.2;SQAPI;	3847.GLYMA11G36780.1	.	cam:101498510 cysteine proteinase inhibitor B	0.05	0.85	0.28	0.1	2.36	17.33	14.9992	2.91471	0.0016831	0.0599081	0.836011	2.72049	0.19381	1.51445	0.799775	0.366551	2.56626	5.22865	2	34	11	5	111	678
c140299_g1_i2	UNIPROTKB|F6HWM2 - symbol:VIT_07s0141g00250 "Putative uncharacterized protein" species:29760 "Vitis vinifera" [GO:0001077 "transcriptional activator activity, RNA polymerase II proximal promoter sequence-specific DNA binding" evidence=IBA] [GO:0005634 "nucleus" evidence=IBA] [GO:0043565 "sequence-specific DNA binding" evidence=IBA] [GO:0045944 "positive regulation of transcription by RNA polymera…	sp|P0C2F6|RNHX1_ARATH Putative ribonuclease H protein At1g65750 OS=Arabidopsis thaliana GN=At1g65750 PE=3 SV=1	GAU47142.1 hypothetical protein TSUD_379190 [Trifolium subterraneum]	A0A072UEQ3_MEDTR/20-170 A0A072UEQ3.1 PF14111.3;DUF4283;	4113.PGSC0003DMT400060687	.	lang:109329375 uncharacterized LOC109329375	0.01	0.03	0.04	0.37	1.06	0.11	14.8619	0.610631	0.000152628	0.0146435	0.221064	1.64233	0.100157	0.218897	0.344139	1.72863	2.57702	0.621322	1	3	4	40	112	10
c138175_g1_i1	UNIPROTKB|P93604 - symbol:LRK10 "Rust resistance kinase Lr10" species:4565 "Triticum aestivum" [GO:0005886 "plasma membrane" evidence=IDA] InterPro:IPR000719 InterPro:IPR008271 InterPro:IPR017441 Pfam:PF00069 PROSITE:PS00107 PROSITE:PS00108 PROSITE:PS50011 SMART:SM00220 InterPro:IPR011009 GO:GO:0016021 GO:GO:0005886 GO:GO:0005524 Proteomes:UP000019116 SUPFAM:SSF56112 GO:GO:0004674 EMBL:U51330 PIR…	sp|P93604|LRK10_WHEAT Rust resistance kinase Lr10 OS=Triticum aestivum GN=LRK10 PE=2 SV=1	XP_013466262.1 rust resistance kinase Lr10 [Medicago truncatula] <KEH40303.1 receptor-like kinase [Medicago truncatula]	A0A072VFT4_MEDTR/304-571 A0A072VFT4.1 PF07714.14;Pkinase_Tyr;	3847.GLYMA13G09690.1	XM_013610808 Medicago truncatula receptor-like kinase mRNA	mtr:MTR_1g026940 receptor-like kinase	0.25	0.44	0.61	0.85	22.2	0.42	14.7907	2.82672	0.000821791	0.0380144	0.887866	2.50135	0.655462	0.819344	1.18879	1.51162	5.22708	0.765339	8	14	19	32	822	13
c119202_g1_i1	TAIR|locus:2140705 - symbol:AT4G03620 "AT4G03620" species:3702 "Arabidopsis thaliana" [GO:0003674 "molecular_function" evidence=ND] [GO:0005737 "cytoplasm" evidence=ISM] TAIR:locus:2140705 Proteomes:UP000006548 EMBL:CP002687 EMBL:AC005142 EMBL:AL161497 PIR:H85045 RefSeq:NP_192271.1 UniGene:At.54121 STRING:3702.AT4G03620.1 EnsemblPlants:AT4G03620.1 GeneID:825662 Gramene:AT4G03620.1 Araport:AT4G036…	.	PNY09169.1 myosin heavy chain-like protein [Trifolium pratense]	.	3847.GLYMA15G09880.2	XM_004485932 PREDICTED: Cicer arietinum uncharacterized LOC101504624 (LOC101504624), transcript variant X1, mRNA	cam:101504624 uncharacterized LOC101504624	0.05	0.05	0.05	1.79	0.3	0.36	14.5969	-0.579627	0.00130526	0.0507374	0.0903012	0.876505	0.100157	0.0767158	0.0940309	1.77814	0.390054	0.461318	1	1	1	42	7	7
c119106_g1_i1	UNIPROTKB|I1JE17 - symbol:GLYMA_02G104600 "Glycosyltransferase" species:3847 "Glycine max" [GO:0009813 "flavonoid biosynthetic process" evidence=IBA] [GO:0043231 "intracellular membrane-bounded organelle" evidence=IBA] [GO:0052696 "flavonoid glucuronidation" evidence=IBA] [GO:0080043 "quercetin 3-O-glucosyltransferase activity" evidence=IBA] [GO:0080044 "quercetin 7-O-glucosyltransferase activity…	sp|Q2V6J9|UFOG7_FRAAN UDP-glucose flavonoid 3-O-glucosyltransferase 7 OS=Fragaria ananassa GN=GT7 PE=1 SV=1	XP_013456871.1 scopoletin glucosyltransferase [Medicago truncatula] <KEH30902.1 flavonoid glucosyltransferase [Medicago truncatula]	A0A072UML8_MEDTR/82-414 A0A072UML8.1 PF00201.15;UDPGT;	3847.GLYMA02G11640.1	XM_013601417 Medicago truncatula flavonoid glucosyltransferase mRNA	mtr:MTR_4g485630 flavonoid glucosyltransferase	0.65	3.31	1.44	2.5	57.79	29.77	14.5628	5.15603	2.5237e-06	0.000803806	2.34258	5.36478	1.59116	3.1029	2.33368	3.04119	6.99416	6.05898	28	139	60	125	2852	1220
c68815_g2_i1	.	.	.	.	.	XM_013602096 Medicago truncatula ethphon-induced protein mRNA	.	0.85	0.49	0.25	2.29	9.48	16.35	14.1576	1.21427	4.60498e-05	0.00688209	0.35181	2.16783	0.588066	0.285057	0.182306	1.18445	2.31944	2.99958	7	4	2	22	90	130
c136470_g2_i1	TAIR|locus:2036504 - symbol:ATB2 species:3702 "Arabidopsis thaliana" [GO:0005737 "cytoplasm" evidence=ISM] [GO:0016491 "oxidoreductase activity" evidence=IEA] [GO:0055114 "oxidation-reduction process" evidence=IEA] [GO:0046686 "response to cadmium ion" evidence=IEP] [GO:0005829 "cytosol" evidence=IDA] InterPro:IPR020471 PRINTS:PR00069 Pfam:PF00248 InterPro:IPR023210 TAIR:locus:2036504 EMBL:CP0026…	sp|Q7XT99|AKR2_ORYSJ Probable aldo-keto reductase 2 OS=Oryza sativa subsp. japonica GN=Os04g0338000 PE=2 SV=2	XP_003621684.1 probable aldo-keto reductase 2 [Medicago truncatula] <XP_003621699.2 probable aldo-keto reductase 2 [Medicago truncatula] <ABN08808.1 Aldo/keto reductase [Medicago truncatula] <ACJ84900.1 unknown [Medicago truncatula] <AES77902.1 aldo/keto reductase family oxidoreductase [Medicago truncatula] <AES77917.2 aldo/keto reductase family oxidoreductase [Medicago truncatula]	A2Q5A8_MEDTR/20-311 A2Q5A8.1 PF00248.18;Aldo_ket_red;	3847.GLYMA08G29130.3	XM_003621636 Medicago truncatula aldo/keto reductase family oxidoreductase mRNA	mtr:MTR_7g021680 aldo/keto reductase family oxidoreductase	1	9.74	26.22	16.82	561.32	47.31	13.9529	6.9708	0.000682595	0.0337162	3.41851	6.57588	1.36826	3.62759	5.25968	4.68389	9.28687	5.75688	22	208	554	427	14062	986
c136677_g6_i1	UNIPROTKB|I1NG82 - symbol:GLYMA_20G140100 "Uncharacterized protein" species:3847 "Glycine max" [GO:0004674 "protein serine/threonine kinase activity" evidence=IBA] [GO:0005886 "plasma membrane" evidence=IBA] [GO:0006468 "protein phosphorylation" evidence=IBA] [GO:0006952 "defense response" evidence=IBA] [GO:0009506 "plasmodesma" evidence=IBA] InterPro:IPR000719 InterPro:IPR001245 InterPro:IPR0082…	sp|Q9M0X5|CRK25_ARATH Cysteine-rich receptor-like protein kinase 25 OS=Arabidopsis thaliana GN=CRK25 PE=3 SV=1	PNY17987.1 cysteine-rich receptor-like protein kinase, partial [Trifolium pratense]	A0A072VPL3_MEDTR/159-261 A0A072VPL3.1 PF01657.14;Stress-antifung;	3847.GLYMA20G27740.1	XM_013614447 Medicago truncatula cysteine-rich receptor-kinase-like protein partial mRNA	mtr:MTR_1g105600 cysteine-rich receptor-kinase-like protein	0.68	6.05	2.28	1.47	137.76	2.03	13.8557	5.57113	0.00228876	0.0718172	2.61944	4.16679	1.48401	3.68385	2.69046	2.21561	8.0152	2.26958	25	217	81	63	5811	71
c120405_g1_i3	UNIPROTKB|P84881 - symbol:P84881 "Kunitz-type elastase inhibitor BrEI" species:390785 "Bauhinia rufa" [GO:0004867 "serine-type endopeptidase inhibitor activity" evidence=IDA] [GO:0005575 "cellular_component" evidence=ND] InterPro:IPR002160 Pfam:PF00197 PRINTS:PR00291 PROSITE:PS00283 SMART:SM00452 GO:GO:0004867 InterPro:IPR011065 SUPFAM:SSF50386 CDD:cd00178 PANTHER:PTHR33107 ProteinModelPortal:P84…	sp|P84881|IELK1_BAURF Kunitz-type elastase inhibitor BrEI OS=Bauhinia rufa PE=1 SV=1	XP_013461880.1 kunitz-type elastase inhibitor BrEI [Medicago truncatula] <KEH35915.1 Kunitz type trypsin inhibitor [Medicago truncatula]	A0A072VCP7_MEDTR/29-196 A0A072VCP7.1 PF00197.15;Kunitz_legume;	3847.GLYMA16G33723.1	CU019604 M.truncatula DNA sequence from clone MTH2-51H16 on chromosome 3, complete sequence	mtr:MTR_3g106585 Kunitz type trypsin inhibitor	2.02	0.3	1.31	2.64	33.77	28.78	13.7298	3.04172	4.06079e-05	0.00633565	0.980768	3.57415	1.55632	0.285057	1.10092	1.7536	4.58599	4.38285	27	4	17	41	519	369
c136692_g5_i1	UNIPROTKB|I1NF12 - symbol:GLYMA_20G099200 "Uncharacterized protein" species:3847 "Glycine max" [GO:0004591 "oxoglutarate dehydrogenase (succinyl-transferring) activity" evidence=IBA] [GO:0005739 "mitochondrion" evidence=IBA] [GO:0006099 "tricarboxylic acid cycle" evidence=IBA] [GO:0045252 "oxoglutarate dehydrogenase complex" evidence=IBA] [GO:0005829 "cytosol" evidence=IBA] InterPro:IPR001017 Int…	sp|Q54JE4|ODO1_DICDI 2-oxoglutarate dehydrogenase, mitochondrial OS=Dictyostelium discoideum GN=ogdh PE=3 SV=1	XP_013470437.1 2-oxoglutarate dehydrogenase, mitochondrial [Medicago truncatula] <KEH44475.1 E1 subunit-like 2-oxoglutarate dehydrogenase [Medicago truncatula]	I1NF12_SOYBN/242-569 I1NF12.1 PF00676.17;E1_dh;	3847.GLYMA20G23200.1	XM_013614983 Medicago truncatula E1 subunit-like 2-oxoglutarate dehydrogenase mRNA	mtr:MTR_1g115340 E1 subunit-like 2-oxoglutarate dehydrogenase	0.1	0.25	0.56	2	1.21	11.45	13.4766	1.56666	0.000198046	0.0171645	0.4473	2.24949	0.19381	0.348315	0.799775	1.89496	1.16464	3.68886	2	5	11	47	28	221
c142221_g1_i3	TAIR|locus:2137574 - symbol:AT4G37850 "AT4G37850" species:3702 "Arabidopsis thaliana" [GO:0003677 "DNA binding" evidence=IEA;ISS] [GO:0005634 "nucleus" evidence=ISM;IEA] [GO:0006351 "transcription, DNA-templated" evidence=IEA] [GO:0046983 "protein dimerization activity" evidence=IEA] [GO:0003700 "DNA binding transcription factor activity" evidence=ISS] [GO:0006355 "regulation of transcription, DN…	sp|Q9T072|BH025_ARATH Transcription factor bHLH25 OS=Arabidopsis thaliana GN=BHLH25 PE=2 SV=2	XP_004515539.1 PREDICTED: transcription factor bHLH18-like [Cicer arietinum]	G7JFR3_MEDTR/149-198 G7JFR3.1 PF00010.23;HLH;	3847.GLYMA07G03060.1	AK338827 Lotus japonicus cDNA, clone: LjFL3-014-AA10, HTC	cam:101515651 transcription factor bHLH18-like	0.12	0.36	0.45	0.17	9.46	5.46	13.4248	1.87816	0.000458853	0.0262198	0.552774	2.37555	0.281752	0.576794	0.799775	0.366551	3.73169	3.02842	3	9	11	5	277	133
c77203_g2_i1	.	.	.	.	.	.	.	0.19	0.37	0.57	1.6	6.12	11.08	13.3842	0.127392	0.000163589	0.015317	0.171735	1.37567	0.100157	0.149557	0.26549	0.658585	1.42506	2.04336	1	2	3	10	38	58
c144946_g1_i3	UNIPROTKB|B4Y0U0 - symbol:MAT1 "Isoflavonoid malonyl transferase 1" species:3880 "Medicago truncatula" [GO:0016420 "malonyltransferase activity" evidence=IDA] InterPro:IPR003480 Pfam:PF02458 EMBL:EU272030 BRENDA:2.3.1.115 GO:GO:0016420 Uniprot:B4Y0U0	sp|Q940Z5|PMAT1_ARATH Phenolic glucoside malonyltransferase 1 OS=Arabidopsis thaliana GN=PMAT1 PE=1 SV=1	XP_003621462.2 phenolic glucoside malonyltransferase 1 [Medicago truncatula]	F4ZG53_MEDTR/6-473 F4ZG53.1 PF02458.12;Transferase;	3847.GLYMA18G50330.1	XM_003621412 Medicago truncatula anthocyanin 5-aromatic acyltransferase mRNA	mtr:MTR_7g014610 HXXXD-type acyl-transferase family protein	0.09	0.76	1.66	0.89	35.99	3.12	13.1685	3.64617	0.00100032	0.0427916	1.24565	3.41272	0.281752	1.24206	2.21313	1.59687	5.96708	2.6742	3	25	54	35	1388	100
c143706_g2_i1	TAIR|locus:504956169 - symbol:AT1G36675 "AT1G36675" species:3702 "Arabidopsis thaliana" [GO:0003674 "molecular_function" evidence=ND] [GO:0008150 "biological_process" evidence=ND] [GO:0009507 "chloroplast" evidence=ISM] TAIR:locus:504956169 EMBL:CP002684 Proteomes:UP000006548 OrthoDB:EOG09360CVZ RefSeq:NP_683354.1 UniGene:At.49944 UniGene:At.68650 ProteinModelPortal:F4I389 PaxDb:F4I389 EnsemblPla…	sp|Q9FHE1|GSTT3_ARATH Glutathione S-transferase T3 OS=Arabidopsis thaliana GN=GSTT3 PE=2 SV=1	KEH34288.1 hypothetical protein MTR_3g464170 [Medicago truncatula] <KEH43687.1 hypothetical protein MTR_1g100375 [Medicago truncatula]	A0A0D3ATJ7_BRAOL/141-255 A0A0D3ATJ7.1 PF14303.3;NAM-associated;	59689.scaffold_800896.1	GU443964 Trifolium repens clone BAC 88n22 myo-inositol-1-phosphate synthase, bristled-like protein, ethylene insensitive-like protein, bZIP transcription factor, acyl-coA oxidase, and dehydration responsive element binding protein genes, complete cds; and unknown genes	mtr:MTR_1g100375 hypothetical protein	0.1	0.56	0.57	5.23	9.34	3.19	13.1094	1.88659	7.35329e-06	0.00174933	0.557447	2.83545	0.19381	0.678757	0.799775	3.01044	3.39712	2.0988	2	11	11	122	215	61
c91557_g1_i1	TAIR|locus:2148810 - symbol:AN3 "ANGUSTIFOLIA 3" species:3702 "Arabidopsis thaliana" [GO:0005634 "nucleus" evidence=ISM] [GO:0006351 "transcription, DNA-templated" evidence=IEA] [GO:0006355 "regulation of transcription, DNA-templated" evidence=IEA] [GO:0003713 "transcription coactivator activity" evidence=ISS] [GO:0005515 "protein binding" evidence=IPI] [GO:0048366 "leaf development" evidence=IMP…	sp|Q8L8A5|GIF1_ARATH GRF1-interacting factor 1 OS=Arabidopsis thaliana GN=GIF1 PE=1 SV=1	PNY15309.1 grf1-interacting factor 1-like protein [Trifolium pratense]	A0A087FXZ2_ARAAL/17-77 A0A087FXZ2.1 PF05030.9;SSXT;	3847.GLYMA10G30650.1	XM_003590948 Medicago truncatula GRF1-interacting factor-like protein mRNA	cam:101492187 GRF1-interacting factor 1	1.42	0.42	0.31	0.51	20.36	16.13	13.1062	2.55871	0.00044334	0.0258401	0.777414	2.92414	1.44645	0.467073	0.41872	0.658585	4.20738	3.90645	24	7	5	10	394	260
c144149_g1_i1	UNIPROTKB|P93604 - symbol:LRK10 "Rust resistance kinase Lr10" species:4565 "Triticum aestivum" [GO:0005886 "plasma membrane" evidence=IDA] InterPro:IPR000719 InterPro:IPR008271 InterPro:IPR017441 Pfam:PF00069 PROSITE:PS00107 PROSITE:PS00108 PROSITE:PS50011 SMART:SM00220 InterPro:IPR011009 GO:GO:0016021 GO:GO:0005886 GO:GO:0005524 Proteomes:UP000019116 SUPFAM:SSF56112 GO:GO:0004674 EMBL:U51330 PIR…	sp|P93604|LRK10_WHEAT Rust resistance kinase Lr10 OS=Triticum aestivum GN=LRK10 PE=2 SV=1	XP_013466263.2 rust resistance kinase Lr10 isoform X1 [Medicago truncatula]	A0A072VEW5_MEDTR/4-273 A0A072VEW5.1 PF00069.22;Pkinase;	3847.GLYMA13G09865.1	XM_013610841 Medicago truncatula stress-induced receptor-like kinase mRNA	cam:101510048 probable receptor-like protein kinase At5g39020	0.22	0.26	0.57	0.86	15.09	1.16	13.0828	2.15711	0.000411795	0.0248786	0.663932	2.39773	0.517367	0.467073	1.00736	1.35729	4.44916	1.38673	6	7	15	27	470	30
c112402_g1_i1	UNIPROTKB|I1JSK5 - symbol:GLYMA_04G009200 "Uncharacterized protein" species:3847 "Glycine max" [GO:0000989 "transcription factor activity, transcription factor binding" evidence=IBA] [GO:0005634 "nucleus" evidence=IBA] [GO:0006355 "regulation of transcription, DNA-templated" evidence=IBA] [GO:0009640 "photomorphogenesis" evidence=IBA] InterPro:IPR000315 Pfam:PF00643 PROSITE:PS50119 SMART:SM00336 …	sp|Q0IGM7|BBX20_ARATH B-box zinc finger protein 20 OS=Arabidopsis thaliana GN=BBX20 PE=1 SV=1	ADD09607.1 salt tolerance-like protein [Trifolium repens]	G7J7R4_MEDTR/53-99 G7J7R4.1 PF00643.21;zf-B_box;	3847.GLYMA04G01120.1	XM_003603941 Medicago truncatula salt tolerance-like protein mRNA	mtr:MTR_3g117320 salt tolerance-like protein	0.52	0.15	0.38	0.45	5.13	12.22	12.9511	1.23328	0.000609492	0.0314986	0.385448	1.96736	0.588066	0.149557	0.41872	0.490543	2.17107	3.24048	7	2	5	7	79	157
c141184_g2_i1	UNIPROTKB|I1KKQ1 - symbol:GLYMA_07G162900 "Uncharacterized protein" species:3847 "Glycine max" [GO:0004497 "monooxygenase activity" evidence=IBA] [GO:0016125 "sterol metabolic process" evidence=IBA] InterPro:IPR001128 InterPro:IPR002403 InterPro:IPR036396 Pfam:PF00067 PRINTS:PR00465 GO:GO:0005506 GO:GO:0004497 Proteomes:UP000008827 GO:GO:0020037 Gene3D:1.10.630.10 SUPFAM:SSF48264 GO:GO:0016125 GO…	sp|Q8GZP5|AOS3_SOLLC Allene oxide synthase 3 OS=Solanum lycopersicum GN=AOS3 PE=1 SV=1	XP_013466726.1 allene oxide synthase 3 [Medicago truncatula] <KEH40767.1 fatty acid hydroperoxide lyase [Medicago truncatula]	Q7X9B2_MEDTR/308-481 Q7X9B2.1 PF00067.19;p450;	3847.GLYMA07G21100.1	XM_013611272 Medicago truncatula fatty acid hydroperoxide lyase partial mRNA	mtr:MTR_1g034330 fatty acid hydroperoxide lyase	0.91	1.15	0.4	2.56	24.03	11.61	12.9178	3.97499	2.73602e-07	0.000144972	1.64451	4.53535	1.95442	1.87818	1.10092	3.09101	5.76308	4.75196	40	49	17	130	1202	482
c143015_g1_i2	TAIR|locus:2057427 - symbol:AT2G26110 "AT2G26110" species:3702 "Arabidopsis thaliana" [GO:0003674 "molecular_function" evidence=ND] [GO:0009507 "chloroplast" evidence=ISM] [GO:0016021 "integral component of membrane" evidence=IEA] [GO:0009737 "response to abscisic acid" evidence=IDA] TAIR:locus:2057427 GO:GO:0016021 Proteomes:UP000006548 GO:GO:0009737 EMBL:CP002685 EMBL:AC004747 UniGene:At.22426 …	.	GAU34780.1 hypothetical protein TSUD_205840 [Trifolium subterraneum]	A0A072UTW6_MEDTR/212-246 A0A072UTW6.1 PF05553.8;DUF761;	29760.VIT_04s0008g01250.t01	.	mtr:MTR_4g126170 DUF4408 domain protein	0.18	0.98	0.25	2.37	7.99	9.96	12.8142	1.75042	1.59974e-05	0.00309062	0.510628	2.69664	0.281752	0.905992	0.344139	1.87234	2.96077	3.25682	3	16	4	46	153	159
c138674_g2_i4	TAIR|locus:2123919 - symbol:CFIM-25 "AT4G29820" species:3702 "Arabidopsis thaliana" [GO:0003729 "mRNA binding" evidence=IEA] [GO:0005634 "nucleus" evidence=ISM] [GO:0005849 "mRNA cleavage factor complex" evidence=IEA] [GO:0006378 "mRNA polyadenylation" evidence=IEA] [GO:0016787 "hydrolase activity" evidence=IEA] [GO:0046872 "metal ion binding" evidence=IEA] [GO:0005515 "protein binding" evidence=…	sp|Q94AF0|CFIS1_ARATH Pre-mRNA cleavage factor Im 25 kDa subunit 1 OS=Arabidopsis thaliana GN=CFIS1 PE=1 SV=1	XP_013463468.2 pre-mRNA cleavage factor Im 25 kDa subunit 1 [Medicago truncatula] <AFK34627.1 unknown [Medicago truncatula]	I1L1L9_SOYBN/26-214 I1L1L9.1 PF13869.3;NUDIX_2;	3847.GLYMA09G07670.1	XM_004513400 PREDICTED: Cicer arietinum pre-mRNA cleavage factor Im 25 kDa subunit 1 (LOC101513571), transcript variant X2, mRNA	cam:101513571 pre-mRNA cleavage factor Im 25 kDa subunit 1	0.51	0.42	0.37	1.94	9.1	9.32	12.8027	1.96435	6.16312e-06	0.00156114	0.620563	2.84284	0.781486	0.522976	0.557226	1.82601	3.32872	3.37381	10	8	7	44	204	174
c111550_g1_i1	TAIR|locus:505006606 - symbol:ANNAT8 "AT5G12380" species:3702 "Arabidopsis thaliana" [GO:0005509 "calcium ion binding" evidence=IEA;ISS] [GO:0005544 "calcium-dependent phospholipid binding" evidence=IEA;ISS] [GO:0005634 "nucleus" evidence=ISM] [GO:0009408 "response to heat" evidence=IEP] [GO:0009409 "response to cold" evidence=IEP] [GO:0009414 "response to water deprivation" evidence=IEP] [GO:000…	sp|P51074|ANX4_FRAAN Annexin-like protein RJ4 OS=Fragaria ananassa PE=2 SV=2	XP_013445083.1 annexin-like protein RJ4 [Medicago truncatula] <CAA75308.1 annexin [Medicago truncatula] <CAD29698.1 annexin [Medicago truncatula] <KEH19109.1 annexin D8 [Medicago truncatula]	O65848_MEDTR/14-79 O65848.1 PF00191.17;Annexin;	3847.GLYMA13G26990.1	XM_013589629 Medicago truncatula annexin D8 mRNA	mtr:MTR_8g038210 annexin D8	2.89	3.82	2.4	9.51	69.03	60.81	12.775	4.53707	6.55462e-09	8.04286e-06	2.1122	5.1355	2.22231	2.20306	1.91122	3.6184	5.97626	5.81183	51	66	41	195	1397	1025
c121700_g1_i1	UNIPROTKB|C6SXK8 - symbol:GLYMA_05G169900 "Uncharacterized protein" species:3847 "Glycine max" [GO:0046658 "anchored component of plasma membrane" evidence=IBA] InterPro:IPR003245 Pfam:PF02298 ProDom:PD003122 PROSITE:PS51485 GO:GO:0009055 Proteomes:UP000008827 Gene3D:2.60.40.420 InterPro:IPR008972 SUPFAM:SSF49503 GO:GO:0046658 eggNOG:ENOG410IZV9 eggNOG:ENOG410YPS7 OrthoDB:EOG09360W6M OMA:NSCSAPR …	sp|Q8LG89|BABL_ARATH Basic blue protein OS=Arabidopsis thaliana GN=ARPN PE=2 SV=2	XP_003629993.1 basic blue protein [Medicago truncatula] <AET04469.1 basic blue-like protein [Medicago truncatula]	G7L9J5_MEDTR/36-114 G7L9J5.1 PF02298.14;Cu_bind_like;	3847.GLYMA05G30380.1	XM_003629945 Medicago truncatula basic blue-like protein mRNA	mtr:MTR_8g089110 basic blue-like protein	2.11	0.93	0.71	5.62	38.12	15.97	12.7061	1.37185	7.21441e-05	0.00907734	0.423466	2.27436	0.71985	0.285057	0.26549	1.38951	3.22989	2.20367	9	4	3	28	189	67
c131053_g1_i1	TAIR|locus:2095823 - symbol:UVI4-LIKE "UV-B-insensitive 4-like" species:3702 "Arabidopsis thaliana" [GO:0005634 "nucleus" evidence=ISM;IDA] [GO:0006260 "DNA replication" evidence=IEA] [GO:0006952 "defense response" evidence=IEA] [GO:0051301 "cell division" evidence=IEA] [GO:0040020 "regulation of meiotic nuclear division" evidence=IMP] [GO:0005515 "protein binding" evidence=IPI] [GO:0007088 "regu…	sp|Q9M2R1|GIG1_ARATH Protein GIGAS CELL1 OS=Arabidopsis thaliana GN=GIG1 PE=1 SV=1	XP_004493551.1 PREDICTED: protein GIGAS CELL1-like [Cicer arietinum]	.	3847.GLYMA03G29760.1	.	cam:101497267 protein GIGAS CELL1-like	0.86	0.88	0.56	1.67	5.45	28.45	12.6569	2.65685	5.94859e-05	0.00801676	0.917781	3.01917	1.1045	0.905992	0.742853	1.6242	2.61929	4.81401	16	16	10	36	116	504
c138940_g1_i1	TAIR|locus:2205175 - symbol:ACA7 "AT1G08080" species:3702 "Arabidopsis thaliana" [GO:0004089 "carbonate dehydratase activity" evidence=IEA;ISS] [GO:0006730 "one-carbon metabolic process" evidence=IEA;ISS] [GO:0008270 "zinc ion binding" evidence=IEA;ISS] [GO:0009507 "chloroplast" evidence=ISM] [GO:0009570 "chloroplast stroma" evidence=IEA] InterPro:IPR018338 PROSITE:PS00162 Pfam:PF00194 InterPro:I…	sp|Q8L817|ATCA7_ARATH Alpha carbonic anhydrase 7 OS=Arabidopsis thaliana GN=ACA7 PE=2 SV=1	XP_004506042.1 PREDICTED: alpha carbonic anhydrase 7-like [Cicer arietinum]	A0A072TG98_MEDTR/35-268 A0A072TG98.1 PF00194.18;Carb_anhydrase;	3847.GLYMA11G20290.2	XM_020349162 PREDICTED: Cajanus cajan alpha carbonic anhydrase 7-like (LOC109790065), mRNA	cam:101501720 alpha carbonic anhydrase 7-like	0.33	0.66	0.27	0.34	18.33	0.61	12.6495	1.5243	0.00331237	0.0889685	0.471946	1.64587	0.443024	0.628676	0.344139	0.429879	3.93779	0.569934	5	10	4	6	323	9
c141318_g1_i1	TAIR|locus:2182255 - symbol:AT5G12930 "AT5G12930" species:3702 "Arabidopsis thaliana" [GO:0003674 "molecular_function" evidence=ND] [GO:0005634 "nucleus" evidence=ISM] [GO:0008150 "biological_process" evidence=ND] TAIR:locus:2182255 Proteomes:UP000006548 EMBL:CP002688 EMBL:AL353013 EMBL:BT033120 PIR:T49907 RefSeq:NP_196797.1 UniGene:At.5289 EnsemblPlants:AT5G12930.1 GeneID:831133 Gramene:AT5G1293…	.	XP_004486942.1 PREDICTED: uncharacterized protein LOC101488901 isoform X3 [Cicer arietinum]	.	3847.GLYMA15G03730.1	XM_004486885 PREDICTED: Cicer arietinum uncharacterized LOC101488901 (LOC101488901), transcript variant X3, mRNA	mtr:MTR_2g098330 hypothetical protein	0.14	0.05	0.1	0.24	0.9	3.53	12.5431	0.0853513	0.000807794	0.0375157	0.180258	1.23261	0.281752	0.0767158	0.182306	0.429879	0.982346	2.28559	3	1	2	6	22	72
c99832_g1_i1	.	.	.	.	.	.	.	0.17	0.11	0.52	4.01	0.58	6.85	12.4609	1.15945	0.000406218	0.0248571	0.371634	2.01483	0.281752	0.149557	0.683592	2.55082	0.615592	2.87809	3	2	9	84	12	118
c131619_g1_i1	TAIR|locus:2093019 - symbol:SGP2 "AT3G21700" species:3702 "Arabidopsis thaliana" [GO:0003924 "GTPase activity" evidence=IEA] [GO:0005525 "GTP binding" evidence=IEA] [GO:0090404 "pollen tube tip" evidence=IDA] InterPro:IPR001806 Pfam:PF00071 InterPro:IPR027417 TAIR:locus:2093019 GO:GO:0005525 SUPFAM:SSF52540 Proteomes:UP000006548 EMBL:CP002686 GO:GO:0003924 EMBL:AB025634 GO:GO:0090404 eggNOG:COG11…	sp|P87027|SPG1_SCHPO Septum-promoting GTP-binding protein 1 OS=Schizosaccharomyces pombe (strain 972 / ATCC 24843) GN=spg1 PE=1 SV=1	XP_004515072.1 PREDICTED: septum-promoting GTP-binding protein 1 [Cicer arietinum]	G7JDG8_MEDTR/93-258 G7JDG8.1 PF00071.19;Ras;	3847.GLYMA12G10670.1	XM_004515015 PREDICTED: Cicer arietinum septum-promoting GTP-binding protein 1 (LOC101494773), mRNA	cam:101494773 septum-promoting GTP-binding protein 1	0.1	0.25	0.05	0.93	1.03	3.93	12.4599	0.355249	0.000174219	0.0159284	0.212052	1.52603	0.19381	0.348315	0.0940309	1.18445	1.0457	2.34794	2	5	1	22	24	76
c137027_g1_i1	UNIPROTKB|I1JCC6 - symbol:GLYMA_02G043500 "Uncharacterized protein" species:3847 "Glycine max" [GO:0003677 "DNA binding" evidence=IBA] [GO:0005634 "nucleus" evidence=IBA] [GO:0005694 "chromosome" evidence=IBA] [GO:0005737 "cytoplasm" evidence=IBA] [GO:0006260 "DNA replication" evidence=IBA] [GO:0006284 "base-excision repair" evidence=IBA] [GO:0006302 "double-strand break repair" evidence=IBA] [GO…	sp|Q1PEZ8|FB117_ARATH F-box protein At2g26160 OS=Arabidopsis thaliana GN=At2g26160 PE=2 SV=1	XP_013449881.1 F-box protein At2g26160 [Medicago truncatula] <XP_024626405.1 F-box protein At2g26160 [Medicago truncatula] <XP_024626406.1 F-box protein At2g26160 [Medicago truncatula] <XP_024626407.1 F-box protein At2g26160 [Medicago truncatula] <XP_024626408.1 F-box protein At2g26160 [Medicago truncatula] <XP_024626409.1 F-box protein At2g26160 [Medicago truncatula] <XP_024626410.1 F-box protei…	G7ZZ94_MEDTR/312-367 G7ZZ94.1 PF03478.15;DUF295;	3847.GLYMA02G04930.1	XM_013594427 Medicago truncatula F-box protein mRNA	mtr:MTR_7g096720 F-box protein	0.58	1.02	0.17	17.23	0.58	2.8	12.2025	2.55292	0.00101206	0.0430403	0.852384	2.59077	1.00465	1.20836	0.344139	4.84647	0.773644	2.15219	14	24	4	480	16	64
c98489_g1_i1	.	.	.	.	.	KJ569142 Pisum sativum non-specific lipid transfer protein 2 precursor, mRNA, complete cds	.	38.29	16.01	12.49	40.52	421.29	572.12	12.1922	3.65668	1.52004e-05	0.00300323	1.43707	4.07489	2.15404	1.10226	1.0549	2.10355	4.79632	5.32479	48	21	16	57	604	726
c131858_g2_i1	TAIR|locus:2125437 - symbol:XTH9 "AT4G03210" species:3702 "Arabidopsis thaliana" [GO:0004553 "hydrolase activity, hydrolyzing O-glycosyl compounds" evidence=IEA] [GO:0005576 "extracellular region" evidence=ISM] [GO:0005618 "cell wall" evidence=IEA] [GO:0010411 "xyloglucan metabolic process" evidence=IEA] [GO:0016762 "xyloglucan:xyloglucosyl transferase activity" evidence=IEA;ISS] [GO:0016798 "hyd…	sp|Q8LDW9|XTH9_ARATH Xyloglucan endotransglucosylase/hydrolase protein 9 OS=Arabidopsis thaliana GN=XTH9 PE=2 SV=2	XP_004514041.1 PREDICTED: xyloglucan endotransglucosylase/hydrolase protein 9-like isoform X1 [Cicer arietinum]	A0A072UJH4_MEDTR/27-206 A0A072UJH4.1 PF00722.18;Glyco_hydro_16;	3847.GLYMA13G38040.1	XM_013600101 Medicago truncatula xyloglucan endotransglucosylase/hydrolase family protein mRNA	cam:101510230 xyloglucan endotransglucosylase/hydrolase protein 9-like	1.22	0.7	0.36	0.75	22.04	12.55	12.1561	1.02875	0.000771914	0.0365485	0.35181	1.84066	0.588066	0.285057	0.182306	0.366551	2.90206	2.25338	7	4	2	5	146	70
c121346_g1_i2	TAIR|locus:2160897 - symbol:PFK2 "AT5G47810" species:3702 "Arabidopsis thaliana" [GO:0003872 "6-phosphofructokinase activity" evidence=ISS] [GO:0005524 "ATP binding" evidence=IEA] [GO:0005737 "cytoplasm" evidence=ISM] [GO:0005945 "6-phosphofructokinase complex" evidence=ISS] [GO:0006002 "fructose 6-phosphate metabolic process" evidence=IEA] [GO:0006096 "glycolytic process" evidence=ISS] [GO:00468…	sp|Q9FIK0|PFKA2_ARATH ATP-dependent 6-phosphofructokinase 2 OS=Arabidopsis thaliana GN=PFK2 PE=1 SV=1	PNY02763.1 6-phosphofructokinase 2-like protein [Trifolium pratense]	G7ZZU2_MEDTR/95-407 G7ZZU2.1 PF00365.17;PFK;	3847.GLYMA07G39960.1	XM_013603227 Medicago truncatula 6-phosphofructokinase mRNA	mtr:MTR_4g134290 6-phosphofructokinase	0.12	0.57	0.25	0.82	5.19	6.95	11.976	1.68121	6.36556e-05	0.00833745	0.530244	2.50413	0.281752	0.819344	0.489635	1.25609	2.9359	3.32039	3	14	6	24	150	167
c138296_g3_i1	UNIPROTKB|I1LXY0 - symbol:GLYMA_13G028500 "Carboxypeptidase" species:3847 "Glycine max" [GO:0004185 "serine-type carboxypeptidase activity" evidence=IBA] [GO:0051603 "proteolysis involved in cellular protein catabolic process" evidence=IBA] InterPro:IPR001563 Pfam:PF00450 PRINTS:PR00724 InterPro:IPR018202 InterPro:IPR029058 Proteomes:UP000008827 Gene3D:3.40.50.1820 SUPFAM:SSF53474 GO:GO:0004185 G…	sp|P52711|CBP23_HORVU Serine carboxypeptidase II-3 OS=Hordeum vulgare GN=CXP;2-3 PE=2 SV=1	XP_024634735.1 uncharacterized protein LOC11443022 [Medicago truncatula]	G7J641_MEDTR/82-486 G7J641.1 PF00450.19;Peptidase_S10;	3847.GLYMA13G14900.1	XM_003601286 Medicago truncatula serine carboxypeptidase-like protein partial mRNA	mtr:MTR_3g079570 serine carboxypeptidase-like protein	0.05	0.77	0.05	1.22	9.9	0.26	11.8805	1.19405	0.00432523	0.103957	0.352502	1.72999	0.100157	0.863318	0.0940309	1.38951	3.45661	0.343853	1	15	1	28	225	5
c134210_g4_i3	.	.	PNY14435.1 transcription factor bHLH66-like protein, partial [Trifolium pratense]	.	.	.	mtr:MTR_4g131160 BHLH transcription factor	0.24	0.39	0.11	0.73	9.22	0.55	11.7273	1.91144	0.00066308	0.0330322	0.627778	2.2271	0.71985	0.819344	0.344139	1.48205	4.18293	1.01631	9	14	4	31	387	19
c129921_g1_i1	TAIR|locus:2167654 - symbol:CRA1 "AT5G44120" species:3702 "Arabidopsis thaliana" [GO:0000326 "protein storage vacuole" evidence=IEA] [GO:0005634 "nucleus" evidence=ISM] [GO:0045735 "nutrient reservoir activity" evidence=IEA;ISS;IDA] [GO:0010431 "seed maturation" evidence=IDA] [GO:0009737 "response to abscisic acid" evidence=IEP] [GO:0071215 "cellular response to abscisic acid stimulus" evidence=I…	sp|P05692|LEGJ_PEA Legumin J OS=Pisum sativum GN=LEGJ PE=1 SV=1	GAU11656.1 hypothetical protein TSUD_334690 [Trifolium subterraneum]	A0A072U489_MEDTR/37-190 A0A072U489.1 PF00190.19;Cupin_1;	3847.GLYMA19G34770.2	XM_013594446 Medicago truncatula glycinin G4 partial mRNA	mtr:MTR_7g096970 glycinin G4	0.82	0.4	0.26	3	0.65	17.6	11.6898	2.56181	0.000504024	0.0279626	0.881288	2.80237	1.40788	0.678757	0.557226	2.73761	0.949592	4.7199	23	11	7	98	21	471
c124930_g1_i5	.	.	XP_003630263.1 uncharacterized protein LOC11442614 isoform X1 [Medicago truncatula] <AET04739.1 hypothetical protein MTR_8g093620 [Medicago truncatula]	.	3847.GLYMA05G32491.1	XM_006580272 PREDICTED: Glycine max uncharacterized LOC102660360 (LOC102660360), mRNA	mtr:MTR_8g093620 hypothetical protein	0.27	0.36	0.27	1.68	6.94	4.06	11.6621	0.599432	4.66632e-05	0.00692934	0.277433	1.75199	0.281752	0.285057	0.26549	1.18445	2.31944	1.75208	3	4	3	22	90	44
c128120_g2_i2	.	sp|Q07202|CORA_MEDSA Cold and drought-regulated protein CORA OS=Medicago sativa GN=CORA PE=2 SV=1	CAH40798.1 putative glycine rich protein precursor [Pisum sativum]	G7K7E3_MEDTR/1-95 G7K7E3.1 PF07172.8;GRP;	.	KP015534 Vicia sativa subsp. sativa SSR marker NAC-VSspS-54 mRNA sequence	mtr:MTR_5g084570 leguminosin group485 secreted peptide	2.48	40.54	91.07	238.45	1205.88	377.28	11.632	6.83331	7.81197e-05	0.00938805	3.44749	7.45105	1.1045	3.92598	5.31198	6.70975	8.6418	7.00161	16	260	575	1792	8984	2362
c133496_g1_i2	TAIR|locus:2045344 - symbol:NRAMP3 "natural resistance-associated macrophage protein 3" species:3702 "Arabidopsis thaliana" [GO:0005737 "cytoplasm" evidence=ISM] [GO:0015103 "inorganic anion transmembrane transporter activity" evidence=ISS] [GO:0016021 "integral component of membrane" evidence=IEA] [GO:0046873 "metal ion transmembrane transporter activity" evidence=IEA;TAS] [GO:0005384 "manganese…	sp|Q9SNV9|NRAM3_ARATH Metal transporter Nramp3 OS=Arabidopsis thaliana GN=NRAMP3 PE=1 SV=2	XP_013457486.1 metal transporter Nramp3 [Medicago truncatula] <AFK48919.1 unknown [Medicago truncatula] <KEH31517.1 metal transporter Nramp3 protein [Medicago truncatula]	I3T8S7_MEDTR/76-439 I3T8S7.1 PF01566.15;Nramp;	3847.GLYMA17G18010.1	XM_013602032 Medicago truncatula metal transporter Nramp3 protein mRNA	mtr:MTR_4g095075 metal transporter Nramp3 protein	0.56	1.85	1.04	5.79	32.25	7.43	11.623	4.29966	1.63479e-07	9.7727e-05	1.97811	4.86705	1.48401	2.4393	2.01102	4.20725	6.2189	4.17501	25	81	45	302	1657	317
c121761_g1_i1	.	.	KOM53008.1 hypothetical protein LR48_Vigan09g166700 [Vigna angularis] <BAT87805.1 hypothetical protein VIGAN_05121500 [Vigna angularis var. angularis]	I1NCQ0_SOYBN/26-78 I1NCQ0.1 PF16594.2;ATP-synt_Z;	3847.GLYMA16G02300.1	.	pvu:PHAVU_006G116500g hypothetical protein	0.35	0.27	0.54	0.6	15.28	1.19	11.5806	0.973693	0.00200089	0.0661354	0.357724	1.53904	0.36464	0.218897	0.489635	0.548759	3.30302	0.765339	4	3	6	8	200	13
c135787_g3_i5	UNIPROTKB|D7U1A1 - symbol:VIT_11s0037g00070 "Putative uncharacterized protein" species:29760 "Vitis vinifera" [GO:0004029 "aldehyde dehydrogenase (NAD) activity" evidence=IBA] [GO:0004777 "succinate-semialdehyde dehydrogenase (NAD+) activity" evidence=IBA] [GO:0009013 "succinate-semialdehyde dehydrogenase [NAD(P)+] activity" evidence=IBA] InterPro:IPR015590 InterPro:IPR016160 InterPro:IPR016161 I…	sp|P93338|GAPN_NICPL NADP-dependent glyceraldehyde-3-phosphate dehydrogenase OS=Nicotiana plumbaginifolia GN=GAPN PE=2 SV=1	XP_003588885.1 NADP-dependent glyceraldehyde-3-phosphate dehydrogenase [Medicago truncatula] <AES59136.1 NADP-dependent glyceraldehyde-3-phosphate dehydrogenase [Medicago truncatula]	G7JGT0_MEDTR/24-484 G7JGT0.1 PF00171.19;Aldedh;	29760.VIT_11s0037g00070.t01	XM_003588837 Medicago truncatula NADP-dependent glyceraldehyde-3-phosphate dehydrogenase mRNA	mtr:MTR_1g014320 NADP-dependent glyceraldehyde-3-phosphate dehydrogenase	0.29	0.44	0.64	3.05	10.6	5.06	11.5716	1.97706	6.22742e-06	0.00156114	0.667152	2.9012	0.517367	0.576794	0.907296	2.40085	3.61643	2.68631	6	9	13	74	254	101
c140019_g1_i3	.	.	XP_013444919.1 uncharacterized protein LOC25502311 [Medicago truncatula] <KEH18944.1 C2 domain protein [Medicago truncatula]	A0A072TN82_MEDTR/8-115 A0A072TN82.1 PF00168.27;C2;	3847.GLYMA07G08280.1	XM_013589465 Medicago truncatula C2 domain protein mRNA	mtr:MTR_8g432480 C2 domain protein	0.1	0.27	0.38	0.23	9.7	0.71	11.4602	1.02192	0.00342602	0.0910766	0.36645	1.50356	0.19381	0.348315	0.557226	0.366551	3.37878	0.765339	2	5	7	5	212	13
c136692_g1_i1	UNIPROTKB|I1NF12 - symbol:GLYMA_20G099200 "Uncharacterized protein" species:3847 "Glycine max" [GO:0004591 "oxoglutarate dehydrogenase (succinyl-transferring) activity" evidence=IBA] [GO:0005739 "mitochondrion" evidence=IBA] [GO:0006099 "tricarboxylic acid cycle" evidence=IBA] [GO:0045252 "oxoglutarate dehydrogenase complex" evidence=IBA] [GO:0005829 "cytosol" evidence=IBA] InterPro:IPR001017 Int…	sp|O74378|ODO1_SCHPO 2-oxoglutarate dehydrogenase, mitochondrial OS=Schizosaccharomyces pombe (strain 972 / ATCC 24843) GN=kgd1 PE=3 SV=1	PNY10689.1 2-oxoglutarate dehydrogenase mitochondrial-like [Trifolium pratense]	A0A072W2L0_MEDTR/870-1014 A0A072W2L0.1 PF16870.2;OxoGdeHyase_C;	3847.GLYMA20G23200.1	XM_020380746 PREDICTED: Cajanus cajan 2-oxoglutarate dehydrogenase, mitochondrial-like (LOC109815916), transcript variant X2, mRNA	mtr:MTR_1g115340 E1 subunit-like 2-oxoglutarate dehydrogenase	0.25	0.25	0.51	0.43	1.52	13.06	11.4054	-0.52359	0.00562325	0.119946	0.119726	0.817691	0.100157	0.0767158	0.182306	0.157958	0.390054	1.90506	1	1	2	2	7	51
c127303_g1_i1	.	.	AES97097.1 hypothetical protein MTR_5g045300 [Medicago truncatula]	.	3847.GLYMA01G07567.1	XM_003614091 Medicago truncatula hypothetical protein mRNA	mtr:MTR_5g045300 hypothetical protein	0.06	0.12	0.12	1.33	1.76	0.93	11.3364	-0.290878	0.000121225	0.0126431	0.144007	1.16825	0.100157	0.149557	0.182306	1.32434	1.32646	0.853937	1	2	2	26	34	15
c89350_g1_i1	TAIR|locus:2130384 - symbol:MAA3 "AT4G15570" species:3702 "Arabidopsis thaliana" [GO:0004386 "helicase activity" evidence=IEA] [GO:0005524 "ATP binding" evidence=IEA] [GO:0005634 "nucleus" evidence=ISM;IEA] [GO:0016787 "hydrolase activity" evidence=IEA] [GO:0009553 "embryo sac development" evidence=IMP] [GO:0009875 "pollen-pistil interaction" evidence=IMP] [GO:0010183 "pollen tube guidance" evide…	sp|B6SFA4|MAA3_ARATH Probable helicase MAGATAMA 3 OS=Arabidopsis thaliana GN=MAA3 PE=2 SV=1	XP_004513650.1 PREDICTED: probable helicase MAGATAMA 3 [Cicer arietinum]	.	3847.GLYMA05G25214.1	.	cam:101515084 probable helicase MAGATAMA 3	0.31	2.12	0.62	8.17	21.92	9.3	11.2912	0.502195	7.65474e-05	0.0092799	0.249845	1.69853	0.100157	0.467073	0.182306	1.48205	2.2268	1.38673	1	7	2	31	83	30
c139019_g3_i1	TAIR|locus:2025926 - symbol:AT1G59950 species:3702 "Arabidopsis thaliana" [GO:0009507 "chloroplast" evidence=ISM] [GO:0016491 "oxidoreductase activity" evidence=IEA] [GO:0055114 "oxidation-reduction process" evidence=IEA] [GO:0008106 "alcohol dehydrogenase (NADP+) activity" evidence=IBA] InterPro:IPR018170 InterPro:IPR020471 PIRSF:PIRSF000097 PRINTS:PR00069 PROSITE:PS00062 PROSITE:PS00798 Pfam:PF…	sp|P26690|6DCS_SOYBN NAD(P)H-dependent 6'-deoxychalcone synthase OS=Glycine max PE=1 SV=1	AAB41556.1 chalcone reductase [Medicago sativa] <prf||2111449B chalcone reductase	G7K4Y9_MEDTR/22-294 G7K4Y9.1 PF00248.18;Aldo_ket_red;	3847.GLYMA02G47750.1	U13925 Medicago sativa Apollo clone CHR7 chalcone reductase (CHR) mRNA, complete cds	mtr:MTR_5g097900 aldo/keto reductase family oxidoreductase	0.4	6.48	8.1	0.56	190.96	4.65	11.0577	5.19166	0.0101545	0.166736	2.39222	3.65175	0.655462	2.98842	3.53277	0.80908	7.61244	2.53374	8	127	157	13	4390	89
c135451_g1_i1	TAIR|locus:2077081 - symbol:ATRAB28 "AT3G22490" species:3702 "Arabidopsis thaliana" [GO:0003674 "molecular_function" evidence=ND] [GO:0005737 "cytoplasm" evidence=ISM] [GO:0009793 "embryo development ending in seed dormancy" evidence=ISS] [GO:0006970 "response to osmotic stress" evidence=IEP] [GO:0009414 "response to water deprivation" evidence=IEP] [GO:0009737 "response to abscisic acid" evidenc…	sp|P09444|LEA34_GOSHI Late embryogenesis abundant protein D-34 OS=Gossypium hirsutum PE=3 SV=1	XP_013469831.1 late embryogenesis abundant protein D-34 [Medicago truncatula] <KEH43869.1 late embryogenesis abundant D-like protein [Medicago truncatula]	A0A072VPF7_MEDTR/197-256 A0A072VPF7.1 PF04927.9;SMP;	3847.GLYMA10G39270.1	XM_013614377 Medicago truncatula late embryogenesis abundant D-like protein mRNA	mtr:MTR_1g103620 late embryogenesis abundant D-like protein	0.35	0.42	0.3	1.66	2.9	9.6	11.0236	1.30399	7.50747e-05	0.00926081	0.46772	2.19996	0.517367	0.467073	0.41872	1.5406	1.8188	3.24048	6	7	5	33	57	157
c120584_g1_i1	TAIR|locus:2094167 - symbol:AFP3 "AT3G29575" species:3702 "Arabidopsis thaliana" [GO:0005634 "nucleus" evidence=ISM;IEA] [GO:0007165 "signal transduction" evidence=IEA] [GO:0005515 "protein binding" evidence=IPI] InterPro:IPR031307 TAIR:locus:2094167 Proteomes:UP000006548 GO:GO:0005634 EMBL:CP002686 GO:GO:0007165 HOGENOM:HOG000239856 InterPro:IPR032308 InterPro:IPR032310 InterPro:IPR012463 PANTHE…	sp|Q94F39|AFP3_ARATH Ninja-family protein AFP3 OS=Arabidopsis thaliana GN=AFP3 PE=1 SV=1	GAU30792.1 hypothetical protein TSUD_355180 [Trifolium subterraneum]	A0A072TLM1_MEDTR/222-289 A0A072TLM1.1 PF16135.2;Jas;	3847.GLYMA16G12800.1	XM_013588650 Medicago truncatula ninja-family protein AFP1 mRNA	cam:101492383 ninja-family protein AFP2-like	0.46	0.32	0.64	3.16	7.13	8.62	11.0122	1.89132	5.74457e-06	0.00147175	0.661101	2.87025	0.71985	0.408915	0.854537	2.35264	3.00128	3.25682	9	6	12	71	158	159
c137710_g1_i1	TAIR|locus:2024573 - symbol:MAKR2 "AT1G64080" species:3702 "Arabidopsis thaliana" [GO:0003674 "molecular_function" evidence=ND] [GO:0005634 "nucleus" evidence=ISM] [GO:0008150 "biological_process" evidence=ND] [GO:0005886 "plasma membrane" evidence=IDA] TAIR:locus:2024573 EMBL:CP002684 Proteomes:UP000006548 GO:GO:0005886 EMBL:AC007764 EMBL:AK117446 EMBL:BT025625 PIR:E96665 RefSeq:NP_176591.1 UniG…	sp|Q9SH58|MAKR2_ARATH Probable membrane-associated kinase regulator 2 OS=Arabidopsis thaliana GN=MAKR2 PE=2 SV=1	XP_003611048.1 probable membrane-associated kinase regulator 2 [Medicago truncatula] <AES94006.1 membrane-associated kinase regulator, putative [Medicago truncatula]	.	3847.GLYMA01G43220.1	XM_003611000 Medicago truncatula membrane-associated kinase regulator, putative mRNA	mtr:MTR_5g009870 membrane-associated kinase regulator, putative	0.25	0.18	0.22	0.25	2.7	6.06	10.9427	1.32397	0.000612796	0.0314986	0.475339	2.03674	0.588066	0.348315	0.489635	0.548759	2.28047	3.28099	7	5	6	8	87	162
c137919_g2_i9	UNIPROTKB|K7N4D0 - symbol:GLYMA_20G187400 "Uncharacterized protein" species:3847 "Glycine max" [GO:0005886 "plasma membrane" evidence=IBA] [GO:0016021 "integral component of membrane" evidence=IBA] [GO:0042626 "ATPase activity, coupled to transmembrane movement of substances" evidence=IBA] InterPro:IPR003439 InterPro:IPR013525 Pfam:PF00005 Pfam:PF01061 PROSITE:PS50893 InterPro:IPR003593 InterPro:…	sp|Q7PC84|AB39G_ARATH ABC transporter G family member 39 OS=Arabidopsis thaliana GN=ABCG39 PE=3 SV=1	XP_013469402.1 pleiotropic drug resistance protein 2 [Medicago truncatula] <KEH43440.1 drug resistance transporter-like ABC domain protein [Medicago truncatula]	A0A072VZG4_MEDTR/1192-1406 A0A072VZG4.1 PF01061.21;ABC2_membrane;	3847.GLYMA20G32870.2	XM_013613948 Medicago truncatula drug resistance transporter-like ABC domain protein partial mRNA	mtr:MTR_1g492950 drug resistance transporter-like ABC domain protein	0.19	0.35	0.09	0.4	6.94	0.69	10.8057	2.50105	0.000492488	0.0276006	0.912117	2.71682	1.00465	1.24206	0.489635	1.56901	4.73998	1.84148	14	25	6	34	580	48
c133269_g1_i2	TAIR|locus:2179862 - symbol:WRKY75 "AT5G13080" species:3702 "Arabidopsis thaliana" [GO:0003700 "DNA binding transcription factor activity" evidence=ISS] [GO:0005634 "nucleus" evidence=ISM;IDA] [GO:0006351 "transcription, DNA-templated" evidence=IEA] [GO:0006355 "regulation of transcription, DNA-templated" evidence=ISS] [GO:0032107 "regulation of response to nutrient levels" evidence=IMP] [GO:0043…	sp|Q9FYA2|WRK75_ARATH Probable WRKY transcription factor 75 OS=Arabidopsis thaliana GN=WRKY75 PE=2 SV=1	XP_013447931.1 probable WRKY transcription factor 75 [Medicago truncatula] <XP_013447948.1 probable WRKY transcription factor 75 [Medicago truncatula] <KEH21958.1 WRKY family transcription factor [Medicago truncatula] <KEH21975.1 WRKY family transcription factor [Medicago truncatula]	M8A8X0_TRIUA/3-60 M8A8X0.1 PF03106.12;WRKY;	3847.GLYMA19G26400.1	XM_013592477 Medicago truncatula WRKY family transcription factor mRNA	mtr:MTR_7g028415 WRKY family transcription factor	0.34	0.78	1.67	1.18	31.17	4.54	10.7309	2.07145	0.00108679	0.0449243	0.710075	2.38063	0.36464	0.576794	1.18879	0.945349	4.29147	1.90506	4	9	19	16	419	51
c141906_g2_i1	TAIR|locus:2061863 - symbol:AT2G40570 species:3702 "Arabidopsis thaliana" [GO:0005634 "nucleus" evidence=ISM] [GO:0006417 "regulation of translation" evidence=ISS] [GO:0016763 "transferase activity, transferring pentosyl groups" evidence=ISS] [GO:0019988 "charged-tRNA amino acid modification" evidence=IEA] [GO:0043399 "tRNA A64-2'-O-ribosylphosphate transferase activity" evidence=IEA] [GO:0005737…	sp|Q10181|YAW6_SCHPO Uncharacterized protein C3F10.06c OS=Schizosaccharomyces pombe (strain 972 / ATCC 24843) GN=SPAC3F10.06c PE=4 SV=1	AET05194.1 initiator tRNA phosphoribosyl-transferase, putative [Medicago truncatula]	G7L7G1_MEDTR/21-303 G7L7G1.1 PF17184.1;Rit1_C;	3847.GLYMA05G35840.1	AC152919 Medicago truncatula clone mth2-21g11, complete sequence	mtr:MTR_8g102540 initiator tRNA phosphoribosyl-transferase, putative	0.02	0.06	0.04	0.21	1.06	0.37	10.7224	-0.148102	0.000419674	0.0250782	0.16712	1.18422	0.100157	0.218897	0.182306	0.760639	1.85463	0.937407	1	3	2	12	59	17
c55345_g1_i1	.	.	.	.	.	.	.	5.85	2.1	9.32	27.82	54.74	146.58	10.6576	1.70943	0.000121475	0.0126431	0.593885	2.54856	0.655462	0.218897	0.907296	1.80227	2.26724	3.57618	8	3	13	43	86	203
c140911_g5_i1	UNIPROTKB|I1JJI1 - symbol:GLYMA_02G298800 "Uncharacterized protein" species:3847 "Glycine max" [GO:0016020 "membrane" evidence=IBA] [GO:0016709 "oxidoreductase activity, acting on paired donors, with incorporation or reduction of molecular oxygen, NAD(P)H as one donor, and incorporation of one atom of oxygen" evidence=IBA] [GO:0044550 "secondary metabolite biosynthetic process" evidence=IBA] Inte…	sp|O48923|C71DA_SOYBN Cytochrome P450 71D10 OS=Glycine max GN=CYP71D10 PE=2 SV=1	XP_003600316.2 cytochrome P450 71D10 [Medicago truncatula] <AES70567.2 cytochrome P450 family 71 protein [Medicago truncatula]	G7IUX9_MEDTR/37-495 G7IUX9.2 PF00067.19;p450;	3847.GLYMA02G46840.1	XM_003600268 Medicago truncatula cytochrome P450 family 71 protein mRNA	mtr:MTR_3g057800 cytochrome P450 family 71 protein	0.84	2.36	2.87	15.31	50.61	7.4	10.6468	4.32278	1.15879e-06	0.000450269	2.05728	4.84486	1.40788	2.15079	2.61317	4.86664	6.15838	3.50955	23	63	76	487	1588	193
c119617_g1_i4	TAIR|locus:2170239 - symbol:LEA4-5 "AT5G06760" species:3702 "Arabidopsis thaliana" [GO:0003674 "molecular_function" evidence=ND] [GO:0009793 "embryo development ending in seed dormancy" evidence=IEA;ISS] [GO:0009409 "response to cold" evidence=IDA] [GO:0006970 "response to osmotic stress" evidence=IMP] [GO:0009414 "response to water deprivation" evidence=IMP] [GO:0048316 "seed development" eviden…	sp|Q01417|PM1_SOYBN 18 kDa seed maturation protein OS=Glycine max GN=GMPM1 PE=2 SV=1	GAU23420.1 hypothetical protein TSUD_331180 [Trifolium subterraneum]	G7KVD1_MEDTR/10-79 G7KVD1.1 PF03760.12;LEA_1;	3847.GLYMA03G30040.1	.	mtr:MTR_7g093140 late embryogenesis abundant protein	3.25	15.8	14.75	48.32	117.46	243.72	10.6369	5.15781	8.94319e-08	5.63518e-05	2.66473	5.83379	1.62518	3.1029	3.26612	4.90615	5.76661	6.82862	29	139	128	501	1205	2093
c143438_g2_i4	.	.	.	.	.	.	.	0.05	1.52	0.66	0.14	18.14	8.64	10.5761	2.28085	0.00448787	0.10644	0.76446	2.5506	0.100157	1.33869	0.854537	0.230892	4.19695	3.22395	1	28	12	3	391	155
c119406_g2_i1	TAIR|locus:2103488 - symbol:SIP2 "AT3G57520" species:3702 "Arabidopsis thaliana" [GO:0003824 "catalytic activity" evidence=IEA] [GO:0004553 "hydrolase activity, hydrolyzing O-glycosyl compounds" evidence=ISS] [GO:0005737 "cytoplasm" evidence=ISM] [GO:0006979 "response to oxidative stress" evidence=IEP] [GO:0080167 "response to karrikin" evidence=IEP] [GO:0034484 "raffinose catabolic process" evid…	sp|Q94A08|RFS2_ARATH Probable galactinol--sucrose galactosyltransferase 2 OS=Arabidopsis thaliana GN=RFS2 PE=2 SV=2	XP_012575045.1 PREDICTED: probable galactinol--sucrose galactosyltransferase 2 isoform X2 [Cicer arietinum]	A0A072VID2_MEDTR/7-724 A0A072VID2.1 PF05691.9;Raffinose_syn;	3694.POPTR_0016s05500.1	XM_013612091 Medicago truncatula galactinol-raffinose galactosyltransferase mRNA	cam:101492955 probable galactinol--sucrose galactosyltransferase 2	0.49	2.26	1.61	0.71	43.88	9.5	10.5128	2.65853	0.00109567	0.0451316	1.00445	2.75998	0.517367	1.30719	1.18879	0.658585	4.81917	2.80218	6	27	19	10	614	111
c131426_g2_i1	TAIR|locus:2169389 - symbol:PGIP1 "AT5G06860" species:3702 "Arabidopsis thaliana" [GO:0005576 "extracellular region" evidence=ISM;IEA] [GO:0006952 "defense response" evidence=ISS] [GO:0016020 "membrane" evidence=IEA] [GO:0007165 "signal transduction" evidence=IC] [GO:0090353 "polygalacturonase inhibitor activity" evidence=IDA] [GO:0005618 "cell wall" evidence=IDA] [GO:0009505 "plant-type cell wal…	sp|Q05091|PGIP_PYRCO Polygalacturonase inhibitor OS=Pyrus communis GN=PGIP PE=1 SV=1	PNX83558.1 polygalacturonase inhibitor-like protein [Trifolium pratense]	I1N956_SOYBN/26-64 I1N956.2 PF08263.9;LRRNT_2;	3847.GLYMA19G32700.1	XM_012713804 PREDICTED: Cicer arietinum polygalacturonase inhibitor (LOC101499557), mRNA	cam:101499557 polygalacturonase inhibitor	0.07	0.03	0.1	0.26	2.04	0.39	10.4105	0.232911	0.00131919	0.0508356	0.234202	1.32813	0.281752	0.0767158	0.344139	0.760639	2.36983	0.853937	3	1	4	12	94	15
c115985_g1_i1	UNIPROTKB|I1NFH1 - symbol:GLYMA_20G114200 "Uncharacterized protein" species:3847 "Glycine max" [GO:0016020 "membrane" evidence=IBA] [GO:0016709 "oxidoreductase activity, acting on paired donors, with incorporation or reduction of molecular oxygen, NAD(P)H as one donor, and incorporation of one atom of oxygen" evidence=IBA] [GO:0044550 "secondary metabolite biosynthetic process" evidence=IBA] Inte…	sp|H2DH22|C7A10_PANGI Cytochrome P450 CYP73A100 OS=Panax ginseng PE=2 SV=1	XP_013470209.1 cytochrome P450 CYP73A100 [Medicago truncatula] <KEH44247.1 cytochrome P450 family cinnamate 4-hydroxylase [Medicago truncatula]	G7ZZA6_MEDTR/66-531 G7ZZA6.1 PF00067.19;p450;	3847.GLYMA20G24810.1	XM_013614755 Medicago truncatula cytochrome P450 family cinnamate 4-hydroxylase mRNA	mtr:MTR_1g111240 cytochrome P450 family cinnamate 4-hydroxylase	0.14	0.22	0.07	0.76	2.79	1.79	10.3751	0.676433	7.85536e-05	0.00939179	0.318621	1.81718	0.36464	0.408915	0.182306	1.29062	2.31944	1.84148	4	6	2	25	90	48
c142603_g3_i7	.	.	.	.	.	.	.	1.45	0.9	1.31	23.61	7.5	9.71	10.3476	3.56917	1.08528e-06	0.000428852	1.5873	4.22004	1.89988	1.17385	1.68818	5.40481	3.45077	3.80453	38	23	33	715	224	241
c134667_g3_i2	.	.	.	.	.	.	.	1.15	1.15	2.93	8.22	15.41	41.46	10.3266	1.8022	7.0405e-05	0.00896952	0.644546	2.6485	0.517367	0.408915	1.00736	1.96076	2.3574	3.62735	6	6	15	50	93	211
c142774_g1_i1	.	.	.	.	.	.	.	0.67	1.17	0.51	3.14	19.02	6.68	10.3054	0.867251	0.000159162	0.0151457	0.365734	1.86445	0.36464	0.467073	0.26549	1.18445	2.77696	1.63195	4	7	3	22	132	39
c145583_g1_i3	ZFIN|ZDB-GENE-131127-504 - symbol:si:ch211-149k12.3 "si:ch211-149k12.3" species:7955 "Danio rerio" [GO:0003964 "RNA-directed DNA polymerase activity" evidence=IBA] InterPro:IPR000477 InterPro:IPR005135 Pfam:PF03372 Pfam:PF00078 ZFIN:ZDB-GENE-131127-504 Proteomes:UP000000437 Gene3D:3.60.10.10 InterPro:IPR036691 SUPFAM:SSF56219 PROSITE:PS50878 EMBL:AL929195 PaxDb:A0A0R4ISL7 Ensembl:ENSDART000001633…	sp|P14381|YTX2_XENLA Transposon TX1 uncharacterized 149 kDa protein OS=Xenopus laevis PE=4 SV=1	GAU48536.1 hypothetical protein TSUD_282880 [Trifolium subterraneum]	Q75GM6_ORYSJ/1122-1381 Q75GM6.1 PF00078.24;RVT_1;	3694.POPTR_0014s18180.1	.	soe:110792319 uncharacterized protein LOC110792319	0.02	0.05	0.04	0.68	0.06	0.49	10.3034	0.292154	0.00106768	0.0444741	0.248119	1.39939	0.19381	0.285057	0.26549	2.2511	0.340384	1.60667	2	4	3	65	6	38
c109258_g1_i1	UNIPROTKB|P62199 - symbol:CAM81 "Calmodulin-1" species:4102 "Petunia x hybrida" [GO:0005515 "protein binding" evidence=IPI] InterPro:IPR002048 Pfam:PF13499 PROSITE:PS50222 SMART:SM00054 InterPro:IPR011992 Prosite:PS00018 GO:GO:0005509 InterPro:IPR018247 SUPFAM:SSF47473 CDD:cd00051 EMBL:M80836 PIR:S70768 ProteinModelPortal:P62199 SMR:P62199 IntAct:P62199 MINT:MINT-8051220 Uniprot:P62199	sp|P62200|CALM1_DAUCA Calmodulin-1/11/16 OS=Daucus carota GN=CAM-1 PE=2 SV=2	EOY33182.1 Calmodulin 5 [Theobroma cacao]	Q4XEA7_PLACH/3-70 Q4XEA7.1 PF13499.3;EF-hand_7;	4081.Solyc10g081170.1.1	U13882 Pisum sativum Alaska calmodulin mRNA, complete cds	csin:114262410 putative calmodulin-3	1.79	1.91	1.47	48.22	1.48	0.65	10.1838	2.80186	0.0065084	0.130436	1.14758	2.18773	1.28558	1.10226	1.0549	5.2201	0.881766	0.461318	20	21	16	627	19	7
c141227_g1_i3	.	.	XP_024633996.1 uncharacterized protein LOC112419942 [Medicago truncatula] <AFK47196.1 unknown [Medicago truncatula]	.	3847.GLYMA15G42787.1	.	mtr:MTR_3g028490 hypothetical protein	2.1	4.11	4.94	7.24	21.31	106.55	10.1563	3.9563	2.64167e-05	0.00463067	1.87175	4.20438	1.48401	1.85659	2.27466	2.76242	3.79759	6.05314	25	48	57	100	291	1215
c116343_g1_i1	UNIPROTKB|I1LS39 - symbol:GLYMA_12G114300 "Uncharacterized protein" species:3847 "Glycine max" [GO:0000977 "RNA polymerase II regulatory region sequence-specific DNA binding" evidence=IBA] [GO:0006357 "regulation of transcription by RNA polymerase II" evidence=IBA] [GO:0090575 "RNA polymerase II transcription factor complex" evidence=IBA] [GO:0003700 "DNA binding transcription factor activity" ev…	sp|F4JIJ7|BH162_ARATH Transcription factor bHLH162 OS=Arabidopsis thaliana GN=BHLH162 PE=1 SV=1	XP_003607469.1 transcription factor bHLH162 [Medicago truncatula] <AES89666.1 helix loop helix DNA-binding domain protein [Medicago truncatula]	G7JTT7_MEDTR/15-68 G7JTT7.1 PF00010.23;HLH;	3847.GLYMA12G12880.1	XM_003607421 Medicago truncatula helix loop helix DNA-binding domain protein partial mRNA	mtr:MTR_4g078350 helix loop helix DNA-binding domain protein	0.07	0.4	0.07	0.34	4.34	1.71	10.0987	0.0868428	0.00118207	0.0479481	0.201034	1.26257	0.100157	0.408915	0.0940309	0.429879	2.1278	1.23002	1	6	1	6	76	25
c130254_g1_i2	TAIR|locus:1006230778 - symbol:AT1G07985 "AT1G07985" species:3702 "Arabidopsis thaliana" [GO:0003674 "molecular_function" evidence=ND] [GO:0005739 "mitochondrion" evidence=ISM] [GO:0008150 "biological_process" evidence=ND] TAIR:locus:1006230778 EMBL:CP002684 Proteomes:UP000006548 eggNOG:KOG2073 eggNOG:ENOG410XRM1 EMBL:AK228527 RefSeq:NP_973789.1 UniGene:At.47272 STRING:3702.AT1G07985.1 EnsemblPla…	.	XP_013445050.1 uncharacterized protein LOC25501049 [Medicago truncatula] <KEH19076.1 hypothetical protein MTR_8g037205 [Medicago truncatula]	.	3847.GLYMA12G36580.1	XM_013589596 Medicago truncatula hypothetical protein mRNA	mtr:MTR_8g037205 hypothetical protein	0.27	1.29	0.69	6.2	7.68	10.88	10.0378	1.95657	9.53986e-06	0.00213858	0.711473	2.9556	0.36464	1.02692	0.742853	2.85762	2.77696	3.23224	4	19	10	108	132	156
c145505_g6_i1	UNIPROTKB|Q7FAG8 - symbol:OSJNBa0084K01.25 "OSJNBa0084K01.25 protein" species:39947 "Oryza sativa Japonica Group" [GO:0004045 "aminoacyl-tRNA hydrolase activity" evidence=IBA] [GO:0005762 "mitochondrial large ribosomal subunit" evidence=IBA] [GO:0016150 "translation release factor activity, codon nonspecific" evidence=IBA] [GO:0043022 "ribosome binding" evidence=IBA] [GO:0070126 "mitochondrial tr…	.	AAO73529.1 gag-pol polyprotein [Glycine max]	A0A087GL50_ARAAL/65-206 A0A087GL50.1 PF14223.3;Retrotran_gag_2;	39947.LOC_Os03g12600.1	.	gmx:547854 gag-protease polyprotein	0.02	0.02	0.07	0.23	1.02	0.18	9.98516	0.442462	0.000834998	0.0381944	0.277667	1.51342	0.19381	0.149557	0.489635	1.22072	2.46561	0.853937	2	2	6	23	102	15
c144145_g1_i2	.	.	.	.	.	XM_013594844 Medicago truncatula phosphatidic acid phosphatase (PAP2) family protein mRNA	.	1.34	0.22	0.07	0.73	13.08	7.88	9.97184	1.61221	0.00302271	0.0844982	0.518441	2.30084	1.2424	0.218897	0.0940309	0.760639	3.38492	2.75695	19	3	1	12	213	107
c118382_g1_i1	.	.	PNX76382.1 hypothetical protein L195_g032329 [Trifolium pratense]	.	3847.GLYMA17G11781.1	XM_003609388 Medicago truncatula hypothetical protein mRNA	cam:101492129 uncharacterized LOC101492129	0.16	1.89	1.09	3.36	25.62	5.86	9.9159	3.37272	9.40226e-05	0.0105896	1.37388	3.88922	0.443024	2.02092	1.65771	2.97903	5.34511	3.34353	5	56	32	119	894	170
c137375_g1_i1	UNIPROTKB|I1KYP9 - symbol:GLYMA_08G338800 "Glycosyltransferase" species:3847 "Glycine max" [GO:0009813 "flavonoid biosynthetic process" evidence=IBA] [GO:0043231 "intracellular membrane-bounded organelle" evidence=IBA] [GO:0052696 "flavonoid glucuronidation" evidence=IBA] [GO:0080043 "quercetin 3-O-glucosyltransferase activity" evidence=IBA] [GO:0080044 "quercetin 7-O-glucosyltransferase activity…	sp|Q9AR73|HQGT_RAUSE Hydroquinone glucosyltransferase OS=Rauvolfia serpentina GN=AS PE=1 SV=1	GAU46263.1 hypothetical protein TSUD_174390 [Trifolium subterraneum]	A0A072TTM5_MEDTR/226-447 A0A072TTM5.1 PF00201.15;UDPGT;	3847.GLYMA08G44700.1	XM_013587397 Medicago truncatula UDP-glucosyltransferase family protein partial mRNA	mtr:MTR_0078s0190 UDP-glucosyltransferase family protein	0.17	5.38	4.82	13.54	77.86	23.37	9.89586	5.54819	0.000135834	0.0136789	2.70373	6.11729	0.588066	3.70213	3.82099	5.29216	7.38254	5.67717	7	220	195	660	3740	932
c138885_g5_i7	UNIPROTKB|D7U2S9 - symbol:VIT_07s0005g02490 "Putative uncharacterized protein" species:29760 "Vitis vinifera" [GO:0004497 "monooxygenase activity" evidence=IBA] InterPro:IPR001128 InterPro:IPR002401 InterPro:IPR017972 InterPro:IPR036396 Pfam:PF00067 PRINTS:PR00385 PRINTS:PR00463 PROSITE:PS00086 GO:GO:0016021 GO:GO:0005506 GO:GO:0004497 GO:GO:0020037 Gene3D:1.10.630.10 SUPFAM:SSF48264 eggNOG:KOG01…	sp|F4IK45|C70B2_ARATH Cytochrome P450 709B2 OS=Arabidopsis thaliana GN=CYP709B2 PE=2 SV=1	XP_013469137.1 cytochrome P450 709B2 [Medicago truncatula] <KEH43175.1 cytochrome P450 family 709 protein [Medicago truncatula]	A0A072VYL9_MEDTR/78-513 A0A072VYL9.1 PF00067.19;p450;	29760.VIT_07s0005g02490.t01	XM_013613683 Medicago truncatula cytochrome P450 family 709 protein partial mRNA	mtr:MTR_1g085680 cytochrome P450 family 709 protein	0.37	4.01	5.52	14.28	90.26	7.08	9.84908	5.78388	0.000263881	0.0201336	3.02221	5.92486	1.2424	3.56239	4.26183	5.63386	7.86604	4.27467	19	198	270	841	5238	341
c139915_g5_i1	UNIPROTKB|C6SYX2 - symbol:GLYMA_02G143200 "Histone H2A" species:3847 "Glycine max" [GO:0000790 "nuclear chromatin" evidence=IBA] [GO:0003677 "DNA binding" evidence=IBA] [GO:0006342 "chromatin silencing" evidence=IBA] InterPro:IPR002119 InterPro:IPR007125 InterPro:IPR009072 Pfam:PF00125 PRINTS:PR00620 SMART:SM00414 GO:GO:0046982 GO:GO:0000790 GO:GO:0003677 Proteomes:UP000008827 SUPFAM:SSF47113 GO:…	sp|Q8S857|H2AV2_ORYSJ Probable histone H2A variant 2 OS=Oryza sativa subsp. japonica GN=Os10g0418000 PE=2 SV=1	XP_003590550.1 histone H2A variant 1 [Medicago truncatula] <AES60801.1 core histone H2A/H2B/H3/H4 [Medicago truncatula] <AFK35139.1 unknown [Medicago truncatula] <GAU41195.1 hypothetical protein TSUD_26200 [Trifolium subterraneum] <PNY11690.1 putative histone H2A variant 3-like protein [Trifolium pratense]	V4MJ21_EUTSA/3-105 V4MJ21.1 PF00125.21;Histone;	4641.GSMUA_Achr8P26920_001	XM_004495095 PREDICTED: Cicer arietinum histone H2A variant 1 (LOC101489506), mRNA	mtr:MTR_1g071040 core histone H2A/H2B/H3/H4	0.49	0.37	0.25	0.11	1.93	12.02	9.83285	0.275271	0.00627583	0.127718	0.255281	1.17568	0.36464	0.218897	0.182306	0.0811397	0.846618	2.59929	4	3	2	1	18	94
c116903_g2_i1	UNIPROTKB|I1NH45 - symbol:GLYMA_20G169200 "Peroxidase" species:3847 "Glycine max" [GO:0004601 "peroxidase activity" evidence=IBA] [GO:0009505 "plant-type cell wall" evidence=IBA] [GO:0009664 "plant-type cell wall organization" evidence=IBA] InterPro:IPR000823 InterPro:IPR002016 InterPro:IPR010255 InterPro:IPR019794 InterPro:IPR033905 Pfam:PF00141 PRINTS:PR00458 PRINTS:PR00461 PROSITE:PS00436 PROS…	sp|Q96520|PER12_ARATH Peroxidase 12 OS=Arabidopsis thaliana GN=PER12 PE=1 SV=1	PNX96243.1 peroxidase 12-like protein [Trifolium pratense]	I1LDE1_SOYBN/49-292 I1LDE1.2 PF00141.20;peroxidase;	3847.GLYMA20G30910.1	XM_004496386 PREDICTED: Cicer arietinum peroxidase 12 (LOC101514256), mRNA	cam:101514256 peroxidase 12	0.44	2.43	1.55	1.35	42.55	6.41	9.77615	2.95197	0.00083461	0.0381944	1.19879	3.03126	0.588066	1.62075	1.38756	1.29062	5.15349	2.64966	7	38	24	25	780	98
c137901_g5_i2	.	.	.	.	.	CU468280 M.truncatula DNA sequence from clone MTH2-97H11 on chromosome 3, complete sequence	.	0.1	0.32	0.64	0.09	0.72	12.08	9.76996	0.384341	0.0124343	0.187877	0.269563	1.11083	0.100157	0.218897	0.489635	0.0811397	0.438071	2.81327	1	3	6	1	8	112
c140970_g3_i3	.	.	XP_024631674.1 uncharacterized protein LOC112419073 [Medicago truncatula]	Q8LMX1_ORYSJ/93-220 Q8LMX1.1 PF09668.7;Asp_protease;	3847.GLYMA03G24720.1	AC146683 Medicago truncatula clone mth2-179n10, complete sequence	aof:109847382 LOW QUALITY PROTEIN: uncharacterized protein LOC109847382	0.2	1.61	0.74	7.35	14.54	4.25	9.71126	3.59189	4.39879e-06	0.00122087	1.54916	4.3481	0.71985	2.26994	1.65771	4.52982	5.08916	3.42532	9	70	32	382	745	181
c126444_g1_i1	TAIR|locus:2038776 - symbol:At17.1 "AT2G01340" species:3702 "Arabidopsis thaliana" [GO:0003674 "molecular_function" evidence=ND] [GO:0005886 "plasma membrane" evidence=IDA] [GO:0009624 "response to nematode" evidence=IEP] TAIR:locus:2038776 Proteomes:UP000006548 GO:GO:0005886 EMBL:CP002685 GO:GO:0009624 UniGene:At.13541 UniGene:At.63381 HOGENOM:HOG000242814 InterPro:IPR025322 Pfam:PF14009 EMBL:BT…	sp|Q6NLC8|Y1648_ARATH Uncharacterized protein At1g66480 OS=Arabidopsis thaliana GN=At1g66480 PE=2 SV=1	GAU29092.1 hypothetical protein TSUD_58580 [Trifolium subterraneum]	I3SYI8_MEDTR/1-199 I3SYI8.1 PF14009.3;DUF4228;	3847.GLYMA20G01670.1	KC218743 Vicia faba clone NAC-VF-171 microsatellite sequence	mtr:MTR_4g085100 plastid movement impaired protein	0.2	0.41	0.97	0.23	18.55	0.42	9.70478	1.50026	0.0119426	0.182755	0.54962	1.53745	0.281752	0.408915	0.958193	0.300315	3.90826	0.403781	3	6	14	4	316	6
c144602_g2_i2	.	.	.	.	.	.	.	0.1	0.53	0.48	1.57	9.67	1.31	9.65344	1.31525	0.000724795	0.0350769	0.502026	2.05944	0.19381	0.628676	0.683592	1.59687	3.38492	1.19653	2	10	9	35	213	24
c144595_g3_i1	TAIR|locus:2061529 - symbol:ACD11 "AT2G34690" species:3702 "Arabidopsis thaliana" [GO:0005737 "cytoplasm" evidence=ISM;IEA] [GO:0008289 "lipid binding" evidence=IEA] [GO:0120009 "intermembrane lipid transfer" evidence=IEA] [GO:0120013 "intermembrane lipid transfer activity" evidence=IEA] [GO:0008219 "cell death" evidence=IMP] [GO:0009751 "response to salicylic acid" evidence=IMP] [GO:0009816 "def…	sp|O64587|ACD11_ARATH Accelerated cell death 11 OS=Arabidopsis thaliana GN=ACD11 PE=1 SV=1	XP_003594554.1 accelerated cell death 11 [Medicago truncatula] <AES64805.1 glycolipid transfer protein [Medicago truncatula] <AFK34315.1 unknown [Medicago truncatula]	G7IKX4_MEDTR/84-222 G7IKX4.1 PF08718.8;GLTP;	3694.POPTR_0006s05030.1	AC192958 Medicago truncatula chromosome 2 BAC clone mte1-45m19, complete sequence	mtr:MTR_2g030530 glycolipid transfer protein	0.42	0.74	0.54	0.9	16.22	2.42	9.59741	3.23501	0.000165627	0.0154308	1.45202	3.41557	1.32751	1.56858	1.45998	2.00302	5.39766	2.84605	21	36	26	52	928	115
c127962_g3_i1	TAIR|locus:2204579 - symbol:AtBBE-like 13 "AT1G30760" species:3702 "Arabidopsis thaliana" [GO:0005576 "extracellular region" evidence=IEA] [GO:0005737 "cytoplasm" evidence=ISM] [GO:0009055 "electron transfer activity" evidence=ISS] [GO:0016614 "oxidoreductase activity, acting on CH-OH group of donors" evidence=IEA] [GO:0050660 "flavin adenine dinucleotide binding" evidence=IEA] [GO:0052747 "sinap…	sp|Q93ZA3|BBE13_ARATH Berberine bridge enzyme-like 13 OS=Arabidopsis thaliana GN=At1g30760 PE=1 SV=1	XP_003594602.1 berberine bridge enzyme-like 13 [Medicago truncatula] <AES64853.1 FAD-binding berberine family protein [Medicago truncatula]	G7IML7_MEDTR/77-217 G7IML7.1 PF01565.20;FAD_binding_4;	3847.GLYMA09G03090.1	XM_003594554 Medicago truncatula FAD-binding berberine family protein mRNA	mtr:MTR_2g031390 FAD-binding berberine family protein	0.6	0.37	0.46	0.52	12.61	4.1	9.50526	2.0704	0.000592358	0.0308954	0.81067	2.53978	1.05544	0.576794	0.799775	0.901341	4.08076	2.63723	15	9	11	15	359	97
c80516_g1_i1	.	.	AES68711.1 VQ motif protein [Medicago truncatula]	.	3847.GLYMA04G16880.1	XM_004498628 PREDICTED: Cicer arietinum uncharacterized LOC101489304 (LOC101489304), mRNA	mtr:MTR_3g013980 VQ motif protein	0.15	0.76	0.47	2.48	12.36	0.47	9.47531	0.185606	0.00396416	0.0982999	0.237987	1.21855	0.100157	0.348315	0.26549	1.06985	2.36983	0.215971	1	5	3	19	94	3
c117464_g1_i1	TAIR|locus:2160722 - symbol:CYC1BAT "AT5G06150" species:3702 "Arabidopsis thaliana" [GO:0005634 "nucleus" evidence=ISM;IEA] [GO:0007049 "cell cycle" evidence=IEA] [GO:0016538 "cyclin-dependent protein serine/threonine kinase regulator activity" evidence=ISS] [GO:0051301 "cell division" evidence=IEA] [GO:0051726 "regulation of cell cycle" evidence=ISS] [GO:0010332 "response to gamma radiation" evi…	sp|P25011|CCNB1_SOYBN G2/mitotic-specific cyclin S13-6 OS=Glycine max PE=2 SV=1	XP_024627142.1 G2/mitotic-specific cyclin S13-7 [Medicago truncatula]	G7L5U5_MEDTR/202-327 G7L5U5.1 PF00134.20;Cyclin_N;	3847.GLYMA03G27910.1	XM_003624874 Medicago truncatula cyclin partial mRNA	mtr:MTR_7g089080 cyclin	1.36	0.6	0.57	1.34	6.34	22.78	9.46249	2.92458	0.000259388	0.0199583	1.21184	3.29626	1.814	0.863318	0.958193	1.72863	3.20928	4.95087	35	15	14	40	186	556
c135036_g6_i1	.	.	.	.	.	.	.	1.02	0.25	0.26	3.49	9.85	4.65	9.44842	-0.238732	0.000486559	0.0275331	0.178462	1.16855	0.36464	0.0767158	0.0940309	0.945349	1.58289	0.977398	4	1	1	16	45	18
c114372_g1_i1	UNIPROTKB|C6SWY6 - symbol:GLYMA_09G040600 "Uncharacterized protein" species:3847 "Glycine max" [GO:0004864 "protein phosphatase inhibitor activity" evidence=IBA] [GO:0004872 "receptor activity" evidence=IBA] [GO:0005634 "nucleus" evidence=IBA] [GO:0005737 "cytoplasm" evidence=IBA] [GO:0009738 "abscisic acid-activated signaling pathway" evidence=IBA] [GO:0010427 "abscisic acid binding" evidence=IB…	sp|Q06931|ABR17_PEA ABA-responsive protein ABR17 OS=Pisum sativum PE=2 SV=1	Q06931.1 RecName: Full=ABA-responsive protein ABR17 <CAA78829.1 ABA-responsive protein [Pisum sativum]	G7IMZ3_MEDTR/1-154 G7IMZ3.1 PF00407.16;Bet_v_1;	3847.GLYMA09G04530.1	Z15128 P.sativum mRNA for ABA-responsive protein	mtr:MTR_2g035190 ABA-responsive protein	1.04	24.2	6.33	6.92	221.31	100.05	9.4388	5.17713	0.000860709	0.0388923	2.47686	5.21204	0.897381	4.00171	2.5315	2.67364	7.03767	5.9248	12	275	71	93	2940	1110
c122433_g2_i2	.	.	XP_013454501.1 uncharacterized protein LOC25491178 [Medicago truncatula] <KEH28532.1 transmembrane protein, putative [Medicago truncatula]	.	3847.GLYMA08G23960.1	.	mtr:MTR_4g005500 transmembrane protein, putative	0.62	1.51	0.24	8.3	4.68	10.96	9.43092	1.74238	7.17489e-05	0.00907734	0.649293	2.69995	0.655462	1.02692	0.26549	3.03101	2.02151	3.04733	8	19	3	124	69	135
c122707_g2_i1	TAIR|locus:2103341 - symbol:AT3G60520 "AT3G60520" species:3702 "Arabidopsis thaliana" [GO:0005575 "cellular_component" evidence=ND] [GO:0008150 "biological_process" evidence=ND] InterPro:IPR013083 TAIR:locus:2103341 Proteomes:UP000006548 EMBL:CP002686 Gene3D:3.30.40.10 EMBL:AL138646 EMBL:BT004575 EMBL:AK227924 PIR:T47863 RefSeq:NP_191611.1 UniGene:At.34431 EnsemblPlants:AT3G60520.1 GeneID:825223 …	.	XP_020227858.1 uncharacterized protein LOC109809048 [Cajanus cajan]	.	3847.GLYMA03G27220.1	XM_007140915 Phaseolus vulgaris hypothetical protein (PHAVU_008G156800g) mRNA, complete cds	ccaj:109809048 uncharacterized protein LOC109809048	0.39	3.44	0.8	7.75	33.95	5.64	9.42668	2.31624	0.000328376	0.0224509	0.842733	2.97235	0.36464	1.54177	0.621792	2.67364	4.23822	2.00518	4	35	8	93	403	56
c141403_g1_i1	TAIR|locus:2015302 - symbol:EMB1674 "AT1G58210" species:3702 "Arabidopsis thaliana" [GO:0000778 "condensed nuclear chromosome kinetochore" evidence=IBA] [GO:0009793 "embryo development ending in seed dormancy" evidence=NAS] [GO:0005886 "plasma membrane" evidence=IDA] InterPro:IPR011684 Pfam:PF07765 PROSITE:PS51774 EMBL:CP002684 Proteomes:UP000006548 GO:GO:0005886 GO:GO:0003779 EMBL:AC079131 eggNO…	sp|P0DMS1|NET2A_ARATH Protein NETWORKED 2A OS=Arabidopsis thaliana GN=NET2A PE=2 SV=1	AES98260.2 kinase interacting (KIP1-like) family protein [Medicago truncatula]	G7KBM5_MEDTR/11-84 G7KBM5.2 PF07765.9;KIP1;	3847.GLYMA14G36061.1	XM_004490395 PREDICTED: Cicer arietinum protein NETWORKED 2A-like (LOC101504977), mRNA	mtr:MTR_5g066340 kinase interacting (KIP1-like) family protein	0.04	0.02	0.17	0.35	0.83	1.49	9.42246	0.506143	0.000670652	0.0331966	0.297439	1.66248	0.19381	0.0767158	0.621792	1.10907	1.62499	2.25338	2	1	8	20	47	70
c125375_g1_i2	UNIPROTKB|K7MZR6 - symbol:GLYMA_19G226000 "Uncharacterized protein" species:3847 "Glycine max" [GO:0004674 "protein serine/threonine kinase activity" evidence=IBA] [GO:0005634 "nucleus" evidence=IBA] [GO:0005737 "cytoplasm" evidence=IBA] [GO:0035556 "intracellular signal transduction" evidence=IBA] InterPro:IPR000719 PROSITE:PS50011 SMART:SM00220 InterPro:IPR011009 GO:GO:0005634 GO:GO:0005524 GO:…	sp|O80528|HASP_ARATH Serine/threonine-protein kinase haspin homolog OS=Arabidopsis thaliana GN=HASPIN PE=1 SV=1	PNY05832.1 serine/threonine-protein kinase haspin-like protein [Trifolium pratense]	B3RRC3_TRIAD/195-470 B3RRC3.1 PF00069.22;Pkinase;	3847.GLYMA19G41380.2	XM_012714092 PREDICTED: Cicer arietinum putative serine/threonine-protein kinase haspin homolog (LOC101501993), mRNA	cam:101501993 putative serine/threonine-protein kinase haspin homolog	0.1	0.03	0.03	0.27	0.33	1.34	9.41515	-0.467615	0.00149544	0.0554665	0.150833	0.976988	0.281752	0.0767158	0.0940309	0.658585	0.615592	1.65679	3	1	1	10	12	40
c109442_g1_i1	.	.	.	.	.	.	.	0.43	1.25	0.86	0.37	15.88	13.72	9.37396	-0.303128	0.00468648	0.108364	0.16712	1.02187	0.100157	0.218897	0.182306	0.0811397	1.53953	1.44494	1	3	2	1	43	32
c135005_g1_i1	UNIPROTKB|Q5VQG4 - symbol:RFS "Galactinol--sucrose galactosyltransferase" species:39947 "Oryza sativa Japonica Group" [GO:0047274 "galactinol-sucrose galactosyltransferase activity" evidence=IDA] InterPro:IPR013785 Proteomes:UP000059680 GO:GO:0005975 Gene3D:3.20.20.70 InterPro:IPR017853 SUPFAM:SSF51445 EMBL:AP014957 EMBL:AP008207 EMBL:CM000138 EMBL:AP003282 GO:GO:0047274 InterPro:IPR008811 PANTHE…	sp|Q8VWN6|RFS_PEA Galactinol--sucrose galactosyltransferase OS=Pisum sativum GN=RFS PE=1 SV=1	ALO17652.1 raffinose synthase [Lens culinaris] <ALO17653.1 raffinose synthase [Lens culinaris]	G7J4U7_MEDTR/28-771 G7J4U7.1 PF05691.9;Raffinose_syn;	3847.GLYMA06G18890.1	AJ426475 Pisum sativum mRNA for raffinose synthase (rfs gene)	mtr:MTR_3g077280 galactinol-raffinose galactosyltransferase	0.08	0.36	0.16	0.41	1	5.2	9.34223	0.798861	0.00148846	0.0554665	0.371581	1.63792	0.19381	0.576794	0.344139	0.760639	1.1929	2.96021	2	9	4	12	29	126
c107133_g3_i1	.	.	.	.	.	.	.	0.14	0.14	0.14	2.63	1.21	0.72	9.33587	-1.05106	0.00396078	0.0982999	0.0903012	0.685956	0.100157	0.0767158	0.0940309	1.18445	0.52956	0.343853	1	1	1	22	10	5
c138999_g3_i1	TAIR|locus:2141196 - symbol:HSA32 "AT4G21320" species:3702 "Arabidopsis thaliana" [GO:0003824 "catalytic activity" evidence=IEA] [GO:0005634 "nucleus" evidence=ISM] [GO:0009408 "response to heat" evidence=IEP;IDA] [GO:0010286 "heat acclimation" evidence=IMP] [GO:0010608 "posttranscriptional regulation of gene expression" evidence=IMP] InterPro:IPR013785 InterPro:IPR003830 TAIR:locus:2141196 Prote…	sp|Q8GWL1|HSA32_ARATH Protein HEAT-STRESS-ASSOCIATED 32 OS=Arabidopsis thaliana GN=HSA32 PE=2 SV=1	XP_013457153.1 protein HEAT-STRESS-ASSOCIATED 32 [Medicago truncatula] <KEH31184.1 (2R)-phospho-3-sulfolactate synthase ComA [Medicago truncatula]	A0A072UN08_MEDTR/13-273 A0A072UN08.1 PF02679.12;ComA;	3847.GLYMA08G06660.1	XM_013601699 Medicago truncatula (2R)-phospho-3-sulfolactate synthase ComA mRNA	mtr:MTR_4g092110 (2R)-phospho-3-sulfolactate synthase ComA	0.23	0.03	0.53	0.46	4.12	4.88	9.33238	1.87345	0.00144846	0.0542917	0.675787	2.58932	0.71985	0.0767158	1.2308	1.14726	3.19538	3.42532	9	1	20	21	184	181
c140431_g1_i1	UNIPROTKB|C6JRR1 - symbol:Sb0012s014620 "Putative uncharacterized protein Sb0012s014620" species:4558 "Sorghum bicolor" [GO:0000719 "photoreactive repair" evidence=IBA] [GO:0003904 "deoxyribodipyrimidine photo-lyase activity" evidence=IBA] InterPro:IPR000477 InterPro:IPR006050 Pfam:PF00875 Pfam:PF00078 InterPro:IPR014729 Gene3D:2.40.70.10 InterPro:IPR021109 SUPFAM:SSF50630 Gene3D:3.40.50.620 eggN…	sp|P0CT41|TF212_SCHPO Transposon Tf2-12 polyprotein OS=Schizosaccharomyces pombe (strain 972 / ATCC 24843) GN=Tf2-12 PE=3 SV=1	PNX92424.1 retrotransposon-related protein [Trifolium pratense]	A0A087G3S6_ARAAL/685-845 A0A087G3S6.1 PF00078.24;RVT_1;	3711.Bra017917.1-P	AC150244 Medicago truncatula chromosome 7 clone mth2-180p14, complete sequence	ccaj:109792117 uncharacterized protein LOC109792117	0.01	0.02	0.04	0.32	0.27	0.1	9.28175	0.455313	0.00048821	0.0275394	0.300781	1.60632	0.19381	0.218897	0.489635	2.19752	1.72515	0.896275	2	3	6	62	52	16
c129403_g1_i1	TAIR|locus:2163290 - symbol:HVA22E "AT5G50720" species:3702 "Arabidopsis thaliana" [GO:0003674 "molecular_function" evidence=ND] [GO:0009507 "chloroplast" evidence=ISM] [GO:0016021 "integral component of membrane" evidence=IEA] [GO:0009409 "response to cold" evidence=IEP] [GO:0009414 "response to water deprivation" evidence=IEP] [GO:0009737 "response to abscisic acid" evidence=IEP] [GO:0042538 "h…	sp|Q9FED2|HA22E_ARATH HVA22-like protein e OS=Arabidopsis thaliana GN=HVA22E PE=2 SV=1	XP_013446982.1 HVA22-like protein e [Medicago truncatula] <AFK40377.1 unknown [Medicago truncatula] <KEH21009.1 TB2/DP1, HVA22 family protein [Medicago truncatula]	A0A072U584_MEDTR/14-90 A0A072U584.1 PF03134.16;TB2_DP1_HVA22;	3847.GLYMA04G37440.2	BT140582 Medicago truncatula clone JCVI-FLMt-2C14 unknown mRNA	mtr:MTR_8g096670 TB2/DP1, HVA22 family protein	1.45	1.47	0.69	6.92	15.73	16.82	9.28056	1.87496	1.60404e-05	0.00309062	0.738545	2.84671	0.952014	0.773987	0.489635	2.36889	3.0329	3.13834	13	13	6	72	162	145
c135508_g2_i1	.	.	.	.	.	.	.	0.47	1.42	0.12	12.04	5.98	0.24	9.26056	0.929407	0.00663749	0.131319	0.395276	1.66391	0.36464	0.727158	0.0940309	2.98958	1.85463	0.147511	4	12	1	120	59	2
c112837_g1_i2	TAIR|locus:2089663 - symbol:AT3G18260 "AT3G18260" species:3702 "Arabidopsis thaliana" [GO:0003674 "molecular_function" evidence=ND] [GO:0005739 "mitochondrion" evidence=ISM] [GO:0005783 "endoplasmic reticulum" evidence=ISS] [GO:0005789 "endoplasmic reticulum membrane" evidence=IEA] [GO:0008150 "biological_process" evidence=ND] [GO:0016021 "integral component of membrane" evidence=IEA] InterPro:IP…	sp|Q9LJQ5|RTNLI_ARATH Reticulon-like protein B9 OS=Arabidopsis thaliana GN=RTNLB9 PE=2 SV=1	XP_004512890.1 PREDICTED: reticulon-like protein B9 [Cicer arietinum]	I1L496_SOYBN/36-192 I1L496.1 PF02453.14;Reticulon;	3847.GLYMA07G10870.1	XM_004512833 PREDICTED: Cicer arietinum reticulon-like protein B9 (LOC101489811), mRNA	cam:101489811 reticulon-like protein B9	0.76	0.18	0.18	0.7	0.61	12.12	9.23435	1.23245	0.0066569	0.131319	0.478801	1.67381	0.952014	0.218897	0.26549	0.855948	0.615592	3.5499	13	3	3	14	12	199
c139853_g2_i1	TAIR|locus:2062860 - symbol:GolS1 "AT2G47180" species:3702 "Arabidopsis thaliana" [GO:0005737 "cytoplasm" evidence=IEA] [GO:0016051 "carbohydrate biosynthetic process" evidence=ISS] [GO:0016758 "transferase activity, transferring hexosyl groups" evidence=ISS] [GO:0046872 "metal ion binding" evidence=IEA] [GO:0009414 "response to water deprivation" evidence=IEP] [GO:0009651 "response to salt stres…	sp|O22893|GOLS1_ARATH Galactinol synthase 1 OS=Arabidopsis thaliana GN=GOLS1 PE=1 SV=1	ALO17645.1 galactinol synthase 1 [Lens culinaris] <ALO17646.1 galactinol synthase 1 [Lens culinaris] <ALO17647.1 galactinol synthase 1 [Lens culinaris] <ALO17651.1 galactinol synthase 1 [Lens culinaris]	B9RN94_RICCO/27-271 B9RN94.1 PF01501.17;Glyco_transf_8;	3694.POPTR_0014s11210.1	AJ243815 Pisum sativum mRNA for putative galactinol synthase	cam:101507897 galactinol synthase 1-like	0.1	1.11	0.05	0.13	10.82	1.94	9.16221	1.32816	0.011304	0.177469	0.463366	1.77754	0.19381	1.10226	0.0940309	0.230892	3.54697	1.55475	2	21	1	3	241	36
c143998_g1_i3	UNIPROTKB|I1N377 - symbol:GLYMA_18G212800 "Uncharacterized protein" species:3847 "Glycine max" [GO:0004674 "protein serine/threonine kinase activity" evidence=IBA] [GO:0005634 "nucleus" evidence=IBA] [GO:0005737 "cytoplasm" evidence=IBA] [GO:0035556 "intracellular signal transduction" evidence=IBA] InterPro:IPR000719 InterPro:IPR000961 InterPro:IPR008271 InterPro:IPR017441 Pfam:PF00069 PROSITE:PS…	sp|Q39030|KPK2_ARATH Serine/threonine-protein kinase AtPK2/AtPK19 OS=Arabidopsis thaliana GN=ATPK2 PE=1 SV=2	GAU30029.1 hypothetical protein TSUD_161150 [Trifolium subterraneum]	A0A022RML8_ERYGU/177-554 A0A022RML8.1 PF00368.15;HMG-CoA_red;	3847.GLYMA18G44520.1	XM_013593798 Medicago truncatula ribosomal protein S6 kinase mRNA	mtr:MTR_7g073520 ribosomal protein S6 kinase	0.4	0.07	0.94	0.64	7.31	8.63	9.15439	2.79212	0.000914805	0.0407797	1.07648	3.30351	1.15194	0.218897	1.85861	1.51162	4.08076	4.31814	17	3	39	32	359	352
c144842_g1_i2	TAIR|locus:2025237 - symbol:ADH1 "AT1G77120" species:3702 "Arabidopsis thaliana" [GO:0000166 "nucleotide binding" evidence=IEA] [GO:0005737 "cytoplasm" evidence=ISM] [GO:0008270 "zinc ion binding" evidence=IEA] [GO:0045333 "cellular respiration" evidence=TAS] [GO:0055114 "oxidation-reduction process" evidence=IEA] [GO:0001666 "response to hypoxia" evidence=IEP;IDA;IMP] [GO:0006970 "response to os…	sp|P12886|ADH1_PEA Alcohol dehydrogenase 1 OS=Pisum sativum PE=1 SV=1	P12886.1 RecName: Full=Alcohol dehydrogenase 1 <CAA29609.1 alcohol dehydrogenase [Pisum sativum]	A0A072VB79_MEDTR/206-340 A0A072VB79.1 PF00107.23;ADH_zinc_N;	3847.GLYMA04G41990.1	XM_013605923 Medicago truncatula zinc-binding alcohol dehydrogenase family protein mRNA	mtr:MTR_3g089940 zinc-binding alcohol dehydrogenase family protein	5.92	22.7	9.59	40.85	215.8	134.89	9.12169	7.05704	7.20273e-08	4.66457e-05	4.64299	7.6997	3.98925	5.4317	4.50801	6.59701	8.58295	7.91912	207	772	323	1656	8624	4478
c133200_g4_i1	UNIPROTKB|I1M2Q0 - symbol:GLYMA_13G259500 "Uncharacterized protein" species:3847 "Glycine max" [GO:0009416 "response to light stimulus" evidence=IBA] [GO:0045487 "gibberellin catabolic process" evidence=IBA] [GO:0052634 "C-19 gibberellin 2-beta-dioxygenase activity" evidence=IBA] InterPro:IPR005123 Pfam:PF03171 PROSITE:PS51471 GO:GO:0046872 Proteomes:UP000008827 GO:GO:0009416 eggNOG:KOG0143 eggNO…	sp|Q9SQ80|G2OX1_PEA Gibberellin 2-beta-dioxygenase 1 OS=Pisum sativum GN=GA2OX1 PE=1 SV=1	XP_013445468.1 gibberellin 2-beta-dioxygenase 1 [Medicago truncatula] <KEH19494.1 plant gibberellin 2-oxidase [Medicago truncatula]	A0A072TPR3_MEDTR/27-126 A0A072TPR3.1 PF14226.3;DIOX_N;	3847.GLYMA13G33300.1	XM_013590014 Medicago truncatula plant gibberellin 2-oxidase mRNA	mtr:MTR_8g461330 plant gibberellin 2-oxidase	1.14	1.43	0.91	5.65	12.41	18.86	9.07028	2.85059	1.26524e-06	0.000468219	1.25879	3.69528	1.36826	1.30719	1.10092	3.06132	3.72202	4.30249	22	27	17	127	275	348
c142406_g1_i3	UNIPROTKB|C1IIX2 - symbol:FRD3a "Protein DETOXIFICATION" species:3847 "Glycine max" [GO:0005886 "plasma membrane" evidence=IBA] [GO:0006855 "drug transmembrane transport" evidence=IBA] [GO:0015137 "citrate transmembrane transporter activity" evidence=IBA] [GO:0015238 "drug transmembrane transporter activity" evidence=IBA] InterPro:IPR002528 Pfam:PF01554 GO:GO:0016021 Proteomes:UP000008827 GO:GO:0…	sp|Q9SYD6|DTX42_ARATH Protein DETOXIFICATION 42 OS=Arabidopsis thaliana GN=DTX42 PE=2 SV=2	AMP17768.1 multidrug and toxin extrusion 69 [Medicago truncatula]	G7IZF7_MEDTR/336-497 G7IZF7.1 PF01554.15;MatE;	3847.GLYMA15G43021.1	XM_003599102 Medicago truncatula MATE efflux family protein mRNA	mtr:MTR_3g029510 MATE efflux family protein	0.26	0.41	0.38	0.98	5.48	4.92	9.06395	2.00096	5.05216e-05	0.00736163	0.815497	2.81756	0.71985	0.819344	0.907296	1.72863	3.42717	3.29688	9	14	13	40	220	164
c141733_g3_i1	.	.	.	.	.	AC202484 Medicago truncatula clone mth2-171o3, complete sequence	.	0.25	0.04	0.04	0.39	3.19	0.35	9.05116	0.0941663	0.00527378	0.11562	0.229371	1.17791	0.517367	0.0767158	0.0940309	0.710514	2.30657	0.516648	6	1	1	11	89	8
c143423_g1_i1	TAIR|locus:2171988 - symbol:MEE62 "AT5G45800" species:3702 "Arabidopsis thaliana" [GO:0004674 "protein serine/threonine kinase activity" evidence=ISS] [GO:0005524 "ATP binding" evidence=IEA;ISS] [GO:0005886 "plasma membrane" evidence=ISM;IEA] [GO:0006468 "protein phosphorylation" evidence=ISS] [GO:0007169 "transmembrane receptor protein tyrosine kinase signaling pathway" evidence=ISS] [GO:0016021…	sp|Q9FK63|CARLK_ARATH Calmodulin-binding receptor kinase CaMRLK OS=Arabidopsis thaliana GN=CAMRLK PE=1 SV=1	XP_003629782.1 calmodulin-binding receptor kinase CaMRLK [Medicago truncatula] <XP_013456195.1 calmodulin-binding receptor kinase CaMRLK [Medicago truncatula] <AET04258.1 LRR receptor-like kinase family protein [Medicago truncatula] <KEH30226.1 LRR receptor-like kinase family protein [Medicago truncatula]	G7LJF3_MEDTR/357-534 G7LJF3.1 PF07714.14;Pkinase_Tyr;	3847.GLYMA05G29190.1	XM_013600741 Medicago truncatula LRR receptor-like kinase family protein partial mRNA	aprc:113859294 calmodulin-binding receptor kinase CaMRLK-like	0.33	0.95	0.51	0.92	15.14	2.78	8.99842	2.75397	0.000355656	0.0229054	1.18578	3.06882	0.897381	1.51445	1.14553	1.70323	4.866	2.63723	12	34	18	39	635	97
c122779_g1_i1	TAIR|locus:2053215 - symbol:AT2G28790 "AT2G28790" species:3702 "Arabidopsis thaliana" [GO:0003674 "molecular_function" evidence=ND] [GO:0005576 "extracellular region" evidence=ISM] [GO:0051707 "response to other organism" evidence=ISS] [GO:0009505 "plant-type cell wall" evidence=IDA] [GO:0009506 "plasmodesma" evidence=IDA] TAIR:locus:2053215 Pfam:PF00314 Proteomes:UP000006548 GO:GO:0009506 EMBL:C…	sp|Q41350|OLP1_SOLLC Osmotin-like protein OS=Solanum lycopersicum PE=1 SV=1	PNX99887.1 osmotin-like protein OSM34 [Trifolium pratense]	I3SX98_MEDTR/35-252 I3SX98.1 PF00314.14;Thaumatin;	3847.GLYMA11G14970.1	XM_012717287 PREDICTED: Cicer arietinum osmotin-like protein (LOC101503313), mRNA	mtr:MTR_4g063630 pathogenesis-related thaumatin family protein	15.66	9.62	13.6	5.27	133.92	300.91	8.94374	6.60412	0.000271591	0.0204254	4.29428	6.33479	4.76384	3.68997	4.42903	3.20401	7.31181	8.48854	364	218	305	142	3560	6654
c121787_g1_i1	UNIPROTKB|I1LPD6 - symbol:GLYMA_12G021800 "Uncharacterized protein" species:3847 "Glycine max" [GO:0000209 "protein polyubiquitination" evidence=IBA] [GO:0005634 "nucleus" evidence=IBA] [GO:0005737 "cytoplasm" evidence=IBA] [GO:0030071 "regulation of mitotic metaphase/anaphase transition" evidence=IBA] [GO:0031145 "anaphase-promoting complex-dependent catabolic process" evidence=IBA] [GO:0031625 …	sp|Q8L7T3|UBC20_ARATH Ubiquitin-conjugating enzyme E2 20 OS=Arabidopsis thaliana GN=UBC20 PE=2 SV=1	XP_003607307.1 ubiquitin-conjugating enzyme E2 20 [Medicago truncatula] <AES89504.1 ubiquitin-conjugating enzyme E2 [Medicago truncatula] <AFK45397.1 unknown [Medicago truncatula]	G7JQK2_MEDTR/36-172 G7JQK2.1 PF00179.23;UQ_con;	3847.GLYMA12G02460.1	XM_003607259 Medicago truncatula ubiquitin-conjugating enzyme E2 mRNA	mtr:MTR_4g076200 ubiquitin-conjugating enzyme E2	0.34	0.07	0.07	0.64	1.95	2.91	8.9267	-0.111129	0.00141382	0.0533362	0.20459	1.23081	0.443024	0.0767158	0.0940309	0.710514	1.30072	1.68121	5	1	1	11	33	41
c145227_g1_i3	.	.	.	.	.	.	.	0.03	0.33	0.27	4.81	0.12	0.11	8.84531	1.29597	0.018541	0.233369	0.523389	1.43117	0.100157	0.727158	0.742853	3.72324	0.288943	0.281329	1	12	10	211	5	4
c144504_g2_i1	.	.	.	.	.	.	.	0.31	1.87	0.51	6.76	8.61	9.83	8.83003	2.56758	1.32601e-05	0.0027358	1.02783	3.51243	0.588066	1.69564	0.799775	3.48313	3.43311	3.62105	7	41	11	176	221	210
c141730_g3_i3	TAIR|locus:2033066 - symbol:PLA-I{gamma}1 "AT1G06800" species:3702 "Arabidopsis thaliana" [GO:0004806 "triglyceride lipase activity" evidence=ISS;IDA] [GO:0006629 "lipid metabolic process" evidence=ISS] [GO:0009507 "chloroplast" evidence=ISM;IDA] [GO:0016042 "lipid catabolic process" evidence=IEA] [GO:0008970 "phosphatidylcholine 1-acylhydrolase activity" evidence=IDA] [GO:0047714 "galactolipase …	sp|Q941F1|PLA15_ARATH Phospholipase A1-Igamma1, chloroplastic OS=Arabidopsis thaliana GN=At1g06800 PE=1 SV=2	XP_013449828.1 phospholipase A1-Igamma2, chloroplastic [Medicago truncatula] <KEH23856.1 phospholipase A1 [Medicago truncatula]	A0A072U2D6_MEDTR/201-361 A0A072U2D6.1 PF01764.22;Lipase_3;	3847.GLYMA03G31570.1	XM_013594374 Medicago truncatula phospholipase A1 mRNA	mtr:MTR_7g096120 phospholipase A1	2.59	1.69	2.18	5.12	49.34	16.26	8.82557	4.29781	4.66938e-06	0.00128073	2.27608	4.75031	2.65989	1.83466	2.33368	3.43764	6.18148	4.63181	74	47	60	170	1614	442
c136334_g2_i4	TAIR|locus:2155685 - symbol:LecRK-IX.2 "AT5G65600" species:3702 "Arabidopsis thaliana" [GO:0004674 "protein serine/threonine kinase activity" evidence=IEA] [GO:0005524 "ATP binding" evidence=IEA] [GO:0005886 "plasma membrane" evidence=ISM] [GO:0006468 "protein phosphorylation" evidence=IEA] [GO:0016021 "integral component of membrane" evidence=IEA] [GO:0016301 "kinase activity" evidence=ISS;IDA] …	sp|Q9LSL5|LRK92_ARATH L-type lectin-domain containing receptor kinase IX.2 OS=Arabidopsis thaliana GN=LECRK92 PE=1 SV=1	XP_003608361.1 L-type lectin-domain containing receptor kinase IX.1 [Medicago truncatula] <AES90558.1 lectin receptor kinase [Medicago truncatula]	G7JU24_MEDTR/26-276 G7JU24.1 PF00139.16;Lectin_legB;	3847.GLYMA13G32860.1	AC144564 Medicago truncatula clone mth2-17n4, complete sequence	mtr:MTR_4g093050 lectin receptor kinase	0.15	0.49	0.43	0.89	9.89	0.37	8.81494	2.3411	0.00221056	0.0703096	0.971786	2.45729	0.588066	1.1385	1.18879	1.89496	4.58065	0.896275	7	22	19	47	517	16
c136334_g1_i1	TAIR|locus:2155685 - symbol:LecRK-IX.2 "AT5G65600" species:3702 "Arabidopsis thaliana" [GO:0004674 "protein serine/threonine kinase activity" evidence=IEA] [GO:0005524 "ATP binding" evidence=IEA] [GO:0005886 "plasma membrane" evidence=ISM] [GO:0006468 "protein phosphorylation" evidence=IEA] [GO:0016021 "integral component of membrane" evidence=IEA] [GO:0016301 "kinase activity" evidence=ISS;IDA] …	sp|Q9LSL5|LRK92_ARATH L-type lectin-domain containing receptor kinase IX.2 OS=Arabidopsis thaliana GN=LECRK92 PE=1 SV=1	XP_003608360.1 L-type lectin-domain containing receptor kinase IX.1 [Medicago truncatula] <AES90557.1 L-type lectin-domain receptor kinase [Medicago truncatula]	G7JU23_MEDTR/33-281 G7JU23.1 PF00139.16;Lectin_legB;	3847.GLYMA08G07010.1	XM_003608312 Medicago truncatula L-type lectin-domain receptor kinase mRNA	mtr:MTR_4g093040 L-type lectin-domain receptor kinase	0.36	2.45	0.64	1.46	31.04	1.56	8.81105	3.19435	0.00253025	0.0762676	1.36182	3.01832	0.781486	2.20306	1.10092	1.89496	5.47881	1.68121	10	66	17	47	983	41
c74001_g1_i1	.	.	.	.	.	.	.	0.06	0.06	0.12	0.91	0.24	1.23	8.80455	-0.809188	0.00260118	0.0773521	0.119726	0.816638	0.100157	0.0767158	0.182306	1.06985	0.288943	1.09112	1	1	2	19	5	21
c131862_g10_i3	.	.	.	.	.	.	.	0.08	0.5	0.42	6.03	2.06	0.77	8.80351	0.452447	0.00212565	0.0686799	0.309264	1.44729	0.100157	0.408915	0.41872	2.57903	1.1929	0.569934	1	6	5	86	29	9
c141911_g4_i2	.	.	.	.	.	.	.	5.83	0.5	1.63	6.72	39.71	45.44	8.76155	3.20319	0.000444905	0.0258615	1.2644	3.84505	2.38998	0.348315	1.0549	2.47779	4.42554	4.63181	59	5	16	79	462	442
c134667_g2_i1	UNIPROTKB|D7SIP6 - symbol:VIT_17s0000g04810 "Putative uncharacterized protein" species:29760 "Vitis vinifera" [GO:0005737 "cytoplasm" evidence=IBA] GO:GO:0005737 GO:GO:0016757 Proteomes:UP000009183 GO:GO:0006004 CDD:cd11299 InterPro:IPR024709 InterPro:IPR019378 Pfam:PF10250 PIRSF:PIRSF009360 HOGENOM:HOG000240134 eggNOG:ENOG410IENX eggNOG:ENOG410Y216 OrthoDB:EOG093607N5 OMA:ASKRMVI EMBL:FN594950 R…	sp|Q93ZR8|OFT21_ARATH O-fucosyltransferase 21 OS=Arabidopsis thaliana GN=OFUT21 PE=2 SV=1	XP_008374671.1 PREDICTED: uncharacterized protein At1g04910-like [Malus domestica]	.	29760.VIT_17s0000g04810.t01	XM_013602576 Medicago truncatula GDP-fucose O-fucosyltransferase-like protein mRNA	mdm:103437923 rhamnogalacturonan I rhamnosyltransferase 1-like	1.76	2.03	1.16	1.95	17.58	33.22	8.74904	2.07053	0.000410122	0.0248786	0.864746	2.64497	1.00465	0.905992	0.683592	1.02953	3.02506	3.88032	14	16	9	18	161	255
c107487_g1_i1	.	.	AAF23018.1 putative ABA-induced guard cell protein [Vicia faba]	.	.	AF218806 Vicia faba putative ABA-induced guard cell protein (abg1) mRNA, complete cds	mtr:MTR_2g014040 late embryogenesis abundant domain protein, putative	0.87	2.65	3.34	12.16	33.15	23.32	8.72941	3.14693	2.0853e-06	0.00070237	1.41281	4.00338	0.840597	1.4866	1.91122	3.50535	4.48389	4.0209	11	33	41	179	482	283
c134919_g2_i1	UNIPROTKB|I1J6H2 - symbol:GLYMA_01G078300 "Uncharacterized protein" species:3847 "Glycine max" [GO:0016020 "membrane" evidence=IBA] [GO:0016709 "oxidoreductase activity, acting on paired donors, with incorporation or reduction of molecular oxygen, NAD(P)H as one donor, and incorporation of one atom of oxygen" evidence=IBA] [GO:0044550 "secondary metabolite biosynthetic process" evidence=IBA] Inte…	sp|Q9LIP6|C71BV_ARATH Cytochrome P450 71B34 OS=Arabidopsis thaliana GN=CYP71B34 PE=2 SV=1	XP_003615846.2 cytochrome P450 83B1 [Medicago truncatula] <AES98804.2 cytochrome P450 family 71 protein [Medicago truncatula]	G7JZM8_MEDTR/34-498 G7JZM8.2 PF00067.19;p450;	3847.GLYMA01G17330.1	XM_003615798 Medicago truncatula cytochrome P450 family 71 protein mRNA	mtr:MTR_5g073020 cytochrome P450 family 71 protein	1.7	2.81	1.33	7.17	41.72	10.13	8.68854	4.07565	1.88699e-06	0.000649762	2.13037	4.61645	2.17716	2.40995	1.80401	3.89577	5.95682	3.99678	49	79	37	240	1378	278
c144011_g1_i5	TAIR|locus:2136779 - symbol:ACS7 "1-amino-cyclopropane-1-carboxylate synthase 7" species:3702 "Arabidopsis thaliana" [GO:0005737 "cytoplasm" evidence=ISM] [GO:0009693 "ethylene biosynthetic process" evidence=IEA;ISS;TAS] [GO:0009835 "fruit ripening" evidence=IEA] [GO:0016847 "1-aminocyclopropane-1-carboxylate synthase activity" evidence=ISS;IDA] [GO:0030170 "pyridoxal phosphate binding" evidence=…	sp|Q9STR4|1A17_ARATH 1-aminocyclopropane-1-carboxylate synthase 7 OS=Arabidopsis thaliana GN=ACS7 PE=1 SV=1	GAU11781.1 hypothetical protein TSUD_75320 [Trifolium subterraneum]	I1J4D1_SOYBN/48-432 I1J4D1.2 PF00155.18;Aminotran_1_2;	3847.GLYMA05G36250.1	XM_013591837 Medicago truncatula 1-aminocyclopropane-1-carboxylate synthase mRNA	mtr:MTR_8g101750 1-aminocyclopropane-1-carboxylate synthase	2.34	4.31	0.94	58.8	0.23	0.59	8.66516	4.10579	0.0220096	0.255609	2.0713	2.54341	2.28749	2.6548	1.27161	6.52452	0.340384	0.765339	54	97	21	1574	6	13
c144901_g2_i5	UNIPROTKB|Q2F946 - symbol:orf490 "Uncharacterized protein" species:39947 "Oryza sativa Japonica Group" [GO:0005739 "mitochondrion" evidence=IC] GO:GO:0005739 EMBL:DQ167807 EMBL:DQ167400 HOGENOM:HOG000078713 eggNOG:KOG0017 eggNOG:COG2801 InterPro:IPR013103 Pfam:PF07727 Uniprot:Q2F946	sp|P10978|POLX_TOBAC Retrovirus-related Pol polyprotein from transposon TNT 1-94 OS=Nicotiana tabacum PE=2 SV=1	GAU26746.1 hypothetical protein TSUD_317440 [Trifolium subterraneum]	I1HKQ7_BRADI/998-1243 I1HKQ7.1 PF07727.11;RVT_2;	39947.LOC_Os03g61660.1	CP023132 Lupinus angustifolius cultivar Tanjil chromosome LG-20	mesc:110630572 uncharacterized protein LOC110630572	0.03	0.76	0.07	1.15	6.04	0.52	8.66039	2.52196	0.00368919	0.0947244	0.864695	2.94958	0.19381	1.98155	0.41872	2.73761	4.55638	1.55475	2	54	5	98	508	36
c135389_g1_i2	UNIPROTKB|K7L0Q7 - symbol:GLYMA_07G098200 "Uncharacterized protein" species:3847 "Glycine max" [GO:0005737 "cytoplasm" evidence=IBA] [GO:0030001 "metal ion transport" evidence=IBA] [GO:0046914 "transition metal ion binding" evidence=IBA] [GO:0046916 "cellular transition metal ion homeostasis" evidence=IBA] InterPro:IPR036163 GO:GO:0005737 Proteomes:UP000008827 GO:GO:0046914 GO:GO:0030001 SUPFAM:S…	sp|Q9SSF0|HIP16_ARATH Heavy metal-associated isoprenylated plant protein 16 OS=Arabidopsis thaliana GN=HIPP16 PE=2 SV=1	XP_003620380.2 uncharacterized protein LOC11442536 [Medicago truncatula]	K7L0Q7_SOYBN/6-102 K7L0Q7.1 PF00403.23;HMA;	3847.GLYMA07G10996.1	XM_004512825 PREDICTED: Cicer arietinum uncharacterized protein PF07_0086-like (LOC101514427), transcript variant X1, mRNA	mtr:MTR_6g082190 hypothetical protein	0.27	0.21	0.14	0.94	0.9	4.8	8.65305	0.121357	0.00117237	0.0477845	0.255281	1.29492	0.36464	0.218897	0.182306	0.945349	0.735725	2.20367	4	3	2	16	15	67
c130835_g1_i1	TAIR|locus:2139777 - symbol:OSM34 "osmotin 34" species:3702 "Arabidopsis thaliana" [GO:0005576 "extracellular region" evidence=ISM] [GO:0051707 "response to other organism" evidence=ISS] [GO:0009651 "response to salt stress" evidence=IEP] [GO:0009817 "defense response to fungus, incompatible interaction" evidence=IDA] [GO:0009816 "defense response to bacterium, incompatible interaction" evidence=…	sp|P50700|OSL3_ARATH Osmotin-like protein OSM34 OS=Arabidopsis thaliana GN=OSM34 PE=2 SV=2	PNX71133.1 osmotin-like protein OSM34 [Trifolium pratense]	K7K557_SOYBN/249-444 K7K557.1 PF00314.14;Thaumatin;	3847.GLYMA01G42661.1	XM_013597958 Medicago truncatula pathogenesis-related thaumatin family protein mRNA	mtr:MTR_5g010635 pathogenesis-related thaumatin family protein	40.49	145.63	62.99	674.15	779.13	825.53	8.60233	8.65002	3.7598e-10	1.00813e-06	6.28338	9.49078	5.65502	7.05413	6.141	9.58641	9.39336	9.49258	687	2415	1033	13271	15141	13364
c144727_g3_i2	TAIR|locus:2157007 - symbol:AHL17 "AT5G49700" species:3702 "Arabidopsis thaliana" [GO:0003680 "AT DNA binding" evidence=IBA] [GO:0003700 "DNA binding transcription factor activity" evidence=IBA] [GO:0005634 "nucleus" evidence=ISM;IBA] [GO:0006351 "transcription, DNA-templated" evidence=IEA] [GO:0006355 "regulation of transcription, DNA-templated" evidence=IEA] TAIR:locus:2157007 Proteomes:UP00000…	sp|Q9LTA2|AHL17_ARATH AT-hook motif nuclear-localized protein 17 OS=Arabidopsis thaliana GN=AHL17 PE=2 SV=1	XP_003602928.1 AT-hook motif nuclear-localized protein 17 [Medicago truncatula] <AES73179.1 AT hook motif DNA-binding family protein [Medicago truncatula]	G7J554_MEDTR/102-219 G7J554.1 PF03479.12;DUF296;	3847.GLYMA04G09710.1	XM_004506264 PREDICTED: Cicer arietinum uncharacterized LOC101490416 (LOC101490416), mRNA	mtr:MTR_3g100470 AT hook motif DNA-binding family protein	0.73	0.34	1.1	5.55	9.69	6.89	8.58442	2.66057	8.9868e-06	0.0020541	1.14153	3.5819	1.28558	0.576794	1.56223	3.48313	3.85177	3.41079	20	9	29	176	303	179
c109511_g1_i1	TAIR|locus:2097228 - symbol:TT5 "AT3G55120" species:3702 "Arabidopsis thaliana" [GO:0005504 "fatty acid binding" evidence=IBA] [GO:0006631 "fatty acid metabolic process" evidence=IBA] [GO:0009507 "chloroplast" evidence=ISM] [GO:0009570 "chloroplast stroma" evidence=IBA] [GO:0009813 "flavonoid biosynthetic process" evidence=IEA;IBA;IMP] [GO:0045430 "chalcone isomerase activity" evidence=IEA;IBA;IM…	sp|P28012|CFI1_MEDSA Chalcone--flavonone isomerase 1 OS=Medicago sativa GN=CHI1 PE=1 SV=1	XP_003592761.1 chalcone--flavonone isomerase 1 [Medicago truncatula] <AES63012.1 chalcone-flavanone isomerase family protein [Medicago truncatula] <AFK35021.1 unknown [Medicago truncatula]	G7IEZ6_MEDTR/10-212 G7IEZ6.1 PF02431.12;Chalcone;	3847.GLYMA20G38560.1	U03433 Pisum sativum var. Alaska chalcone isomerase mRNA, complete cds	mtr:MTR_1g115820 chalcone-flavanone isomerase family protein	1.22	0.86	0.47	0.79	25.15	1.51	8.53895	1.84415	0.00523795	0.115373	0.75763	1.97594	1.1045	0.678757	0.489635	0.760639	4.15088	1.01631	16	11	6	12	378	19
c119729_g1_i1	TAIR|locus:2076829 - symbol:LBD41 "LOB domain-containing protein 41" species:3702 "Arabidopsis thaliana" [GO:0005634 "nucleus" evidence=ISM] [GO:0006355 "regulation of transcription, DNA-templated" evidence=IDA] TAIR:locus:2076829 Proteomes:UP000006548 EMBL:AC021640 EMBL:CP002686 GO:GO:0006355 InterPro:IPR004883 InterPro:IPR017414 Pfam:PF03195 PIRSF:PIRSF038155 PROSITE:PS50891 HOGENOM:HOG00023745…	sp|Q9M886|LBD41_ARATH LOB domain-containing protein 41 OS=Arabidopsis thaliana GN=LBD41 PE=2 SV=1	PNX99138.1 LOB domain-containing protein 41-like [Trifolium pratense]	.	3847.GLYMA08G48040.2	.	cam:105851536 LOB domain-containing protein 41-like	0.55	1.69	0.29	4.14	9.1	10.98	8.53587	1.46609	0.000138494	0.0137985	0.590196	2.47531	0.517367	0.98773	0.26549	2.00302	2.58771	2.8352	6	18	3	52	113	114
c139346_g3_i3	TAIR|locus:2097795 - symbol:AT3G03080 species:3702 "Arabidopsis thaliana" [GO:0005737 "cytoplasm" evidence=ISM] [GO:0016491 "oxidoreductase activity" evidence=IEA] [GO:0055114 "oxidation-reduction process" evidence=IEA] InterPro:IPR013149 InterPro:IPR020843 Pfam:PF00107 SMART:SM00829 TAIR:locus:2097795 Proteomes:UP000006548 EMBL:CP002686 GO:GO:0016491 InterPro:IPR036291 SUPFAM:SSF51735 InterPro:I…	sp|Q39172|AER_ARATH NADPH-dependent oxidoreductase 2-alkenal reductase OS=Arabidopsis thaliana GN=AER PE=1 SV=1	GAU26166.1 hypothetical protein TSUD_353880 [Trifolium subterraneum]	A0A072TWU1_MEDTR/224-358 A0A072TWU1.1 PF00107.23;ADH_zinc_N;	3847.GLYMA03G23890.1	XM_013588545 Medicago truncatula NADP-dependent alkenal double bond reductase partial mRNA	mtr:MTR_8g010030 NADP-dependent alkenal double bond reductase	0.06	0.85	0.49	0.76	10.15	2.66	8.46252	1.23982	0.00227416	0.0716509	0.513764	1.97121	0.100157	0.819344	0.621792	0.901341	3.28344	1.72884	1	14	8	15	197	43
c130032_g2_i8	.	.	.	.	.	.	.	0.15	0.31	0.16	0.4	0.07	5.95	8.40431	-0.0982491	0.0162104	0.215819	0.220391	0.936528	0.19381	0.285057	0.182306	0.429879	0.0626038	2.3171	2	4	2	6	1	74
c131477_g3_i1	TAIR|locus:2017607 - symbol:IAR3 "AT1G51760" species:3702 "Arabidopsis thaliana" [GO:0005788 "endoplasmic reticulum lumen" evidence=IEA] [GO:0006508 "proteolysis" evidence=ISS] [GO:0008152 "metabolic process" evidence=IEA] [GO:0008237 "metallopeptidase activity" evidence=ISS] [GO:0009507 "chloroplast" evidence=ISM] [GO:0046872 "metal ion binding" evidence=IEA] [GO:0010179 "IAA-Ala conjugate hydro…	sp|O04373|ILL4_ARATH IAA-amino acid hydrolase ILR1-like 4 OS=Arabidopsis thaliana GN=ILL4 PE=1 SV=2	XP_003597644.1 IAA-amino acid hydrolase ILR1-like 4 [Medicago truncatula] <ABF55220.1 auxin conjugate hydrolase [Medicago truncatula] <AES67895.1 IAA-amino acid hydrolase ILR1-like protein [Medicago truncatula]	Q0GXX6_MEDTR/111-427 Q0GXX6.1 PF01546.25;Peptidase_M20;	3847.GLYMA13G42880.1	XM_003597596 Medicago truncatula IAA-amino acid hydrolase ILR1-like protein mRNA	mtr:MTR_2g100510 IAA-amino acid hydrolase ILR1-like protein	1.34	0.88	1.58	1.49	36.35	2.5	8.39752	2.068	0.00338531	0.0905104	0.878782	2.20079	1.00465	0.576794	1.0549	1.02953	4.34282	1.23002	14	9	16	18	435	25
c140983_g2_i1	.	.	.	.	.	.	.	0.89	2.31	4.07	4.85	1.29	66.11	8.35435	2.87195	0.00500476	0.112735	1.25962	2.66452	0.71985	1.17385	1.88516	2.10355	0.735725	5.15428	9	23	40	57	15	643
c83974_g1_i1	TAIR|locus:2019828 - symbol:CASPL3A2 "AT1G79780" species:3702 "Arabidopsis thaliana" [GO:0003954 "NADH dehydrogenase activity" evidence=IBA] [GO:0005739 "mitochondrion" evidence=ISM] [GO:0005886 "plasma membrane" evidence=IEA;IBA] [GO:0016021 "integral component of membrane" evidence=IEA] [GO:0051536 "iron-sulfur cluster binding" evidence=IBA] [GO:0016020 "membrane" evidence=ISS] TAIR:locus:20198…	sp|A7P756|CSPLD_VITVI CASP-like protein 3A1 OS=Vitis vinifera GN=VIT_09s0002g03780 PE=2 SV=1	XP_003626998.1 CASP-like protein 3A1 [Medicago truncatula] <AET01474.1 CASP-like protein [Medicago truncatula]	G7LFX8_MEDTR/32-187 G7LFX8.1 PF04535.9;DUF588;	3847.GLYMA07G01980.1	XM_003626950 Medicago truncatula CASP-like protein mRNA	mtr:MTR_8g013900 CASP-like protein	0.16	0.42	0.17	5.44	0.36	0.26	8.35359	0.0191467	0.0129912	0.190849	0.241477	0.984139	0.19381	0.348315	0.182306	2.4475	0.288943	0.215971	2	5	2	77	5	3
c141138_g3_i3	UNIPROTKB|E0CUP7 - symbol:VIT_16s0050g01930 "Non-specific serine/threonine protein kinase" species:29760 "Vitis vinifera" [GO:0004674 "protein serine/threonine kinase activity" evidence=IBA] [GO:0005886 "plasma membrane" evidence=IBA] [GO:0006468 "protein phosphorylation" evidence=IBA] InterPro:IPR001611 InterPro:IPR000719 InterPro:IPR008271 Pfam:PF00069 Pfam:PF13516 Pfam:PF13855 PROSITE:PS00108 …	sp|A7PW81|PGIP_VITVI Polygalacturonase inhibitor OS=Vitis vinifera GN=pgip PE=1 SV=1	XP_003601478.2 receptor-like protein EIX1 [Medicago truncatula] <AES71729.2 receptor-like protein [Medicago truncatula]	G7J832_MEDTR/39-80 G7J832.2 PF08263.9;LRRNT_2;	3847.GLYMA13G10680.1	CU012060 M.truncatula DNA sequence from clone MTH2-62K13 on chromosome 3, complete sequence	mtr:MTR_3g082130 receptor-like protein	0.58	0.86	0.39	0.56	16.78	1.07	8.34331	3.30397	0.00176467	0.0613136	1.60223	3.07155	1.72268	1.8124	1.27161	1.6242	5.58526	2.00518	32	46	21	36	1060	56
c126047_g1_i1	TAIR|locus:2103371 - symbol:AT3G60450 species:3702 "Arabidopsis thaliana" [GO:0005634 "nucleus" evidence=ISM] [GO:0008150 "biological_process" evidence=ND] [GO:0005829 "cytosol" evidence=IDA] Pfam:PF00300 InterPro:IPR029033 TAIR:locus:2103371 Proteomes:UP000006548 GO:GO:0005829 EMBL:CP002686 Gene3D:3.40.50.1240 SUPFAM:SSF53254 EMBL:AL138646 InterPro:IPR013078 CDD:cd07067 eggNOG:COG0406 eggNOG:ENO…	.	XP_013441489.1 uncharacterized protein LOC25481479 [Medicago truncatula] <XP_013441490.1 uncharacterized protein LOC25481478 [Medicago truncatula] <KEH15514.1 histidine phosphatase family (branch 1) protein [Medicago truncatula] <KEH15515.1 histidine phosphatase family (branch 1) protein [Medicago truncatula]	M4CGS7_BRARP/14-228 M4CGS7.1 PF00300.19;His_Phos_1;	3847.GLYMA0023S00515.1	XM_013586036 Medicago truncatula histidine phosphatase family (branch 1) protein mRNA	mtr:MTR_0900s0010 histidine phosphatase family (branch 1) protein	0.07	0.13	0.07	0.11	2.58	0.14	8.30238	-0.866733	0.0119211	0.182727	0.114582	0.629454	0.100157	0.149557	0.0940309	0.157958	1.58289	0.147511	1	2	1	2	45	2
c121359_g1_i1	TAIR|locus:2076829 - symbol:LBD41 "LOB domain-containing protein 41" species:3702 "Arabidopsis thaliana" [GO:0005634 "nucleus" evidence=ISM] [GO:0006355 "regulation of transcription, DNA-templated" evidence=IDA] TAIR:locus:2076829 Proteomes:UP000006548 EMBL:AC021640 EMBL:CP002686 GO:GO:0006355 InterPro:IPR004883 InterPro:IPR017414 Pfam:PF03195 PIRSF:PIRSF038155 PROSITE:PS50891 HOGENOM:HOG00023745…	sp|Q9M886|LBD41_ARATH LOB domain-containing protein 41 OS=Arabidopsis thaliana GN=LBD41 PE=2 SV=1	PNY09741.1 LOB domain-containing protein 41-like [Trifolium pratense]	I1LX21_SOYBN/4-107 I1LX21.1 PF03195.11;DUF260;	3847.GLYMA13G07590.1	XM_004516617 PREDICTED: Cicer arietinum LOB domain-containing protein 41-like (LOC101508034), mRNA	cam:101508034 LOB domain-containing protein 41-like	5.42	12.67	7.65	36.22	129.22	73.73	8.1581	5.28345	2.64697e-09	4.74703e-06	3.21277	6.01732	2.87309	3.58226	3.18298	5.33828	6.74854	5.96514	88	201	120	682	2402	1142
c139874_g3_i1	UNIPROTKB|P93604 - symbol:LRK10 "Rust resistance kinase Lr10" species:4565 "Triticum aestivum" [GO:0005886 "plasma membrane" evidence=IDA] InterPro:IPR000719 InterPro:IPR008271 InterPro:IPR017441 Pfam:PF00069 PROSITE:PS00107 PROSITE:PS00108 PROSITE:PS50011 SMART:SM00220 InterPro:IPR011009 GO:GO:0016021 GO:GO:0005886 GO:GO:0005524 Proteomes:UP000019116 SUPFAM:SSF56112 GO:GO:0004674 EMBL:U51330 PIR…	sp|P93604|LRK10_WHEAT Rust resistance kinase Lr10 OS=Triticum aestivum GN=LRK10 PE=2 SV=1	XP_013466325.2 LEAF RUST 10 DISEASE-RESISTANCE LOCUS RECEPTOR-LIKE PROTEIN KINASE-like 2.5 [Medicago truncatula]	G7KJL7_MEDTR/110-379 G7KJL7.1 PF07714.14;Pkinase_Tyr;	3847.GLYMA13G09794.1	XM_003619184 Medicago truncatula stress-induced receptor-like kinase partial mRNA	cam:101509945 G-type lectin S-receptor-like serine/threonine-protein kinase B120	2.39	1.19	0.86	0.69	44.39	1.48	8.15321	4.15394	0.00568115	0.120739	2.1565	3.33863	2.96893	1.8124	1.68818	1.51162	6.49908	2.00518	95	46	33	32	2017	56
c128328_g1_i1	TAIR|locus:2005488 - symbol:ABI1 "AT4G26080" species:3702 "Arabidopsis thaliana" [GO:0004722 "protein serine/threonine phosphatase activity" evidence=ISS;IDA] [GO:0005737 "cytoplasm" evidence=IEA] [GO:0005886 "plasma membrane" evidence=IEA] [GO:0009738 "abscisic acid-activated signaling pathway" evidence=IEA] [GO:0046872 "metal ion binding" evidence=IEA] [GO:0009409 "response to cold" evidence=IM…	sp|P49597|P2C56_ARATH Protein phosphatase 2C 56 OS=Arabidopsis thaliana GN=ABI1 PE=1 SV=2	XP_004503481.1 PREDICTED: probable protein phosphatase 2C 6 [Cicer arietinum]	G7L7G3_MEDTR/103-381 G7L7G3.1 PF00481.18;PP2C;	3847.GLYMA08G03780.1	AC152919 Medicago truncatula clone mth2-21g11, complete sequence	cam:101510725 probable protein phosphatase 2C 6	0.27	0.48	0.79	2.76	7.26	4.47	8.14874	2.61514	1.09799e-05	0.00237024	1.1647	3.49388	0.840597	1.02692	1.62658	3.10077	4.00707	3.37381	11	19	31	131	340	174
c123152_g2_i1	TAIR|locus:2033776 - symbol:NPF7.3 "AT1G32450" species:3702 "Arabidopsis thaliana" [GO:0005215 "transporter activity" evidence=ISS] [GO:0005886 "plasma membrane" evidence=ISM;IDA] [GO:0006857 "oligopeptide transport" evidence=ISS] [GO:0015293 "symporter activity" evidence=IEA] [GO:0016020 "membrane" evidence=ISS] [GO:0016021 "integral component of membrane" evidence=IEA] [GO:0010167 "response to …	sp|Q9LQL2|PTR14_ARATH Protein NRT1/ PTR FAMILY 7.3 OS=Arabidopsis thaliana GN=NPF7.3 PE=1 SV=2	XP_003611453.1 protein NRT1/ PTR FAMILY 7.3 [Medicago truncatula] <AES94411.1 peptide transporter [Medicago truncatula]	G7JZV7_MEDTR/116-551 G7JZV7.1 PF00854.18;PTR2;	3847.GLYMA01G40850.1	XM_003611405 Medicago truncatula peptide transporter mRNA	mtr:MTR_5g014150 peptide transporter	0.11	0.09	0.03	0.87	0.63	0.66	8.08803	-0.105438	0.000490213	0.0275394	0.225856	1.26679	0.36464	0.218897	0.0940309	1.59687	1.07637	1.12712	4	3	1	35	25	22
c109583_g2_i1	UNIPROTKB|I1KRL4 - symbol:GLYMA_08G089500 "Uncharacterized protein" species:3847 "Glycine max" [GO:0016020 "membrane" evidence=IBA] [GO:0016709 "oxidoreductase activity, acting on paired donors, with incorporation or reduction of molecular oxygen, NAD(P)H as one donor, and incorporation of one atom of oxygen" evidence=IBA] [GO:0042343 "indole glucosinolate metabolic process" evidence=IBA] [GO:004…	sp|P93147|C81E1_GLYEC Isoflavone 2'-hydroxylase OS=Glycyrrhiza echinata GN=CYP81E1 PE=1 SV=2	P93147.2 RecName: Full=Isoflavone 2'-hydroxylase; AltName: Full=CYP GE-3; AltName: Full=Cytochrome P450 81E1; AltName: Full=Cytochrome P450 91A4 <BAA22422.1 cytochrome P450 [Glycyrrhiza echinata]	C81E7_MEDTR/33-486 Q6WNR0.1 PF00067.19;p450;	3847.GLYMA08G09460.1	XM_013601948 Medicago truncatula cytochrome P450 family 81 protein mRNA	ag:BAA22422 CYP81E1; isoflavone/4'-methoxyisoflavone 2'-hydroxylase (EC:1.14.14.90 1.14.14.89)	0.24	2.86	2.18	1.03	32.64	16.83	8.08247	1.13771	0.00454119	0.106739	0.503636	1.86828	0.100157	0.727158	0.683592	0.366551	3.00128	2.237	1	12	9	5	158	69
c131195_g3_i2	TAIR|locus:2101303 - symbol:AT3G48940 "AT3G48940" species:3702 "Arabidopsis thaliana" [GO:0003677 "DNA binding" evidence=ISS] [GO:0005886 "plasma membrane" evidence=ISM] [GO:0008150 "biological_process" evidence=ND] Pfam:PF03763 Pfam:PF03766 TAIR:locus:2101303 Proteomes:UP000006548 EMBL:CP002686 EMBL:AL132967 eggNOG:ENOG410IX7M eggNOG:ENOG410YI71 HOGENOM:HOG000239299 OrthoDB:EOG09360X56 InterPro:…	.	XP_004511588.1 PREDICTED: remorin-like isoform X1 [Cicer arietinum]	K7K561_SOYBN/78-184 K7K561.1 PF03763.10;Remorin_C;	3847.GLYMA01G42695.1	XM_003611073 Medicago truncatula carboxy-terminal region remorin mRNA	cam:101500291 remorin-like	0.08	0.47	0.08	0.98	0.93	3.81	8.04974	-0.181713	0.00155466	0.0566333	0.201034	1.14653	0.100157	0.408915	0.0940309	0.901341	0.696781	1.84148	1	6	1	15	14	48
c140179_g2_i9	.	.	AET03761.1 hypothetical protein MTR_8g075380 [Medicago truncatula]	.	.	CT025839 Medicago truncatula chromosome 5 clone mth4-19c21, COMPLETE SEQUENCE	mtr:MTR_8g075380 hypothetical protein	0.75	0.9	0.92	5.92	8.82	9.27	8.04529	0.84475	9.62605e-05	0.0106868	0.447191	1.98619	0.443024	0.408915	0.489635	1.87234	2.00566	2.08056	5	6	6	46	68	60
c108517_g1_i1	.	.	.	.	.	.	.	0.12	0.12	0.12	0.89	1.3	1.32	8.03173	-1.19492	0.00283634	0.0816374	0.0903012	0.644139	0.100157	0.0767158	0.0940309	0.604717	0.656758	0.670942	1	1	1	9	13	11
c107423_g1_i2	TAIR|locus:2010931 - symbol:AT1G64700 "AT1G64700" species:3702 "Arabidopsis thaliana" [GO:0003674 "molecular_function" evidence=ND] [GO:0005634 "nucleus" evidence=ISM] TAIR:locus:2010931 EMBL:CP002684 Proteomes:UP000006548 EMBL:AC009519 EMBL:AC006193 InterPro:IPR025322 Pfam:PF14009 HOGENOM:HOG000090453 EMBL:BT010669 EMBL:BT010968 PIR:B96670 RefSeq:NP_176651.1 UniGene:At.35970 UniGene:At.75592 Ens…	.	GAU32346.1 hypothetical protein TSUD_43880 [Trifolium subterraneum]	G7IDY4_MEDTR/1-197 G7IDY4.1 PF14009.3;DUF4228;	3847.GLYMA09G24140.1	AC148655 Medicago truncatula clone mth2-61c11, complete sequence	mtr:MTR_1g099630 DUF4228 domain protein	0.22	0.37	0.15	0.68	1.76	4.6	7.97039	0.126882	0.00118667	0.0479481	0.270791	1.32465	0.281752	0.348315	0.182306	0.710514	1.16464	2.0988	3	5	2	11	28	61
c125194_g1_i1	TAIR|locus:2092940 - symbol:BBX32 "B-box domain protein 32" species:3702 "Arabidopsis thaliana" [GO:0005634 "nucleus" evidence=ISM;IDA] [GO:0006351 "transcription, DNA-templated" evidence=IEA] [GO:0008270 "zinc ion binding" evidence=IEA;ISS] [GO:0003700 "DNA binding transcription factor activity" evidence=ISS] [GO:0006355 "regulation of transcription, DNA-templated" evidence=TAS] [GO:0010200 "res…	sp|Q9LJB7|BBX32_ARATH B-box zinc finger protein 32 OS=Arabidopsis thaliana GN=BBX32 PE=1 SV=1	XP_004507021.1 PREDICTED: B-box zinc finger protein 32 [Cicer arietinum]	I1KVQ6_SOYBN/1-47 I1KVQ6.1 PF00643.21;zf-B_box;	3847.GLYMA08G23700.1	XM_004506964 PREDICTED: Cicer arietinum B-box zinc finger protein 32 (LOC101494931), mRNA	cam:101494931 B-box zinc finger protein 32	0.55	0.96	0.32	2.36	3.81	10.69	7.93944	1.19759	0.000401845	0.0247193	0.553121	2.13556	0.588066	0.727158	0.344139	1.59687	1.80055	3.00926	7	12	4	35	56	131
c127530_g1_i1	TAIR|locus:2077081 - symbol:ATRAB28 "AT3G22490" species:3702 "Arabidopsis thaliana" [GO:0003674 "molecular_function" evidence=ND] [GO:0005737 "cytoplasm" evidence=ISM] [GO:0009793 "embryo development ending in seed dormancy" evidence=ISS] [GO:0006970 "response to osmotic stress" evidence=IEP] [GO:0009414 "response to water deprivation" evidence=IEP] [GO:0009737 "response to abscisic acid" evidenc…	sp|P09444|LEA34_GOSHI Late embryogenesis abundant protein D-34 OS=Gossypium hirsutum PE=3 SV=1	XP_004495777.1 PREDICTED: late embryogenesis abundant protein D-34 isoform X2 [Cicer arietinum]	A0A072VMJ1_MEDTR/115-173 A0A072VMJ1.1 PF04927.9;SMP;	3847.GLYMA10G30090.1	XM_004495720 PREDICTED: Cicer arietinum late embryogenesis abundant protein D-34 (LOC101490476), transcript variant X2, mRNA	cam:101490476 late embryogenesis abundant protein D-34	0.29	2.97	0.99	2.25	17.16	17.92	7.91003	2.96273	0.000387996	0.0240578	1.28768	3.56035	0.517367	2.11486	1.2308	2.06417	4.27173	4.34514	6	61	20	55	413	359
c132318_g1_i1	UNIPROTKB|I1NA39 - symbol:GSTL7 "Lambda class glutathione S-transferase" species:3847 "Glycine max" [GO:0004364 "glutathione transferase activity" evidence=IBA] [GO:0005737 "cytoplasm" evidence=IBA] [GO:0006749 "glutathione metabolic process" evidence=IBA] [GO:0010731 "protein glutathionylation" evidence=IBA] InterPro:IPR004045 Pfam:PF13417 PROSITE:PS50404 GO:GO:0005737 Proteomes:UP000008827 Inte…	sp|Q9LZ06|GSTL3_ARATH Glutathione S-transferase L3 OS=Arabidopsis thaliana GN=GSTL3 PE=2 SV=1	PNY00140.1 glutathione S-transferase l3-like protein [Trifolium pratense]	Q9FQ95_SOYBN/66-208 Q9FQ95.1 PF13410.3;GST_C_2;	3847.GLYMA19G36080.1	XM_004493871 PREDICTED: Cicer arietinum glutathione S-transferase L1-like (LOC101508320), transcript variant X1, mRNA	cam:101508320 glutathione S-transferase L1-like	0.19	0.83	2.38	0.27	21.53	11.09	7.86703	2.38257	0.00760488	0.140331	0.953248	2.64146	0.281752	0.773987	1.80401	0.366551	4.21429	3.34353	3	13	37	5	396	170
c121826_g1_i1	.	.	GAU25538.1 hypothetical protein TSUD_38960 [Trifolium subterraneum]	G7ICT0_MEDTR/17-113 G7ICT0.1 PF15699.2;NPR1_interact;	.	XM_003591302 Medicago truncatula hypothetical protein mRNA	mtr:MTR_1g086450 hypothetical protein	1.99	3.33	5.05	1.14	91.16	7.83	7.86365	4.00824	0.00339505	0.0906669	2.14193	3.46938	1.75376	1.98155	2.69046	1.18445	6.28357	2.94011	33	54	81	22	1734	124
c124302_g2_i1	TAIR|locus:2020512 - symbol:AT1G55680 "AT1G55680" species:3702 "Arabidopsis thaliana" [GO:0003674 "molecular_function" evidence=ND] [GO:0005737 "cytoplasm" evidence=ISM] [GO:0005834 "heterotrimeric G-protein complex" evidence=ISS] [GO:0008150 "biological_process" evidence=ND] [GO:0080008 "Cul4-RING E3 ubiquitin ligase complex" evidence=ISS] InterPro:IPR017986 InterPro:IPR001680 InterPro:IPR015943…	sp|Q9Y7K5|YGI3_SCHPO Uncharacterized WD repeat-containing protein C2A9.03 OS=Schizosaccharomyces pombe (strain 972 / ATCC 24843) GN=SPBC2A9.03 PE=4 SV=2	XP_004499693.1 PREDICTED: uncharacterized WD repeat-containing protein C2A9.03 [Cicer arietinum] <XP_004499694.1 PREDICTED: uncharacterized WD repeat-containing protein C2A9.03 [Cicer arietinum]	C1E539_MICSR/391-466 C1E539.1 PF00400.29;WD40;	3847.GLYMA04G12500.1	XM_004499637 PREDICTED: Cicer arietinum uncharacterized WD repeat-containing protein C2A9.03 (LOC101488760), transcript variant X2, mRNA	cam:101488760 uncharacterized WD repeat-containing protein C2A9.03	0.29	0.69	0.1	0.84	8.65	0.61	7.85238	0.212019	0.00755513	0.140016	0.280952	1.17599	0.281752	0.467073	0.0940309	0.658585	2.46561	0.403781	3	7	1	10	102	6
c128503_g1_i1	.	.	.	.	.	.	.	0.14	0.15	0.52	1.11	0.31	6.31	7.8352	0.27053	0.00796989	0.144712	0.300198	1.26119	0.19381	0.149557	0.557226	1.02953	0.288943	2.46508	2	2	7	18	5	84
c125694_g1_i1	TAIR|locus:2205349 - symbol:AOC4 "allene oxide cyclase 4" species:3702 "Arabidopsis thaliana" [GO:0009507 "chloroplast" evidence=ISM;IDA] [GO:0009695 "jasmonic acid biosynthetic process" evidence=TAS] [GO:0046423 "allene-oxide cyclase activity" evidence=ISS] [GO:0005886 "plasma membrane" evidence=IDA] InterPro:IPR009410 InterPro:IPR034871 Pfam:PF06351 ProDom:PD329160 TAIR:locus:2205349 EMBL:CP002…	sp|A2XID3|AOC_ORYSI Allene oxide cyclase, chloroplastic OS=Oryza sativa subsp. indica GN=AOC PE=2 SV=1	XP_013447843.1 allene oxide cyclase, chloroplastic [Medicago truncatula] <KEH21777.1 allene oxide cyclase [Medicago truncatula]	A0A072TWG0_MEDTR/74-248 A0A072TWG0.1 PF06351.8;Allene_ox_cyc;	3847.GLYMA08G28750.1	AJ866733 Medicago truncatula mRNA for allene-oxide cyclase (aoc2 gene)	mtr:MTR_7g417750 allene oxide cyclase	0.97	3.19	1.46	1.41	33.43	16.42	7.8125	2.76743	0.000753389	0.035846	1.28685	3.12903	0.952014	1.71976	1.18879	1.18445	4.57529	3.62735	13	42	19	22	515	211
c139853_g1_i2	TAIR|locus:2027549 - symbol:GolS2 "galactinol synthase 2" species:3702 "Arabidopsis thaliana" [GO:0005634 "nucleus" evidence=ISM] [GO:0005737 "cytoplasm" evidence=IEA] [GO:0016051 "carbohydrate biosynthetic process" evidence=ISS] [GO:0016757 "transferase activity, transferring glycosyl groups" evidence=ISS] [GO:0016758 "transferase activity, transferring hexosyl groups" evidence=ISS] [GO:0046872 …	sp|C7G304|GOLS2_SOLLC Galactinol synthase 2 OS=Solanum lycopersicum GN=GOLS2 PE=2 SV=1	ALO17648.1 galactinol synthase 2 [Lens culinaris] <ALO17649.1 galactinol synthase 2 [Lens culinaris] <ALO17650.1 galactinol synthase 2 [Lens culinaris]	G7I9J1_MEDTR/25-269 G7I9J1.1 PF01501.17;Glyco_transf_8;	3847.GLYMA10G28610.1	KT007094 Lens culinaris clone LcGolS2VarC galactinol synthase 2 (GolS2) mRNA, complete cds	mtr:MTR_1g084670 galactinol synthase	0.15	0.16	0.21	0.09	2.37	2.69	7.78896	0.138777	0.00426796	0.103326	0.281596	1.26217	0.281752	0.218897	0.344139	0.157958	1.74437	1.88418	3	3	4	2	53	50
c125124_g1_i2	TAIR|locus:1005716386 - symbol:AT4G10265 "AT4G10265" species:3702 "Arabidopsis thaliana" [GO:0003674 "molecular_function" evidence=ND] [GO:0005634 "nucleus" evidence=ISM] [GO:0009611 "response to wounding" evidence=ISS] TAIR:locus:1005716386 Proteomes:UP000006548 EMBL:CP002687 UniGene:At.50331 HOGENOM:HOG000238802 InterPro:IPR022251 PANTHER:PTHR33090 Pfam:PF12609 eggNOG:ENOG410J4T0 eggNOG:ENOG410…	.	XP_013464784.1 uncharacterized protein LOC25488438 [Medicago truncatula] <KEH38819.1 wound-responsive family protein [Medicago truncatula]	A0A072V9V8_MEDTR/10-84 A0A072V9V8.1 PF12609.5;DUF3774;	3847.GLYMA12G34660.2	AC130811 Medicago truncatula clone mth2-26b4, complete sequence	mtr:MTR_2g481150 wound-responsive family protein	3.33	12.21	3.52	20.17	74.15	70.26	7.75665	4.51228	6.58694e-07	0.000289751	2.49623	5.2324	2.10666	3.32357	2.05844	4.29915	5.7285	5.66956	46	165	47	323	1173	927
c138675_g2_i3	TAIR|locus:2177547 - symbol:PAP27 "AT5G50400" species:3702 "Arabidopsis thaliana" [GO:0003993 "acid phosphatase activity" evidence=IEA;ISS] [GO:0004722 "protein serine/threonine phosphatase activity" evidence=ISS] [GO:0005576 "extracellular region" evidence=ISM;IEA] [GO:0046872 "metal ion binding" evidence=IEA] [GO:0016311 "dephosphorylation" evidence=ISS] InterPro:IPR004843 InterPro:IPR008963 In…	sp|Q5MAU8|PPA27_ARATH Probable inactive purple acid phosphatase 27 OS=Arabidopsis thaliana GN=PAP27 PE=2 SV=1	XP_013460928.1 nucleotide pyrophosphatase/phosphodiesterase [Medicago truncatula] <KEH34962.1 inactive purple acid phosphatase-like protein [Medicago truncatula]	A0A072V0S0_MEDTR/305-521 A0A072V0S0.1 PF00149.25;Metallophos;	3847.GLYMA06G17860.1	XM_013605474 Medicago truncatula inactive purple acid phosphatase-like protein mRNA	cam:101505555 nucleotide pyrophosphatase/phosphodiesterase	0.06	0.94	0.21	1.62	5.27	3.1	7.74556	1.86928	0.000635407	0.0322637	0.736414	2.7838	0.19381	1.45821	0.557226	2.26853	3.37262	2.71024	2	32	7	66	211	103
c135028_g1_i3	UNIPROTKB|K7LTR3 - symbol:GLYMA_12G084500 "Uncharacterized protein" species:3847 "Glycine max" [GO:0003333 "amino acid transmembrane transport" evidence=IBA] [GO:0015171 "amino acid transmembrane transporter activity" evidence=IBA] GO:GO:0016021 Proteomes:UP000008827 GO:GO:0015171 eggNOG:KOG1303 eggNOG:COG0814 InterPro:IPR013057 Pfam:PF01490 GO:GO:0003333 OMA:KDYSISG OrthoDB:EOG093609Q7 EMBL:CM00…	sp|F4HW02|GAT1_ARATH GABA transporter 1 OS=Arabidopsis thaliana GN=GAT1 PE=1 SV=1	XP_003606284.1 GABA transporter 1 [Medicago truncatula] <AES88481.1 transmembrane amino acid transporter family protein [Medicago truncatula]	G7JM48_MEDTR/41-451 G7JM48.1 PF01490.15;Aa_trans;	3847.GLYMA12G08980.2	XM_003606236 Medicago truncatula transmembrane amino acid transporter family protein mRNA	mtr:MTR_4g055610 transmembrane amino acid transporter family protein	0.09	1.43	0.36	0.45	13.69	2.11	7.73147	1.90243	0.0070582	0.13541	0.757936	2.21296	0.19381	1.45821	0.621792	0.760639	4.08076	1.79747	2	32	8	12	359	46
c115052_g1_i2	TAIR|locus:2081368 - symbol:AT3G44100 "AT3G44100" species:3702 "Arabidopsis thaliana" [GO:0003674 "molecular_function" evidence=ND] [GO:0005576 "extracellular region" evidence=ISM] [GO:0032366 "intracellular sterol transport" evidence=IEA] [GO:0031225 "anchored component of membrane" evidence=TAS] [GO:0005773 "vacuole" evidence=IDA] [GO:0005618 "cell wall" evidence=IDA] InterPro:IPR033917 TAIR:lo…	sp|Q54SW1|Y2179_DICDI Putative phosphatidylglycerol/phosphatidylinositol transfer protein DDB_G0282179 OS=Dictyostelium discoideum GN=DDB_G0282179 PE=3 SV=2	GAU14449.1 hypothetical protein TSUD_249890 [Trifolium subterraneum]	G7K7K9_MEDTR/31-153 G7K7K9.1 PF02221.12;E1_DerP2_DerF2;	3847.GLYMA02G43790.1	XM_004491072 PREDICTED: Cicer arietinum putative phosphatidylglycerol/phosphatidylinositol transfer protein DDB_G0282179 (LOC101497149), mRNA	cam:101497149 putative phosphatidylglycerol/phosphatidylinositol transfer protein DDB_G0282179	0.57	2.7	4	2.45	22.6	41.64	7.7138	2.81206	0.00100756	0.0429436	1.25576	3.2456	0.517367	1.33869	1.91122	1.45186	3.71717	4.56776	6	28	41	30	274	422
c145165_g1_i1	.	.	XP_024634467.1 uncharacterized protein LOC112420078 [Medicago truncatula]	.	3847.GLYMA09G16800.1	.	vra:106757029 uncharacterized protein LOC106757029	0.07	0.03	0.03	0.49	0.64	0.1	7.65878	-0.937093	0.00579816	0.122223	0.121519	0.72879	0.19381	0.0767158	0.0940309	0.988054	0.982346	0.215971	2	1	1	17	22	3
c99909_g1_i1	TAIR|locus:2059211 - symbol:bZIP6 "AT2G22850" species:3702 "Arabidopsis thaliana" [GO:0003677 "DNA binding" evidence=ISS] [GO:0003700 "DNA binding transcription factor activity" evidence=ISS] [GO:0005634 "nucleus" evidence=ISM;IDA] [GO:0006355 "regulation of transcription, DNA-templated" evidence=IEA;ISS] [GO:0005515 "protein binding" evidence=IPI] [GO:0044212 "transcription regulatory region DNA…	sp|Q9LZP8|BZP53_ARATH bZIP transcription factor 53 OS=Arabidopsis thaliana GN=BZIP53 PE=1 SV=1	XP_003608557.1 basic leucine zipper 4 [Medicago truncatula] <AES90754.1 bZIP transcription factor [Medicago truncatula]	I1MVI7_SOYBN/57-120 I1MVI7.1 PF00170.18;bZIP_1;	3847.GLYMA01G40370.1	XM_003608509 Medicago truncatula bZIP transcription factor mRNA	mtr:MTR_4g097440 bZIP transcription factor	0.63	0.96	0.57	4.32	12.43	2.05	7.62115	1.38355	0.000587372	0.0308423	0.646615	2.21494	0.655462	0.727158	0.557226	2.23346	3.18134	1.23002	8	12	7	64	182	25
c137907_g1_i3	UNIPROTKB|K7MBM8 - symbol:GLYMA_15G160300 "Uncharacterized protein" species:3847 "Glycine max" [GO:0007165 "signal transduction" evidence=IBA] [GO:0016020 "membrane" evidence=IBA] InterPro:IPR002110 PROSITE:PS50088 SMART:SM00248 GO:GO:0016021 GO:GO:0016020 GO:GO:0007165 Proteomes:UP000008827 eggNOG:KOG0504 eggNOG:COG0666 CDD:cd00204 Gene3D:1.25.40.20 InterPro:IPR020683 InterPro:IPR036770 Pfam:PF1…	sp|Q9C7A2|ITN1_ARATH Ankyrin repeat-containing protein ITN1 OS=Arabidopsis thaliana GN=ITN1 PE=1 SV=1	XP_024632251.1 uncharacterized protein LOC25488258 [Medicago truncatula] <XP_024632252.1 uncharacterized protein LOC25488258 [Medicago truncatula] <KEH37407.1 ankyrin repeat plant-like protein [Medicago truncatula]	A0A072V5V9_MEDTR/393-506 A0A072V5V9.1 PF13962.3;PGG;	3847.GLYMA15G17221.1	XM_013607934 Medicago truncatula ankyrin repeat plant-like protein mRNA	mtr:MTR_2g438720 ankyrin repeat plant-like protein	0.32	1.06	0.41	1.37	13.6	0.52	7.61113	2.67097	0.00290853	0.0829981	1.24222	2.72377	0.952014	1.71976	1.0549	2.2511	4.866	1.0542	13	42	16	65	635	20
c145972_g1_i2	ASPGD|ASPL0000335979 - symbol:AO090005001597 species:5062 "Aspergillus oryzae" [GO:0005737 "cytoplasm" evidence=IEA] [GO:0015074 "DNA integration" evidence=IEA] [GO:0006278 "RNA-dependent DNA biosynthetic process" evidence=IEA] [GO:0003964 "RNA-directed DNA polymerase activity" evidence=IEA] [GO:0003723 "RNA binding" evidence=IEA] InterPro:IPR001584 InterPro:IPR036397 Pfam:PF00665 PROSITE:PS50994…	sp|P20825|POL2_DROME Retrovirus-related Pol polyprotein from transposon 297 OS=Drosophila melanogaster GN=pol PE=3 SV=1	XP_014627069.1 PREDICTED: uncharacterized protein LOC102664322 [Glycine max]	Q7FAL2_ORYSJ/1165-1327 Q7FAL2.1 PF00078.24;RVT_1;	39947.LOC_Os04g59080.1	AP006136 Lotus japonicus genomic DNA, chromosome 2, clone: LjT30K08, TM0237, complete sequence	gmx:121174734 uncharacterized protein LOC121174734	0.03	0.08	0.09	0.41	1.18	0.11	7.57415	1.90628	0.00104376	0.0438456	0.855243	2.52429	0.517367	0.94744	1.10092	2.75007	3.73169	1.09112	6	17	17	99	277	21
c110633_g1_i1	TAIR|locus:2089368 - symbol:EBP "AT3G16770" species:3702 "Arabidopsis thaliana" [GO:0003677 "DNA binding" evidence=ISS;IDA;TAS] [GO:0003700 "DNA binding transcription factor activity" evidence=ISS;IDA;IMP;TAS] [GO:0005634 "nucleus" evidence=ISM;IDA;TAS] [GO:0006351 "transcription, DNA-templated" evidence=IEA] [GO:0051707 "response to other organism" evidence=IEP] [GO:0005515 "protein binding" evi…	sp|P42736|RAP23_ARATH Ethylene-responsive transcription factor RAP2-3 OS=Arabidopsis thaliana GN=RAP2-3 PE=1 SV=2	XP_003591474.1 ethylene-responsive transcription factor RAP2-12 [Medicago truncatula] <AES61725.1 ethylene response factor [Medicago truncatula]	A0A022S331_ERYGU/64-115 A0A022S331.1 PF00847.17;AP2;	3847.GLYMA10G02080.1	XM_003591426 Medicago truncatula ethylene response factor mRNA	mtr:MTR_1g087920 ethylene response factor	2.32	9.5	7.82	18.82	71.34	79.12	7.55342	5.19139	5.04752e-07	0.000240323	3.11929	5.86484	2.19991	3.57566	3.58229	4.82013	6.30639	6.46801	50	200	163	471	1762	1626
c115999_g2_i1	TAIR|locus:2122799 - symbol:AT4G10270 "AT4G10270" species:3702 "Arabidopsis thaliana" [GO:0003674 "molecular_function" evidence=ND] [GO:0005634 "nucleus" evidence=ISM] [GO:0009611 "response to wounding" evidence=ISS] TAIR:locus:2122799 Proteomes:UP000006548 EMBL:CP002687 EMBL:AF096373 EMBL:AL049488 EMBL:AL161517 HOGENOM:HOG000238802 InterPro:IPR022251 PANTHER:PTHR33090 Pfam:PF12609 EMBL:AY085799 …	.	AFK42939.1 unknown [Medicago truncatula] <KEH36507.1 wound-responsive family protein [Medicago truncatula]	I3SRP7_MEDTR/12-88 I3SRP7.1 PF12609.5;DUF3774;	3694.POPTR_0004s03330.1	XM_013607018 Medicago truncatula wound-responsive family protein mRNA	mtr:MTR_2g011690 wound-responsive family protein	2.28	3.66	0.91	6.94	28.63	24.26	7.5498	3.98633	2.57603e-06	0.000803806	2.12545	4.70029	2.40964	2.61677	1.34994	3.72954	5.29547	5.07586	60	94	23	212	863	608
c128342_g2_i1	UNIPROTKB|I1JIW4 - symbol:GLYMA_02G278900 "Uncharacterized protein" species:3847 "Glycine max" [GO:0004683 "calmodulin-dependent protein kinase activity" evidence=IBA] [GO:0005516 "calmodulin binding" evidence=IBA] [GO:0005634 "nucleus" evidence=IBA] [GO:0005737 "cytoplasm" evidence=IBA] [GO:0009738 "abscisic acid-activated signaling pathway" evidence=IBA] [GO:0009931 "calcium-dependent protein s…	sp|Q9FMP5|CDPKH_ARATH Calcium-dependent protein kinase 17 OS=Arabidopsis thaliana GN=CPK17 PE=2 SV=1	XP_004491231.1 PREDICTED: calcium-dependent protein kinase 17-like [Cicer arietinum]	I1JIW4_SOYBN/72-330 I1JIW4.1 PF00069.22;Pkinase;	3847.GLYMA02G44720.1	XM_003617185 Medicago truncatula calmodulin-domain kinase CDPK protein mRNA	cam:101502089 calcium-dependent protein kinase 17-like	0.04	0.12	0.21	0.51	2.39	0.38	7.49466	-0.0478416	0.00317991	0.0869679	0.245925	1.16426	0.100157	0.218897	0.41872	0.901341	2.02151	0.569934	1	3	5	15	69	9
c141358_g1_i1	UNIPROTKB|K7MML5 - symbol:GLYMA_17G192500 "Uncharacterized protein" species:3847 "Glycine max" [GO:0003333 "amino acid transmembrane transport" evidence=IBA] [GO:0005886 "plasma membrane" evidence=IBA] [GO:0015171 "amino acid transmembrane transporter activity" evidence=IBA] GO:GO:0016021 GO:GO:0005886 Proteomes:UP000008827 GO:GO:0015171 eggNOG:KOG1303 eggNOG:COG0814 OrthoDB:EOG09360984 InterPro:…	sp|Q42400|AAP1_ARATH Amino acid permease 1 OS=Arabidopsis thaliana GN=AAP1 PE=1 SV=1	AQY72416.1 amino acid permease 1-like protein [Pisum sativum]	G7J3I7_MEDTR/62-494 G7J3I7.1 PF01490.15;Aa_trans;	3847.GLYMA17G26720.1	KX620900 Pisum sativum amino acid permease 1-like protein (AAP1) mRNA, complete cds	mtr:MTR_3g110430 transmembrane amino acid transporter family protein	0.07	0.34	0.08	0.38	3.5	0.31	7.49446	0.34766	0.00691647	0.133959	0.317637	1.27757	0.19381	0.576794	0.182306	0.760639	2.55542	0.516648	2	9	2	12	110	8
c128302_g2_i1	.	.	XP_003593866.1 uncharacterized protein LOC11443845 isoform X1 [Medicago truncatula] <AES64117.1 hypothetical protein MTR_2g018670 [Medicago truncatula]	.	3847.GLYMA15G09720.1	XM_003593818 Medicago truncatula hypothetical protein mRNA	mtr:MTR_2g018670 hypothetical protein	0.75	2.01	1	0.83	29.73	2.63	7.48949	2.97065	0.00318939	0.0869679	1.46083	2.83878	1.19788	1.83466	1.34994	1.22072	5.21507	2.08056	18	47	23	23	815	60
c142293_g2_i6	UNIPROTKB|K7N2C1 - symbol:GLYMA_20G085100 "Uncharacterized protein" species:3847 "Glycine max" [GO:0005634 "nucleus" evidence=IBA] [GO:0009416 "response to light stimulus" evidence=IBA] [GO:0009909 "regulation of flower development" evidence=IBA] Proteomes:UP000008827 OrthoDB:EOG09360BWU EMBL:CM000853 EnsemblPlants:GLYMA20G21376.1 Gramene:GLYMA20G21376.1 eggNOG:ENOG410JQ0U eggNOG:ENOG410Y42B InPa…	.	KHN04075.1 hypothetical protein glysoja_036672 [Glycine soja]	.	3847.GLYMA20G21376.1	AC235433 Glycine max strain Williams 82 clone GM_WBb0145C12, complete sequence	ccaj:109813973 uncharacterized protein LOC109813973	0.1	1.2	0.36	4.28	0.69	7.8	7.48828	2.02455	0.00244969	0.0748885	0.846351	2.62955	0.281752	1.51445	0.742853	3.22201	1.01437	3.65227	3	34	10	144	23	215
c131961_g1_i1	.	.	.	.	.	CP023127 Lupinus angustifolius cultivar Tanjil chromosome LG-15	.	0.17	1.11	0.18	3.06	4.65	3.87	7.4782	1.54412	0.000411007	0.0248786	0.65028	2.56384	0.36464	1.24206	0.344139	2.52205	2.6904	2.47908	4	25	4	82	123	85
c132782_g4_i1	UNIPROTKB|I1N339 - symbol:GLYMA_18G208500 "Uncharacterized protein" species:3847 "Glycine max" [GO:0009813 "flavonoid biosynthetic process" evidence=IBA] [GO:0043231 "intracellular membrane-bounded organelle" evidence=IBA] [GO:0052696 "flavonoid glucuronidation" evidence=IBA] [GO:0080043 "quercetin 3-O-glucosyltransferase activity" evidence=IBA] [GO:0080044 "quercetin 7-O-glucosyltransferase acti…	sp|D4Q9Z4|SGT2_SOYBN Soyasapogenol B glucuronide galactosyltransferase OS=Glycine max GN=GmSGT2 PE=1 SV=1	GAU17168.1 hypothetical protein TSUD_177980 [Trifolium subterraneum]	G7KU76_MEDTR/79-449 G7KU76.1 PF00201.15;UDPGT;	3847.GLYMA18G44000.1	XM_003623390 Medicago truncatula UDP-glucosyltransferase family protein mRNA	mtr:MTR_7g070780 UDP-glucosyltransferase family protein	0.1	1.52	1.39	3.53	13.57	8.11	7.47273	2.94252	0.000308881	0.0215543	1.31124	3.72701	0.281752	1.76682	1.88516	3.01044	4.42851	3.74206	3	44	40	122	463	230
c134056_g1_i1	TAIR|locus:2137549 - symbol:GRF2 "AT4G37740" species:3702 "Arabidopsis thaliana" [GO:0005524 "ATP binding" evidence=IEA] [GO:0005634 "nucleus" evidence=ISM;ISS;IDA] [GO:0006351 "transcription, DNA-templated" evidence=IEA] [GO:0006355 "regulation of transcription, DNA-templated" evidence=IEA] [GO:0048366 "leaf development" evidence=IGI] [GO:0005515 "protein binding" evidence=IPI] [GO:0008285 "nega…	sp|Q6AWY3|GRF6_ORYSJ Growth-regulating factor 6 OS=Oryza sativa subsp. japonica GN=GRF6 PE=2 SV=2	KEH39997.1 growth-regulating factor [Medicago truncatula]	K4GWY8_BRARP/198-240 K4GWY8.1 PF08879.7;WRC;	29760.VIT_18s0001g08650.t01	XM_013610508 Medicago truncatula growth-regulating factor mRNA	mtr:MTR_1g017490 growth-regulating factor	1.3	1.28	1.42	2.84	18.05	15.45	7.46359	3.54406	1.0328e-05	0.00227158	1.88826	4.16184	2.00697	1.6711	1.98671	2.8344	4.92826	4.72285	42	40	44	106	664	472
c124115_g1_i1	.	.	.	.	.	.	.	0.14	0.21	0.14	0.76	2.44	1.14	7.4551	-0.364245	0.00101352	0.0430403	0.198338	1.06673	0.19381	0.218897	0.182306	0.80908	1.49483	0.896275	2	3	2	13	41	16
c101545_g1_i1	.	.	BAT95926.1 hypothetical protein VIGAN_08277100 [Vigna angularis var. angularis]	.	3847.GLYMA10G06020.1	.	pvu:PHAVU_007G220500g hypothetical protein	8.98	16.31	5.79	13.12	212.07	48.52	7.4481	4.11149	0.000175615	0.015962	2.28458	4.31634	2.34986	2.72799	1.77591	2.72504	6.12851	4.09548	57	103	36	97	1555	299
c135702_g1_i4	TAIR|locus:2137559 - symbol:ANT "AT4G37750" species:3702 "Arabidopsis thaliana" [GO:0003677 "DNA binding" evidence=ISS;IDA;TAS] [GO:0003700 "DNA binding transcription factor activity" evidence=ISS;TAS] [GO:0005634 "nucleus" evidence=ISM;IEA;IC;IDA] [GO:0006351 "transcription, DNA-templated" evidence=IEA] [GO:0006355 "regulation of transcription, DNA-templated" evidence=IEA;ISS;TAS] [GO:0009908 "f…	sp|Q38914|ANT_ARATH AP2-like ethylene-responsive transcription factor ANT OS=Arabidopsis thaliana GN=ANT PE=1 SV=2	XP_024636092.1 AP2-like ethylene-responsive transcription factor ANT [Medicago truncatula]	G7K2E7_MEDTR/251-311 G7K2E7.2 PF00847.17;AP2;	3847.GLYMA05G22970.1	XM_003608516 Medicago truncatula AP2-like ethylene-responsive transcription factor partial mRNA	mtr:MTR_4g097520 AP2-like ethylene-responsive transcription factor	0.46	0.24	0.11	0.27	3.61	3.81	7.44306	1.60081	0.00255672	0.0765178	0.70627	2.29046	1.19788	0.576794	0.344139	0.760639	3.01718	3.09356	18	9	4	12	160	140
c140937_g2_i1	TAIR|locus:2175786 - symbol:AT5G60700 "AT5G60700" species:3702 "Arabidopsis thaliana" [GO:0009058 "biosynthetic process" evidence=ISS] [GO:0016021 "integral component of membrane" evidence=IEA] [GO:0016740 "transferase activity" evidence=IEA] [GO:0016757 "transferase activity, transferring glycosyl groups" evidence=ISS] TAIR:locus:2175786 Proteomes:UP000006548 EMBL:CP002688 GO:GO:0016740 Gene3D:3…	.	XP_024638377.1 uncharacterized protein LOC11410743 isoform X1 [Medicago truncatula]	D2VQ93_NAEGR/451-665 D2VQ93.1 PF13641.3;Glyco_tranf_2_3;	3847.GLYMA11G20461.1	XM_003606321 Medicago truncatula glycosyltransferase family 2 protein mRNA	mtr:MTR_4g058760 glycosyltransferase family 2 protein	0.19	0.07	0.15	0.44	3.3	0.03	7.42602	1.33298	0.01306	0.191377	0.62201	1.7317	0.897381	0.285057	0.683592	1.51162	3.53598	0.147511	12	4	9	32	239	2
c112275_g2_i1	.	.	PNX91922.1 hypothetical protein L195_g015047 [Trifolium pratense]	.	3847.GLYMA07G04440.1	XM_003627249 Medicago truncatula transmembrane protein, putative mRNA	mtr:MTR_8g020870 transmembrane protein, putative	1.45	2.64	1.07	21.63	12.47	5.08	7.36316	2.14029	0.00028199	0.0208708	0.996523	2.85283	1.00465	1.24206	0.742853	3.90694	2.83191	1.81964	14	25	10	242	138	47
c124063_g1_i1	UNIPROTKB|I1KC88 - symbol:GLYMA_06G174800 "Uncharacterized protein" species:3847 "Glycine max" [GO:0004197 "cysteine-type endopeptidase activity" evidence=IBA] [GO:0005615 "extracellular space" evidence=IBA] [GO:0005764 "lysosome" evidence=IBA] [GO:0051603 "proteolysis involved in cellular protein catabolic process" evidence=IBA] InterPro:IPR000668 InterPro:IPR013128 Pfam:PF00112 PRINTS:PR00705 S…	sp|P12412|CYSEP_VIGMU Vignain OS=Vigna mungo PE=1 SV=1	PNY14090.1 cysteine proteinase [Trifolium pratense]	G8A2F7_MEDTR/128-344 G8A2F7.1 PF00112.20;Peptidase_C1;	3847.GLYMA06G18390.1	BT142021 Medicago truncatula clone JCVI-FLMt-17B21 unknown mRNA	mtr:MTR_3g075390 KDEL-tailed cysteine endopeptidase CEP1	0.27	0.11	0.06	0.28	1.74	2.09	7.35243	-0.181129	0.00295162	0.0835123	0.228871	1.13729	0.443024	0.149557	0.0940309	0.429879	1.40103	1.58094	5	2	1	6	37	37
c131275_g1_i2	TAIR|locus:2154674 - symbol:AT5G53940 species:3702 "Arabidopsis thaliana" [GO:0005634 "nucleus" evidence=ISM] [GO:0008150 "biological_process" evidence=ND] [GO:0046872 "metal ion binding" evidence=IEA] Pfam:PF03226 InterPro:IPR034751 TAIR:locus:2154674 Proteomes:UP000006548 EMBL:CP002688 Reactome:R-ATH-6798695 GO:GO:0046872 EMBL:AB007644 InterPro:IPR004910 eggNOG:KOG3399 eggNOG:ENOG4111VJ1 HOGENO…	sp|Q9FN32|YIPL7_ARATH Protein yippee-like At5g53940 OS=Arabidopsis thaliana GN=At5g53940 PE=2 SV=1	XP_003543228.1 PREDICTED: protein yippee-like At5g53940 [Glycine max] <KRH22039.1 hypothetical protein GLYMA_13G274000 [Glycine max]	I1M353_SOYBN/13-109 I1M353.1 PF03226.11;Yippee-Mis18;	3847.GLYMA13G34910.1	XM_017569479 PREDICTED: Vigna angularis protein yippee-like At5g53940 (LOC108333951), mRNA	gmx:100813120 protein yippee-like At5g53940	0.16	1.73	0.11	1.78	11.75	2.34	7.34686	1.60726	0.0048976	0.111289	0.6311	2.31267	0.281752	1.42924	0.182306	1.67736	3.57944	1.68121	3	31	2	38	247	41
c112537_g1_i1	TAIR|locus:505006337 - symbol:SAUR74 "AT3G12955" species:3702 "Arabidopsis thaliana" [GO:0003674 "molecular_function" evidence=ND] [GO:0005739 "mitochondrion" evidence=ISM] [GO:0009733 "response to auxin" evidence=IEA;ISS] InterPro:IPR003676 Pfam:PF02519 TAIR:locus:505006337 Proteomes:UP000006548 EMBL:CP002686 GO:GO:0009733 EMBL:AB026645 HOGENOM:HOG000242839 eggNOG:ENOG410J3FE eggNOG:ENOG410YWYN …	.	NP_001237754.1 uncharacterized protein LOC100500162 [Glycine max] <ACU15095.1 unknown [Glycine max] <KRH44867.1 hypothetical protein GLYMA_08G236300 [Glycine max]	C6T0R1_SOYBN/5-109 C6T0R1.1 PF02519.11;Auxin_inducible;	3847.GLYMA08G25650.1	XM_020365565 PREDICTED: Cajanus cajan uncharacterized LOC109803891 (LOC109803891), mRNA	aprc:113866024 auxin-responsive protein SAUR78-like	0.87	0.98	0.45	1.73	4.11	14.5	7.33436	1.29383	0.00126927	0.0504758	0.626321	2.08029	0.781486	0.678757	0.41872	1.22072	1.76334	3.25682	10	11	5	23	54	159
c109583_g1_i1	UNIPROTKB|I1KRL4 - symbol:GLYMA_08G089500 "Uncharacterized protein" species:3847 "Glycine max" [GO:0016020 "membrane" evidence=IBA] [GO:0016709 "oxidoreductase activity, acting on paired donors, with incorporation or reduction of molecular oxygen, NAD(P)H as one donor, and incorporation of one atom of oxygen" evidence=IBA] [GO:0042343 "indole glucosinolate metabolic process" evidence=IBA] [GO:004…	sp|Q6WNR0|C81E7_MEDTR Isoflavone 2'-hydroxylase OS=Medicago truncatula GN=CYP81E7 PE=1 SV=1	PNX57318.1 isoflavone 2'-hydroxylase-like protein, partial [Trifolium pratense]	C81E7_MEDTR/33-486 Q6WNR0.1 PF00067.19;p450;	3847.GLYMA08G09460.1	XM_013601948 Medicago truncatula cytochrome P450 family 81 protein mRNA	cam:101502474 cyp81E3; isoflavone 2'-hydroxylase	0.64	0.64	1.74	0.55	17.75	9.63	7.32696	0.510629	0.00627086	0.127718	0.374147	1.45912	0.281752	0.218897	0.621792	0.230892	2.39438	1.75208	3	3	8	3	96	44
c108550_g1_i1	.	.	PNX74447.1 putative calcium-binding protein CML10-like [Trifolium pratense]	.	.	.	mtr:MTR_1g019640 EF hand protein	1.65	15.27	6.99	38.02	121.56	35.01	7.31079	2.3379	0.000419224	0.0250782	1.02877	3.1147	0.36464	1.62075	1.10092	2.84605	4.01896	2.47908	4	38	17	107	343	85
c115481_g1_i1	UNIPROTKB|K7LNF5 - symbol:GLYMA_11G068700 "Uncharacterized protein" species:3847 "Glycine max" [GO:0000977 "RNA polymerase II regulatory region sequence-specific DNA binding" evidence=IBA] [GO:0001085 "RNA polymerase II transcription factor binding" evidence=IBA] [GO:0001228 "transcriptional activator activity, RNA polymerase II transcription regulatory region sequence-specific DNA binding" evide…	sp|Q9ZPX0|GAT20_ARATH GATA transcription factor 20 OS=Arabidopsis thaliana GN=GATA20 PE=2 SV=2	GAU35992.1 hypothetical protein TSUD_211290 [Trifolium subterraneum]	GAT20_ARATH/94-129 Q9ZPX0.2 PF00320.24;GATA;	3847.GLYMA11G07350.2	XM_003629392 Medicago truncatula GATA type zinc finger transcription factor family protein mRNA	mtr:MTR_8g077510 GATA type zinc finger transcription factor family protein	0.59	0.24	0.43	0.91	3.5	7.16	7.30401	1.05744	0.00149245	0.0554665	0.541256	1.964	0.781486	0.285057	0.557226	1.02953	2.00566	2.85681	10	4	7	18	68	116
c140334_g2_i2	.	.	.	.	.	.	.	1.14	0.56	5.15	23.11	11.96	21.81	7.28323	1.2332	0.00166736	0.0594864	0.553241	2.2378	0.36464	0.149557	1.14553	2.69957	1.66589	2.34794	4	2	18	95	49	76
c127449_g1_i1	.	.	GAU37899.1 hypothetical protein TSUD_163360 [Trifolium subterraneum]	.	3847.GLYMA18G40652.1	CP023125 Lupinus angustifolius cultivar Tanjil chromosome LG-13	mtr:MTR_7g063490 legume-specific protein	1.2	0.96	0.88	5.31	7.69	13.13	7.27346	1.71517	0.000105076	0.0115554	0.808754	2.6673	1.00465	0.678757	0.742853	2.36889	2.47714	3.15587	14	11	10	72	103	147
c135141_g1_i1	.	.	.	.	.	.	.	0.06	0.26	0.07	0.22	1.6	1.59	7.25548	-0.602928	0.00293426	0.0833244	0.159748	0.896583	0.100157	0.285057	0.0940309	0.300315	1.1929	1.19653	1	4	1	4	29	24
c86842_g1_i1	.	.	PNX58932.1 hypothetical protein L195_g059434 [Trifolium pratense]	.	.	CT485797 Medicago truncatula chromosome 5 clone mth4-11a3, COMPLETE SEQUENCE	.	16.83	45.13	10.04	132.65	327.47	105.65	7.24204	6.67805	1.01843e-06	0.000409374	4.50605	7.34863	4.46361	5.42438	3.63015	7.28584	8.1831	6.57696	293	768	169	2680	6531	1755
c119242_g1_i1	TAIR|locus:2128191 - symbol:AT4G31360 species:3702 "Arabidopsis thaliana" [GO:0005634 "nucleus" evidence=ISM] InterPro:IPR011893 TAIR:locus:2128191 Proteomes:UP000006548 EMBL:CP002687 InterPro:IPR036249 SUPFAM:SSF52833 TIGRFAMs:TIGR02174 HOGENOM:HOG000241306 OrthoDB:EOG09360X6Y EMBL:AY062819 EMBL:AY081651 RefSeq:NP_194864.2 UniGene:At.1852 STRING:3702.AT4G31360.1 EnsemblPlants:AT4G31360.1 GeneID:…	.	XP_004498591.1 PREDICTED: selenoprotein H [Cicer arietinum]	K4CP70_SOLLC/98-197 K4CP70.1 PF10262.6;Rdx;	3847.GLYMA14G17190.1	NM_001255816 Glycine max uncharacterized LOC100788694 (LOC100788694), mRNA <gi|255640587|gb|BT096365.1| Soybean clone JCVI-FLGm-9P21 unknown mRNA	cam:101489953 selenoprotein H	0.49	0.6	0.1	0.51	3.51	6.56	7.24032	0.252268	0.00361684	0.0936922	0.315323	1.35897	0.443024	0.408915	0.0940309	0.429879	1.49483	2.15219	5	6	1	6	41	64
c134481_g1_i4	TAIR|locus:2200898 - symbol:CSU1 "COP1 SUPPRESSOR 1" species:3702 "Arabidopsis thaliana" [GO:0005634 "nucleus" evidence=ISM] [GO:0016567 "protein ubiquitination" evidence=IEA;IDA] [GO:0046872 "metal ion binding" evidence=IEA] [GO:0007165 "signal transduction" evidence=ISS] [GO:0035091 "phosphatidylinositol binding" evidence=ISS] [GO:0009640 "photomorphogenesis" evidence=IGI] [GO:0016607 "nuclear …	sp|Q9SY88|CSU1_ARATH E3 ubiquitin-protein ligase CSU1 OS=Arabidopsis thaliana GN=CSU1 PE=1 SV=1	ACJ85386.1 unknown [Medicago truncatula] <AFK41402.1 unknown [Medicago truncatula]	I1M2E0_SOYBN/5-75 I1M2E0.1 PF15906.2;zf-NOSIP;	3847.GLYMA13G32150.1	XM_013606997 Medicago truncatula nitric oxide synthase interacting protein mRNA	mtr:MTR_2g011480 nitric oxide synthase interacting protein	0.14	0.14	0.07	0.3	1.87	1.01	7.22451	-0.769486	0.00383095	0.0966611	0.145799	0.808228	0.19381	0.149557	0.0940309	0.366551	1.24782	0.810318	2	2	1	5	31	14
c139326_g4_i1	TAIR|locus:2115189 - symbol:MEE59 "AT4G37300" species:3702 "Arabidopsis thaliana" [GO:0003674 "molecular_function" evidence=ND] [GO:0005634 "nucleus" evidence=ISM] [GO:0009793 "embryo development ending in seed dormancy" evidence=IMP] TAIR:locus:2115189 Proteomes:UP000006548 EMBL:CP002687 GO:GO:0009793 EMBL:AL161591 EMBL:Z99707 UniGene:At.20976 EMBL:AF370192 EMBL:AY039591 EMBL:AY054152 EMBL:AY062…	.	PNX81337.1 hypothetical protein L195_g037355 [Trifolium pratense]	.	3847.GLYMA01G39750.1	XM_003611613 Medicago truncatula maternal effect embryo arrest protein mRNA	cam:101506585 uncharacterized LOC101506585	0.09	0.33	0.07	0.55	2.6	0.84	7.21923	0.927094	0.00125004	0.0499886	0.483158	1.89506	0.36464	0.819344	0.26549	1.38951	2.76759	1.52807	4	14	3	28	131	35
c139251_g4_i1	UNIPROTKB|I1JLV8 - symbol:I1JLV8 "Laccase" species:3847 "Glycine max" [GO:0005507 "copper ion binding" evidence=IBA] [GO:0016722 "oxidoreductase activity, oxidizing metal ions" evidence=IBA] InterPro:IPR001117 InterPro:IPR002355 InterPro:IPR011706 InterPro:IPR011707 InterPro:IPR017761 InterPro:IPR034288 InterPro:IPR034289 Pfam:PF00394 Pfam:PF07731 Pfam:PF07732 PROSITE:PS00080 GO:GO:0048046 Proteo…	sp|Q9SR40|LAC7_ARATH Laccase-7 OS=Arabidopsis thaliana GN=LAC7 PE=2 SV=1	XP_013454903.1 laccase-7 [Medicago truncatula] <KEH28951.1 laccase/diphenol oxidase family protein [Medicago truncatula]	A0A072UHQ4_MEDTR/415-556 A0A072UHQ4.1 PF07731.11;Cu-oxidase_2;	3847.GLYMA03G15800.5	XM_013599449 Medicago truncatula laccase/diphenol oxidase family protein mRNA	mtr:MTR_4g019225 laccase/diphenol oxidase family protein	0.03	1.41	4.27	0.05	45.99	4.4	7.21853	3.94376	0.0442064	0.359038	1.70661	3.12641	0.100157	1.74348	3.27619	0.157958	6.21201	3.00926	1	43	129	2	1649	131
c121574_g1_i1	UNIPROTKB|K7KEU2 - symbol:K7KEU2 "Glycosyltransferase" species:3847 "Glycine max" [GO:0008194 "UDP-glycosyltransferase activity" evidence=IBA] [GO:0009813 "flavonoid biosynthetic process" evidence=IBA] [GO:0043231 "intracellular membrane-bounded organelle" evidence=IBA] [GO:0052696 "flavonoid glucuronidation" evidence=IBA] InterPro:IPR002213 Pfam:PF00201 GO:GO:0043231 InterPro:IPR035595 PROSITE:P…	sp|Q9ZSK5|ZOG_PHALU Zeatin O-glucosyltransferase OS=Phaseolus lunatus GN=ZOG1 PE=2 SV=1	XP_013446783.2 zeatin O-glucosyltransferase [Medicago truncatula]	A0A072U4Q8_MEDTR/257-458 A0A072U4Q8.1 PF00201.15;UDPGT;	3847.GLYMA03G29051.1	XM_013591329 Medicago truncatula zeatin O-glucosyltransferase-like protein partial mRNA	mtr:MTR_8g090095 zeatin O-glucosyltransferase-like protein	0.13	2.17	2.23	7.12	27.99	1.02	7.19742	3.48051	0.00452936	0.106739	1.64141	3.57362	0.36464	2.15079	2.40879	3.92903	5.43511	1.35672	4	63	64	246	953	29
c125837_g2_i1	UNIPROTKB|Q9LEH3 - symbol:pod "Peroxidase 15" species:4120 "Ipomoea batatas" [GO:0004601 "peroxidase activity" evidence=IDA] [GO:0020037 "heme binding" evidence=IDA] InterPro:IPR000823 InterPro:IPR002016 InterPro:IPR010255 InterPro:IPR019794 InterPro:IPR033905 Pfam:PF00141 PRINTS:PR00458 PRINTS:PR00461 PROSITE:PS00436 PROSITE:PS50873 GO:GO:0005576 GO:GO:0006979 GO:GO:0046872 GO:GO:0020037 GO:GO:0…	sp|Q9LEH3|PER15_IPOBA Peroxidase 15 OS=Ipomoea batatas GN=pod PE=1 SV=1	BAD97437.1 peroxidase [Pisum sativum]	G7IJU6_MEDTR/41-294 G7IJU6.1 PF00141.20;peroxidase;	3847.GLYMA15G13510.1	AB193818 Pisum sativum mRNA for peroxidase, complete cds, clone:PsPOX14	mtr:MTR_2g029860 peroxidase family protein	2.03	2.7	1.73	1.14	49.35	6.26	7.19544	2.68097	0.00380333	0.0966339	1.33212	2.66768	1.40788	1.39968	1.18879	0.901341	4.88127	2.22043	23	30	19	15	642	68
c142144_g7_i2	TAIR|locus:2084495 - symbol:AT3G54040 "AT3G54040" species:3702 "Arabidopsis thaliana" [GO:0003674 "molecular_function" evidence=ND] [GO:0008150 "biological_process" evidence=ND] [GO:0009507 "chloroplast" evidence=ISM] TAIR:locus:2084495 Proteomes:UP000006548 EMBL:CP002686 EMBL:AL132960 eggNOG:ENOG410YH1N InterPro:IPR009489 PANTHER:PTHR33649 Pfam:PF06521 EMBL:AY072404 EMBL:AY114703 RefSeq:NP_19097…	.	GAU40137.1 hypothetical protein TSUD_163060 [Trifolium subterraneum]	A0A072U0B4_MEDTR/15-169 A0A072U0B4.1 PF06521.8;PAR1;	3847.GLYMA01G26840.2	XM_013593596 Medicago truncatula PAR1 protein partial mRNA	mtr:MTR_7g066110 PAR1 protein	0.56	0.81	0.74	0.96	13.02	4.42	7.15801	1.26979	0.00184803	0.0633602	0.633445	2.00603	0.588066	0.628676	0.683592	0.855948	3.21618	1.94595	7	10	9	14	187	53
c142755_g2_i1	.	.	.	.	.	.	.	0.33	0.43	0.24	2.83	4.38	0.79	7.15188	0.973611	0.000978245	0.04255	0.52786	1.91829	0.588066	0.576794	0.41872	2.33621	2.52239	0.896275	7	9	5	70	107	16
c137490_g1_i1	UNIPROTKB|C6T3N6 - symbol:GSTU43 "Tau class glutathione S-transferase" species:3847 "Glycine max" [GO:0004364 "glutathione transferase activity" evidence=IBA] [GO:0005737 "cytoplasm" evidence=IBA] [GO:0006749 "glutathione metabolic process" evidence=IBA] [GO:0009407 "toxin catabolic process" evidence=IBA] InterPro:IPR004045 Pfam:PF02798 PROSITE:PS50404 GO:GO:0005737 Proteomes:UP000008827 InterPro…	sp|P25317|GSTXA_TOBAC Probable glutathione S-transferase parA OS=Nicotiana tabacum GN=PARA PE=2 SV=1	GAU18627.1 hypothetical protein TSUD_124600 [Trifolium subterraneum]	B9INL5_POPTR/69-193 B9INL5.2 PF00043.22;GST_C;	3847.GLYMA11G31330.1	XM_004500318 PREDICTED: Cicer arietinum probable glutathione S-transferase parA (LOC101507299), mRNA	mtr:MTR_3g467420 glutathione S-transferase, amino-terminal domain protein	0.09	4.75	1.25	1.65	36.73	9.03	7.12177	3.39899	0.00686414	0.133917	1.47617	3.57786	0.19381	2.73983	1.49488	1.80227	5.42174	3.50955	2	104	27	43	944	193
c97961_g1_i1	TAIR|locus:2039964 - symbol:AT2G46490 "AT2G46490" species:3702 "Arabidopsis thaliana" [GO:0003674 "molecular_function" evidence=ND] [GO:0005634 "nucleus" evidence=ISM] [GO:0008150 "biological_process" evidence=ND] TAIR:locus:2039964 Proteomes:UP000006548 EMBL:CP002685 EMBL:AC006418 EMBL:AC006526 EMBL:AY070101 EMBL:AY117163 PIR:E84903 RefSeq:NP_182172.1 UniGene:At.25021 STRING:3702.AT2G46490.1 Ens…	.	XP_003609522.1 uncharacterized protein LOC11443303 [Medicago truncatula] <AES91719.1 hypothetical protein MTR_4g116610 [Medicago truncatula]	.	3847.GLYMA13G22500.1	.	mtr:MTR_4g116610 hypothetical protein	0.27	0.27	0.14	1.6	1.5	2.62	7.11571	-0.793073	0.00196485	0.0657223	0.145799	0.843005	0.19381	0.149557	0.0940309	0.855948	0.656758	1.01631	2	2	1	14	13	19
c115250_g4_i2	TAIR|locus:2173522 - symbol:AGL8 "AT5G60910" species:3702 "Arabidopsis thaliana" [GO:0000977 "RNA polymerase II regulatory region sequence-specific DNA binding" evidence=IEA] [GO:0003700 "DNA binding transcription factor activity" evidence=IEA;ISS] [GO:0005634 "nucleus" evidence=ISM;IEA;IBA] [GO:0006351 "transcription, DNA-templated" evidence=IEA] [GO:0006355 "regulation of transcription, DNA-tem…	sp|Q38876|AGL8_ARATH Agamous-like MADS-box protein AGL8 OS=Arabidopsis thaliana GN=AGL8 PE=1 SV=1	AFI08227.1 MADS-box protein [Pisum sativum]	B9RLK4_RICCO/64-173 B9RLK4.1 PF01486.14;K-box;	3847.GLYMA17G08890.1	JN974186 Pisum sativum MADS-box protein (FULb) mRNA, complete cds	cam:101507855 truncated transcription factor CAULIFLOWER A	0.41	1.65	0.08	5.93	8.68	1.1	7.09888	1.15906	0.00508277	0.113833	0.534046	2.00691	0.443024	1.06508	0.0940309	2.565	2.6904	0.765339	5	20	1	85	123	13
c143916_g5_i1	.	.	.	.	.	.	.	0.12	0.95	1.56	3.81	9.43	8.23	7.09604	1.01971	0.000996752	0.0427916	0.510143	2.08506	0.100157	0.522976	0.907296	1.67736	2.3574	2.22043	1	8	13	38	93	68
c141241_g1_i2	.	.	.	.	.	.	.	0.04	0.16	0.04	0.93	0.47	0.41	7.09083	-0.634108	0.00202413	0.0666245	0.159748	0.902537	0.100157	0.285057	0.0940309	1.38951	0.696781	0.621322	1	4	1	28	14	10
c126470_g5_i1	.	.	.	.	.	.	.	0.36	0.6	0.12	0.92	6.28	1.97	7.07258	-0.135806	0.00317003	0.0869485	0.241366	1.13019	0.281752	0.348315	0.0940309	0.604717	1.88958	0.896275	3	5	1	9	61	16
c142585_g1_i3	.	.	.	.	.	.	.	0.07	0.3	0.15	1.34	2.19	0.7	7.07151	-0.445868	0.00205296	0.0671286	0.189173	1.01455	0.100157	0.285057	0.182306	1.14726	1.32646	0.569934	1	4	2	21	34	9
c143874_g1_i2	.	.	PNX93424.1 ribonuclease H, partial [Trifolium pratense]	A0A072U5K4_MEDTR/7-209 A0A072U5K4.1 PF03372.20;Exo_endo_phos;	4558.Sb05g005061.1	.	mtr:MTR_5g084310 transmembrane protein, putative	0.15	0.33	0.02	0.46	0.94	2.63	7.06614	1.02699	0.00233841	0.0727873	0.515139	1.95813	0.588066	0.863318	0.0940309	1.29062	1.70567	2.87809	7	15	1	25	51	118
c119115_g1_i2	TAIR|locus:2039498 - symbol:AT2G26850 "AT2G26850" species:3702 "Arabidopsis thaliana" [GO:0003674 "molecular_function" evidence=ND] [GO:0008150 "biological_process" evidence=ND] [GO:0009507 "chloroplast" evidence=ISM] InterPro:IPR001810 InterPro:IPR036047 Pfam:PF00646 PROSITE:PS50181 SMART:SM00256 TAIR:locus:2039498 Proteomes:UP000006548 EMBL:CP002685 SUPFAM:SSF81383 EMBL:AC005168 EMBL:BT012221 E…	sp|Q6NLB1|FB118_ARATH F-box protein At2g26850 OS=Arabidopsis thaliana GN=At2g26850 PE=2 SV=1	PNY16585.1 F-box protein at2g32560-like protein [Trifolium pratense]	A0A072UUV8_MEDTR/87-134 A0A072UUV8.1 PF00646.30;F-box;	3847.GLYMA20G08260.1	XM_004513910 PREDICTED: Cicer arietinum F-box protein At2g26850-like (LOC101503479), mRNA	cam:101503479 F-box protein At2g26850-like	0.14	0.09	0.19	1.07	0.64	1.79	7.04635	-0.102959	0.00154286	0.0562916	0.258483	1.23729	0.281752	0.149557	0.344139	1.35729	0.773644	1.58094	3	2	4	27	16	37
c95787_g1_i1	.	.	.	.	.	.	.	0.15	0.15	0.16	0.91	2.5	0.63	7.04147	-1.3147	0.0102332	0.16754	0.0903012	0.551212	0.100157	0.0767158	0.0940309	0.490543	0.881766	0.281329	1	1	1	7	19	4
c120947_g1_i1	TAIR|locus:2086488 - symbol:AITR1 "AT3G27250" species:3702 "Arabidopsis thaliana" [GO:0003674 "molecular_function" evidence=ND] [GO:0005634 "nucleus" evidence=ISM] [GO:0008150 "biological_process" evidence=ND] TAIR:locus:2086488 Proteomes:UP000006548 EMBL:CP002686 EMBL:AP000381 OrthoDB:EOG09360M4K EMBL:BT012643 EMBL:AK221572 RefSeq:NP_001326277.1 RefSeq:NP_189361.1 UniGene:At.37094 STRING:3702.AT…	.	GAU32686.1 hypothetical protein TSUD_145600 [Trifolium subterraneum]	.	3847.GLYMA19G22560.1	XM_004489529 PREDICTED: Cicer arietinum uncharacterized LOC101497905 (LOC101497905), mRNA	mtr:MTR_6g023190 hypothetical protein	0.86	1.57	1.59	3.83	15.3	14.1	7.03901	3.46313	4.96467e-06	0.00130052	1.87247	4.18842	1.59116	1.89946	2.12678	3.23093	4.71826	4.61606	28	50	50	145	571	437
c107748_g1_i1	.	.	XP_004508146.1 PREDICTED: glycine-rich cell wall structural protein-like isoform X3 [Cicer arietinum]	.	.	.	cam:101502278 glycine-rich cell wall structural protein-like	2.98	2.35	3.3	2.3	68.93	5.12	7.01724	1.42862	0.00894467	0.156441	0.701413	1.74492	0.781486	0.522976	0.799775	0.604717	3.69263	0.937407	10	8	11	9	269	17
c135587_g1_i5	TAIR|locus:2118435 - symbol:AT4G09750 "AT4G09750" species:3702 "Arabidopsis thaliana" [GO:0005575 "cellular_component" evidence=ND] [GO:0016491 "oxidoreductase activity" evidence=ISS] [GO:0055114 "oxidation-reduction process" evidence=ISS] Pfam:PF00106 InterPro:IPR002347 TAIR:locus:2118435 Proteomes:UP000006548 EMBL:CP002687 GO:GO:0016491 InterPro:IPR036291 SUPFAM:SSF51735 eggNOG:COG1028 PRINTS:P…	sp|A6QP05|DHR12_BOVIN Dehydrogenase/reductase SDR family member 12 OS=Bos taurus GN=DHRS12 PE=2 SV=1	XP_003619101.2 dehydrogenase/reductase SDR family member 12 [Medicago truncatula] <AES75319.2 short-chain dehydrogenase/reductase [Medicago truncatula]	I1JDB5_SOYBN/66-271 I1JDB5.1 PF00106.22;adh_short;	3847.GLYMA02G08610.1	XM_003619053 Medicago truncatula short-chain dehydrogenase/reductase mRNA	mtr:MTR_6g041980 short-chain dehydrogenase/reductase	0.4	0.83	0.8	0.59	13.31	3.23	7.01137	2.10249	0.00230931	0.0722609	1.01179	2.49442	0.781486	1.06508	1.18879	0.988054	4.14727	2.34794	10	20	19	17	377	76
c138543_g2_i1	TAIR|locus:2115400 - symbol:AT4G36470 species:3702 "Arabidopsis thaliana" [GO:0005634 "nucleus" evidence=ISM] [GO:0032259 "methylation" evidence=IEA;IMP] [GO:0008757 "S-adenosylmethionine-dependent methyltransferase activity" evidence=ISS;IMP] InterPro:IPR005299 Pfam:PF03492 InterPro:IPR029063 TAIR:locus:2115400 Proteomes:UP000006548 EMBL:CP002687 SUPFAM:SSF53335 EMBL:AL161589 GO:GO:0008757 EMBL:…	sp|Q9SPV4|SAMT_CLABR Salicylate carboxymethyltransferase OS=Clarkia breweri GN=SAMT PE=1 SV=1	AAO27257.1 putative S-adenosyl-L-methionine:salicylic acid carboxyl methyltransferase [Pisum sativum]	I1JCM8_SOYBN/38-368 I1JCM8.1 PF03492.12;Methyltransf_7;	3847.GLYMA16G24810.1	AY166630 Pisum sativum putative S-adenosyl-L-methionine:salicylic acid carboxyl methyltransferase mRNA, complete cds	lja:Lj1g3v1363270.1 Lj1g3v1363270.1; -	2.1	6.45	1.91	2.13	67.25	14.88	6.97689	5.54394	0.000729892	0.0351544	3.53555	5.41505	3.25624	4.34966	3.00076	3.18578	7.59963	5.45972	119	355	104	140	4351	799
c100615_g1_i1	.	.	.	.	.	U78952 Pisum sativum hydroxyproline rich glycoprotein PsHRGP1 mRNA, partial cds	.	3.77	12.27	12.57	2.01	71.09	168.51	6.97284	1.76266	0.0085351	0.15175	0.830462	2.16101	0.443024	0.94744	1.10092	0.230892	2.53348	3.71866	5	17	17	3	108	226
c132481_g4_i2	.	.	.	.	.	AC165218 Medicago truncatula chromosome 2 BAC clone mth2-43d4, complete sequence	.	0.07	0.18	0.11	0.34	1.52	1.15	6.96491	-0.0260729	0.00131471	0.0508311	0.269205	1.26418	0.19381	0.348315	0.26549	0.710514	1.66589	1.41613	2	5	3	11	49	31
c132882_g1_i1	TAIR|locus:504956336 - symbol:AT5G08770 "AT5G08770" species:3702 "Arabidopsis thaliana" [GO:0003674 "molecular_function" evidence=ND] [GO:0005739 "mitochondrion" evidence=ISM] [GO:0008150 "biological_process" evidence=ND] TAIR:locus:504956336 Proteomes:UP000006548 EMBL:CP002688 GO:GO:0016853 RefSeq:NP_680159.1 UniGene:At.45650 ProteinModelPortal:F4KCH4 PaxDb:F4KCH4 EnsemblPlants:AT5G08770.1 GeneI…	.	XP_003602686.1 uncharacterized protein LOC11424999 [Medicago truncatula] <XP_024633596.1 uncharacterized protein LOC11424999 [Medicago truncatula] <AES72937.1 hypothetical protein MTR_3g096940 [Medicago truncatula]	.	3847.GLYMA04G38540.1	AC141112 Medicago truncatula clone mth2-15m12, complete sequence	mtr:MTR_3g096940 hypothetical protein	0.53	0.21	0.15	0.88	1.64	5.23	6.95913	1.4844	0.00164984	0.0590849	0.694557	2.29363	1.19788	0.467073	0.41872	1.59687	1.94048	3.34353	18	7	5	35	64	170
c85873_g1_i2	.	.	.	.	.	.	.	0.16	0.11	0.17	1.25	1.27	1.01	6.94667	-0.262905	0.000731315	0.0351544	0.232267	1.15683	0.281752	0.149557	0.26549	1.35729	1.13581	0.977398	3	2	3	27	27	18
c137331_g5_i1	UNIPROTKB|I1J7T2 - symbol:GLYMA_01G138000 "Pectinesterase" species:3847 "Glycine max" [GO:0030599 "pectinesterase activity" evidence=IBA] [GO:0046910 "pectinesterase inhibitor activity" evidence=IBA] [GO:0071944 "cell periphery" evidence=IBA] InterPro:IPR000070 InterPro:IPR006501 Pfam:PF01095 Pfam:PF04043 SMART:SM00856 UniPathway:UPA00545 GO:GO:0005618 GO:GO:0005576 Proteomes:UP000008827 GO:GO:00…	sp|O04887|PME2_CITSI Pectinesterase 2 OS=Citrus sinensis GN=PECS-2.1 PE=2 SV=1	XP_013455077.1 pectinesterase 2 [Medicago truncatula] <KEH29125.1 pectinesterase/pectinesterase inhibitor [Medicago truncatula]	A0A072UI35_MEDTR/205-499 A0A072UI35.1 PF01095.16;Pectinesterase;	3847.GLYMA01G33500.1	XM_013599623 Medicago truncatula pectinesterase/pectinesterase inhibitor mRNA	mtr:MTR_4g025730 pectinesterase/pectinesterase inhibitor	0.17	0.52	1.13	0.09	12.92	2.47	6.92287	2.19156	0.0152003	0.209073	0.988016	2.27024	0.443024	0.863318	1.65771	0.230892	4.34282	2.237	5	15	32	3	435	69
c130795_g1_i3	TAIR|locus:2029647 - symbol:MCT1 "AT1G37140" species:3702 "Arabidopsis thaliana" [GO:0003676 "nucleic acid binding" evidence=IEA] [GO:0003723 "RNA binding" evidence=ISS] [GO:0005739 "mitochondrion" evidence=ISM] [GO:0005634 "nucleus" evidence=IDA] [GO:0010187 "negative regulation of seed germination" evidence=IMP] InterPro:IPR035979 TAIR:locus:2029647 EMBL:CP002684 Proteomes:UP000006548 GO:GO:000…	sp|Q6ET49|OML7_ORYSJ Protein MEI2-like 7 OS=Oryza sativa subsp. japonica GN=OML7 PE=2 SV=1	XP_013442473.2 protein terminal ear1, partial [Medicago truncatula]	A0A072THT2_MEDTR/40-154 A0A072THT2.1 PF04059.9;RRM_2;	3847.GLYMA13G02570.1	.	mtr:MTR_5g059620 RNA recognition motif 3 in plant MEI2-like protein	0.68	0.82	0.58	10.77	0.22	3.44	6.91642	1.54541	0.00986505	0.163813	0.766059	1.94892	0.840597	0.773987	0.683592	3.66521	0.235599	1.94595	11	13	9	202	4	53
c107804_g1_i1	UNIPROTKB|P83434 - symbol:P83434 "Non-specific lipid-transfer protein 1" species:3916 "Vigna radiata var. radiata" [GO:0005215 "transporter activity" evidence=IDA] [GO:0005575 "cellular_component" evidence=ND] [GO:0006869 "lipid transport" evidence=IDA] [GO:0008289 "lipid binding" evidence=IDA] [GO:0050830 "defense response to Gram-positive bacterium" evidence=IDA] [GO:0050832 "defense response t…	sp|A0AT31|NLTP5_LENCU Non-specific lipid-transfer protein 5 OS=Lens culinaris PE=3 SV=1	A0AT31.1 RecName: Full=Non-specific lipid-transfer protein 5; Short=LTP5; Flags: Precursor <AAX35809.1 lipid transfer protein 5 precursor [Lens culinaris subsp. culinaris]	G7JI87_MEDTR/8-111 G7JI87.1 PF00234.19;Tryp_alpha_amyl;	3847.GLYMA01G32750.1	AY793556 Lens culinaris subsp. culinaris lipid transfer protein 5 precursor, mRNA, complete cds	cam:101505155 LTP; non-specific lipid-transfer protein	21.92	27.95	11.44	154.45	241.81	136.21	6.89471	1.48958	0.000182114	0.0162841	0.731183	2.4886	0.840597	0.863318	0.489635	2.47779	2.76759	2.22043	11	15	6	79	131	68
c130148_g1_i1	.	.	.	.	.	AC174363 Medicago truncatula chromosome 8 clone mth2-41c1, complete sequence	.	0.66	0.64	0.66	1.12	2.53	13.19	6.88909	-0.618922	0.0093903	0.159707	0.175225	0.813881	0.19381	0.149557	0.182306	0.300315	0.48454	1.65679	2	2	2	4	9	40
c135210_g4_i1	TAIR|locus:2205824 - symbol:AT1G27170 species:3702 "Arabidopsis thaliana" [GO:0005737 "cytoplasm" evidence=ISM] [GO:0006952 "defense response" evidence=ISS] [GO:0009507 "chloroplast" evidence=IDA] [GO:0009506 "plasmodesma" evidence=IDA] InterPro:IPR000157 InterPro:IPR002182 Pfam:PF00931 Pfam:PF01582 PROSITE:PS50104 SMART:SM00255 InterPro:IPR003591 InterPro:IPR027417 TAIR:locus:2205824 SUPFAM:SSF5…	sp|O82500|Y4117_ARATH Putative disease resistance protein At4g11170 OS=Arabidopsis thaliana GN=At4g11170 PE=2 SV=1	PNX94995.1 TMV resistance protein N [Trifolium pratense]	G7L6T3_MEDTR/181-447 G7L6T3.2 PF00931.19;NB-ARC;	3847.GLYMA16G10340.2	XM_012718563 PREDICTED: Cicer arietinum TMV resistance protein N-like (LOC101511388), transcript variant X2, mRNA	cam:101511388 TMV resistance protein N-like	0.25	0.24	0.75	3.81	3.19	3.01	6.88226	-0.814678	0.00263223	0.0776512	0.147454	0.828056	0.100157	0.0767158	0.26549	1.02953	0.735725	0.718912	1	1	3	18	15	12
c144262_g2_i2	TAIR|locus:2173009 - symbol:AIL5 "AT5G57390" species:3702 "Arabidopsis thaliana" [GO:0003677 "DNA binding" evidence=IEA;ISS;TAS] [GO:0003700 "DNA binding transcription factor activity" evidence=IEA;ISS;TAS] [GO:0005634 "nucleus" evidence=ISM;IEA;IC;IDA] [GO:0006351 "transcription, DNA-templated" evidence=IEA] [GO:0006355 "regulation of transcription, DNA-templated" evidence=IEA;ISS;TAS] [GO:00072…	sp|Q6PQQ3|AIL5_ARATH AP2-like ethylene-responsive transcription factor AIL5 OS=Arabidopsis thaliana GN=AIL5 PE=2 SV=2	XP_003610101.2 AP2-like ethylene-responsive transcription factor AIL5 [Medicago truncatula] <AES92298.2 AP2-like ethylene-responsive transcription factor [Medicago truncatula]	A0A096RBD7_MAIZE/126-186 A0A096RBD7.1 PF00847.17;AP2;	3847.GLYMA13G00950.1	XM_003610053 Medicago truncatula AP2-like ethylene-responsive transcription factor mRNA	mtr:MTR_4g127930 AP2-like ethylene-responsive transcription factor	0.08	0.08	0.2	0.1	2.43	0.57	6.87883	-0.11486	0.00908228	0.157061	0.254029	1.03641	0.19381	0.149557	0.41872	0.230892	2.06802	0.810318	2	2	5	3	72	14
c142727_g2_i3	UNIPROTKB|I1JCX2 - symbol:MLO "MLO-like protein" species:3847 "Glycine max" [GO:0005886 "plasma membrane" evidence=IBA] [GO:0006952 "defense response" evidence=IBA] InterPro:IPR004326 Pfam:PF03094 GO:GO:0016021 GO:GO:0006952 GO:GO:0005516 Proteomes:UP000008827 GO:GO:0009607 KO:K08472 eggNOG:ENOG410IHFA eggNOG:ENOG410ZUVB OrthoDB:EOG093605U3 OMA:NCFHEST EMBL:CM000835 RefSeq:XP_003519926.1 EnsemblP…	sp|Q94KB7|MLO6_ARATH MLO-like protein 6 OS=Arabidopsis thaliana GN=MLO6 PE=2 SV=2	AVR48471.1 MLO1 [Lens nigricans]	I1JCX2_SOYBN/9-493 I1JCX2.2 PF03094.12;Mlo;	3847.GLYMA02G07110.1	FJ463618 Pisum sativum MLO1 (MLO1) mRNA, complete cds	mtr:MTR_6g033330 seven transmembrane MLO family protein	0.25	0.2	0.2	0.82	3.43	1.18	6.8555	1.07652	0.000748491	0.0356857	0.581383	2.02519	0.71985	0.467073	0.557226	1.56901	2.84977	1.65679	9	7	7	34	140	40
c130466_g3_i5	.	.	.	.	.	.	.	0.23	0.46	0.12	1.27	2.86	2.36	6.83614	-0.475953	0.0015247	0.0560225	0.190966	1.01873	0.19381	0.285057	0.0940309	0.80908	1.1929	1.0542	2	4	1	13	29	20
c136365_g1_i1	.	.	.	.	.	.	.	0.11	0.53	0.92	3.19	3.66	5.14	6.834	1.82591	0.000436853	0.0256544	0.829552	2.78967	0.281752	0.819344	1.38756	2.76242	2.58771	3.01887	3	14	24	100	113	132
c145757_g1_i2	UNIPROTKB|C6JRR1 - symbol:Sb0012s014620 "Putative uncharacterized protein Sb0012s014620" species:4558 "Sorghum bicolor" [GO:0000719 "photoreactive repair" evidence=IBA] [GO:0003904 "deoxyribodipyrimidine photo-lyase activity" evidence=IBA] InterPro:IPR000477 InterPro:IPR006050 Pfam:PF00875 Pfam:PF00078 InterPro:IPR014729 Gene3D:2.40.70.10 InterPro:IPR021109 SUPFAM:SSF50630 Gene3D:3.40.50.620 eggN…	sp|P04323|POL3_DROME Retrovirus-related Pol polyprotein from transposon 17.6 OS=Drosophila melanogaster GN=pol PE=3 SV=1	PNX96205.1 Ty3/gypsy retrotransposon protein, partial [Trifolium pratense]	C5YNE8_SORBI/539-699 C5YNE8.1 PF00078.24;RVT_1;	3711.Bra017917.1-P	.	lang:109359708 uncharacterized LOC109359708	0.02	0.02	0.04	0.03	0.48	0.11	6.8281	-1.0439	0.0170359	0.221392	0.119726	0.612083	0.100157	0.0767158	0.182306	0.157958	1.27451	0.403781	1	1	2	2	32	6
c136825_g1_i1	UNIPROTKB|F6HGE7 - symbol:VIT_01s0010g00530 "Glycosyltransferase" species:29760 "Vitis vinifera" [GO:0009813 "flavonoid biosynthetic process" evidence=IBA] [GO:0043231 "intracellular membrane-bounded organelle" evidence=IBA] [GO:0052696 "flavonoid glucuronidation" evidence=IBA] [GO:0080043 "quercetin 3-O-glucosyltransferase activity" evidence=IBA] [GO:0080044 "quercetin 7-O-glucosyltransferase ac…	sp|Q9LHJ2|U82A1_ARATH UDP-glycosyltransferase 82A1 OS=Arabidopsis thaliana GN=UGT82A1 PE=2 SV=1	XP_003618097.2 UDP-glycosyltransferase 82A1 isoform X1 [Medicago truncatula] <AET01056.2 UDP-glucosyltransferase family protein [Medicago truncatula]	G7KFD9_MEDTR/8-426 G7KFD9.2 PF00201.15;UDPGT;	3847.GLYMA14G00550.1	XM_003618049 Medicago truncatula UDP-glucosyltransferase family protein mRNA	mtr:MTR_5g098960 UDP-glucosyltransferase family protein	0.28	0.13	0.33	0.76	5.27	0.27	6.82514	1.10619	0.00783636	0.143177	0.582587	1.71654	0.71985	0.285057	0.742853	1.38951	3.24346	0.516648	9	4	10	28	191	8
c145772_g2_i3	ASPGD|ASPL0000335979 - symbol:AO090005001597 species:5062 "Aspergillus oryzae" [GO:0005737 "cytoplasm" evidence=IEA] [GO:0015074 "DNA integration" evidence=IEA] [GO:0006278 "RNA-dependent DNA biosynthetic process" evidence=IEA] [GO:0003964 "RNA-directed DNA polymerase activity" evidence=IEA] [GO:0003723 "RNA binding" evidence=IEA] InterPro:IPR001584 InterPro:IPR036397 Pfam:PF00665 PROSITE:PS50994…	sp|P10394|POL4_DROME Retrovirus-related Pol polyprotein from transposon 412 OS=Drosophila melanogaster GN=POL PE=3 SV=1	XP_024631674.1 uncharacterized protein LOC112419073 [Medicago truncatula]	A0A0D3A328_BRAOL/1031-1242 A0A0D3A328.1 PF00078.24;RVT_1;	39947.LOC_Os03g41624.1	AY299397 Pisum sativum clone Ps-cos14 Ogre retrotransposon, partial sequence	bvg:104894399 uncharacterized LOC104894399	0.01	0.07	0.02	0.45	0.2	0.01	6.80762	-0.108747	0.014184	0.20066	0.249845	1.05514	0.100157	0.467073	0.182306	2.04407	1.0457	0.07564	1	7	2	54	24	1
c118478_g1_i1	TAIR|locus:2133447 - symbol:AT4G01730 "AT4G01730" species:3702 "Arabidopsis thaliana" [GO:0005789 "endoplasmic reticulum membrane" evidence=IEA] [GO:0016021 "integral component of membrane" evidence=IEA] [GO:0019706 "protein-cysteine S-palmitoyltransferase activity" evidence=IEA] [GO:0030659 "cytoplasmic vesicle membrane" evidence=IEA] [GO:0005783 "endoplasmic reticulum" evidence=IBA] InterPro:IP…	sp|Q9M115|ZDH16_ARATH Protein S-acyltransferase 18 OS=Arabidopsis thaliana GN=PAT18 PE=2 SV=2	XP_003591301.1 protein S-acyltransferase 18 isoform X1 [Medicago truncatula] <AES61552.1 DHHC-type zinc finger protein [Medicago truncatula]	I1LAT9_SOYBN/152-293 I1LAT9.2 PF01529.17;zf-DHHC;	3847.GLYMA10G27850.1	XM_003591253 Medicago truncatula DHHC-type zinc finger protein mRNA	mtr:MTR_1g085980 DHHC-type zinc finger protein	0.2	0.16	0.04	0.27	0.86	2.24	6.78659	-0.0287307	0.00372563	0.0953451	0.274037	1.19703	0.443024	0.285057	0.0940309	0.548759	1.07637	1.96596	5	4	1	8	25	54
c144978_g2_i1	.	.	GAU41106.1 hypothetical protein TSUD_139750 [Trifolium subterraneum]	.	.	.	mtr:MTR_5g053880 hypothetical protein	0.06	0.02	0.04	0.15	0.76	0.2	6.78273	-0.599719	0.0046432	0.107985	0.180258	0.871174	0.281752	0.0767158	0.182306	0.548759	1.49483	0.569934	3	1	2	8	41	9
c115559_g1_i1	.	.	.	.	.	.	.	0.14	0.14	0.29	0.74	0.37	3.83	6.77526	-1.07148	0.0159121	0.213449	0.119726	0.624281	0.100157	0.0767158	0.182306	0.429879	0.180207	1.26276	1	1	2	6	3	26
c144539_g4_i2	UNIPROTKB|B9NBW2 - symbol:POPTR_0010s08170g "Tau class glutathione transferase GSTU52" species:3694 "Populus trichocarpa" [GO:0004364 "glutathione transferase activity" evidence=IBA] [GO:0005737 "cytoplasm" evidence=IBA] [GO:0006749 "glutathione metabolic process" evidence=IBA] [GO:0009407 "toxin catabolic process" evidence=IBA] InterPro:IPR004045 Pfam:PF02798 PROSITE:PS50404 GO:GO:0005737 InterP…	sp|Q9FQA3|GST23_MAIZE Glutathione transferase GST 23 OS=Zea mays PE=2 SV=1	XP_004504278.1 PREDICTED: probable glutathione S-transferase [Cicer arietinum]	A0A072U4C4_MEDTR/88-195 A0A072U4C4.1 PF00043.22;GST_C;	3847.GLYMA05G29400.1	XM_003629787 Medicago truncatula glutathione S-transferase mRNA	cam:101492230 probable glutathione S-transferase	0.77	1.15	0.42	1.81	10.55	6.39	6.77524	1.93217	0.000423814	0.0250782	0.938577	2.72052	1.05544	1.1385	0.621792	1.7536	3.51933	2.88861	15	22	8	41	236	119
c126255_g1_i1	TAIR|locus:2118294 - symbol:DER1 "AT4G29330" species:3702 "Arabidopsis thaliana" [GO:0005789 "endoplasmic reticulum membrane" evidence=IEA] [GO:0006508 "proteolysis" evidence=ISS] [GO:0009507 "chloroplast" evidence=ISM] [GO:0016021 "integral component of membrane" evidence=IEA] TAIR:locus:2118294 GO:GO:0016021 Proteomes:UP000006548 GO:GO:0005789 EMBL:CP002687 EMBL:AL161574 InterPro:IPR035952 SUPF…	sp|Q8VZU9|DERL1_ARATH Derlin-1 OS=Arabidopsis thaliana GN=DER1 PE=2 SV=1	XP_013459201.1 derlin-1 [Medicago truncatula] <KEH32845.1 derlin-2 protein [Medicago truncatula]	A0A072V3Y3_MEDTR/11-202 A0A072V3Y3.1 PF04511.12;DER1;	3847.GLYMA04G14250.1	XM_013603747 Medicago truncatula derlin-2 protein mRNA	mtr:MTR_3g408340 derlin-2 protein	0.38	5.35	0.84	5.02	41.34	1.31	6.76636	3.16137	0.00938989	0.159707	1.41255	3.10504	0.588066	2.64224	1.00736	2.84605	5.30683	1.16224	7	96	15	107	870	23
c109181_g1_i1	TAIR|locus:2008139 - symbol:AT1G48750 species:3702 "Arabidopsis thaliana" [GO:0005576 "extracellular region" evidence=ISM] [GO:0006869 "lipid transport" evidence=IEA;ISS] [GO:0008289 "lipid binding" evidence=ISS] InterPro:IPR033872 TAIR:locus:2008139 EMBL:CP002684 Proteomes:UP000006548 InterPro:IPR036312 InterPro:IPR016140 SMART:SM00499 SUPFAM:SSF47699 GO:GO:0006869 UniGene:At.56703 UniGene:At.75…	sp|P82353|NLTP2_PRUAR Non-specific lipid-transfer protein 2 OS=Prunus armeniaca PE=1 SV=1	KYP44017.1 Non-specific lipid-transfer protein 2 [Cajanus cajan]	A0A072TVT5_MEDTR/10-98 A0A072TVT5.1 PF14368.3;LTP_2;	3847.GLYMA05G09160.1	.	ccaj:109817256 non-specific lipid-transfer protein 2-like	2.09	13.98	12.85	4.83	220.06	5.41	6.75933	4.13071	0.0126309	0.1891	2.25598	3.30136	1.1045	2.76323	2.90022	1.80227	6.44502	1.65679	16	106	96	43	1942	40
c112869_g1_i1	TAIR|locus:2046273 - symbol:AT2G18540 "AT2G18540" species:3702 "Arabidopsis thaliana" [GO:0008150 "biological_process" evidence=ND] InterPro:IPR006045 Pfam:PF00190 SMART:SM00835 TAIR:locus:2046273 GO:GO:0045735 Gene3D:2.60.120.10 InterPro:IPR014710 InterPro:IPR011051 SUPFAM:SSF51182 Proteomes:UP000006548 EMBL:CP002685 EMBL:AC006135 PIR:E84565 RefSeq:NP_179444.2 ProteinModelPortal:F4IQK5 STRING:37…	sp|F4IQK5|VCL21_ARATH Vicilin-like seed storage protein At2g18540 OS=Arabidopsis thaliana GN=At2g18540 PE=3 SV=1	PNY13170.1 vicilin-like protein antimicrobial peptides 2-2-like protein, partial [Trifolium pratense]	I1LHP6_SOYBN/45-214 I1LHP6.2 PF00190.19;Cupin_1;	3847.GLYMA01G38340.2	XM_004512165 PREDICTED: Cicer arietinum globulin-1 S allele (LOC101506263), mRNA	cam:101506263 globulin-1 S allele	0.09	0.61	0.49	4.61	0.67	2.79	6.75055	1.19464	0.003635	0.0940583	0.60431	2.00154	0.19381	0.819344	0.799775	3.04119	0.846618	2.11682	2	14	11	125	18	62
c128738_g1_i1	UNIPROTKB|K7LZ12 - symbol:GLYMA_13G110200 "Uncharacterized protein" species:3847 "Glycine max" [GO:0004596 "peptide alpha-N-acetyltransferase activity" evidence=IBA] [GO:0006474 "N-terminal protein amino acid acetylation" evidence=IBA] [GO:0031248 "protein acetyltransferase complex" evidence=IBA] InterPro:IPR000182 Pfam:PF00583 PROSITE:PS51186 GO:GO:0016021 Proteomes:UP000008827 GO:GO:0031248 GO:…	.	AFK47526.1 unknown [Medicago truncatula]	.	3694.POPTR_0018s07110.1	XM_013602954 Medicago truncatula membrane lipoprotein, putative mRNA	cam:101509549 uncharacterized LOC101509549	1.97	0.52	0.53	1.7	6.05	18.52	6.74338	1.67938	0.00381085	0.0966339	0.76881	2.34064	1.40788	0.408915	0.489635	1.22072	2.1992	3.60199	23	6	6	23	81	207
c144375_g1_i3	.	.	XP_024633451.1 uncharacterized protein LOC112419792 [Medicago truncatula]	.	4113.PGSC0003DMT400092276	CT030234 M.truncatula DNA sequence from clone MTH2-22I15 on chromosome 3, complete sequence	mtr:MTR_3g055517 hypothetical protein	0.53	0.36	0.8	0.37	0.89	13.1	6.73218	2.04949	0.0103391	0.168211	0.998474	2.09186	1.05544	0.628676	1.31131	0.760639	1.1929	4.32203	15	10	22	12	29	353
c129531_g1_i1	TAIR|locus:2154114 - symbol:AT5G62550 "AT5G62550" species:3702 "Arabidopsis thaliana" [GO:0003674 "molecular_function" evidence=ND] [GO:0008150 "biological_process" evidence=ND] [GO:0009507 "chloroplast" evidence=ISM] [GO:0005886 "plasma membrane" evidence=IDA] TAIR:locus:2154114 Proteomes:UP000006548 GO:GO:0005886 EMBL:CP002688 EMBL:AB015469 UniGene:At.29044 UniGene:At.332 EMBL:AK229459 RefSeq:N…	.	GAU47780.1 hypothetical protein TSUD_193170 [Trifolium subterraneum]	.	3847.GLYMA05G01250.1	XM_004508709 PREDICTED: Cicer arietinum uncharacterized LOC101489135 (LOC101489135), mRNA	mtr:MTR_4g108100 hypothetical protein	1.51	0.99	0.38	1.07	7	16.11	6.72944	2.42418	0.00191722	0.0647798	1.15927	2.91293	1.75376	1.10226	0.621792	1.35729	3.13111	4.25039	33	21	8	27	175	335
c135979_g1_i1	UNIPROTKB|A9P937 - symbol:POPTR_0014s10220g "Eugenol O-methyltransferase family protein" species:3694 "Populus trichocarpa" [GO:0005829 "cytosol" evidence=IBA] [GO:0008171 "O-methyltransferase activity" evidence=IBA] [GO:0008757 "S-adenosylmethionine-dependent methyltransferase activity" evidence=IBA] [GO:0019438 "aromatic compound biosynthetic process" evidence=IBA] InterPro:IPR001077 InterPro:I…	sp|Q8W013|COMT1_CATRO Caffeic acid 3-O-methyltransferase OS=Catharanthus roseus GN=COMT1 PE=2 SV=1	PNY01373.1 caffeic acid 3-O-methyltransferase-like protein [Trifolium pratense]	A0A072TYD0_MEDTR/93-315 A0A072TYD0.1 PF00891.15;Methyltransf_2;	3847.GLYMA07G05480.1	XM_013589081 Medicago truncatula caffeic acid O-methyltransferase partial mRNA	lang:109355876 anthranilate N-methyltransferase-like	0.6	2.26	0.14	0.12	20.45	2.41	6.71332	2.32746	0.0242933	0.269189	1.0247	2.22472	0.952014	1.85659	0.26549	0.230892	4.5591	1.88418	13	48	3	3	509	50
c145434_g4_i3	.	.	.	.	.	.	.	0.22	4.05	1.03	8.12	17.13	11.64	6.71094	4.13761	0.000153541	0.0146707	2.07409	4.9448	0.781486	3.42975	2.01102	4.68713	5.3388	4.80848	10	179	45	428	890	502
c127225_g6_i1	TAIR|locus:2062969 - symbol:KPHMT1 "AT2G46110" species:3702 "Arabidopsis thaliana" [GO:0003864 "3-methyl-2-oxobutanoate hydroxymethyltransferase activity" evidence=IGI;ISS] [GO:0008168 "methyltransferase activity" evidence=IEA] [GO:0009507 "chloroplast" evidence=ISM] [GO:0015940 "pantothenate biosynthetic process" evidence=IEA;IGI;ISS;IBA] [GO:0032259 "methylation" evidence=IEA] [GO:0046872 "meta…	sp|O82357|PANB1_ARATH 3-methyl-2-oxobutanoate hydroxymethyltransferase 1, mitochondrial OS=Arabidopsis thaliana GN=KPHMT1 PE=1 SV=1	XP_004510701.1 PREDICTED: 3-methyl-2-oxobutanoate hydroxymethyltransferase 1, mitochondrial-like [Cicer arietinum]	A0A0D3CV60_BRAOL/43-307 A0A0D3CV60.1 PF02548.12;Pantoate_transf;	3694.POPTR_0014s08620.1	XM_013589317 Medicago truncatula 3-methyl-2-oxobutanoate hydroxymethyltransferase partial mRNA	cam:101506052 3-methyl-2-oxobutanoate hydroxymethyltransferase 1, mitochondrial-like	0.44	0.98	0.9	4.12	7.66	5.81	6.70167	1.17328	0.000301071	0.021348	0.621545	2.22345	0.443024	0.678757	0.742853	2.06417	2.45398	2.15219	5	11	10	55	101	64
c140763_g1_i1	.	.	.	.	.	.	.	0.05	0.37	0.22	1.26	2.06	1.48	6.68336	0.131145	0.00103573	0.0436655	0.303789	1.42239	0.100157	0.467073	0.344139	1.38951	1.58289	1.29476	1	7	4	28	45	27
c142332_g1_i1	.	.	.	.	.	.	.	0.16	0.39	0.56	5.66	1.01	0.71	6.68249	1.54039	0.00514205	0.11482	0.757035	2.05085	0.443024	0.727158	1.10092	3.68481	1.3766	1.09112	5	12	17	205	36	21
c135873_g1_i3	TAIR|locus:2174033 - symbol:CXE20 "carboxyesterase 20" species:3702 "Arabidopsis thaliana" [GO:0005634 "nucleus" evidence=ISM] [GO:0009056 "catabolic process" evidence=IBA] [GO:0016787 "hydrolase activity" evidence=IBA] [GO:0052689 "carboxylic ester hydrolase activity" evidence=IDA] InterPro:IPR013094 Pfam:PF07859 InterPro:IPR029058 TAIR:locus:2174033 Proteomes:UP000006548 EMBL:CP002688 GO:GO:001…	sp|Q0ZPV7|CXE1_ACTER Carboxylesterase 1 OS=Actinidia eriantha GN=CXE1 PE=1 SV=1	ACJ84396.1 unknown [Medicago truncatula] <AFK41836.1 unknown [Medicago truncatula]	A0A072UAU3_MEDTR/83-307 A0A072UAU3.1 PF07859.10;Abhydrolase_3;	3847.GLYMA09G27516.1	XM_013597059 Medicago truncatula gibberellin receptor GID1, putative mRNA	mtr:MTR_6g464280 gibberellin receptor GID1, putative	2.94	9.71	8.81	12.44	148.83	6.13	6.68168	5.18677	0.00174153	0.0608725	3.28367	4.86656	2.48568	3.61478	3.75054	4.26047	7.36905	2.97016	64	206	185	314	3705	127
c145171_g1_i3	UNIPROTKB|Q2F946 - symbol:orf490 "Uncharacterized protein" species:39947 "Oryza sativa Japonica Group" [GO:0005739 "mitochondrion" evidence=IC] GO:GO:0005739 EMBL:DQ167807 EMBL:DQ167400 HOGENOM:HOG000078713 eggNOG:KOG0017 eggNOG:COG2801 InterPro:IPR013103 Pfam:PF07727 Uniprot:Q2F946	sp|P10978|POLX_TOBAC Retrovirus-related Pol polyprotein from transposon TNT 1-94 OS=Nicotiana tabacum PE=2 SV=1	PNX95528.1 putative gag/pol polyprotein [Trifolium pratense]	K4DC42_SOLLC/11-260 K4DC42.1 PF07727.11;RVT_2;	4081.Solyc11g062200.1.1	GU189875 Lupinus affinis clone N20RT_7 retrotransposon Ty1/copia-like reverse transcriptase-like gene, partial sequence	han:110894446 uncharacterized protein LOC110894446	0.03	0.08	0.06	0.02	1.04	0.31	6.66491	-0.664749	0.0168897	0.220139	0.16712	0.771153	0.100157	0.218897	0.182306	0.0811397	1.56138	0.670942	1	3	2	1	44	11
c137408_g1_i2	UNIPROTKB|P08688 - symbol:P08688 "Albumin-2" species:3888 "Pisum sativum" [GO:0005509 "calcium ion binding" evidence=ISS] InterPro:IPR000585 GO:GO:0045735 GO:GO:0005829 GO:GO:0005509 CDD:cd00094 Gene3D:2.110.10.10 InterPro:IPR036375 InterPro:IPR018487 Pfam:PF00045 SMART:SM00120 SUPFAM:SSF50923 PROSITE:PS51642 EMBL:M13791 EMBL:M17147 PIR:S06248 ProteinModelPortal:P08688 SMR:P08688 Allergome:9589 U…	sp|P08688|ALB2_PEA Albumin-2 OS=Pisum sativum PE=2 SV=1	XP_003619993.1 albumin-2 [Medicago truncatula] <AES76211.1 albumin-2 protein [Medicago truncatula]	A0A072URJ1_MEDTR/7-57 A0A072URJ1.1 PF00045.16;Hemopexin;	4538.ORGLA04G0033400.1	.	mtr:MTR_6g073540 albumin-2 protein	23	23.37	0.41	0.09	366.35	16.83	6.651	6.23091	0.06967	0.449692	3.47315	4.30105	5.09648	4.70119	0.621792	0.157958	8.54885	4.19635	462	458	8	2	8422	322
c126057_g2_i1	TAIR|locus:2164655 - symbol:AT5G57010 "AT5G57010" species:3702 "Arabidopsis thaliana" [GO:0005516 "calmodulin binding" evidence=ISS] [GO:0005634 "nucleus" evidence=ISM;IEA] [GO:0005737 "cytoplasm" evidence=IEA] [GO:0008150 "biological_process" evidence=ND] TAIR:locus:2164655 Proteomes:UP000006548 GO:GO:0005634 GO:GO:0005737 EMBL:CP002688 EMBL:AB024035 eggNOG:ENOG410XYNX HOGENOM:HOG000237977 eggNO…	sp|Q058N0|IQM5_ARATH IQ domain-containing protein IQM5 OS=Arabidopsis thaliana GN=IQM5 PE=2 SV=1	XP_013444374.1 IQ domain-containing protein IQM1 [Medicago truncatula] <KEH18401.1 calmodulin-binding family protein [Medicago truncatula]	.	3847.GLYMA07G01031.1	XM_013588920 Medicago truncatula calmodulin-binding family protein mRNA	mtr:MTR_8g017580 calmodulin-binding family protein	0.14	0.35	0.21	0.94	3.82	0.64	6.62917	-0.0788079	0.00366086	0.0943325	0.269205	1.15192	0.19381	0.348315	0.26549	0.945349	1.94048	0.569934	2	5	3	16	64	9
c125674_g2_i1	TAIR|locus:2185218 - symbol:AT5G02140 "AT5G02140" species:3702 "Arabidopsis thaliana" [GO:0003674 "molecular_function" evidence=ND] [GO:0005576 "extracellular region" evidence=ISM] [GO:0051707 "response to other organism" evidence=ISS] TAIR:locus:2185218 Pfam:PF00314 Proteomes:UP000006548 EMBL:CP002688 EMBL:AL162508 InterPro:IPR037176 SUPFAM:SSF49870 HOGENOM:HOG000238454 Gene3D:2.60.110.10 InterP…	sp|Q53MB8|TLPH_ORYSJ Thaumatin-like protein OS=Oryza sativa subsp. japonica GN=Os11g0706600 PE=2 SV=1	GAU38790.1 hypothetical protein TSUD_163650 [Trifolium subterraneum]	C6TGI5_SOYBN/29-242 C6TGI5.1 PF00314.14;Thaumatin;	3847.GLYMA07G16210.1	XM_013593453 Medicago truncatula pathogenesis-related thaumatin family protein mRNA	mtr:MTR_7g062610 pathogenesis-related thaumatin family protein	0.11	0.45	0.11	0.76	0.86	3.66	6.6288	-0.705007	0.00454054	0.106739	0.159748	0.826079	0.100157	0.285057	0.0940309	0.548759	0.48454	1.44494	1	4	1	8	9	32
c114526_g1_i1	.	.	.	.	.	AC157980 Medicago truncatula clone mth2-170b10, complete sequence	.	0.06	0.06	0.16	0.24	0.72	1.34	6.62376	-0.171339	0.00263042	0.0776512	0.254029	1.14858	0.19381	0.149557	0.41872	0.604717	1.13581	1.70522	2	2	5	9	27	42
c135235_g2_i1	UNIPROTKB|I1N534 - symbol:GLYMA_18G287200 "Uncharacterized protein" species:3847 "Glycine max" [GO:0003700 "DNA binding transcription factor activity" evidence=IBA] [GO:0005634 "nucleus" evidence=IBA] [GO:0010200 "response to chitin" evidence=IBA] [GO:0043565 "sequence-specific DNA binding" evidence=IBA] [GO:0044212 "transcription regulatory region DNA binding" evidence=IBA] InterPro:IPR013087 PR…	sp|Q9SLD4|ZAT11_ARATH Zinc finger protein ZAT11 OS=Arabidopsis thaliana GN=ZAT11 PE=2 SV=1	GAU17780.1 hypothetical protein TSUD_171690 [Trifolium subterraneum]	A0A072VS27_MEDTR/44-70 A0A072VS27.1 PF13912.3;zf-C2H2_6;	3847.GLYMA18G52410.1	XM_003621753 Medicago truncatula C2H2-type zinc finger protein mRNA	cam:101511737 zinc finger protein ZAT11-like	1.16	0.96	0.11	0.82	16.78	0.77	6.61909	0.905739	0.0220682	0.255609	0.503807	1.41814	0.840597	0.576794	0.0940309	0.604717	3.18838	0.461318	11	9	1	9	183	7
c125021_g1_i3	.	.	.	.	.	.	.	0.05	0.06	0.06	0.46	0.52	0.34	6.61229	-1.37679	0.00988809	0.163927	0.0903012	0.545194	0.100157	0.0767158	0.0940309	0.658585	0.573217	0.403781	1	1	1	10	11	6
c86907_g1_i1	UNIPROTKB|C5Y0D6 - symbol:Sb04g030760 "Putative uncharacterized protein Sb04g030760" species:4558 "Sorghum bicolor" [GO:0005737 "cytoplasm" evidence=IBA] [GO:0008757 "S-adenosylmethionine-dependent methyltransferase activity" evidence=IBA] [GO:0032259 "methylation" evidence=IBA] InterPro:IPR014978 InterPro:IPR031137 Pfam:PF08880 PROSITE:PS51666 SMART:SM00951 GO:GO:0005634 GO:GO:0005524 GO:GO:0006…	sp|Q6AWY6|GRF3_ORYSJ Growth-regulating factor 3 OS=Oryza sativa subsp. japonica GN=GRF3 PE=3 SV=2	XP_013443735.1 growth-regulating factor 4 [Medicago truncatula] <KEH17760.1 growth-regulating factor [Medicago truncatula]	A0A0D3GC30_9ORYZ/98-140 A0A0D3GC30.1 PF08879.7;WRC;	3847.GLYMA11G11826.1	XM_013588281 Medicago truncatula growth-regulating factor mRNA	mtr:MTR_0001s0490 growth-regulating factor	0.72	2.33	2.25	2.33	24.31	14.55	6.60108	3.10887	0.000365271	0.0231515	1.63371	3.61809	1.05544	1.83466	2.01102	2.08399	4.73037	4.03991	15	47	45	56	576	287
c109751_g3_i1	UNIPROTKB|K4B5N7 - symbol:K4B5N7 "Uncharacterized protein" species:4081 "Solanum lycopersicum" [GO:0004190 "aspartic-type endopeptidase activity" evidence=IBA] [GO:0006508 "proteolysis" evidence=IBA] [GO:0030163 "protein catabolic process" evidence=IBA] InterPro:IPR001461 InterPro:IPR001969 InterPro:IPR007856 InterPro:IPR033869 Pfam:PF05184 PRINTS:PR00792 PROSITE:PS00141 Pfam:PF00026 GO:GO:001602…	sp|P40782|CYPR1_CYNCA Cyprosin (Fragment) OS=Cynara cardunculus GN=CYPRO1 PE=1 SV=2	XP_004231616.1 PREDICTED: aspartic proteinase [Solanum lycopersicum]	A0A072V4J6_MEDTR/85-509 A0A072V4J6.1 PF00026.20;Asp;	4081.Solyc02g032940.2.1	XR_001143490 PREDICTED: Cicer arietinum uncharacterized LOC105851769 (LOC105851769), ncRNA	mtr:MTR_2g023910 fungal proteinase A, aspartic proteinase superfamily protein	0.25	0.25	0.76	0.22	2.82	7.68	6.5817	-0.852884	0.0191985	0.236948	0.147454	0.708209	0.100157	0.0767158	0.26549	0.0811397	0.656758	1.38673	1	1	3	1	13	30
c128831_g2_i5	TAIR|locus:2160170 - symbol:PDC2 "AT5G54960" species:3702 "Arabidopsis thaliana" [GO:0000287 "magnesium ion binding" evidence=IEA] [GO:0004737 "pyruvate decarboxylase activity" evidence=IEA;ISS] [GO:0016831 "carboxy-lyase activity" evidence=IBA] [GO:0030976 "thiamine pyrophosphate binding" evidence=IEA] [GO:0001666 "response to hypoxia" evidence=IEP] [GO:0005829 "cytosol" evidence=IBA;IDA] InterP…	sp|P51850|PDC1_PEA Pyruvate decarboxylase 1 OS=Pisum sativum GN=PDC1 PE=2 SV=1	P51850.1 RecName: Full=Pyruvate decarboxylase 1; Short=PDC <CAA91444.1 pyruvate decarboxylase [Pisum sativum]	M1C3S5_SOLTU/25-198 M1C3S5.1 PF02776.15;TPP_enzyme_N;	3847.GLYMA13G30490.1	Z66543 P.sativum mRNA for pyruvate decarboxylase (PDC1)	mtr:MTR_2g015560 pyruvate decarboxylase	2.4	8.52	4.53	19.14	62.9	30.88	6.57513	5.82365	2.89062e-07	0.00014976	3.8973	6.51814	3.23437	4.52417	3.93337	5.98827	7.28622	6.27994	117	403	212	1080	3497	1425
c107728_g2_i1	TAIR|locus:2060273 - symbol:EMB2795 "AT2G32590" species:3702 "Arabidopsis thaliana" [GO:0000799 "nuclear condensin complex" evidence=IBA] [GO:0003682 "chromatin binding" evidence=IBA] [GO:0005634 "nucleus" evidence=ISM] [GO:0007076 "mitotic chromosome condensation" evidence=IBA] [GO:0044547 "DNA topoisomerase binding" evidence=IBA] [GO:0051301 "cell division" evidence=IEA] [GO:0072587 "DNA topois…	sp|Q564K3|CND2_ARATH Condensin complex subunit 2 OS=Arabidopsis thaliana GN=CAPH PE=1 SV=1	XP_013455688.1 condensin complex subunit 2 [Medicago truncatula] <KEH29719.1 condensin complex subunit 2 [Medicago truncatula]	CND2_ARATH/9-669 Q564K3.1 PF05786.11;Cnd2;	3847.GLYMA06G46480.1	XM_012717365 PREDICTED: Cicer arietinum condensin complex subunit 2 (LOC101514815), transcript variant X2, mRNA	mtr:MTR_4g050060 condensin complex subunit 2	0.9	0.23	0.08	0.65	3.92	5.72	6.56051	0.591585	0.007509	0.139663	0.403436	1.61074	0.897381	0.218897	0.0940309	0.658585	1.87221	2.30143	12	3	1	10	60	73
c143433_g1_i1	TAIR|locus:2016319 - symbol:TMM "TOO MANY MOUTHS" species:3702 "Arabidopsis thaliana" [GO:0005739 "mitochondrion" evidence=ISM] [GO:0005886 "plasma membrane" evidence=IEA] [GO:0010103 "stomatal complex morphogenesis" evidence=IMP] [GO:0016021 "integral component of membrane" evidence=IEA] [GO:0007165 "signal transduction" evidence=IC] [GO:0004872 "receptor activity" evidence=ISS] [GO:0031225 "anc…	sp|Q9SSD1|TMM_ARATH Protein TOO MANY MOUTHS OS=Arabidopsis thaliana GN=TMM PE=1 SV=1	GAU27807.1 hypothetical protein TSUD_113860 [Trifolium subterraneum]	F6HXE2_VITVI/150-210 F6HXE2.1 PF13855.3;LRR_8;	3847.GLYMA13G44270.2	AC159141 Medicago truncatula chromosome 2 BAC clone mth2-134c16, complete sequence	mtr:MTR_2g103940 TOO MANY mouths protein	0.49	0.04	0.08	0.16	1.74	3.44	6.53544	0.619306	0.0174459	0.22491	0.403679	1.5392	0.952014	0.0767158	0.182306	0.366551	1.74437	2.50667	13	1	2	5	53	87
c136700_g4_i1	TAIR|locus:2083078 - symbol:AT3G50120 "AT3G50120" species:3702 "Arabidopsis thaliana" [GO:0003674 "molecular_function" evidence=ND] [GO:0005886 "plasma membrane" evidence=ISM] [GO:0008150 "biological_process" evidence=ND] [GO:0016021 "integral component of membrane" evidence=IEA] InterPro:IPR004158 TAIR:locus:2083078 GO:GO:0016021 Proteomes:UP000006548 EMBL:CP002686 EMBL:AL132978 Pfam:PF03140 Ort…	sp|Q9SD53|Y3720_ARATH UPF0481 protein At3g47200 OS=Arabidopsis thaliana GN=At3g47200 PE=2 SV=1	GAU24195.1 hypothetical protein TSUD_23320 [Trifolium subterraneum]	G7L3E1_MEDTR/28-455 G7L3E1.2 PF03140.12;DUF247;	3847.GLYMA16G26490.2	XM_003622980 Medicago truncatula DUF247 domain protein mRNA	mtr:MTR_7g060320 DUF247 domain protein	0.42	0.43	0.14	0.85	0.73	6.4	6.52785	-0.509645	0.010733	0.172215	0.198227	0.861004	0.281752	0.218897	0.0940309	0.490543	0.340384	1.75208	3	3	1	7	6	44
c110520_g1_i2	TAIR|locus:2015726 - symbol:VSR6 "AT1G30900" species:3702 "Arabidopsis thaliana" [GO:0000139 "Golgi membrane" evidence=IEA] [GO:0005509 "calcium ion binding" evidence=IEA] [GO:0005794 "Golgi apparatus" evidence=ISM] [GO:0005887 "integral component of plasma membrane" evidence=ISS] [GO:0006623 "protein targeting to vacuole" evidence=ISS;TAS] [GO:0015031 "protein transport" evidence=IEA] [GO:001602…	sp|Q9FYH7|VSR6_ARATH Vacuolar-sorting receptor 6 OS=Arabidopsis thaliana GN=VSR6 PE=2 SV=3	XP_004487890.1 PREDICTED: vacuolar-sorting receptor 6 [Cicer arietinum]	A0A072VGT5_MEDTR/57-158 A0A072VGT5.1 PF02225.19;PA;	3847.GLYMA09G05490.1	XM_013607880 Medicago truncatula vacuolar-sorting receptor mRNA	cam:101504543 vacuolar-sorting receptor 6	0.14	0.29	0.15	0.2	4.04	0.25	6.52353	1.02715	0.0114942	0.179161	0.578053	1.52111	0.517367	0.727158	0.489635	0.658585	3.28344	0.621322	6	12	6	10	197	10
c117957_g2_i1	TAIR|locus:2039732 - symbol:AT2G39540 "AT2G39540" species:3702 "Arabidopsis thaliana" [GO:0005576 "extracellular region" evidence=ISM;IEA] [GO:0009739 "response to gibberellin" evidence=ISS] [GO:0009740 "gibberellic acid mediated signaling pathway" evidence=IEA] TAIR:locus:2039732 InterPro:IPR003854 Proteomes:UP000006548 GO:GO:0005576 EMBL:CP002685 EMBL:AC004218 GO:GO:0009740 HOGENOM:HOG000240234…	sp|P86888|PMLN_PRUPE Peamaclein OS=Prunus persica PE=1 SV=1	XP_004499015.1 PREDICTED: peamaclein-like [Cicer arietinum]	Q2HRJ5_MEDTR/32-91 Q2HRJ5.1 PF02704.11;GASA;	3847.GLYMA14G09620.1	.	mtr:MTR_1g018640 gibberellin-regulated family protein	10.86	5.02	4.16	45.59	34.08	73.83	6.51958	4.21497	3.4538e-06	0.00100653	2.43006	4.97424	3.27779	2.00137	2.01102	5.13478	4.34597	5.44197	121	55	45	590	436	789
c89428_g1_i1	TAIR|locus:2133279 - symbol:SAG21 "AT4G02380" species:3702 "Arabidopsis thaliana" [GO:0003674 "molecular_function" evidence=ND] [GO:0006950 "response to stress" evidence=IEA] [GO:0006952 "defense response" evidence=IEA] [GO:0009507 "chloroplast" evidence=ISM] [GO:0009793 "embryo development ending in seed dormancy" evidence=ISS] [GO:0000302 "response to reactive oxygen species" evidence=IEP] [GO:…	sp|P32292|ARG2_VIGRR Indole-3-acetic acid-induced protein ARG2 OS=Vigna radiata var. radiata GN=ARG2 PE=2 SV=1	GAU43746.1 hypothetical protein TSUD_36400 [Trifolium subterraneum]	C6T331_SOYBN/1-92 C6T331.1 PF03242.10;LEA_3;	3847.GLYMA02G02070.1	NM_001250667 Glycine max uncharacterized LOC100527032 (LOC100527032), mRNA <gi|255631403|gb|BT091840.1| Soybean clone JCVI-FLGm-8P2 unknown mRNA	cam:101488407 indole-3-acetic acid-induced protein ARG2-like	6.92	4.36	0.6	10.65	12.38	71.22	6.51671	3.32859	0.00216224	0.0692451	1.62209	3.74697	2.6098	1.76682	0.489635	3.06132	2.90206	5.27752	71	44	6	127	146	702
c142959_g1_i1	TAIR|locus:2170101 - symbol:ERF110 "AT5G50080" species:3702 "Arabidopsis thaliana" [GO:0003677 "DNA binding" evidence=IEA;ISS] [GO:0003700 "DNA binding transcription factor activity" evidence=IEA;ISS] [GO:0005634 "nucleus" evidence=ISM;IEA;ISS] [GO:0006351 "transcription, DNA-templated" evidence=IEA] [GO:0006355 "regulation of transcription, DNA-templated" evidence=ISS] [GO:0009873 "ethylene-acti…	sp|Q70II3|EF110_ARATH Ethylene-responsive transcription factor ERF110 OS=Arabidopsis thaliana GN=ERF110 PE=2 SV=2	BAG50064.1 transcription factor AP2-EREBP [Lotus japonicus]	B9T3F1_RICCO/152-203 B9T3F1.1 PF00847.17;AP2;	3847.GLYMA02G08835.1	XM_013596432 Medicago truncatula AP2 domain class transcription factor mRNA	cam:101490540 ethylene-responsive transcription factor ERF110-like	0.32	1.97	1.1	5.68	8.31	9.87	6.51557	2.99623	4.48618e-05	0.0067478	1.52207	3.86139	0.781486	2.09656	1.68818	3.69129	3.82493	4.06796	10	60	33	206	297	293
c76039_g1_i1	.	.	.	.	.	.	.	0.29	0.72	0.29	0.37	9.2	0.74	6.50548	-0.228138	0.0193871	0.238517	0.241477	0.89099	0.19381	0.348315	0.182306	0.230892	2.09822	0.343853	2	5	2	3	74	5
c135061_g1_i1	.	.	GAU34678.1 hypothetical protein TSUD_67280 [Trifolium subterraneum]	.	.	.	gmx:102663778 uncharacterized protein LOC102663778	0.12	0.67	0.06	1.14	4.13	0.88	6.49689	0.256513	0.00449603	0.106525	0.322199	1.38861	0.19381	0.678757	0.0940309	1.18445	2.17107	0.810318	2	11	1	22	79	14
c142004_g5_i7	UNIPROTKB|I1LIV8 - symbol:GLYMA_11G103700 "Uncharacterized protein" species:3847 "Glycine max" [GO:0000470 "maturation of LSU-rRNA" evidence=IBA] [GO:0003723 "RNA binding" evidence=IBA] [GO:0006412 "translation" evidence=IBA] [GO:0022625 "cytosolic large ribosomal subunit" evidence=IBA] InterPro:IPR004037 PROSITE:PS01082 InterPro:IPR004038 Pfam:PF01248 InterPro:IPR001921 GO:GO:0003723 GO:GO:00064…	sp|P35685|RL7A1_ORYSJ 60S ribosomal protein L7a-1 OS=Oryza sativa subsp. japonica GN=RPL7A-1 PE=2 SV=1	XP_013456527.1 60S ribosomal protein L7a-2 [Medicago truncatula] <AFK34452.1 unknown [Medicago truncatula] <AFK45905.1 unknown [Medicago truncatula] <KEH30558.1 ribosomal protein L7Ae/L30e/S12e/Gadd45 family protein [Medicago truncatula]	A0A072TYM4_MEDTR/115-210 A0A072TYM4.1 PF01248.23;Ribosomal_L7Ae;	3847.GLYMA11G11040.1	XM_013601073 Medicago truncatula ribosomal protein L7Ae/L30e/S12e/Gadd45 family protein mRNA	mtr:MTR_4g074260 ribosomal protein L7Ae/L30e/S12e/Gadd45 family protein	0.18	2.11	1.23	15.27	0.44	5.81	6.48168	2.52736	0.0106143	0.171016	1.20481	2.67681	0.36464	1.78979	1.45998	4.54777	0.573217	2.90943	4	45	26	387	11	121
c140253_g2_i1	UNIPROTKB|K7N3C0 - symbol:K7N3C0 "Uncharacterized protein" species:3847 "Glycine max" [GO:0004674 "protein serine/threonine kinase activity" evidence=IBA] [GO:0005886 "plasma membrane" evidence=IBA] [GO:0006468 "protein phosphorylation" evidence=IBA] [GO:0009506 "plasmodesma" evidence=IBA] [GO:0042742 "defense response to bacterium" evidence=IBA] InterPro:IPR000719 InterPro:IPR001245 InterPro:IPR…	sp|Q9LRJ9|CRR38_ARATH Cysteine-rich repeat secretory protein 38 OS=Arabidopsis thaliana GN=CRRSP38 PE=2 SV=1	KEH40075.1 salt stress response/antifungal domain protein [Medicago truncatula]	A0A072VF46_MEDTR/148-248 A0A072VF46.1 PF01657.14;Stress-antifung;	3847.GLYMA10G39991.1	AC156828 Medicago truncatula clone mth2-18j19, complete sequence	mtr:MTR_1g021638 salt stress response/antifungal domain protein	3.19	9.05	5.08	2.48	126.9	1.87	6.44117	6.34608	0.0129823	0.190849	4.4527	4.99978	3.94953	4.96608	4.4425	3.51998	8.6661	2.81327	201	554	308	181	9137	112
c123264_g1_i1	TAIR|locus:2183861 - symbol:Rap2.6L "AT5G13330" species:3702 "Arabidopsis thaliana" [GO:0003677 "DNA binding" evidence=ISS] [GO:0003700 "DNA binding transcription factor activity" evidence=ISS] [GO:0005634 "nucleus" evidence=ISM;IEA;ISS] [GO:0006351 "transcription, DNA-templated" evidence=IEA] [GO:0006355 "regulation of transcription, DNA-templated" evidence=ISS] [GO:0009873 "ethylene-activated s…	sp|Q9LYU3|EF113_ARATH Ethylene-responsive transcription factor ERF113 OS=Arabidopsis thaliana GN=ERF113 PE=2 SV=1	AES77850.2 ethylene response factor [Medicago truncatula]	W5BGJ9_WHEAT/160-211 W5BGJ9.1 PF00847.17;AP2;	3847.GLYMA08G28835.1	XM_003621582 Medicago truncatula ethylene response factor mRNA	mtr:MTR_7g021010 ethylene response factor	0.21	0.64	0.43	1.17	2.1	6.44	6.43885	0.103356	0.00273835	0.0795042	0.315621	1.29518	0.19381	0.408915	0.344139	0.80908	1.01437	2.06208	2	6	4	13	23	59
c132952_g1_i1	UNIPROTKB|Q9FRV1 - symbol:rsca "Basic endochitinase A" species:4550 "Secale cereale" [GO:0004568 "chitinase activity" evidence=IDA] [GO:0005576 "extracellular region" evidence=IC] [GO:0008061 "chitin binding" evidence=IDA] [GO:0016998 "cell wall macromolecule catabolic process" evidence=IDA] [GO:0050832 "defense response to fungus" evidence=IDA] InterPro:IPR000726 InterPro:IPR001002 InterPro:IPR0…	sp|P21226|CHI2_PEA Endochitinase A2 OS=Pisum sativum GN=CHI2 PE=1 SV=2	GAU33674.1 hypothetical protein TSUD_310820 [Trifolium subterraneum]	B9H1P7_POPTR/74-304 B9H1P7.1 PF00182.16;Glyco_hydro_19;	3694.POPTR_0004s18870.1	NM_001278977 Cicer arietinum endochitinase A2-like (LOC101513497), mRNA	cam:101513497 endochitinase A2-like	0.64	1.62	0.1	0.94	14.74	1.76	6.41887	1.87318	0.0102686	0.167766	0.864175	2.23345	0.952014	1.45821	0.182306	1.18445	4.01501	1.50089	13	32	2	22	342	34
c134922_g2_i2	TAIR|locus:2183329 - symbol:AT5G07330 "AT5G07330" species:3702 "Arabidopsis thaliana" [GO:0003674 "molecular_function" evidence=ND] [GO:0008150 "biological_process" evidence=ND] [GO:0016021 "integral component of membrane" evidence=IEA] TAIR:locus:2183329 GO:GO:0016021 Proteomes:UP000006548 EMBL:CP002688 EMBL:AL163912 HOGENOM:HOG000085040 EMBL:BT010400 EMBL:AK118558 PIR:T49872 RefSeq:NP_196350.1 …	.	PNX88237.1 hypothetical protein L195_g044339 [Trifolium pratense] <PNX88631.1 hypothetical protein L195_g044740 [Trifolium pratense]	.	3847.GLYMA05G33340.1	XM_013591474 Medicago truncatula transmembrane protein, putative mRNA	mtr:MTR_8g096020 transmembrane protein, putative	0.19	3.36	0.48	3.95	11.77	11.55	6.41677	2.6129	0.00169169	0.0601222	1.12581	3.43071	0.36464	2.26994	0.742853	2.73761	3.78372	3.77079	4	70	10	98	288	235
c93878_g1_i1	TAIR|locus:2139777 - symbol:OSM34 "osmotin 34" species:3702 "Arabidopsis thaliana" [GO:0005576 "extracellular region" evidence=ISM] [GO:0051707 "response to other organism" evidence=ISS] [GO:0009651 "response to salt stress" evidence=IEP] [GO:0009817 "defense response to fungus, incompatible interaction" evidence=IDA] [GO:0009816 "defense response to bacterium, incompatible interaction" evidence=…	sp|P50700|OSL3_ARATH Osmotin-like protein OSM34 OS=Arabidopsis thaliana GN=OSM34 PE=2 SV=2	XP_003611130.2 protein P21 [Medicago truncatula] <AFK46418.1 unknown [Medicago truncatula] <AES94088.2 pathogenesis-related thaumatin family protein [Medicago truncatula]	G7KDF3_MEDTR/32-236 G7KDF3.2 PF00314.14;Thaumatin;	3847.GLYMA11G02770.1	CU326391 Medicago truncatula chromosome 5 clone mth2-182c4, COMPLETE SEQUENCE	mtr:MTR_5g010640 pathogenesis-related thaumatin family protein	4.27	33.1	31.32	6.97	472.16	37.8	6.41625	6.50281	0.00926872	0.158774	4.31133	5.70528	2.69235	5.0205	5.22113	3.22201	8.74174	5.1521	76	576	539	144	9630	642
c123264_g2_i1	TAIR|locus:2183304 - symbol:ERF115 "AT5G07310" species:3702 "Arabidopsis thaliana" [GO:0003677 "DNA binding" evidence=IEA;ISS] [GO:0003700 "DNA binding transcription factor activity" evidence=ISS] [GO:0005634 "nucleus" evidence=ISM;IEA;ISS] [GO:0006351 "transcription, DNA-templated" evidence=IEA] [GO:0006355 "regulation of transcription, DNA-templated" evidence=IEA;ISS] [GO:0009873 "ethylene-acti…	sp|Q9LY29|EF115_ARATH Ethylene-responsive transcription factor ERF115 OS=Arabidopsis thaliana GN=ERF115 PE=1 SV=1	GAU14121.1 hypothetical protein TSUD_169460 [Trifolium subterraneum]	.	3847.GLYMA08G28835.1	XM_013592320 Medicago truncatula ethylene response factor mRNA	lang:109354067 ethylene-responsive transcription factor ERF113-like	0.55	1.64	0.56	1.89	2.37	16.48	6.41538	-0.143495	0.00900097	0.15672	0.261677	1.0468	0.19381	0.408915	0.182306	0.548759	0.52956	2.06208	2	6	2	8	10	59
c138358_g1_i1	.	.	.	.	.	FP016155 Medicago truncatula chromosome 5 clone mte1-16i20, COMPLETE SEQUENCE	.	0.03	0.06	0.03	0.27	0.4	0.21	6.37605	-1.14419	0.00685603	0.133871	0.114582	0.648492	0.100157	0.149557	0.0940309	0.710514	0.773644	0.461318	1	2	1	11	16	7
c132592_g1_i1	UNIPROTKB|I1M8K4 - symbol:GLYMA_14G081300 "Patatin" species:3847 "Glycine max" [GO:0004620 "phospholipase activity" evidence=IBA] [GO:0005737 "cytoplasm" evidence=IBA] [GO:0016020 "membrane" evidence=IBA] [GO:0047372 "acylglycerol lipase activity" evidence=IBA] InterPro:IPR002641 InterPro:IPR016035 Pfam:PF01734 PROSITE:PS51635 GO:GO:0005737 GO:GO:0016020 GO:GO:0016042 Proteomes:UP000008827 GO:GO:…	sp|O48723|PLP2_ARATH Patatin-like protein 2 OS=Arabidopsis thaliana GN=PLP2 PE=1 SV=1	XP_003589236.1 patatin-like protein 2 [Medicago truncatula] <AES59487.1 patatin-like phospholipase [Medicago truncatula]	G7I4H0_MEDTR/24-230 G7I4H0.1 PF01734.19;Patatin;	3847.GLYMA14G08910.1	XM_003589188 Medicago truncatula patatin-like phospholipase mRNA	mtr:MTR_1g019940 patatin-like phospholipase	0.07	0.87	0.35	0.06	9.09	0.27	6.36833	1.40377	0.0414195	0.347685	0.683752	1.4567	0.19381	1.17385	0.683592	0.157958	3.75083	0.461318	2	23	9	2	281	7
c131488_g1_i2	.	.	AES96725.1 Clavata3/ESR (CLE) gene family member MtCLE24 [Medicago truncatula]	.	3847.GLYMA02G11955.1	CR955009 Medicago truncatula chromosome 5 clone mth2-38i20, COMPLETE SEQUENCE	mtr:MTR_5g040640 Clavata3/ESR (CLE) gene family member MtCLE24	0.09	0.44	0.27	0.74	1.95	3.24	6.35948	-0.268029	0.00281753	0.0813977	0.237987	1.10658	0.100157	0.348315	0.26549	0.658585	1.1064	1.55475	1	5	3	10	26	36
c140836_g2_i2	UNIPROTKB|I1MII8 - symbol:GLYMA_15G224200 "Uncharacterized protein" species:3847 "Glycine max" [GO:0005886 "plasma membrane" evidence=IBA] [GO:0009705 "plant-type vacuole membrane" evidence=IBA] [GO:0016021 "integral component of membrane" evidence=IBA] [GO:0022821 "potassium ion antiporter activity" evidence=IBA] [GO:0090333 "regulation of stomatal closure" evidence=IBA] InterPro:IPR001958 Inter…	sp|Q8RWN2|ZIF1_ARATH Protein ZINC INDUCED FACILITATOR 1 OS=Arabidopsis thaliana GN=ZIF1 PE=1 SV=2	BAE71198.1 putative transporter-like protein [Trifolium pratense]	A0A072TPR2_MEDTR/39-423 A0A072TPR2.1 PF07690.13;MFS_1;	3847.GLYMA15G35440.1	AB236746 Trifolium pratense RNA for putative transporter-like protein, complete cds, clone: C1408	mtr:MTR_8g042780 zinc induced facilitator-like protein	0.15	1.54	1.32	2.59	12.8	6.38	6.35183	1.62759	0.00211626	0.0686799	0.786606	2.47371	0.19381	1.06508	1.10092	1.72863	3.27024	2.42226	2	20	17	40	195	81
c140336_g1_i9	TAIR|locus:2101806 - symbol:PAT14 "AT3G60800" species:3702 "Arabidopsis thaliana" [GO:0016021 "integral component of membrane" evidence=IEA] [GO:0019706 "protein-cysteine S-palmitoyltransferase activity" evidence=IEA] [GO:0005794 "Golgi apparatus" evidence=IDA] [GO:0010150 "leaf senescence" evidence=IGI;IMP] [GO:0019707 "protein-cysteine S-acyltransferase activity" evidence=IGI;IDA] [GO:2000377 "…	sp|Q8VYP5|ZDH14_ARATH Probable protein S-acyltransferase 14 OS=Arabidopsis thaliana GN=PAT14 PE=2 SV=1	PNY17202.1 putative S-acyltransferase [Trifolium pratense]	.	3847.GLYMA01G34270.1	XM_004506448 PREDICTED: Cicer arietinum probable protein S-acyltransferase 14 (LOC101507625), mRNA	mtr:MTR_4g023760 DHHC-type zinc finger protein	0.06	0.07	0.34	1.45	1.36	0.54	6.33028	-0.514166	0.00492004	0.111473	0.198531	0.962232	0.100157	0.0767158	0.41872	1.32434	1.0457	0.516648	1	1	5	26	24	8
c129199_g2_i3	TAIR|locus:2175438 - symbol:RTM2 "AT5G04890" species:3702 "Arabidopsis thaliana" [GO:0003674 "molecular_function" evidence=ND] [GO:0006952 "defense response" evidence=IEA] [GO:0016021 "integral component of membrane" evidence=IEA] [GO:0009408 "response to heat" evidence=IEP] [GO:0010286 "heat acclimation" evidence=IDA] [GO:0046741 "transport of virus in host, tissue to tissue" evidence=IDA] [GO:0…	sp|D9UBX6|RTM2B_ARATH Inactive protein RESTRICTED TEV MOVEMENT 2 OS=Arabidopsis thaliana GN=RTM2 PE=3 SV=1	XP_004499609.1 PREDICTED: inactive protein RESTRICTED TEV MOVEMENT 2 [Cicer arietinum]	A0A0D3EHR4_BRAOL/24-115 A0A0D3EHR4.1 PF00011.18;HSP20;	3847.GLYMA13G18550.2	XM_004499552 PREDICTED: Cicer arietinum inactive protein RESTRICTED TEV MOVEMENT 2 (LOC101514470), mRNA	cam:101514470 inactive protein RESTRICTED TEV MOVEMENT 2	0.1	0.82	0.1	1.04	1.14	5.12	6.32369	-0.196658	0.00654067	0.130556	0.239055	1.09346	0.100157	0.522976	0.0940309	0.760639	0.656758	1.86298	1	8	1	12	13	49
c110843_g1_i1	UNIPROTKB|K7KM28 - symbol:GLYMA_04G241400 "Uncharacterized protein" species:3847 "Glycine max" [GO:0008643 "carbohydrate transport" evidence=IBA] [GO:0016021 "integral component of membrane" evidence=IBA] [GO:0051119 "sugar transmembrane transporter activity" evidence=IBA] InterPro:IPR004316 InterPro:IPR018180 Pfam:PF03083 GO:GO:0016021 GO:GO:0005886 Proteomes:UP000008827 GO:GO:0051119 GO:GO:0008…	sp|Q8L9J7|SWET1_ARATH Bidirectional sugar transporter SWEET1 OS=Arabidopsis thaliana GN=SWEET1 PE=1 SV=1	XP_013466427.1 bidirectional sugar transporter SWEET1 [Medicago truncatula] <KEH40468.1 bidirectional sugar transporter [Medicago truncatula]	A0A072VGC4_MEDTR/6-95 A0A072VGC4.1 PF03083.13;MtN3_slv;	3847.GLYMA04G42040.2	XM_013610973 Medicago truncatula bidirectional sugar transporter mRNA	mtr:MTR_1g029380 bidirectional sugar transporter	0.28	0.57	0.36	0.3	1.58	7.29	6.2925	0.527424	0.00968742	0.162367	0.435445	1.38238	0.36464	0.522976	0.41872	0.366551	1.1064	2.6742	4	8	5	5	26	100
c144530_g1_i1	TAIR|locus:2195341 - symbol:H3.1 "AT1G09200" species:3702 "Arabidopsis thaliana" [GO:0000786 "nucleosome" evidence=IBA] [GO:0003677 "DNA binding" evidence=ISS] [GO:0005634 "nucleus" evidence=ISM;IBA] [GO:0006334 "nucleosome assembly" evidence=IBA] [GO:0031492 "nucleosomal DNA binding" evidence=IBA] InterPro:IPR000164 InterPro:IPR007125 InterPro:IPR009072 Pfam:PF00125 PRINTS:PR00622 PROSITE:PS0032…	sp|P68429|H32_MEDSA Histone H3.2 OS=Medicago sativa GN=H3-1.1 PE=1 SV=2	KJB71213.1 hypothetical protein B456_011G110600 [Gossypium raimondii]	W5PS91_SHEEP/2-136 W5PS91.1 PF00125.21;Histone;	4533.OB06G13700.1	XM_004489455 PREDICTED: Cicer arietinum histone H3.2 (LOC101499832), mRNA	osa:4335823 histone H3-like centromeric protein CSE4	2.11	0.51	1.45	1.13	25.31	6.81	6.27416	1.78319	0.00699425	0.134659	0.878006	2.25566	1.32751	0.348315	0.958193	0.80908	3.78836	2.16955	21	5	14	13	289	65
c136740_g1_i1	TAIR|locus:2196045 - symbol:AT1G02660 "AT1G02660" species:3702 "Arabidopsis thaliana" [GO:0004806 "triglyceride lipase activity" evidence=ISS] [GO:0005576 "extracellular region" evidence=ISM] [GO:0006629 "lipid metabolic process" evidence=ISS] [GO:0016298 "lipase activity" evidence=IBA] InterPro:IPR002921 Pfam:PF01764 InterPro:IPR029058 TAIR:locus:2196045 GO:GO:0016021 EMBL:CP002684 Proteomes:UP0…	.	AES82170.1 triacylglycerol lipase [Medicago truncatula]	G7KSR9_MEDTR/310-449 G7KSR9.1 PF01764.22;Lipase_3;	3847.GLYMA02G01720.1	XM_003625904 Medicago truncatula triacylglycerol lipase partial mRNA	mtr:MTR_7g109350 triacylglycerol lipase	0.05	0.53	0.24	1.17	0.94	3.54	6.26008	0.474419	0.00366237	0.0943325	0.399211	1.57366	0.100157	0.678757	0.41872	1.42102	1.01437	2.28559	1	11	5	29	23	72
c130708_g1_i1	.	sp|P17772|OSS2_PEA Organ-specific protein S2 OS=Pisum sativum PE=2 SV=1	XP_003599531.1 protein IWS1 homolog isoform X1 [Medicago truncatula] <AES69782.1 specific tissue protein [Medicago truncatula] <CEQ38271.1 specific tissue protein 4 [Medicago truncatula]	G7IZL7_MEDTR/23-127 G7IZL7.1 PF10950.5;DUF2775;	3847.GLYMA11G12650.1	NM_001251126 Glycine max uncharacterized LOC100527571 (LOC100527571), mRNA	mtr:MTR_3g034640 specific tissue protein	0.52	2.07	1.05	1.12	11.91	14.04	6.24941	0.251323	0.0057461	0.121565	0.353641	1.35229	0.19381	0.522976	0.344139	0.366551	1.74437	1.94595	2	8	4	5	53	53
c145867_g1_i1	UNIPROTKB|Q39821 - symbol:Q39821 "Dynamin-related protein 12A" species:3847 "Glycine max" [GO:0005515 "protein binding" evidence=IPI] InterPro:IPR000375 InterPro:IPR001401 InterPro:IPR003130 InterPro:IPR030381 Pfam:PF01031 Pfam:PF02212 PROSITE:PS51718 SMART:SM00053 SMART:SM00302 InterPro:IPR027417 GO:GO:0005525 SUPFAM:SSF52540 GO:GO:0005737 GO:GO:0051301 GO:GO:0000266 GO:GO:0007049 Proteomes:UP00…	sp|Q39828|SDL5A_SOYBN Dynamin-related protein 5A OS=Glycine max PE=2 SV=1	XP_004506319.1 PREDICTED: uncharacterized protein LOC101489771 [Cicer arietinum]	B9RCT9_RICCO/37-213 B9RCT9.1 PF00350.20;Dynamin_N;	3847.GLYMA09G36260.2	XM_004506262 PREDICTED: Cicer arietinum uncharacterized LOC101489771 (LOC101489771), mRNA	cam:101489771 uncharacterized LOC101489771	0.1	0.26	0.15	0.18	1.82	1.73	6.2466	1.30641	0.00249629	0.0755824	0.702317	2.09564	0.517367	0.905992	0.683592	0.80908	2.76759	2.71024	6	16	9	13	131	103
c120557_g1_i1	TAIR|locus:2052966 - symbol:AT2G16050 "AT2G16050" species:3702 "Arabidopsis thaliana" [GO:0003674 "molecular_function" evidence=ND] [GO:0005575 "cellular_component" evidence=ND] [GO:0008150 "biological_process" evidence=ND] InterPro:IPR004146 TAIR:locus:2052966 Proteomes:UP000006548 GO:GO:0005737 EMBL:CP002685 GO:GO:0004791 Pfam:PF03107 RefSeq:NP_179203.2 UniGene:At.52761 ProteinModelPortal:F4IJF…	.	PNX65277.1 cysteine/histidine-rich C1 domain protein [Trifolium pratense]	A0A072UKY2_MEDTR/61-109 A0A072UKY2.1 PF03107.13;C1_2;	3847.GLYMA12G05090.1	XM_004507332 PREDICTED: Cicer arietinum uncharacterized LOC101513960 (LOC101513960), mRNA	mtr:MTR_4g068790 cysteine/histidine-rich C1 domain protein	0.07	0.44	0.29	1.41	2.36	1.86	6.22414	-0.0482224	0.00139266	0.05292	0.284404	1.29193	0.100157	0.408915	0.344139	1.22072	1.42506	1.23002	1	6	4	23	38	25
c124503_g1_i1	UNIPROTKB|I1L5X6 - symbol:GLYMA_09G238100 "Uncharacterized protein" species:3847 "Glycine max" [GO:0003333 "amino acid transmembrane transport" evidence=IBA] [GO:0015171 "amino acid transmembrane transporter activity" evidence=IBA] GO:GO:0016021 EMBL:CM000842 Proteomes:UP000008827 GO:GO:0015171 eggNOG:KOG1303 eggNOG:COG0814 InterPro:IPR013057 Pfam:PF01490 GO:GO:0003333 KO:K15015 OrthoDB:EOG09360G…	sp|F4J1Q9|AVT1I_ARATH Amino acid transporter AVT1I OS=Arabidopsis thaliana GN=AVT1I PE=3 SV=1	XP_003599464.2 amino acid transporter AVT1I [Medicago truncatula] <AES69715.2 transmembrane amino acid transporter family protein [Medicago truncatula]	G7IX44_MEDTR/40-425 G7IX44.2 PF01490.15;Aa_trans;	3847.GLYMA09G37270.1	XM_003599416 Medicago truncatula transmembrane amino acid transporter family protein partial mRNA	mtr:MTR_3g033730 transmembrane amino acid transporter family protein	4.7	5.55	7.9	37.78	50.46	39.44	6.20824	5.90213	4.46646e-09	6.85631e-06	4.0972	6.68909	3.96953	3.78448	4.5376	6.79415	6.80685	6.46626	204	234	330	1901	2502	1624
c135270_g1_i2	.	.	XP_013446553.1 phosphatidylinositol 4-phosphate 5-kinase 8 [Medicago truncatula] <KEH20580.1 phosphatidylinositol-4-phosphate 5-kinase [Medicago truncatula]	.	.	XM_003630079 Medicago truncatula phosphatidylinositol-4-phosphate 5-kinase partial mRNA	mtr:MTR_8g080340 phosphatidylinositol-4-phosphate 5-kinase	0.53	0.32	0.28	1.8	4.08	2.48	6.1972	1.07807	0.000789603	0.0369655	0.618029	2.11362	0.897381	0.467073	0.489635	1.89496	2.49994	1.94595	12	7	6	47	105	53
c136294_g1_i1	TAIR|locus:2122799 - symbol:AT4G10270 "AT4G10270" species:3702 "Arabidopsis thaliana" [GO:0003674 "molecular_function" evidence=ND] [GO:0005634 "nucleus" evidence=ISM] [GO:0009611 "response to wounding" evidence=ISS] TAIR:locus:2122799 Proteomes:UP000006548 EMBL:CP002687 EMBL:AF096373 EMBL:AL049488 EMBL:AL161517 HOGENOM:HOG000238802 InterPro:IPR022251 PANTHER:PTHR33090 Pfam:PF12609 EMBL:AY085799 …	.	XP_004487332.1 PREDICTED: uncharacterized protein LOC101508491 [Cicer arietinum]	I3SBS6_MEDTR/10-88 I3SBS6.1 PF12609.5;DUF3774;	3847.GLYMA06G45240.1	XM_004487275 PREDICTED: Cicer arietinum uncharacterized LOC101508491 (LOC101508491), mRNA	cam:101508491 uncharacterized LOC101508491	7.35	4.38	12.18	29.52	86.73	63.02	6.19707	4.50756	2.36053e-06	0.000775118	2.74615	5.24848	2.88718	1.94109	3.41018	4.64438	5.76661	5.33445	89	52	143	415	1205	731
c132506_g5_i1	.	.	.	.	.	.	.	0.38	0.54	0.81	1.15	10.73	1.04	6.19574	2.21303	0.00351761	0.092771	1.14487	2.55815	0.952014	0.98773	1.49488	1.87234	4.30124	1.50089	13	18	27	46	422	34
c115681_g1_i1	TAIR|locus:2179739 - symbol:WRKY50 "AT5G26170" species:3702 "Arabidopsis thaliana" [GO:0003700 "DNA binding transcription factor activity" evidence=ISS] [GO:0005634 "nucleus" evidence=ISM;IEA] [GO:0006351 "transcription, DNA-templated" evidence=IEA] [GO:0006355 "regulation of transcription, DNA-templated" evidence=IEA;ISS] [GO:0043565 "sequence-specific DNA binding" evidence=IEA] [GO:0009867 "jas…	sp|Q8VWQ5|WRK50_ARATH Probable WRKY transcription factor 50 OS=Arabidopsis thaliana GN=WRKY50 PE=2 SV=1	XP_004498847.1 PREDICTED: probable WRKY transcription factor 50 [Cicer arietinum]	K4CL37_SOLLC/119-176 K4CL37.1 PF03106.12;WRKY;	3847.GLYMA17G34210.2	XM_003588866 Medicago truncatula WRKY family transcription factor mRNA	cam:101491983 probable WRKY transcription factor 50	0.93	1.04	0.67	0.4	19.48	0.39	6.17973	1.20507	0.0296869	0.294625	0.67249	1.39645	0.781486	0.678757	0.557226	0.366551	3.54148	0.281329	10	11	7	5	240	4
c129079_g2_i7	.	.	.	.	.	.	.	0.57	0.72	0.58	0.98	7.02	6.02	6.15409	0.1856	0.00357876	0.0935326	0.352364	1.34959	0.36464	0.348315	0.344139	0.548759	1.8188	1.68121	4	5	4	8	57	41
c127307_g1_i1	.	.	.	.	.	.	.	0.06	1.94	0.06	0.05	12.63	1.09	6.14605	1.24585	0.0635057	0.430073	0.541143	1.51448	0.100157	1.42924	0.0940309	0.0811397	3.5249	0.937407	1	31	1	1	237	17
c143678_g3_i3	TAIR|locus:2827363 - symbol:AT2G20635 species:3702 "Arabidopsis thaliana" [GO:0005634 "nucleus" evidence=ISM] InterPro:IPR000719 InterPro:IPR008271 InterPro:IPR011990 InterPro:IPR015661 Pfam:PF00069 PROSITE:PS00108 PROSITE:PS50011 SMART:SM00220 InterPro:IPR011009 TAIR:locus:2827363 Proteomes:UP000006548 GO:GO:0005524 EMBL:CP002685 GO:GO:0051301 GO:GO:0051754 SUPFAM:SSF56112 GO:GO:0004672 GO:GO:00…	sp|F4IVI0|BUB1_ARATH Mitotic checkpoint serine/threonine-protein kinase BUB1 OS=Arabidopsis thaliana GN=BUB1 PE=1 SV=1	XP_004505559.1 PREDICTED: mitotic checkpoint serine/threonine-protein kinase BUB1 [Cicer arietinum]	K7LUA0_SOYBN/154-456 K7LUA0.1 PF00069.22;Pkinase;	3847.GLYMA12G13255.1	XM_004505502 PREDICTED: Cicer arietinum mitotic checkpoint serine/threonine-protein kinase BUB1 (LOC101503762), mRNA	cam:101503762 mitotic checkpoint serine/threonine-protein kinase BUB1	0.15	0.04	0.11	0.44	0.48	1.35	6.14426	-0.373005	0.00503389	0.113164	0.235615	1.03991	0.36464	0.0767158	0.26549	0.855948	0.735725	1.52807	4	1	3	14	15	35
c118861_g2_i3	UNIPROTKB|I1KJ97 - symbol:GLYMA_07G106800 "Uncharacterized protein" species:3847 "Glycine max" [GO:0005634 "nucleus" evidence=IBA] [GO:0006355 "regulation of transcription, DNA-templated" evidence=IBA] [GO:0044212 "transcription regulatory region DNA binding" evidence=IBA] InterPro:IPR009057 InterPro:IPR001005 Pfam:PF00249 GO:GO:0005634 GO:GO:0006355 Proteomes:UP000008827 GO:GO:0006351 GO:GO:0044…	sp|Q93WJ9|KAN1_ARATH Transcription repressor KAN1 OS=Arabidopsis thaliana GN=KAN1 PE=1 SV=1	XP_013452731.1 probable transcription factor KAN4 [Medicago truncatula] <KEH26759.1 myb-like DNA-binding domain, shaqkyf class protein [Medicago truncatula]	I1KJ97_SOYBN/240-291 I1KJ97.1 PF00249.28;Myb_DNA-binding;	3847.GLYMA07G12070.1	XM_013597277 Medicago truncatula myb-like DNA-binding domain, shaqkyf class protein mRNA	mtr:MTR_6g071625 myb-like DNA-binding domain, shaqkyf class protein	0.42	0.93	0.43	2.24	6.12	4.18	6.12945	0.999031	0.000694148	0.0340702	0.593663	2.03923	0.517367	0.773987	0.489635	1.65103	2.44225	2.0244	6	13	6	37	100	57
c140030_g1_i4	UNIPROTKB|K7M2F0 - symbol:GLYMA_13G283200 "Serine/threonine-protein kinase" species:3847 "Glycine max" [GO:0004674 "protein serine/threonine kinase activity" evidence=IBA] [GO:0005886 "plasma membrane" evidence=IBA] [GO:0006468 "protein phosphorylation" evidence=IBA] [GO:0006952 "defense response" evidence=IBA] [GO:0009506 "plasmodesma" evidence=IBA] InterPro:IPR000719 InterPro:IPR000858 InterPro…	sp|O81832|Y4729_ARATH G-type lectin S-receptor-like serine/threonine-protein kinase At4g27290 OS=Arabidopsis thaliana GN=At4g27290 PE=3 SV=4	XP_020240186.1 G-type lectin S-receptor-like serine/threonine-protein kinase At4g27290 [Cajanus cajan] <KYP41483.1 Putative serine/threonine-protein kinase receptor [Cajanus cajan]	A0A072VB47_MEDTR/206-315 A0A072VB47.1 PF00954.17;S_locus_glycop;	3847.GLYMA13G35921.1	XM_015217700 PREDICTED: Solanum pennellii G-type lectin S-receptor-like serine/threonine-protein kinase At4g27290 (LOC107017497), mRNA	ccaj:109819024 G-type lectin S-receptor-like serine/threonine-protein kinase At4g27290	0.17	0.09	0.22	2.24	0.43	0.4	6.12827	0.90189	0.00757726	0.140092	0.561124	1.6674	0.655462	0.285057	0.742853	3.01044	1.01437	0.977398	8	4	10	122	23	18
c128494_g1_i2	UNIPROTKB|C6SVN6 - symbol:GLYMA_08G096500 "Uncharacterized protein" species:3847 "Glycine max" [GO:0003714 "transcription corepressor activity" evidence=IBA] [GO:0005634 "nucleus" evidence=IBA] [GO:0009611 "response to wounding" evidence=IBA] [GO:0031347 "regulation of defense response" evidence=IBA] [GO:1903507 "negative regulation of nucleic acid-templated transcription" evidence=IBA] [GO:20000…	sp|Q8LBM2|TIF5A_ARATH Protein TIFY 5A OS=Arabidopsis thaliana GN=TIFY5A PE=1 SV=1	GAU44851.1 hypothetical protein TSUD_112250 [Trifolium subterraneum]	M1DYX9_SOLTU/38-180 M1DYX9.1 PF14223.3;Retrotran_gag_2;	3847.GLYMA15G09980.1	.	cam:101504711 protein TIFY 5A-like	0.52	1.76	1.21	2.13	18.7	3.79	6.1224	3.4884	0.000543328	0.0293094	1.98108	3.85918	1.40788	2.36477	2.1706	2.88046	5.43215	3.26492	23	76	52	110	951	160
c144541_g4_i1	.	.	.	.	.	.	.	0.08	0.47	0.24	3	0.74	1.21	6.11861	-0.202227	0.00628803	0.127811	0.258188	1.09217	0.100157	0.408915	0.26549	1.84936	0.573217	0.853937	1	6	3	45	11	15
c139459_g3_i5	TAIR|locus:2040535 - symbol:AT2G36710 "AT2G36710" species:3702 "Arabidopsis thaliana" [GO:0005576 "extracellular region" evidence=ISM;IEA] [GO:0005618 "cell wall" evidence=IEA] [GO:0009505 "plant-type cell wall" evidence=ISS] [GO:0030599 "pectinesterase activity" evidence=IEA;ISS] [GO:0042545 "cell wall modification" evidence=IEA] [GO:0045330 "aspartyl esterase activity" evidence=IEA] [GO:0045490…	sp|Q9ZQA3|PME15_ARATH Probable pectinesterase 15 OS=Arabidopsis thaliana GN=PME15 PE=2 SV=1	XP_004494018.1 PREDICTED: probable pectinesterase 15 [Cicer arietinum]	G7L4X8_MEDTR/98-390 G7L4X8.1 PF01095.16;Pectinesterase;	3847.GLYMA19G37180.1	XM_004493961 PREDICTED: Cicer arietinum probable pectinesterase 15 (LOC101511633), mRNA	cam:101511633 probable pectinesterase 15	0.03	0.16	0.27	0.54	1.27	1.51	6.10868	1.0714	0.00188992	0.0641364	0.592653	2.09589	0.19381	0.576794	1.00736	1.6242	2.2268	2.43668	2	9	15	36	83	82
c118507_g1_i1	TAIR|locus:505006606 - symbol:ANNAT8 "AT5G12380" species:3702 "Arabidopsis thaliana" [GO:0005509 "calcium ion binding" evidence=IEA;ISS] [GO:0005544 "calcium-dependent phospholipid binding" evidence=IEA;ISS] [GO:0005634 "nucleus" evidence=ISM] [GO:0009408 "response to heat" evidence=IEP] [GO:0009409 "response to cold" evidence=IEP] [GO:0009414 "response to water deprivation" evidence=IEP] [GO:000…	sp|P51074|ANX4_FRAAN Annexin-like protein RJ4 OS=Fragaria ananassa PE=2 SV=2	XP_003598648.1 annexin-like protein RJ4 [Medicago truncatula] <ACJ85059.1 unknown [Medicago truncatula] <AES68899.1 annexin D8 [Medicago truncatula] <AFK34011.1 unknown [Medicago truncatula]	I1LLC0_SOYBN/244-309 I1LLC0.2 PF00191.17;Annexin;	3847.GLYMA11G21480.1	XM_003598600 Medicago truncatula annexin D8 mRNA	mtr:MTR_3g018780 annexin D8	5.26	2.33	0.2	3.79	41.53	15.31	6.10699	3.67595	0.00515953	0.11482	1.77407	4.07884	3.1434	1.83466	0.344139	2.64724	5.48024	4.10904	109	47	4	91	984	302
c78914_g1_i1	.	.	.	.	.	CT573502 Medicago truncatula chromosome 5 clone mte1-69f21, COMPLETE SEQUENCE	.	0.43	0.64	0.22	0.18	2.4	7.22	6.09138	-0.763858	0.021719	0.254279	0.168913	0.737027	0.19381	0.218897	0.0940309	0.0811397	0.656758	1.47318	2	3	1	1	13	33
c134285_g1_i1	UNIPROTKB|I1MK13 - symbol:I1MK13 "Uncharacterized protein" species:3847 "Glycine max" [GO:0016020 "membrane" evidence=IBA] [GO:0016709 "oxidoreductase activity, acting on paired donors, with incorporation or reduction of molecular oxygen, NAD(P)H as one donor, and incorporation of one atom of oxygen" evidence=IBA] [GO:0044550 "secondary metabolite biosynthetic process" evidence=IBA] InterPro:IPR0…	sp|Q9SBQ9|F3PH_PETHY Flavonoid 3'-monooxygenase OS=Petunia hybrida GN=CYP75B2 PE=2 SV=1	AAG44132.1 cytochrome P450 [Pisum sativum]	Q2MJ15_MEDTR/37-498 Q2MJ15.1 PF00067.19;p450;	3847.GLYMA07G04470.1	AF218296 Pisum sativum cytochrome P450 mRNA, complete cds	ag:AAG44132 CYP92A6; typhasterol/6-deoxotyphasterol 2alpha-hydroxylase	0.98	2.7	2.63	0.59	36.69	8.71	6.08243	3.24496	0.00602031	0.124541	1.81258	3.16335	1.28558	1.98155	2.1706	0.855948	5.29057	3.34353	20	54	52	14	860	170
c128888_g1_i1	.	.	.	.	.	.	.	0.14	0.19	0.05	0.32	1.58	0.88	6.08197	-0.431168	0.00433708	0.104135	0.22028	0.991617	0.281752	0.285057	0.0940309	0.548759	1.44869	0.977398	3	4	1	8	39	18
c139383_g4_i4	UNIPROTKB|F6HX39 - symbol:VIT_09s0002g05110 "Putative uncharacterized protein" species:29760 "Vitis vinifera" [GO:0005737 "cytoplasm" evidence=IBA] [GO:0017196 "N-terminal peptidyl-methionine acetylation" evidence=IBA] [GO:0004596 "peptide alpha-N-acetyltransferase activity" evidence=IBA] InterPro:IPR001584 InterPro:IPR011990 InterPro:IPR013026 InterPro:IPR019734 InterPro:IPR036397 Pfam:PF00665 P…	sp|P04146|COPIA_DROME Copia protein OS=Drosophila melanogaster GN=GIP PE=1 SV=3	ABD32582.1 Integrase, catalytic region; Zinc finger, CCHC-type; Peptidase aspartic, catalytic [Medicago truncatula]	.	4558.Sb01g025335.1	AP010396 Lotus japonicus genomic DNA, chromosome 3, clone: LjT08O21, TM0241, complete sequence	cam:105851780 uncharacterized LOC105851780	0.03	0.08	0.03	0.3	0.35	0.31	6.0624	-0.974509	0.00503736	0.113164	0.137695	0.738582	0.100157	0.218897	0.0940309	0.80908	0.735725	0.670942	1	3	1	13	15	11
c85186_g1_i1	UNIPROTKB|K7M9J3 - symbol:GLYMA_15G043300 "Uncharacterized protein" species:3847 "Glycine max" [GO:0004568 "chitinase activity" evidence=IBA] [GO:0005576 "extracellular region" evidence=IBA] [GO:0006032 "chitin catabolic process" evidence=IBA] [GO:0008061 "chitin binding" evidence=IBA] InterPro:IPR001223 Pfam:PF00704 InterPro:IPR000677 GO:GO:0005576 GO:GO:0005975 InterPro:IPR017853 SUPFAM:SSF5144…	sp|P39657|RUAP_SOYBN RuBisCO-associated protein OS=Glycine max PE=2 SV=1	XP_004509468.1 PREDICTED: uncharacterized protein LOC101498991 [Cicer arietinum]	G7ZXA1_MEDTR/19-285 G7ZXA1.1 PF00704.25;Glyco_hydro_18;	88036.EFJ20587	XM_004489697 PREDICTED: Cicer arietinum ruBisCO-associated protein-like (LOC101497470), mRNA <gi|828294141|ref|XM_012712794.1| PREDICTED: Cicer arietinum ruBisCO-associated protein-like (LOC101508922), mRNA	cam:101498991 uncharacterized LOC101498991	0.13	5.18	7.01	1.82	76.22	9.72	6.03967	3.74572	0.0205977	0.247888	1.85412	3.50585	0.19381	2.37999	2.98857	1.51162	5.9033	3.10263	2	77	103	32	1327	141
c128554_g1_i1	.	.	.	.	.	XM_004488941 PREDICTED: Cicer arietinum probable leucine-rich repeat receptor-like serine/threonine-protein kinase At3g14840 (LOC101513977), mRNA	.	2.43	6.06	0.41	5.21	28.31	27.75	6.03765	1.7071	0.00375917	0.0958875	0.826457	2.50756	0.897381	1.39968	0.182306	1.45186	3.0329	3.03791	12	30	2	30	162	134
c141537_g2_i2	UNIPROTKB|K7LA24 - symbol:GLYMA_08G314100 "Uncharacterized protein" species:3847 "Glycine max" [GO:0007165 "signal transduction" evidence=IBA] [GO:0016020 "membrane" evidence=IBA] InterPro:IPR002110 SMART:SM00248 GO:GO:0016021 GO:GO:0016020 GO:GO:0007165 Proteomes:UP000008827 eggNOG:KOG0504 eggNOG:COG0666 CDD:cd00204 Gene3D:1.25.40.20 InterPro:IPR020683 InterPro:IPR036770 Pfam:PF12796 SUPFAM:SSF4…	sp|A2CIR5|NPR4_ORYSJ Ankyrin repeat-containing protein NPR4 OS=Oryza sativa subsp. japonica GN=NPR4 PE=2 SV=1	GAU20494.1 hypothetical protein TSUD_130520 [Trifolium subterraneum]	A0A072UW38_MEDTR/226-340 A0A072UW38.1 PF13962.3;PGG;	3847.GLYMA08G42595.1	CU024877 M.truncatula DNA sequence from clone MTH2-26O9 on chromosome 3, complete sequence	gmx:100813041 uncharacterized protein LOC100813041 isoform X1	0.35	0.14	0.28	0.31	0.35	5.26	6.03662	0.555591	0.0187558	0.234619	0.454665	1.28586	0.655462	0.218897	0.489635	0.548759	0.48454	2.82428	8	3	6	8	9	113
c130107_g2_i2	TAIR|locus:2134971 - symbol:AT4G24050 "AT4G24050" species:3702 "Arabidopsis thaliana" [GO:0016491 "oxidoreductase activity" evidence=ISS] [GO:0055114 "oxidation-reduction process" evidence=ISS] Pfam:PF00106 InterPro:IPR002347 TAIR:locus:2134971 Proteomes:UP000006548 EMBL:CP002687 GO:GO:0016491 InterPro:IPR036291 SUPFAM:SSF51735 eggNOG:COG1028 PRINTS:PR00081 EMBL:AC002343 EMBL:AL161560 EMBL:AL1096…	sp|A2RVM0|TIC32_ARATH Short-chain dehydrogenase TIC 32, chloroplastic OS=Arabidopsis thaliana GN=TIC32 PE=2 SV=1	XP_004503573.1 PREDICTED: short-chain dehydrogenase TIC 32, chloroplastic-like isoform X2 [Cicer arietinum]	A0A072TUU0_MEDTR/36-252 A0A072TUU0.1 PF00106.22;adh_short;	3847.GLYMA08G02980.1	XM_004503516 PREDICTED: Cicer arietinum short-chain dehydrogenase TIC 32, chloroplastic-like (LOC101510397), transcript variant X2, mRNA	mtr:MTR_8g099995 NAD(P)-binding rossmann-fold protein	0.07	0.19	0.12	0.16	2.03	0.59	6.01804	-0.182552	0.00854981	0.151813	0.269205	1.04241	0.19381	0.348315	0.26549	0.366551	1.90675	0.853937	2	5	3	5	62	15
c126911_g1_i1	.	.	.	.	.	.	.	0.06	0.06	0.13	0.73	0.69	0.32	6.01098	-1.18277	0.0103706	0.168358	0.119726	0.618853	0.100157	0.0767158	0.182306	0.855948	0.656758	0.343853	1	1	2	14	13	5
c135298_g1_i1	UNIPROTKB|K7KD40 - symbol:K7KD40 "Uncharacterized protein" species:3847 "Glycine max" [GO:0051213 "dioxygenase activity" evidence=IBA] InterPro:IPR005123 Pfam:PF03171 PROSITE:PS51471 GO:GO:0016491 GO:GO:0046872 Proteomes:UP000008827 eggNOG:KOG0143 eggNOG:COG3491 Gene3D:2.60.120.330 InterPro:IPR026992 InterPro:IPR027443 Pfam:PF14226 OrthoDB:EOG09360D9Y OMA:FRQPMEV STRING:3847.GLYMA03G07680.3 Ensem…	sp|Q9FFF6|DIOX5_ARATH Probable 2-oxoglutarate-dependent dioxygenase At5g05600 OS=Arabidopsis thaliana GN=At5g05600 PE=2 SV=1	XP_013449150.1 probable 2-oxoglutarate-dependent dioxygenase At5g05600 [Medicago truncatula] <KEH23177.1 leucoanthocyanidin dioxygenase-like protein [Medicago truncatula]	K7KD41_SOYBN/200-335 K7KD41.1 PF03171.17;2OG-FeII_Oxy;	3847.GLYMA07G18280.1	XM_013593696 Medicago truncatula leucoanthocyanidin dioxygenase-like protein mRNA	mtr:MTR_7g068650 leucoanthocyanidin dioxygenase-like protein	2.29	37.22	14.38	91.21	201.13	42.59	6.00594	6.69531	0.000541771	0.0293059	4.39335	7.22142	2.52224	5.85706	4.80074	7.46847	8.20235	5.99345	66	1043	399	3044	6619	1165
c140161_g1_i1	.	.	.	.	.	.	.	0.03	0.11	0.04	0.15	1.06	0.07	6.00525	-0.97605	0.0179516	0.228658	0.137695	0.621937	0.100157	0.218897	0.0940309	0.366551	1.35175	0.147511	1	3	1	5	35	2
c118325_g1_i1	TAIR|locus:2098287 - symbol:SDR2 "short-chain dehydrogenase/reductase 2" species:3702 "Arabidopsis thaliana" [GO:0005737 "cytoplasm" evidence=ISM] [GO:0016491 "oxidoreductase activity" evidence=IEA;ISS] [GO:0055114 "oxidation-reduction process" evidence=IEA] InterPro:IPR002347 TAIR:locus:2098287 Proteomes:UP000006548 EMBL:CP002686 GO:GO:0016491 InterPro:IPR036291 SUPFAM:SSF51735 Reactome:R-ATH-77…	sp|Q9SCU0|SDR2A_ARATH Short-chain dehydrogenase reductase 2a OS=Arabidopsis thaliana GN=SDR2a PE=3 SV=1	PNX76568.1 short-chain dehydrogenase reductase 2a-like protein [Trifolium pratense]	K7MTQ6_SOYBN/37-290 K7MTQ6.1 PF13561.3;adh_short_C2;	3847.GLYMA18G44060.2	XM_003623445 Medicago truncatula short-chain dehydrogenase/reductase mRNA	mtr:MTR_7g071680 short-chain dehydrogenase/reductase	2.31	1.81	0.53	24.91	0.22	2.12	5.97919	1.50473	0.0401217	0.34176	0.787121	1.61131	1.19788	0.819344	0.344139	3.81505	0.122604	0.896275	18	14	4	226	2	16
c110420_g1_i1	UNIPROTKB|I1MF31 - symbol:GLYMA_15G093900 "Uncharacterized protein" species:3847 "Glycine max" [GO:0009416 "response to light stimulus" evidence=IBA] [GO:0045487 "gibberellin catabolic process" evidence=IBA] [GO:0052634 "C-19 gibberellin 2-beta-dioxygenase activity" evidence=IBA] InterPro:IPR005123 Pfam:PF03171 PROSITE:PS51471 GO:GO:0046872 Proteomes:UP000008827 GO:GO:0009416 eggNOG:KOG0143 eggNO…	sp|Q9XG83|G2OX_PHACN Gibberellin 2-beta-dioxygenase OS=Phaseolus coccineus GN=GA2OX1 PE=2 SV=1	XP_003593922.1 gibberellin 2-beta-dioxygenase [Medicago truncatula] <AES64173.1 plant gibberellin 2-oxidase [Medicago truncatula]	I1M1F8_SOYBN/176-280 I1M1F8.1 PF03171.17;2OG-FeII_Oxy;	3847.GLYMA15G10070.1	XM_003593874 Medicago truncatula plant gibberellin 2-oxidase mRNA	mtr:MTR_2g019370 plant gibberellin 2-oxidase	0.4	0.46	0.36	0.38	5.54	2.97	5.97752	0.955327	0.00473393	0.108843	0.596494	1.78941	0.655462	0.576794	0.557226	0.604717	2.73913	2.0244	8	9	7	9	128	57
c130079_g1_i2	UNIPROTKB|I1MAP6 - symbol:GLYMA_14G167400 "Uncharacterized protein" species:3847 "Glycine max" [GO:0010143 "cutin biosynthetic process" evidence=IBA] [GO:0016020 "membrane" evidence=IBA] [GO:0016311 "dephosphorylation" evidence=IBA] [GO:0016791 "phosphatase activity" evidence=IBA] [GO:0090447 "glycerol-3-phosphate 2-O-acyltransferase activity" evidence=IBA] InterPro:IPR002123 Pfam:PF01553 SMART:S…	sp|Q9FZ22|GPAT2_ARATH Probable glycerol-3-phosphate acyltransferase 2 OS=Arabidopsis thaliana GN=GPAT2 PE=2 SV=1	XP_003614938.2 probable glycerol-3-phosphate acyltransferase 2 [Medicago truncatula] <AES97896.2 glycerol-3-phosphate acyltransferase [Medicago truncatula]	G7K9Z4_MEDTR/278-395 G7K9Z4.2 PF01553.18;Acyltransferase;	3847.GLYMA14G33860.1	XM_003614890 Medicago truncatula glycerol-3-phosphate acyltransferase mRNA	mtr:MTR_5g061520 glycerol-3-phosphate acyltransferase	0.26	0.27	0.27	0.23	2.38	3.38	5.96496	0.959272	0.00481894	0.110254	0.600077	1.79969	0.655462	0.522976	0.621792	0.548759	2.21307	2.63723	8	8	8	8	82	97
c126411_g1_i1	.	.	.	.	.	.	.	0.38	1.48	0.38	2.93	4.56	8.35	5.96027	-0.806975	0.00327702	0.0885289	0.159748	0.80954	0.100157	0.285057	0.0940309	0.604717	0.696781	1.12712	1	4	1	9	14	22
c109655_g1_i1	TAIR|locus:2052981 - symbol:HB1 "hemoglobin 1" species:3702 "Arabidopsis thaliana" [GO:0005737 "cytoplasm" evidence=ISM] [GO:0020037 "heme binding" evidence=IEA] [GO:0046872 "metal ion binding" evidence=IEA] [GO:0005618 "cell wall" evidence=IDA] [GO:0005886 "plasma membrane" evidence=IDA] [GO:0005829 "cytosol" evidence=IDA] [GO:0009506 "plasmodesma" evidence=IDA] [GO:0001666 "response to hypoxia"…	sp|Q9FVL0|HBL1_MEDSA Non-symbiotic hemoglobin 1 OS=Medicago sativa GN=MHB1 PE=2 SV=1	XP_012573209.1 PREDICTED: uncharacterized protein LOC101500782 [Cicer arietinum]	B9HRT1_POPTR/13-122 B9HRT1.1 PF00042.19;Globin;	3694.POPTR_0009s11390.1	XM_013600890 Medicago truncatula Non-symbiotic hemoglobin mRNA	cam:101500782 uncharacterized LOC101500782	0.16	1.9	0.92	1.46	10.59	8.03	5.95674	1.41084	0.00413225	0.100985	0.722479	2.23173	0.19381	1.17385	0.799775	1.14726	2.9359	2.61205	2	23	11	21	150	95
c107686_g1_i1	.	.	XP_003602634.2 uncharacterized protein LOC11430449 isoform X2 [Medicago truncatula]	.	3847.GLYMA06G16040.1	XM_003602586 Medicago truncatula hypothetical protein mRNA	mtr:MTR_3g096450 hypothetical protein	1.92	0.86	1.12	0.31	28.91	0.82	5.95279	2.35345	0.0305139	0.298532	1.22918	1.95468	1.72268	0.819344	1.14553	0.429879	4.66881	0.765339	32	14	18	6	551	13
c126056_g1_i1	UNIPROTKB|P93604 - symbol:LRK10 "Rust resistance kinase Lr10" species:4565 "Triticum aestivum" [GO:0005886 "plasma membrane" evidence=IDA] InterPro:IPR000719 InterPro:IPR008271 InterPro:IPR017441 Pfam:PF00069 PROSITE:PS00107 PROSITE:PS00108 PROSITE:PS50011 SMART:SM00220 InterPro:IPR011009 GO:GO:0016021 GO:GO:0005886 GO:GO:0005524 Proteomes:UP000019116 SUPFAM:SSF56112 GO:GO:0004674 EMBL:U51330 PIR…	sp|P93604|LRK10_WHEAT Rust resistance kinase Lr10 OS=Triticum aestivum GN=LRK10 PE=2 SV=1	XP_013452091.1 rust resistance kinase Lr10 [Medicago truncatula] <KEH26119.1 receptor-like kinase [Medicago truncatula]	A0A072VFM0_MEDTR/257-529 A0A072VFM0.1 PF00069.22;Pkinase;	3847.GLYMA17G32750.2	XM_013596637 Medicago truncatula receptor-like kinase mRNA	mtr:MTR_6g445600 receptor-like kinase	2.01	0.21	0.25	0.44	17.81	1.72	5.94552	2.57893	0.0272981	0.282045	1.11871	2.50764	2.38998	0.408915	0.557226	0.901341	4.78012	1.84148	59	6	7	15	597	48
c68277_g2_i1	TAIR|locus:2121989 - symbol:HB22 "AT4G24660" species:3702 "Arabidopsis thaliana" [GO:0003700 "DNA binding transcription factor activity" evidence=ISS] [GO:0005634 "nucleus" evidence=ISM] [GO:0006351 "transcription, DNA-templated" evidence=IEA] [GO:0006355 "regulation of transcription, DNA-templated" evidence=IEA] [GO:0046872 "metal ion binding" evidence=IEA] [GO:0003677 "DNA binding" evidence=ISS…	sp|Q9SB61|ZHD2_ARATH Zinc-finger homeodomain protein 2 OS=Arabidopsis thaliana GN=ZHD1 PE=1 SV=1	XP_003615230.1 zinc-finger homeodomain protein 2 [Medicago truncatula] <AES98188.1 homeobox domain, ZF-HD class protein [Medicago truncatula]	K7K9W2_SOYBN/50-104 K7K9W2.1 PF04770.9;ZF-HD_dimer;	3847.GLYMA14G35770.1	CU928860 Medicago truncatula chromosome 5 clone mth4-58a13, COMPLETE SEQUENCE	mtr:MTR_5g065440 homeobox domain, ZF-HD class protein	1.57	2.72	3.07	4.32	25.34	22.35	5.93755	2.79104	0.000281707	0.0208708	1.54386	3.44372	1.28558	1.51445	1.83157	2.23346	4.12544	3.97225	20	34	38	64	371	273
c136092_g1_i1	.	.	.	.	.	.	.	0.09	1.42	1.15	5.55	9.43	2.04	5.92857	1.08953	0.00517506	0.115014	0.606004	2.01	0.100157	0.863318	0.854537	2.31958	2.61929	1.09112	1	15	12	69	116	21
c85244_g1_i1	TAIR|locus:2173063 - symbol:AT5G52020 "AT5G52020" species:3702 "Arabidopsis thaliana" [GO:0003677 "DNA binding" evidence=ISS] [GO:0005634 "nucleus" evidence=ISM;IEA] [GO:0006351 "transcription, DNA-templated" evidence=IEA] [GO:0006355 "regulation of transcription, DNA-templated" evidence=IEA] [GO:0009873 "ethylene-activated signaling pathway" evidence=IEA] [GO:0045893 "positive regulation of tran…	sp|Q9FJ90|ERF25_ARATH Ethylene-responsive transcription factor ERF025 OS=Arabidopsis thaliana GN=ERF025 PE=2 SV=1	GAU15477.1 hypothetical protein TSUD_45140 [Trifolium subterraneum]	.	3847.GLYMA20G29440.1	XM_003592269 Medicago truncatula ethylene-responsive transcription factor ERF026 mRNA	cam:101511542 ethylene-responsive transcription factor ERF027-like	0.32	0.33	0.33	2.39	2.32	1.89	5.91909	-0.3066	0.00154042	0.0562906	0.25538	1.11271	0.281752	0.218897	0.26549	1.32434	1.07637	0.937407	3	3	3	26	25	17
c128101_g1_i1	UNIPROTKB|I1KGW7 - symbol:GLYMA_07G026600 "Pectinesterase" species:3847 "Glycine max" [GO:0030599 "pectinesterase activity" evidence=IBA] [GO:0046910 "pectinesterase inhibitor activity" evidence=IBA] [GO:0071944 "cell periphery" evidence=IBA] InterPro:IPR000070 InterPro:IPR006501 Pfam:PF01095 Pfam:PF04043 SMART:SM00856 UniPathway:UPA00545 GO:GO:0016021 GO:GO:0005618 GO:GO:0005576 Proteomes:UP0000…	sp|Q3E8Z8|PME28_ARATH Putative pectinesterase/pectinesterase inhibitor 28 OS=Arabidopsis thaliana GN=PME28 PE=2 SV=1	AGT17860.1 pollen-specific pectin methylesterase [Pisum sativum]	I1KGU6_SOYBN/255-554 I1KGU6.1 PF01095.16;Pectinesterase;	3847.GLYMA07G03010.1	XM_004495634 PREDICTED: Cicer arietinum pectinesterase-like (LOC101492300), mRNA	cam:101492300 pectinesterase-like	0.1	0.07	0.03	0.33	0.39	0.67	5.9113	-0.770982	0.00391847	0.0981356	0.175113	0.837207	0.281752	0.149557	0.0940309	0.760639	0.696781	1.0542	3	2	1	12	14	20
c104256_g1_i1	TAIR|locus:2083243 - symbol:BIC1 "AT3G52740" species:3702 "Arabidopsis thaliana" [GO:0003674 "molecular_function" evidence=ND] [GO:0005634 "nucleus" evidence=ISM;IEA] [GO:0080167 "response to karrikin" evidence=IEP] TAIR:locus:2083243 Proteomes:UP000006548 GO:GO:0005634 EMBL:CP002686 GO:GO:0080167 EMBL:AL353912 EMBL:AY052695 EMBL:AF446877 PIR:T49027 RefSeq:NP_566972.1 UniGene:At.26486 SMR:Q9LXJ1 …	sp|Q9LXJ1|BIC1_ARATH Protein BIC1 OS=Arabidopsis thaliana GN=BIC1 PE=1 SV=1	KEH42025.1 hypothetical protein MTR_1g059990 [Medicago truncatula]	.	3847.GLYMA13G22080.1	XM_004493996 PREDICTED: Cicer arietinum uncharacterized LOC101497497 (LOC101497497), mRNA	mtr:MTR_1g059990 hypothetical protein	3.42	4.36	0.11	3.98	20.03	30.91	5.89706	2.39055	0.00688136	0.133959	1.14369	3.03189	1.69091	1.64615	0.0940309	1.77814	3.36021	3.95733	31	39	1	42	209	270
c139581_g1_i2	TAIR|locus:2160125 - symbol:SGP1 "AT5G54840" species:3702 "Arabidopsis thaliana" [GO:0003924 "GTPase activity" evidence=IEA] [GO:0005525 "GTP binding" evidence=IEA;ISS] [GO:0005634 "nucleus" evidence=ISM] [GO:0005515 "protein binding" evidence=IPI] InterPro:IPR001806 InterPro:IPR005225 Pfam:PF00071 InterPro:IPR027417 TAIR:locus:2160125 GO:GO:0005525 SUPFAM:SSF52540 TIGRFAMs:TIGR00231 Proteomes:UP…	sp|P87027|SPG1_SCHPO Septum-promoting GTP-binding protein 1 OS=Schizosaccharomyces pombe (strain 972 / ATCC 24843) GN=spg1 PE=1 SV=1	XP_003617481.1 septum-promoting GTP-binding protein 1 [Medicago truncatula] <AET00440.1 Ras-related small GTP-binding family protein [Medicago truncatula]	G7K3G2_MEDTR/106-271 G7K3G2.1 PF00071.19;Ras;	3847.GLYMA14G02890.1	XM_003617433 Medicago truncatula Ras-related small GTP-binding family protein mRNA	mtr:MTR_5g092060 Ras-related small GTP-binding family protein	0.9	1.05	1.36	0.63	18.68	4.6	5.87001	2.58391	0.00460705	0.107694	1.42267	2.79436	1.36826	1.24206	1.65771	1.02953	4.59661	2.75695	22	25	32	18	523	107
c145386_g3_i1	.	.	XP_024630702.1 uncharacterized protein LOC112418543 [Medicago truncatula]	U5CUI2_AMBTC/99-193 U5CUI2.1 PF03732.14;Retrotrans_gag;	39947.LOC_Os06g35600.1	.	aof:109838502 uncharacterized protein LOC109838502	0.05	0.16	0.1	1.42	0.19	0.1	5.86869	0.566141	0.0161965	0.215819	0.466688	1.30774	0.281752	0.628676	0.489635	2.82265	0.696781	0.403781	3	10	6	105	14	6
c112150_g2_i3	TAIR|locus:2005522 - symbol:AGL20 "AT2G45660" species:3702 "Arabidopsis thaliana" [GO:0000977 "RNA polymerase II regulatory region sequence-specific DNA binding" evidence=IEA;IBA] [GO:0003700 "DNA binding transcription factor activity" evidence=IEA;ISS;TAS] [GO:0005634 "nucleus" evidence=ISM;IEA;IDA] [GO:0006351 "transcription, DNA-templated" evidence=IEA] [GO:0030154 "cell differentiation" evide…	sp|O64645|SOC1_ARATH MADS-box protein SOC1 OS=Arabidopsis thaliana GN=SOC1 PE=1 SV=1	AAX47171.2 SUPPRESSOR OF OVEREXPRESSION OF CONSTANS 1 a [Pisum sativum]	G7L1F6_MEDTR/81-172 G7L1F6.1 PF01486.14;K-box;	3847.GLYMA09G40230.3	AY830920 Pisum sativum SUPPRESSOR OF OVEREXPRESSION OF CONSTANS 1 a (SOC1a) mRNA, complete cds	mtr:MTR_7g075870 MADS-box transcription factor	7.28	5.55	0.62	27.91	32.58	29.63	5.8679	4.53767	0.000183932	0.0162841	2.55974	5.33362	3.73262	2.98842	0.958193	5.49085	5.31489	5.19513	171	127	14	760	875	662
c113022_g1_i1	TAIR|locus:2128151 - symbol:AT4G31330 "AT4G31330" species:3702 "Arabidopsis thaliana" [GO:0003674 "molecular_function" evidence=ND] [GO:0005739 "mitochondrion" evidence=ISM] [GO:0008150 "biological_process" evidence=ND] [GO:0016021 "integral component of membrane" evidence=IEA] TAIR:locus:2128151 GO:GO:0016021 Proteomes:UP000006548 EMBL:CP002687 OMA:SVRNVIM InterPro:IPR006747 Pfam:PF04654 EMBL:AF…	.	XP_013468822.1 uncharacterized protein LOC25484523 [Medicago truncatula] <KEH42859.1 plant/F12B17-70 protein [Medicago truncatula]	A0A072VLL2_MEDTR/11-219 A0A072VLL2.1 PF04654.9;DUF599;	3847.GLYMA10G31870.1	XM_013613368 Medicago truncatula plant/F12B17-70 protein partial mRNA	mtr:MTR_1g077210 plant/F12B17-70 protein	0.52	0.09	0.09	2.98	1.05	0.54	5.8553	-0.41131	0.0174489	0.22491	0.229371	0.943065	0.517367	0.0767158	0.0940309	1.72863	0.696781	0.403781	6	1	1	40	14	6
c124349_g1_i5	UNIPROTKB|C6T8C1 - symbol:GLYMA_19G046000 "Uncharacterized protein" species:3847 "Glycine max" [GO:0004144 "diacylglycerol O-acyltransferase activity" evidence=IBA] [GO:0005886 "plasma membrane" evidence=IBA] [GO:0019432 "triglyceride biosynthetic process" evidence=IBA] [GO:0047196 "long-chain-alcohol O-fatty-acyltransferase activity" evidence=IBA] InterPro:IPR004255 InterPro:IPR009721 Pfam:PF030…	sp|Q93ZR6|WSD1_ARATH O-acyltransferase WSD1 OS=Arabidopsis thaliana GN=WSD1 PE=2 SV=1	XP_013443285.1 O-acyltransferase WSD1 isoform X1 [Medicago truncatula] <KEH17310.1 O-acyltransferase WSD1-like protein [Medicago truncatula]	A0A072TUT6_MEDTR/69-262 A0A072TUT6.1 PF03007.13;WES_acyltransf;	3847.GLYMA19G06160.1	XM_013587831 Medicago truncatula O-acyltransferase WSD1-like protein partial mRNA	mtr:MTR_0024s0170 O-acyltransferase WSD1-like protein	3.13	0.14	0.11	15.98	0.22	6.3	5.84965	2.98123	0.050282	0.383347	1.14591	2.90256	2.88718	0.285057	0.26549	4.97411	0.390054	3.34353	89	4	3	526	7	170
c136137_g1_i2	TAIR|locus:504956328 - symbol:AT1G48405 "AT1G48405" species:3702 "Arabidopsis thaliana" [GO:0003779 "actin binding" evidence=IEA] [GO:0005737 "cytoplasm" evidence=IEA] [GO:0005739 "mitochondrion" evidence=ISM] InterPro:IPR011684 Pfam:PF07765 PROSITE:PS51774 TAIR:locus:504956328 EMBL:CP002684 Proteomes:UP000006548 GO:GO:0005737 GO:GO:0003779 EMBL:AC007932 EMBL:AC020889 EMBL:AY649293 EMBL:AY600524 …	sp|Q9SX73|KIP1L_ARATH Kinase-interacting family protein OS=Arabidopsis thaliana GN=At1g48405 PE=2 SV=1	XP_013452832.1 kinase-interacting family protein isoform X1 [Medicago truncatula] <KEH26860.1 kinase interacting (KIP1-like) family protein [Medicago truncatula]	A0A072UM28_MEDTR/30-104 A0A072UM28.1 PF07765.9;KIP1;	3847.GLYMA16G34210.3	XM_013597378 Medicago truncatula kinase interacting (KIP1-like) family protein partial mRNA	mtr:MTR_6g081040 kinase interacting (KIP1-like) family protein	0.74	0.42	0.12	0.73	5.56	2.99	5.84245	1.43002	0.00481316	0.11023	0.743276	2.23095	1.28558	0.678757	0.26549	1.22072	3.10903	2.36311	20	11	3	23	172	77
c126570_g1_i1	TAIR|locus:2121189 - symbol:AT4G38660 "AT4G38660" species:3702 "Arabidopsis thaliana" [GO:0003674 "molecular_function" evidence=ND] [GO:0005576 "extracellular region" evidence=ISM] [GO:0051707 "response to other organism" evidence=ISS] [GO:0031225 "anchored component of membrane" evidence=TAS] TAIR:locus:2121189 Pfam:PF00314 Proteomes:UP000006548 EMBL:CP002687 GO:GO:0031225 InterPro:IPR037176 SUP…	sp|A0A1P8B554|THLP1_ARATH Thaumatin-like protein 1 OS=Arabidopsis thaliana GN=TLP1 PE=2 SV=1	KEH20376.1 pathogenesis-related thaumatin family protein [Medicago truncatula]	A0A072TTA3_MEDTR/37-244 A0A072TTA3.1 PF00314.14;Thaumatin;	3847.GLYMA02G05320.1	XM_013590895 Medicago truncatula pathogenesis-related thaumatin family protein mRNA	mtr:MTR_8g075510 pathogenesis-related thaumatin family protein	0.67	0.34	0.34	1.73	4.81	3.12	5.84077	-0.439946	0.00263456	0.0776512	0.232168	1.01292	0.36464	0.149557	0.182306	0.760639	1.30072	0.977398	4	2	2	12	33	18
c141684_g1_i1	.	.	.	.	.	.	.	0.05	0.16	0.28	0.64	1.91	0.84	5.8407	-0.325203	0.003566	0.0933083	0.245925	1.06824	0.100157	0.218897	0.41872	0.855948	1.49483	0.853937	1	3	5	14	41	15
c115961_g1_i1	TAIR|locus:2152691 - symbol:AT5G42570 "AT5G42570" species:3702 "Arabidopsis thaliana" [GO:0003674 "molecular_function" evidence=ND] [GO:0006886 "intracellular protein transport" evidence=IEA] [GO:0009507 "chloroplast" evidence=ISM] [GO:0016021 "integral component of membrane" evidence=IEA] [GO:0005783 "endoplasmic reticulum" evidence=IDA] [GO:0005774 "vacuolar membrane" evidence=IDA] [GO:0009506 …	.	XP_024639599.1 uncharacterized protein LOC112421847 [Medicago truncatula]	A0A022QKF9_ERYGU/1-207 A0A022QKF9.1 PF05529.9;Bap31;	3847.GLYMA02G46210.2	XM_004491356 PREDICTED: Cicer arietinum uncharacterized LOC101509893 (LOC101509893), mRNA	cam:101509893 uncharacterized LOC101509893	0.94	0.42	0.11	0.72	0.73	9.45	5.83937	0.255341	0.0228315	0.259631	0.366313	1.1645	0.71985	0.285057	0.0940309	0.548759	0.438071	2.50667	9	4	1	8	8	87
c132300_g1_i2	UNIPROTKB|I1MIR6 - symbol:I1MIR6 "DNA-directed RNA polymerase subunit" species:3847 "Glycine max" [GO:0005666 "DNA-directed RNA polymerase III complex" evidence=IBA] [GO:0001056 "RNA polymerase III activity" evidence=IBA] InterPro:IPR000722 InterPro:IPR006592 InterPro:IPR007066 InterPro:IPR007080 InterPro:IPR007081 Pfam:PF00623 Pfam:PF04983 Pfam:PF04997 Pfam:PF04998 SMART:SM00663 GO:GO:0003677 Pr…	sp|Q5D869|NRPE1_ARATH DNA-directed RNA polymerase V subunit 1 OS=Arabidopsis thaliana GN=NRPE1 PE=1 SV=1	GAU48263.1 hypothetical protein TSUD_405090 [Trifolium subterraneum]	G7LG09_MEDTR/778-1192 G7LG09.2 PF04998.14;RNA_pol_Rpb1_5;	3847.GLYMA15G37710.1	XM_003627790 Medicago truncatula DNA-directed RNA polymerase partial mRNA	mtr:MTR_8g038990 DNA-directed RNA polymerase	0.15	0.98	0.08	5.33	0.84	0.23	5.82685	0.2687	0.0315126	0.303176	0.353943	1.14118	0.19381	0.773987	0.0940309	2.55082	0.656758	0.215971	2	13	1	84	13	3
c117904_g1_i1	UNIPROTKB|I1LE54 - symbol:GLYMA_10G248800 "Uncharacterized protein" species:3847 "Glycine max" [GO:0005737 "cytoplasm" evidence=IBA] [GO:0006596 "polyamine biosynthetic process" evidence=IBA] [GO:0010487 "thermospermine synthase activity" evidence=IBA] HAMAP:MF_00198 InterPro:IPR001045 InterPro:IPR029063 GO:GO:0016740 SUPFAM:SSF53335 Proteomes:UP000008827 eggNOG:KOG1562 eggNOG:COG0421 KO:K18787 O…	sp|Q9S7X6|ACL5_ARATH Thermospermine synthase ACAULIS5 OS=Arabidopsis thaliana GN=ACL5 PE=1 SV=1	PNY13088.1 thermospermine synthase ACAULIS5-like protein [Trifolium pratense] <PNY17258.1 thermospermine synthase ACAULIS5-like protein [Trifolium pratense]	G7K2D1_MEDTR/26-269 G7K2D1.1 PF01564.14;Spermine_synth;	3847.GLYMA10G39440.1	XM_003610659 Medicago truncatula thermospermine synthase ACAULIS protein mRNA	mtr:MTR_5g006140 thermospermine synthase ACAULIS protein	4.79	2.18	1.85	9.75	11.4	41.87	5.82545	3.78461	0.00018148	0.0162841	2.19727	4.35473	3.02097	1.76682	1.80401	3.86173	3.69757	5.50489	99	44	37	234	270	825
c128923_g1_i1	UNIPROTKB|C6SXG3 - symbol:GLYMA_13G286600 "Uncharacterized protein" species:3847 "Glycine max" [GO:0000103 "sulfate assimilation" evidence=IBA] [GO:0005829 "cytosol" evidence=IBA] [GO:0005886 "plasma membrane" evidence=IBA] [GO:0006457 "protein folding" evidence=IBA] [GO:0015035 "protein disulfide oxidoreductase activity" evidence=IBA] [GO:0016671 "oxidoreductase activity, acting on a sulfur grou…	sp|Q8LDI5|CXXS1_ARATH Thioredoxin-like protein CXXS1 OS=Arabidopsis thaliana GN=CXXS1 PE=2 SV=2	XP_003596610.1 thioredoxin-like protein CXXS1 isoform X2 [Medicago truncatula] <AES66861.1 thioredoxin [Medicago truncatula]	C6SXG3_SOYBN/5-115 C6SXG3.1 PF00085.17;Thioredoxin;	3847.GLYMA13G36250.1	XM_003596562 Medicago truncatula thioredoxin mRNA	gmx:100499858 uncharacterized protein LOC100499858	1.07	1.58	1.1	12.04	2.96	7.99	5.8171	1.52438	0.00170673	0.0603198	0.848788	2.32225	0.840597	0.905992	0.799775	3.22201	1.35175	2.39299	11	16	11	144	35	79
c114892_g1_i1	.	.	AAB97098.1 hydroxyproline rich glycoprotein PsHRGP1, partial [Pisum sativum]	.	.	XM_004496432 PREDICTED: Cicer arietinum extensin-3-like (LOC101500209), transcript variant X1, mRNA	.	21.01	20.33	22.26	12.34	161.77	279.01	5.80377	4.88017	0.000509048	0.0281231	3.25426	4.97727	3.40073	2.99831	3.36374	2.64724	5.74052	6.54405	133	128	138	91	1183	1715
c120215_g1_i1	TAIR|locus:2161198 - symbol:OFP3 "AT5G58360" species:3702 "Arabidopsis thaliana" [GO:0003677 "DNA binding" evidence=IEA] [GO:0005634 "nucleus" evidence=ISM;IEA] [GO:0006351 "transcription, DNA-templated" evidence=IEA] [GO:0045892 "negative regulation of transcription, DNA-templated" evidence=IDA] InterPro:IPR025830 Pfam:PF13724 TAIR:locus:2161198 Proteomes:UP000006548 GO:GO:0005634 EMBL:CP002688 …	sp|Q9LVL4|OFP3_ARATH Transcription repressor OFP3 OS=Arabidopsis thaliana GN=OFP3 PE=1 SV=1	XP_003616018.1 transcription repressor OFP3 [Medicago truncatula] <AES98976.1 ovate transcriptional repressor [Medicago truncatula]	G7K0S1_MEDTR/288-345 G7K0S1.1 PF04844.10;Ovate;	3847.GLYMA02G40190.1	XM_003615970 Medicago truncatula ovate transcriptional repressor mRNA	mtr:MTR_5g075210 ovate transcriptional repressor	0.12	0.19	0.06	0.11	0.43	2.17	5.80376	-0.81491	0.0241707	0.268625	0.168913	0.698972	0.19381	0.218897	0.0940309	0.157958	0.438071	1.50089	2	3	1	2	8	34
c131293_g1_i1	UNIPROTKB|I1K4G5 - symbol:I1K4G5 "Uncharacterized protein" species:3847 "Glycine max" [GO:0043161 "proteasome-mediated ubiquitin-dependent protein catabolic process" evidence=IBA] [GO:0061630 "ubiquitin protein ligase activity" evidence=IBA] InterPro:IPR001841 Pfam:PF13639 InterPro:IPR013083 GO:GO:0016021 GO:GO:0043161 Proteomes:UP000008827 Gene3D:3.30.40.10 eggNOG:KOG0800 eggNOG:ENOG41121N2 GO:G…	sp|Q8LFY8|ATL54_ARATH RING-H2 finger protein ATL54 OS=Arabidopsis thaliana GN=ATL54 PE=2 SV=2	XP_013446753.2 E3 ubiquitin-protein ligase RING1 [Medicago truncatula]	B9IPY8_POPTR/136-180 B9IPY8.2 PF13639.3;zf-RING_2;	3847.GLYMA05G30920.1	XM_022884414 PREDICTED: Durio zibethinus RING-H2 finger protein ATL52-like (LOC111292168), mRNA	mtr:MTR_8g089880 zinc finger, C3HC4 type (RING finger) protein	0.12	0.67	0.19	0.36	5.06	1.13	5.80299	0.3164	0.0127285	0.189618	0.379352	1.29148	0.19381	0.678757	0.26549	0.490543	2.40649	0.977398	2	11	3	7	97	18
c84103_g1_i1	TAIR|locus:2028045 - symbol:AT1G23220 "AT1G23220" species:3702 "Arabidopsis thaliana" [GO:0003777 "microtubule motor activity" evidence=ISS] [GO:0005737 "cytoplasm" evidence=ISM] [GO:0005875 "microtubule associated complex" evidence=ISS] [GO:0007017 "microtubule-based process" evidence=ISS] [GO:0060271 "cilium assembly" evidence=IBA] InterPro:IPR001372 InterPro:IPR037177 Pfam:PF01221 SMART:SM0137…	sp|Q24117|DYL1_DROME Dynein light chain 1, cytoplasmic OS=Drosophila melanogaster GN=ctp PE=1 SV=1	PNX72978.1 dynein light chain flagellar LC6 outer arm-like protein [Trifolium pratense]	I3S6W8_MEDTR/52-139 I3S6W8.1 PF01221.15;Dynein_light;	3847.GLYMA05G34910.1	XM_013611081 Medicago truncatula dynein light chain type 1 family protein mRNA	cam:101491876 dynein light chain 2, cytoplasmic	0.1	0.1	0.3	0.58	0.83	2.1	5.80052	-0.983255	0.00904577	0.157061	0.147454	0.703742	0.100157	0.0767158	0.26549	0.490543	0.52956	1.09112	1	1	3	7	10	21
c138418_g2_i3	.	.	.	.	.	AC126785 Medicago truncatula clone mth2-9i24, complete sequence	mtr:MTR_1g098490 hypothetical protein	0.05	0.3	0.1	0.93	1.29	0.67	5.78732	-0.382709	0.00342284	0.0910766	0.23046	1.0568	0.100157	0.408915	0.182306	1.18445	1.22062	0.765339	1	6	2	22	30	13
c145858_g1_i7	.	.	.	.	.	.	.	0.09	0.17	0.17	0.28	1.83	0.86	5.77952	0.526619	0.0032159	0.087384	0.46298	1.56782	0.36464	0.467073	0.557226	0.855948	2.31944	1.52807	4	7	7	14	90	35
c136692_g4_i2	UNIPROTKB|I1NF12 - symbol:GLYMA_20G099200 "Uncharacterized protein" species:3847 "Glycine max" [GO:0004591 "oxoglutarate dehydrogenase (succinyl-transferring) activity" evidence=IBA] [GO:0005739 "mitochondrion" evidence=IBA] [GO:0006099 "tricarboxylic acid cycle" evidence=IBA] [GO:0045252 "oxoglutarate dehydrogenase complex" evidence=IBA] [GO:0005829 "cytosol" evidence=IBA] InterPro:IPR001017 Int…	sp|Q54JE4|ODO1_DICDI 2-oxoglutarate dehydrogenase, mitochondrial OS=Dictyostelium discoideum GN=ogdh PE=3 SV=1	GAU12177.1 hypothetical protein TSUD_01430, partial [Trifolium subterraneum]	A0A072W2L0_MEDTR/636-852 A0A072W2L0.1 PF02779.21;Transket_pyr;	3847.GLYMA20G23200.1	XM_013614983 Medicago truncatula E1 subunit-like 2-oxoglutarate dehydrogenase mRNA	mtr:MTR_1g115340 E1 subunit-like 2-oxoglutarate dehydrogenase	0.32	0.32	0.49	1.29	0.48	6.01	5.77167	0.216805	0.0105397	0.17005	0.379777	1.25378	0.36464	0.285057	0.489635	1.06985	0.390054	2.30143	4	4	6	19	7	73
c80280_g1_i1	.	.	.	.	.	.	.	0.13	0.13	0.13	0.45	1.36	1.08	5.75839	-1.4974	0.0201447	0.244357	0.0903012	0.477518	0.100157	0.0767158	0.0940309	0.300315	0.615592	0.516648	1	1	1	4	12	8
c126895_g1_i3	UNIPROTKB|I1K8I7 - symbol:GLYMA_06G058300 "Uncharacterized protein" species:3847 "Glycine max" [GO:0000784 "nuclear chromosome, telomeric region" evidence=IBA] [GO:0003684 "damaged DNA binding" evidence=IBA] [GO:0006303 "double-strand break repair via nonhomologous end joining" evidence=IBA] [GO:0031848 "protection from non-homologous end joining at telomere" evidence=IBA] [GO:0035312 "5'-3' exod…	sp|Q38961|SNM1_ARATH DNA cross-link repair protein SNM1 OS=Arabidopsis thaliana GN=SNM1 PE=2 SV=1	XP_004501410.1 PREDICTED: DNA cross-link repair protein SNM1 isoform X2 [Cicer arietinum]	I1K8I7_SOYBN/370-513 I1K8I7.2 PF12706.4;Lactamase_B_2;	3847.GLYMA06G06090.1	XM_004501353 PREDICTED: Cicer arietinum DNA cross-link repair protein SNM1 (LOC101494492), transcript variant X2, mRNA	cam:101494492 DNA cross-link repair protein SNM1	0.07	0.23	0.05	0.13	0.52	1.76	5.74222	0.142808	0.0112619	0.177047	0.346951	1.22642	0.281752	0.576794	0.182306	0.429879	1.0457	2.20367	3	9	2	6	24	67
c145197_g2_i1	UNIPROTKB|Q8HCM9 - symbol:ccmFc "Cytochrome c biogenesis Fc" species:39947 "Oryza sativa Japonica Group" [GO:0005739 "mitochondrion" evidence=IC] GO:GO:0016021 GO:GO:0005739 Proteomes:UP000059680 EMBL:BA000029 InterPro:IPR032523 Pfam:PF16327 eggNOG:ENOG410IFRQ eggNOG:ENOG410YDS3 RefSeq:YP_002000589.1 GeneID:6450169 KEGG:osa:6450169 InParanoid:Q8HCM9 Uniprot:Q8HCM9	sp|P93286|CCMFC_ARATH Cytochrome c biogenesis CcmF C-terminal-like mitochondrial protein OS=Arabidopsis thaliana GN=CCMFC PE=1 SV=2	KEH16865.1 cytochrome C biogenesis protein CcmFC protein [Medicago truncatula]	.	3702.ATMG00180.1	KT971339 Medicago truncatula mitochondrion, complete genome	mtr:MTR_0024s0140 cytochrome C biogenesis ccmF protein	0.14	0.33	0.04	0.28	1.84	1.31	5.73729	0.153369	0.00639907	0.129167	0.345155	1.32914	0.36464	0.576794	0.0940309	0.604717	1.85463	1.52807	4	9	1	9	59	35
c126800_g1_i2	.	.	.	.	.	.	.	0.14	0.07	0.07	0.41	0.78	0.79	5.72655	-1.22192	0.00916969	0.158011	0.121519	0.606081	0.19381	0.0767158	0.0940309	0.490543	0.656758	0.670942	2	1	1	7	13	11
c141642_g1_i1	.	.	GAU11480.1 hypothetical protein TSUD_344700 [Trifolium subterraneum]	G7J731_MEDTR/99-185 G7J731.1 PF03101.12;FAR1;	3847.GLYMA02G00300.1	.	vra:106780204 uncharacterized protein LOC106780204	0.32	0.87	1.49	12.92	1.39	0.33	5.71286	1.86007	0.0250828	0.273518	0.972745	1.91277	0.517367	0.905992	1.49488	4.11392	1.22062	0.403781	6	16	27	282	30	6
c138350_g1_i2	TAIR|locus:2121387 - symbol:NAC073 "NAC domain containing protein 73" species:3702 "Arabidopsis thaliana" [GO:0005634 "nucleus" evidence=ISM;IDA] [GO:0006351 "transcription, DNA-templated" evidence=IEA] [GO:0007275 "multicellular organism development" evidence=ISS] [GO:0003700 "DNA binding transcription factor activity" evidence=ISS] [GO:0045893 "positive regulation of transcription, DNA-template…	sp|O49459|NAC73_ARATH NAC domain-containing protein 73 OS=Arabidopsis thaliana GN=NAC073 PE=2 SV=1	XP_013456941.1 NAC domain-containing protein 10 [Medicago truncatula] <KEH30972.1 NAC transcription factor-like protein [Medicago truncatula]	G7LJA4_MEDTR/69-208 G7LJA4.1 PF02365.12;NAM;	3847.GLYMA07G32250.1	XM_013601487 Medicago truncatula NAC transcription factor-like protein mRNA	mtr:MTR_4g088245 NAC transcription factor-like protein	0.28	0.29	0.17	0.62	1.44	2.99	5.71194	0.519292	0.00262267	0.0776512	0.466426	1.59798	0.588066	0.467073	0.344139	1.02953	1.49483	2.26958	7	7	4	18	41	71
c129610_g3_i2	TAIR|locus:2115179 - symbol:AT4G37100 "AT4G37100" species:3702 "Arabidopsis thaliana" [GO:0016740 "transferase activity" evidence=IEA] [GO:0005886 "plasma membrane" evidence=IDA] InterPro:IPR015421 InterPro:IPR015422 InterPro:IPR015424 TAIR:locus:2115179 Proteomes:UP000006548 GO:GO:0005886 Gene3D:3.40.640.10 Gene3D:3.90.1150.10 SUPFAM:SSF53383 EMBL:CP002687 GO:GO:0016740 EMBL:Z99707 EMBL:AL161590…	.	XP_013457684.1 uncharacterized protein LOC25493664 [Medicago truncatula] <KEH31715.1 hypothetical protein MTR_4g102890 [Medicago truncatula]	I1LDW0_SOYBN/155-375 I1LDW0.2 PF00266.16;Aminotran_5;	3847.GLYMA05G03420.3	XM_013602230 Medicago truncatula hypothetical protein mRNA	mtr:MTR_4g102890 hypothetical protein	0.09	0.23	0.37	0.76	2.98	0.84	5.71125	0.283841	0.00479482	0.110026	0.387972	1.40961	0.19381	0.348315	0.621792	1.10907	2.14237	0.977398	2	5	8	20	77	18
c107728_g1_i1	TAIR|locus:2060273 - symbol:EMB2795 "AT2G32590" species:3702 "Arabidopsis thaliana" [GO:0000799 "nuclear condensin complex" evidence=IBA] [GO:0003682 "chromatin binding" evidence=IBA] [GO:0005634 "nucleus" evidence=ISM] [GO:0007076 "mitotic chromosome condensation" evidence=IBA] [GO:0044547 "DNA topoisomerase binding" evidence=IBA] [GO:0051301 "cell division" evidence=IEA] [GO:0072587 "DNA topois…	sp|Q564K3|CND2_ARATH Condensin complex subunit 2 OS=Arabidopsis thaliana GN=CAPH PE=1 SV=1	XP_013455688.1 condensin complex subunit 2 [Medicago truncatula] <KEH29719.1 condensin complex subunit 2 [Medicago truncatula]	A0A072UIX9_MEDTR/6-552 A0A072UIX9.1 PF05786.11;Cnd2;	3847.GLYMA12G10280.1	XM_013600234 Medicago truncatula condensin complex subunit 2 mRNA	mtr:MTR_4g050060 condensin complex subunit 2	0.98	0.14	0.34	0.4	3.41	7.17	5.70919	1.33463	0.0129855	0.190849	0.701211	2.01829	1.32751	0.218897	0.557226	0.658585	2.24041	3.15587	21	3	7	10	84	147
c104813_g1_i1	TAIR|locus:2010419 - symbol:AT1G27990 "AT1G27990" species:3702 "Arabidopsis thaliana" [GO:0003674 "molecular_function" evidence=ND] [GO:0008150 "biological_process" evidence=ND] [GO:0016021 "integral component of membrane" evidence=IEA] TAIR:locus:2010419 GO:GO:0016021 EMBL:CP002684 Proteomes:UP000006548 EMBL:AC069471 UniGene:At.66881 EMBL:AK317213 PIR:D86405 RefSeq:NP_174120.1 STRING:3702.AT1G27…	.	XP_003630344.1 uncharacterized protein LOC11438987 [Medicago truncatula] <AET04820.1 transmembrane protein, putative [Medicago truncatula]	G7LEY0_MEDTR/212-307 G7LEY0.1 PF12527.5;DUF3727;	3847.GLYMA06G16380.5	AC160836 Medicago truncatula clone mth2-115l23, complete sequence	mtr:MTR_8g094540 transmembrane protein, putative	0.12	0.12	0.12	0.44	1.39	0.61	5.70743	-0.340509	0.00289664	0.0828616	0.25538	1.05261	0.281752	0.218897	0.26549	0.80908	1.49483	0.853937	3	3	3	13	41	15
c140143_g2_i1	UNIPROTKB|Q2F946 - symbol:orf490 "Uncharacterized protein" species:39947 "Oryza sativa Japonica Group" [GO:0005739 "mitochondrion" evidence=IC] GO:GO:0005739 EMBL:DQ167807 EMBL:DQ167400 HOGENOM:HOG000078713 eggNOG:KOG0017 eggNOG:COG2801 InterPro:IPR013103 Pfam:PF07727 Uniprot:Q2F946	sp|Q94HW2|POLR1_ARATH Retrovirus-related Pol polyprotein from transposon RE1 OS=Arabidopsis thaliana GN=RE1 PE=2 SV=1	AGW47867.1 polyprotein [Phaseolus vulgaris]	I1HKQ7_BRADI/998-1243 I1HKQ7.1 PF07727.11;RVT_2;	39947.LOC_Os12g05520.1	.	ccaj:109818890 uncharacterized protein LOC109818890	0.61	0.38	0.44	0.05	0.91	9.4	5.69173	1.81603	0.0309011	0.300499	0.990311	1.84925	1.28558	0.727158	0.958193	0.157958	1.32646	4.06332	20	12	14	2	34	292
c145253_g1_i2	.	.	PNX91273.1 hypothetical protein L195_g047403, partial [Trifolium pratense]	.	.	.	ccaj:109790161 uncharacterized protein LOC109790161	0.13	0.74	0.09	0.11	5.66	0.4	5.68318	0.679455	0.0358479	0.32444	0.470499	1.25386	0.281752	0.94744	0.182306	0.230892	2.96077	0.569934	3	17	2	3	153	9
c127371_g1_i1	UNIPROTKB|I1MNS3 - symbol:GLYMA_16G151200 "Uncharacterized protein" species:3847 "Glycine max" [GO:0000149 "SNARE binding" evidence=IBA] [GO:0005484 "SNAP receptor activity" evidence=IBA] [GO:0005886 "plasma membrane" evidence=IBA] [GO:0006886 "intracellular protein transport" evidence=IBA] [GO:0006887 "exocytosis" evidence=IBA] [GO:0006906 "vesicle fusion" evidence=IBA] [GO:0012505 "endomembrane…	sp|Q42374|SY111_ARATH Syntaxin-related protein KNOLLE OS=Arabidopsis thaliana GN=KN PE=1 SV=1	PNX95404.1 syntaxin-related protein KNOLLE-like [Trifolium pratense]	G7KG89_MEDTR/51-257 G7KG89.1 PF00804.22;Syntaxin;	3847.GLYMA16G26710.1	XM_003611211 Medicago truncatula syntaxin of plants 122 protein mRNA	mtr:MTR_5g012010 syntaxin of plants 122 protein	1.26	0.27	0.05	0.54	1.33	10	5.67119	1.27571	0.0304675	0.298283	0.629598	1.79295	1.44645	0.348315	0.0940309	0.760639	1.1929	3.42532	24	5	1	12	29	181
c2822_g1_i1	.	.	.	.	.	XM_013592316 Medicago truncatula receptor-like kinase mRNA	.	0.56	0.76	0.87	0.72	2.6	11.77	5.66922	0.832468	0.00939171	0.159707	0.574645	1.59622	0.517367	0.522976	0.683592	0.604717	1.27451	2.90943	6	8	9	9	32	121
c56997_g1_i1	.	.	.	.	.	.	.	4.75	9.44	9.85	12.98	75.96	72.08	5.65877	2.92409	0.000366592	0.0231619	1.66975	3.54564	1.32751	1.71976	1.96198	2.28575	4.19346	4.15771	21	42	43	67	390	313
c141097_g2_i1	.	.	.	.	.	.	.	0.62	0.59	1.22	2.16	0.53	14.66	5.65323	-1.243	0.0471644	0.370982	0.119726	0.519817	0.100157	0.0767158	0.182306	0.300315	0.0626038	1.19653	1	1	2	4	1	24
c130330_g1_i1	UNIPROTKB|K7L4G7 - symbol:GLYMA_08G019400 "Uncharacterized protein" species:3847 "Glycine max" [GO:0005634 "nucleus" evidence=IBA] [GO:0008568 "microtubule-severing ATPase activity" evidence=IBA] [GO:0031122 "cytoplasmic microtubule organization" evidence=IBA] InterPro:IPR003959 InterPro:IPR003960 Pfam:PF00004 PROSITE:PS00674 InterPro:IPR003593 InterPro:IPR027417 SUPFAM:SSF52540 GO:GO:0005634 GO:…	.	XP_004503659.1 PREDICTED: fidgetin-like protein 1 [Cicer arietinum]	.	3847.GLYMA08G02261.1	XM_004503602 PREDICTED: Cicer arietinum fidgetin-like protein 1 (LOC101510168), mRNA	cam:101510168 fidgetin-like protein 1	1.4	3.87	3.09	9.82	26.66	17.09	5.64982	2.54061	0.000169075	0.0155795	1.40672	3.36233	1.00465	1.62075	1.59476	2.9251	3.865	3.29688	14	38	30	114	306	164
c131433_g1_i1	TAIR|locus:2058006 - symbol:XTH32 "AT2G36870" species:3702 "Arabidopsis thaliana" [GO:0004553 "hydrolase activity, hydrolyzing O-glycosyl compounds" evidence=IEA] [GO:0005576 "extracellular region" evidence=ISM] [GO:0005618 "cell wall" evidence=IEA] [GO:0005975 "carbohydrate metabolic process" evidence=IEA] [GO:0010411 "xyloglucan metabolic process" evidence=IEA] [GO:0016762 "xyloglucan:xylogluco…	sp|Q9SJL9|XTH32_ARATH Probable xyloglucan endotransglucosylase/hydrolase protein 32 OS=Arabidopsis thaliana GN=XTH32 PE=2 SV=1	XP_003606342.2 probable xyloglucan endotransglucosylase/hydrolase protein 32 [Medicago truncatula] <AES88539.2 xyloglucan endotransglucosylase/hydrolase family protein [Medicago truncatula]	G7JNA9_MEDTR/50-234 G7JNA9.2 PF00722.18;Glyco_hydro_16;	3847.GLYMA11G19920.1	XM_003606294 Medicago truncatula xyloglucan endotransglucosylase/hydrolase family protein mRNA	mtr:MTR_4g057450 xyloglucan endotransglucosylase/hydrolase family protein	0.04	0.36	0.18	0.57	0.42	2.78	5.63694	0.0250471	0.0104458	0.169094	0.322424	1.18504	0.100157	0.522976	0.344139	0.901341	0.573217	2.08056	1	8	4	15	11	60
c107798_g1_i1	.	.	AES65014.1 hypothetical protein MTR_2g034340 [Medicago truncatula]	.	3847.GLYMA15G15121.1	.	mtr:MTR_2g034340 hypothetical protein	2.49	9.51	3.39	15.53	68.25	12.81	5.63183	2.65557	0.00129346	0.0507374	1.44215	3.22181	1.05544	2.0402	1.2308	2.86909	4.46374	2.3326	15	57	20	109	475	75
c137236_g2_i1	.	.	.	.	.	XM_004494678 PREDICTED: Cicer arietinum cell division cycle 5-like protein (LOC101511962), mRNA	.	2.01	2	2.49	8.81	10.59	23.46	5.62877	1.1461	0.00127762	0.0505405	0.698806	2.12155	0.71985	0.576794	0.799775	1.87234	1.78207	2.71024	9	9	11	46	55	103
c117774_g1_i1	.	.	.	.	.	.	.	0.71	1.04	0.36	1.22	5.18	8.19	5.62448	-0.840636	0.0107695	0.172683	0.168913	0.757717	0.19381	0.218897	0.0940309	0.300315	0.810592	1.16224	2	3	1	4	17	23
c123263_g1_i1	TAIR|locus:2009507 - symbol:AT1G22600 "AT1G22600" species:3702 "Arabidopsis thaliana" [GO:0003674 "molecular_function" evidence=ND] [GO:0008150 "biological_process" evidence=ND] [GO:0016021 "integral component of membrane" evidence=IEA] [GO:0009506 "plasmodesma" evidence=IDA] TAIR:locus:2009507 GO:GO:0016021 EMBL:CP002684 Proteomes:UP000006548 GO:GO:0009506 EMBL:AC006551 eggNOG:KOG2886 eggNOG:ENO…	sp|Q91XE8|TM205_MOUSE Transmembrane protein 205 OS=Mus musculus GN=Tmem205 PE=1 SV=1	GAU37956.1 hypothetical protein TSUD_269710 [Trifolium subterraneum]	A0A072UTU9_MEDTR/238-340 A0A072UTU9.1 PF13664.3;DUF4149;	3847.GLYMA08G26100.1	XM_013599810 Medicago truncatula late embryogenesis abundant protein (LEA) family protein mRNA	cam:101512941 uncharacterized LOC101512941	1.47	5.11	4.98	9.95	28.06	36.13	5.6115	4.44134	1.19222e-05	0.00250214	2.80311	5.12024	1.98094	3.1029	3.32548	4.2949	5.34825	5.71758	41	139	134	322	896	959
c145781_g2_i5	UNIPROTKB|Q2F946 - symbol:orf490 "Uncharacterized protein" species:39947 "Oryza sativa Japonica Group" [GO:0005739 "mitochondrion" evidence=IC] GO:GO:0005739 EMBL:DQ167807 EMBL:DQ167400 HOGENOM:HOG000078713 eggNOG:KOG0017 eggNOG:COG2801 InterPro:IPR013103 Pfam:PF07727 Uniprot:Q2F946	sp|Q94HW2|POLR1_ARATH Retrovirus-related Pol polyprotein from transposon RE1 OS=Arabidopsis thaliana GN=RE1 PE=2 SV=1	XP_004498431.2 PREDICTED: uncharacterized protein LOC101490285 [Cicer arietinum]	M4CW55_BRARP/742-991 M4CW55.1 PF07727.11;RVT_2;	3711.Bra008452.1-P	.	cam:101490285 uncharacterized LOC101490285	4.67	8.29	4.16	27.32	43	36.31	5.60849	6.44459	1.45029e-08	1.52307e-05	4.74427	7.21102	4.72122	5.09616	4.41543	7.12353	7.37099	7.13853	353	608	302	2393	3710	2599
c109704_g1_i1	TAIR|locus:2020123 - symbol:NAC020 "AT1G54330" species:3702 "Arabidopsis thaliana" [GO:0005634 "nucleus" evidence=ISM;IEA] [GO:0006351 "transcription, DNA-templated" evidence=IEA] [GO:0006355 "regulation of transcription, DNA-templated" evidence=IEA] [GO:0007275 "multicellular organism development" evidence=ISS] [GO:0003700 "DNA binding transcription factor activity" evidence=ISS] [GO:0044212 "tr…	sp|A4VCM0|NAC45_ARATH NAC domain-containing protein 45 OS=Arabidopsis thaliana GN=NAC045 PE=2 SV=1	XP_003595952.1 NAC domain-containing protein 96 [Medicago truncatula] <AES66203.1 NAC transcription factor-like protein [Medicago truncatula]	G7IGW3_MEDTR/7-133 G7IGW3.1 PF02365.12;NAM;	3847.GLYMA15G41825.1	XM_003595904 Medicago truncatula NAC transcription factor-like protein mRNA	mtr:MTR_2g064090 NAC transcription factor-like protein	0.05	0.19	0.14	0.16	0.81	1.6	5.59704	-0.533163	0.0104514	0.169094	0.216901	0.896525	0.100157	0.285057	0.26549	0.300315	0.916078	1.47318	1	4	3	4	20	33
c140038_g3_i1	UNIPROTKB|E7C196 - symbol:E7C196 "Methylecgonone reductase" species:289672 "Erythroxylum coca" [GO:1901868 "ecgonine methyl ester catabolic process" evidence=IDA] [GO:1901869 "ecgonine methyl ester biosynthetic process" evidence=IDA] [GO:1901871 "ecgonone methyl ester catabolic process" evidence=IDA] [GO:1901872 "ecgonone methyl ester biosynthetic process" evidence=IDA] InterPro:IPR018170 InterPr…	sp|E7C196|MER_ERYCB Methylecgonone reductase OS=Erythroxylum coca PE=1 SV=1	XP_003607111.1 methylecgonone reductase [Medicago truncatula] <XP_024637321.1 methylecgonone reductase [Medicago truncatula] <XP_024637322.1 methylecgonone reductase [Medicago truncatula] <XP_024637323.1 methylecgonone reductase [Medicago truncatula] <AES89308.1 aldo/keto reductase family oxidoreductase [Medicago truncatula]	G7JL30_MEDTR/20-288 G7JL30.1 PF00248.18;Aldo_ket_red;	3847.GLYMA09G29991.1	XM_003607060 Medicago truncatula aldo/keto reductase family oxidoreductase mRNA	lja:Lj2g3v0635370.1 Lj2g3v0635370.1; -	1.02	2.33	3.66	5.65	38.43	2.05	5.58301	3.38473	0.00454171	0.106739	1.9532	3.44212	1.36826	1.87818	2.61317	3.19493	5.42621	1.70522	22	49	76	141	947	42
c136740_g2_i1	TAIR|locus:2196045 - symbol:AT1G02660 "AT1G02660" species:3702 "Arabidopsis thaliana" [GO:0004806 "triglyceride lipase activity" evidence=ISS] [GO:0005576 "extracellular region" evidence=ISM] [GO:0006629 "lipid metabolic process" evidence=ISS] [GO:0016298 "lipase activity" evidence=IBA] InterPro:IPR002921 Pfam:PF01764 InterPro:IPR029058 TAIR:locus:2196045 GO:GO:0016021 EMBL:CP002684 Proteomes:UP0…	.	AES82170.1 triacylglycerol lipase [Medicago truncatula]	.	3847.GLYMA02G01720.1	XM_004494875 PREDICTED: Cicer arietinum uncharacterized LOC101493817 (LOC101493817), mRNA	mtr:MTR_7g109350 triacylglycerol lipase	0.08	0.16	0.25	0.14	0.63	2.69	5.58065	-0.838706	0.024484	0.27053	0.171735	0.695812	0.100157	0.149557	0.26549	0.157958	0.48454	1.44494	1	2	3	2	9	32
c117615_g1_i1	UNIPROTKB|K7LBN6 - symbol:GLYMA_09G037100 "Uncharacterized protein" species:3847 "Glycine max" [GO:0004553 "hydrolase activity, hydrolyzing O-glycosyl compounds" evidence=IBA] [GO:0030247 "polysaccharide binding" evidence=IBA] [GO:0046658 "anchored component of plasma membrane" evidence=IBA] InterPro:IPR000490 Pfam:PF00332 PROSITE:PS00587 GO:GO:0005975 GO:GO:0030247 InterPro:IPR017853 SUPFAM:SSF5…	sp|Q03467|E13B_PEA Glucan endo-1,3-beta-glucosidase OS=Pisum sativum PE=2 SV=1	XP_003594774.1 glucan endo-1,3-beta-glucosidase, basic isoform isoform X1 [Medicago truncatula] <AES65025.1 glucan endo-1,3-beta-glucosidase [Medicago truncatula]	G7IG01_MEDTR/22-335 G7IG01.1 PF00332.15;Glyco_hydro_17;	3847.GLYMA15G15200.1	XM_003594726 Medicago truncatula glucan endo-1,3-beta-glucosidase mRNA	mtr:MTR_2g034470 glucan endo-1,3-beta-glucosidase	46.18	69.18	50.13	291.22	544.54	196.75	5.57815	7.90653	2.51847e-07	0.000136548	6.20549	8.55451	6.1647	6.31353	6.13824	8.70519	9.20424	7.75411	984	1438	1031	7197	13278	3992
c125598_g1_i1	TAIR|locus:2101222 - symbol:HSP70 "AT3G12580" species:3702 "Arabidopsis thaliana" [GO:0005634 "nucleus" evidence=IEA] [GO:0006351 "transcription, DNA-templated" evidence=IEA] [GO:0006355 "regulation of transcription, DNA-templated" evidence=IEA] [GO:0005829 "cytosol" evidence=IDA;TAS] [GO:0006457 "protein folding" evidence=TAS] [GO:0009408 "response to heat" evidence=IEP] [GO:0009615 "response to…	sp|Q9LHA8|MD37C_ARATH Probable mediator of RNA polymerase II transcription subunit 37c OS=Arabidopsis thaliana GN=MED37C PE=1 SV=1	ADN03965.1 heat shock cognate 70 kDa protein, partial [Phytolacca acinosa]	K4A6U5_SETIT/9-618 K4A6U5.1 PF00012.17;HSP70;	15368.BRADI1G66590.1	XM_004505815 PREDICTED: Cicer arietinum heat shock cognate 70 kDa protein 2 (LOC101501931), mRNA	ajm:119058044 heat shock cognate 70 kDa protein 2-like	9.32	48.17	5.98	32.53	296.66	103.71	5.57695	1.54885	0.00827379	0.148724	0.782702	2.25152	0.517367	1.4866	0.344139	1.18445	3.36643	2.20367	6	33	4	22	210	67
c139905_g1_i1	TAIR|locus:2094014 - symbol:PGSIP1 "AT3G18660" species:3702 "Arabidopsis thaliana" [GO:0000139 "Golgi membrane" evidence=IEA] [GO:0005634 "nucleus" evidence=ISM] [GO:0005794 "Golgi apparatus" evidence=IEA;IDA] [GO:0005982 "starch metabolic process" evidence=IMP] [GO:0009058 "biosynthetic process" evidence=ISS] [GO:0009834 "plant-type secondary cell wall biogenesis" evidence=IEA;IGI] [GO:0015020 "…	sp|Q9LSB1|GUX1_ARATH UDP-glucuronate:xylan alpha-glucuronosyltransferase 1 OS=Arabidopsis thaliana GN=GUX1 PE=2 SV=1	XP_004502919.1 PREDICTED: UDP-glucuronate:xylan alpha-glucuronosyltransferase 1 [Cicer arietinum]	K7KV68_SOYBN/310-521 K7KV68.1 PF01501.17;Glyco_transf_8;	3847.GLYMA04G39240.2	XM_004502862 PREDICTED: Cicer arietinum UDP-glucuronate:xylan alpha-glucuronosyltransferase 1 (LOC101508570), mRNA	cam:101508570 UDP-glucuronate:xylan alpha-glucuronosyltransferase 1	0.09	0.35	0.09	1.15	0.22	1.76	5.56978	0.735171	0.00743471	0.139234	0.524032	1.6774	0.36464	0.863318	0.344139	2.14187	0.573217	2.3171	4	15	4	59	11	74
c137563_g7_i4	.	.	ACX37122.1 ORF1, partial [Pisum sativum]	.	.	.	mtr:MTR_3g058020 transmembrane protein, putative	0.09	0.09	0.38	0.96	2.35	0.48	5.5687	-0.81583	0.0129087	0.190731	0.17367	0.765797	0.100157	0.0767158	0.344139	0.760639	1.1929	0.343853	1	1	4	12	29	5
c145615_g2_i6	UNIPROTKB|K7MM23 - symbol:K7MM23 "Uncharacterized protein" species:3847 "Glycine max" [GO:0000977 "RNA polymerase II regulatory region sequence-specific DNA binding" evidence=IBA] [GO:0003700 "DNA binding transcription factor activity" evidence=IBA] [GO:0005634 "nucleus" evidence=IBA] [GO:0006357 "regulation of transcription by RNA polymerase II" evidence=IBA] InterPro:IPR003656 InterPro:IPR00890…	sp|P08770|TRA1_MAIZE Putative AC transposase OS=Zea mays PE=2 SV=2	PNX73995.1 HAT family dimerization domain-containing protein, partial [Trifolium pratense]	K7MM23_SOYBN/463-536 K7MM23.1 PF05699.11;Dimer_Tnp_hAT;	3847.GLYMA17G18341.1	CR931733 Medicago truncatula chromosome 5 clone mth2-38a4, COMPLETE SEQUENCE	adu:110276750 zinc finger BED domain-containing protein RICESLEEPER 2-like	0.14	0.95	0.98	4.47	5.77	1.92	5.5501	2.76065	0.00107017	0.0444741	1.47093	3.48125	0.588066	1.78979	2.03493	3.97221	3.93779	2.53374	7	45	46	254	323	89
c129355_g1_i1	TAIR|locus:504954877 - symbol:AT5G65207 "AT5G65207" species:3702 "Arabidopsis thaliana" [GO:0003674 "molecular_function" evidence=ND] [GO:0005575 "cellular_component" evidence=ND] [GO:0008150 "biological_process" evidence=ND] TAIR:locus:504954877 Proteomes:UP000006548 EMBL:CP002688 EMBL:AY080634 EMBL:AY123007 EMBL:AK119111 RefSeq:NP_680466.1 UniGene:At.43997 STRING:3702.AT5G65207.1 DNASU:836645 E…	.	GAU19741.1 hypothetical protein TSUD_78670 [Trifolium subterraneum]	.	3847.GLYMA08G14810.1	.	mtr:MTR_8g091590 hypothetical protein	10.38	25.42	3.27	42.3	110.21	86.04	5.54542	5.68003	3.41152e-05	0.00573716	3.74872	6.40049	4.00871	4.82866	2.40879	5.86909	6.83571	6.49668	210	502	64	993	2553	1659
c145769_g1_i3	.	.	XP_024631762.1 uncharacterized protein LOC112419091 [Medicago truncatula]	G7KG29_MEDTR/81-222 G7KG29.2 PF02902.16;Peptidase_C48;	3847.GLYMA01G42340.2	AP010475 Lotus japonicus genomic DNA, clone: LjT14A12, TM1965, complete sequence	mtr:MTR_7g046380 Ulp1 protease family, carboxy-terminal domain protein	0.55	0.72	0.36	4.89	2.39	2.27	5.53957	1.97915	0.000876063	0.0395059	1.10176	2.76844	1.2424	1.20836	0.854537	3.6184	2.36983	2.3171	19	24	12	195	94	74
c138927_g3_i1	UNIPROTKB|C6TKC0 - symbol:GLYMA_08G116900 "Uncharacterized protein" species:3847 "Glycine max" [GO:0004197 "cysteine-type endopeptidase activity" evidence=IBA] [GO:0005615 "extracellular space" evidence=IBA] [GO:0005764 "lysosome" evidence=IBA] [GO:0051603 "proteolysis involved in cellular protein catabolic process" evidence=IBA] InterPro:IPR000668 InterPro:IPR013128 Pfam:PF00112 SMART:SM00645 GO…	sp|P22895|P34_SOYBN P34 probable thiol protease OS=Glycine max PE=1 SV=1	XP_013456193.2 ervatamin-B [Medicago truncatula]	A0A072UKE3_MEDTR/141-356 A0A072UKE3.1 PF00112.20;Peptidase_C1;	3847.GLYMA08G12340.1	XM_013600739 Medicago truncatula papain family cysteine protease mRNA	mtr:MTR_4g065077 papain family cysteine protease	9.78	3.29	5.43	4.11	86.43	42.01	5.53849	4.83476	0.00142357	0.0534445	3.10315	4.95641	3.98925	2.23689	3.08332	2.77467	6.55254	5.54203	207	68	111	101	2094	847
c117129_g1_i2	.	.	.	.	.	.	.	0.1	0.41	0.21	1.04	1.05	2.51	5.52701	-0.705371	0.00619094	0.127219	0.189173	0.857588	0.100157	0.285057	0.182306	0.760639	0.615592	1.19653	1	4	2	12	12	24
c144744_g2_i1	.	.	.	.	.	.	.	0.1	0.05	0.05	0.21	1.07	0.1	5.52463	-1.2406	0.0307471	0.299681	0.121519	0.530144	0.19381	0.0767158	0.0940309	0.366551	1.07637	0.147511	2	1	1	5	25	2
c103070_g1_i1	UNIPROTKB|I1JTE7 - symbol:GLYMA_04G035000 "Uncharacterized protein" species:3847 "Glycine max" [GO:0004497 "monooxygenase activity" evidence=IBA] [GO:0006952 "defense response" evidence=IBA] [GO:0009535 "chloroplast thylakoid membrane" evidence=IBA] [GO:0009695 "jasmonic acid biosynthetic process" evidence=IBA] [GO:0009941 "chloroplast envelope" evidence=IBA] [GO:0016125 "sterol metabolic process…	sp|P48417|CP74_LINUS Allene oxide synthase, chloroplastic OS=Linum usitatissimum GN=CYP74A PE=1 SV=1	XP_004501049.1 PREDICTED: allene oxide synthase-like [Cicer arietinum]	.	3847.GLYMA04G03740.1	.	cam:101513500 allene oxide synthase-like	0.3	1.06	3.22	0.77	25.31	5.1	5.52022	1.1778	0.025506	0.275505	0.644165	1.72443	0.19381	0.467073	1.27161	0.429879	3.27024	1.47318	2	7	21	6	195	33
c91385_g1_i1	TAIR|locus:2127928 - symbol:AT4G35690 "AT4G35690" species:3702 "Arabidopsis thaliana" [GO:0003674 "molecular_function" evidence=ND] [GO:0008150 "biological_process" evidence=ND] [GO:0009507 "chloroplast" evidence=ISM] TAIR:locus:2127928 Proteomes:UP000006548 EMBL:CP002687 EMBL:AL161587 EMBL:AL031135 HOGENOM:HOG000242965 InterPro:IPR004320 Pfam:PF03087 EMBL:AY924831 EMBL:DQ132717 PIR:T04674 RefSeq…	.	XP_003629203.1 uncharacterized protein LOC11444314 [Medicago truncatula] <AET03679.1 DUF241 domain protein [Medicago truncatula]	G7LA88_MEDTR/62-302 G7LA88.1 PF03087.11;DUF241;	3847.GLYMA16G22760.1	AC150705 Medicago truncatula chromosome 8 clone mth2-132b13, complete sequence	mtr:MTR_8g074530 DUF241 domain protein	0.9	0.93	1.38	0.57	7.56	13.68	5.49699	2.25875	0.00538543	0.117232	1.26609	2.67149	1.2424	1.02692	1.52895	0.855948	3.18134	3.97719	19	19	28	14	182	274
c133037_g1_i1	TAIR|locus:2127243 - symbol:IQD22 "AT4G23060" species:3702 "Arabidopsis thaliana" [GO:0005516 "calmodulin binding" evidence=ISS] [GO:0005634 "nucleus" evidence=ISM] [GO:0009739 "response to gibberellin" evidence=IEP] InterPro:IPR000048 Pfam:PF00612 PROSITE:PS50096 TAIR:locus:2127243 Proteomes:UP000006548 EMBL:CP002687 GO:GO:0009739 InterPro:IPR025064 Pfam:PF13178 EMBL:AY702664 RefSeq:NP_194037.2 …	sp|Q8LPG9|IQD14_ARATH Protein IQ-DOMAIN 14 OS=Arabidopsis thaliana GN=IQD14 PE=1 SV=1	XP_013457681.1 protein IQ-DOMAIN 14 [Medicago truncatula] <KEH31712.1 calmodulin-binding protein [Medicago truncatula]	A0A072UPT6_MEDTR/311-414 A0A072UPT6.1 PF13178.3;DUF4005;	3847.GLYMA05G03450.2	XM_013602227 Medicago truncatula calmodulin-binding protein mRNA	mtr:MTR_4g102840 calmodulin-binding protein	0.39	2.39	1.01	0.84	20.62	2.24	5.49309	2.66121	0.0117949	0.181856	1.43409	2.69394	0.781486	2.09656	1.42423	1.29062	4.80551	1.98571	10	60	25	25	608	55
c135113_g2_i3	TAIR|locus:2098267 - symbol:IMK2 "AT3G51740" species:3702 "Arabidopsis thaliana" [GO:0004672 "protein kinase activity" evidence=IEA;NAS] [GO:0004674 "protein serine/threonine kinase activity" evidence=ISS] [GO:0005524 "ATP binding" evidence=IEA;ISS] [GO:0005886 "plasma membrane" evidence=ISM;IDA] [GO:0006468 "protein phosphorylation" evidence=IEA;ISS] [GO:0007169 "transmembrane receptor protein t…	sp|C0LGP9|IMK3_ARATH Probable leucine-rich repeat receptor-like protein kinase IMK3 OS=Arabidopsis thaliana GN=IMK3 PE=1 SV=1	XP_003616713.1 probable leucine-rich repeat receptor-like protein kinase IMK3 [Medicago truncatula] <AES99671.1 LRR receptor-like kinase [Medicago truncatula]	A0A072UGN2_MEDTR/498-766 A0A072UGN2.1 PF07714.14;Pkinase_Tyr;	3847.GLYMA02G42920.1	XM_003616665 Medicago truncatula LRR receptor-like kinase mRNA	mtr:MTR_5g083480 LRR receptor-like kinase	0.29	0.05	0.23	0.19	1.39	2.5	5.47805	0.870939	0.0131491	0.191838	0.576843	1.733	0.897381	0.149557	0.683592	0.604717	1.95705	2.63723	12	2	9	9	65	97
c137493_g1_i1	UNIPROTKB|Q7XDI3 - symbol:Os10g0471100 "CER1 protein, putative, expressed" species:39947 "Oryza sativa Japonica Group" [GO:0005783 "endoplasmic reticulum" evidence=IDA] [GO:0010025 "wax biosynthetic process" evidence=IDA] [GO:0010143 "cutin biosynthetic process" evidence=IDA] [GO:0043668 "exine" evidence=IMP] [GO:0048653 "anther development" evidence=IMP] InterPro:IPR006694 Pfam:PF04116 GO:GO:000…	sp|F4HVY0|CER1_ARATH Protein ECERIFERUM 1 OS=Arabidopsis thaliana GN=CER1 PE=1 SV=1	XP_013443957.1 protein ECERIFERUM 1 [Medicago truncatula] <KEH17984.1 fatty acid hydroxylase superfamily protein [Medicago truncatula]	A0A072TKE8_MEDTR/488-651 A0A072TKE8.1 PF12076.5;Wax2_C;	3847.GLYMA03G24320.1	XM_013588503 Medicago truncatula fatty acid hydroxylase superfamily protein mRNA	mtr:MTR_8g009590 fatty acid hydroxylase superfamily protein	10.69	7.26	2.49	44.3	54.17	29.07	5.47371	5.70559	1.51287e-05	0.00300323	3.85996	6.41402	4.86695	3.92079	2.79216	6.78055	6.66778	5.79375	392	259	88	1883	2270	1012
c145393_g4_i3	UNIPROTKB|F6GY99 - symbol:VIT_18s0075g00520 "Putative uncharacterized protein" species:29760 "Vitis vinifera" [GO:0004674 "protein serine/threonine kinase activity" evidence=IBA] [GO:0005886 "plasma membrane" evidence=IBA] [GO:0007166 "cell surface receptor signaling pathway" evidence=IBA] InterPro:IPR000719 InterPro:IPR001245 Pfam:PF07714 PROSITE:PS50011 InterPro:IPR011009 GO:GO:0005886 GO:GO:00…	sp|Q94HW2|POLR1_ARATH Retrovirus-related Pol polyprotein from transposon RE1 OS=Arabidopsis thaliana GN=RE1 PE=2 SV=1	PNY05793.1 histone deacetylase [Trifolium pratense]	K7MDV1_SOYBN/68-207 K7MDV1.1 PF14223.3;Retrotran_gag_2;	3847.GLYMA15G40173.1	CP023745 Gossypium hirsutum cultivar TM1 chromosome A12	ccaj:109813405 uncharacterized protein LOC109813405	0.03	0.21	0.43	0.12	3.14	1.28	5.4653	0.540053	0.0206886	0.247991	0.454536	1.43518	0.100157	0.408915	0.854537	0.300315	2.47714	1.52807	1	6	12	4	103	35
c138871_g4_i3	.	.	.	.	.	.	.	0.08	8.03	1.02	9.8	21.18	19.69	5.46061	3.79324	0.00819712	0.147688	1.72903	4.56851	0.19381	3.56904	1.42423	4.14728	4.82369	4.73456	2	199	25	289	616	476
c141009_g2_i1	UNIPROTKB|I1KVF0 - symbol:GLYMA_08G212400 "Uncharacterized protein" species:3847 "Glycine max" [GO:0004553 "hydrolase activity, hydrolyzing O-glycosyl compounds" evidence=IBA] [GO:0030247 "polysaccharide binding" evidence=IBA] [GO:0046658 "anchored component of plasma membrane" evidence=IBA] InterPro:IPR000490 Pfam:PF00332 GO:GO:0016021 GO:GO:0005975 GO:GO:0030247 InterPro:IPR017853 SUPFAM:SSF514…	sp|Q9ZQG9|E1314_ARATH Glucan endo-1,3-beta-glucosidase 14 OS=Arabidopsis thaliana GN=At2g27500 PE=1 SV=2	XP_003604379.2 glucan endo-1,3-beta-glucosidase 14 [Medicago truncatula]	G7JGY3_MEDTR/33-352 G7JGY3.1 PF00332.15;Glyco_hydro_17;	3847.GLYMA08G22670.1	XM_003604331 Medicago truncatula glycoside hydrolase family 17 protein partial mRNA	mtr:MTR_4g010200 glycoside hydrolase family 17 protein	0.25	0.22	0.03	0.43	0.92	1.95	5.44594	0.311422	0.0064556	0.129635	0.405522	1.45079	0.655462	0.467073	0.0940309	0.945349	1.32646	2.08056	8	7	1	16	34	60
c141553_g2_i8	UNIPROTKB|I1JV66 - symbol:GLYMA_04G094400 "Uncharacterized protein" species:3847 "Glycine max" [GO:0003777 "microtubule motor activity" evidence=IBA] [GO:0005871 "kinesin complex" evidence=IBA] [GO:0007018 "microtubule-based movement" evidence=IBA] [GO:0016887 "ATPase activity" evidence=IBA] InterPro:IPR001752 InterPro:IPR019821 InterPro:IPR027640 InterPro:IPR036961 Pfam:PF00225 PRINTS:PR00380 PR…	sp|F4K0J3|KN4C_ARATH Kinesin-like protein KIN-4C OS=Arabidopsis thaliana GN=KIN4C PE=2 SV=2	AES73159.2 chromosome-associated kinesin KIF4A-like protein [Medicago truncatula]	G7J534_MEDTR/29-348 G7J534.2 PF00225.20;Kinesin;	3847.GLYMA04G10080.1	XM_003602860 Medicago truncatula chromosome-associated kinesin KIF4A-like protein partial mRNA	mtr:MTR_3g100270 chromosome-associated kinesin KIF4A-like protein	0.11	0.24	0.07	0.08	1.97	0.67	5.44387	1.22358	0.0120737	0.183857	0.721832	1.85426	0.71985	1.02692	0.41872	0.490543	3.16717	1.90506	9	19	5	7	180	51
c129376_g2_i1	TAIR|locus:2182162 - symbol:AT5G19250 "AT5G19250" species:3702 "Arabidopsis thaliana" [GO:0003674 "molecular_function" evidence=ND] [GO:0005886 "plasma membrane" evidence=ISM] [GO:0008150 "biological_process" evidence=ND] [GO:0031225 "anchored component of membrane" evidence=TAS] [GO:0046658 "anchored component of plasma membrane" evidence=IDA] TAIR:locus:2182162 Proteomes:UP000006548 EMBL:CP0026…	sp|P59833|UGPI3_ARATH Uncharacterized GPI-anchored protein At5g19250 OS=Arabidopsis thaliana GN=At5g19250 PE=1 SV=1	XP_013469869.1 uncharacterized GPI-anchored protein At3g06035 [Medicago truncatula] <KEH43907.1 glycoprotein membrane precursor GPI-anchored protein [Medicago truncatula]	.	3847.GLYMA20G28070.1	XM_004496712 PREDICTED: Cicer arietinum uncharacterized GPI-anchored protein At3g06035-like (LOC101504159), mRNA	mtr:MTR_1g105305 glycoprotein membrane precursor GPI-anchored protein	0.31	0.47	0.16	1.46	0.4	4.15	5.44127	-0.88197	0.0191007	0.236492	0.168913	0.717826	0.19381	0.218897	0.0940309	0.710514	0.180207	1.26276	2	3	1	11	3	26
c112309_g1_i1	.	.	XP_011026407.1 PREDICTED: uncharacterized protein LOC105127022 [Populus euphratica]	.	3847.GLYMA20G28391.1	XM_003610665 Medicago truncatula hypothetical protein mRNA	pop:18101551 uncharacterized protein LOC18101551	1.18	0.33	0.66	3.68	1.4	9.12	5.43772	0.658074	0.00898481	0.156717	0.516376	1.63368	0.840597	0.218897	0.489635	1.72863	0.735725	2.43668	11	3	6	40	15	82
c122753_g2_i2	UNIPROTKB|I1MRN6 - symbol:GLYMA_17G031000 "Importin subunit alpha" species:3847 "Glycine max" [GO:0005643 "nuclear pore" evidence=IBA] [GO:0005654 "nucleoplasm" evidence=IBA] [GO:0005829 "cytosol" evidence=IBA] [GO:0006607 "NLS-bearing protein import into nucleus" evidence=IBA] [GO:0008139 "nuclear localization sequence binding" evidence=IBA] [GO:0008565 "protein transporter activity" evidence=IB…	sp|F4JL11|IMPA2_ARATH Importin subunit alpha-2 OS=Arabidopsis thaliana GN=IMPA2 PE=1 SV=1	XP_003550530.1 PREDICTED: importin subunit alpha-2-like [Glycine max] <KRH02316.1 hypothetical protein GLYMA_17G031000 [Glycine max] <KRH02317.1 hypothetical protein GLYMA_17G031000 [Glycine max]	A5ARC5_VITVI/12-94 A5ARC5.1 PF01749.17;IBB;	3847.GLYMA17G03430.1	XM_019584631 PREDICTED: Lupinus angustifolius importin subunit alpha-2-like (LOC109345558), mRNA	gmx:100792804 importin subunit alpha-2	0.11	0.22	0.11	0.57	1.24	1.14	5.43348	-1.29197	0.0127931	0.190058	0.114582	0.569319	0.100157	0.149557	0.0940309	0.429879	0.656758	0.621322	1	2	1	6	13	10
c109969_g1_i1	UNIPROTKB|I1KP47 - symbol:GLYMA_08G009900 "Sugar transporter SWEET" species:3847 "Glycine max" [GO:0008643 "carbohydrate transport" evidence=IBA] [GO:0016021 "integral component of membrane" evidence=IBA] [GO:0051119 "sugar transmembrane transporter activity" evidence=IBA] InterPro:IPR004316 InterPro:IPR018179 Pfam:PF03083 GO:GO:0016021 GO:GO:0005886 Proteomes:UP000008827 GO:GO:0051119 GO:GO:0008…	sp|A2X5B4|SWT15_ORYSI Bidirectional sugar transporter SWEET15 OS=Oryza sativa subsp. indica GN=SWEET15 PE=3 SV=1	XP_004503779.1 PREDICTED: bidirectional sugar transporter SWEET12-like [Cicer arietinum]	I3T0T2_MEDTR/132-218 I3T0T2.1 PF03083.13;MtN3_slv;	3847.GLYMA08G01300.1	.	cam:101491370 bidirectional sugar transporter SWEET12-like	1.05	8.88	0.24	38.6	7.01	3.27	5.42603	2.42996	0.0289908	0.291185	1.08385	2.61777	0.71985	2.34939	0.182306	4.53703	2.02151	1.29476	9	75	2	384	69	27
c114656_g1_i2	.	.	.	.	.	CU570868 M.truncatula DNA sequence from clone MTH2-162A5 on chromosome 3, complete sequence	.	0.14	0.14	0.14	0.96	0.12	1.73	5.42193	-1.55484	0.044989	0.362055	0.0903012	0.443425	0.100157	0.0767158	0.0940309	0.548759	0.0626038	0.718912	1	1	1	8	1	12
c132295_g1_i1	TAIR|locus:2171223 - symbol:AT5G58530 species:3702 "Arabidopsis thaliana" [GO:0005634 "nucleus" evidence=ISM] [GO:0009055 "electron transfer activity" evidence=IEA] [GO:0015035 "protein disulfide oxidoreductase activity" evidence=IEA] [GO:0045454 "cell redox homeostasis" evidence=IEA] InterPro:IPR002109 Pfam:PF00462 PROSITE:PS51354 TAIR:locus:2171223 Proteomes:UP000006548 EMBL:CP002688 GO:GO:0009…	sp|Q9FLE8|Y5986_ARATH Uncharacterized protein At5g39865 OS=Arabidopsis thaliana GN=At5g39865 PE=2 SV=1	XP_004491017.1 PREDICTED: uncharacterized protein At5g39865-like [Cicer arietinum]	G7K278_MEDTR/97-164 G7K278.1 PF00462.21;Glutaredoxin;	3847.GLYMA02G43140.2	XM_020354112 PREDICTED: Cajanus cajan uncharacterized LOC109794668 (LOC109794668), partial mRNA	cam:101512046 uncharacterized protein At5g39865-like	1.25	0.92	0.92	3.23	10.23	6.64	5.4208	2.60566	0.000220722	0.0183756	1.49343	3.39242	1.814	1.24206	1.42423	2.82265	3.95851	3.39611	35	25	25	105	328	177
c145608_g1_i4	UNIPROTKB|Q8HCR1 - symbol:orf490 "Orf490 protein" species:39947 "Oryza sativa Japonica Group" [GO:0005739 "mitochondrion" evidence=IC] GO:GO:0005739 Proteomes:UP000059680 EMBL:BA000029 HOGENOM:HOG000078713 eggNOG:KOG0017 eggNOG:COG2801 InterPro:IPR013103 Pfam:PF07727 RefSeq:YP_002000554.1 PRIDE:Q8HCR1 GeneID:6450133 KEGG:osa:6450133 InParanoid:Q8HCR1 Uniprot:Q8HCR1	sp|P10978|POLX_TOBAC Retrovirus-related Pol polyprotein from transposon TNT 1-94 OS=Nicotiana tabacum PE=2 SV=1	PNX77239.1 copia-type polyprotein, partial [Trifolium pratense]	A0A087GCA0_ARAAL/334-511 A0A087GCA0.1 PF07727.11;RVT_2;	29760.VIT_07s0005g06030.t01	LT669788 Arabis alpina genome assembly, chromosome: 1	gmx:100794549 LOW QUALITY PROTEIN: uncharacterized protein LOC100794549	0.04	0.11	0.02	0.07	0.99	0.03	5.41633	0.262266	0.0317806	0.304964	0.391874	1.09571	0.36464	0.628676	0.182306	0.548759	2.52239	0.215971	4	10	2	8	107	3
c134626_g5_i1	TAIR|locus:2007377 - symbol:AT1G06980 "AT1G06980" species:3702 "Arabidopsis thaliana" [GO:0003674 "molecular_function" evidence=ND] [GO:0008150 "biological_process" evidence=ND] TAIR:locus:2007377 EMBL:CP002684 Proteomes:UP000006548 EMBL:AC067971 InterPro:IPR025322 Pfam:PF14009 HOGENOM:HOG000237531 OrthoDB:EOG09360QQQ eggNOG:ENOG410IZSX eggNOG:ENOG410YSF4 EMBL:AY088543 EMBL:BT024871 EMBL:AK117118…	.	PNX84286.1 hypothetical protein L195_g040344 [Trifolium pratense]	G7K5S3_MEDTR/1-157 G7K5S3.1 PF14009.3;DUF4228;	3847.GLYMA18G06420.1	XM_003615892 Medicago truncatula DUF4228 domain protein mRNA	mtr:MTR_5g074290 DUF4228 domain protein	4.01	8.34	4.31	8.08	53.93	43.15	5.41089	3.6897	0.000141126	0.0140009	2.29238	4.23135	2.13055	2.64224	2.10436	2.88046	5.05299	4.76058	47	96	49	110	726	485
c119907_g1_i2	TAIR|locus:2126510 - symbol:AT4G30130 "AT4G30130" species:3702 "Arabidopsis thaliana" [GO:0003674 "molecular_function" evidence=ND] [GO:0005634 "nucleus" evidence=ISM] TAIR:locus:2126510 Proteomes:UP000006548 EMBL:CP002687 Gene3D:1.20.1270.60 InterPro:IPR027267 EMBL:AL161576 EMBL:AL078464 InterPro:IPR006868 InterPro:IPR006867 Pfam:PF04783 Pfam:PF04782 EMBL:AY056278 EMBL:BT001979 PIR:T08989 RefSeq…	sp|Q93YU8|NRG2_ARATH Nitrate regulatory gene2 protein OS=Arabidopsis thaliana GN=NRG2 PE=1 SV=1	PNX92204.1 transcription factor bZIP106 [Trifolium pratense]	G7JUC3_MEDTR/337-654 G7JUC3.2 PF04782.9;DUF632;	3847.GLYMA09G06480.3	XM_003610023 Medicago truncatula DUF630 family protein mRNA	mtr:MTR_4g127620 DUF630 family protein	0.26	0.18	0.09	0.3	0.68	2.61	5.41076	-0.857232	0.0185287	0.233369	0.175113	0.713859	0.281752	0.149557	0.0940309	0.300315	0.48454	1.35672	3	2	1	4	9	29
c130155_g1_i1	TAIR|locus:2194814 - symbol:PUP11 "AT1G44750" species:3702 "Arabidopsis thaliana" [GO:0005345 "purine nucleobase transmembrane transporter activity" evidence=ISS;TAS] [GO:0009507 "chloroplast" evidence=ISM] [GO:0016021 "integral component of membrane" evidence=IEA] [GO:0006863 "purine nucleobase transport" evidence=TAS] [GO:0016020 "membrane" evidence=TAS] InterPro:IPR030182 TAIR:locus:2194814 GO…	sp|Q9LPF6|PUP11_ARATH Probable purine permease 11 OS=Arabidopsis thaliana GN=PUP11 PE=1 SV=1	XP_004508992.1 PREDICTED: probable purine permease 11 isoform X1 [Cicer arietinum]	K7MLS8_SOYBN/42-371 K7MLS8.1 PF16913.2;PUNUT;	3847.GLYMA17G16301.1	XM_004508935 PREDICTED: Cicer arietinum probable purine permease 11 (LOC101508172), transcript variant X1, mRNA	cam:101508172 probable purine permease 11	0.23	0.08	0.68	0.43	3.96	2.34	5.40561	0.951498	0.0111368	0.176148	0.589283	1.8308	0.517367	0.149557	1.10092	0.80908	2.63997	2.04336	6	2	17	13	118	58
c141820_g3_i1	TAIR|locus:2146112 - symbol:AT5G16010 "AT5G16010" species:3702 "Arabidopsis thaliana" [GO:0003865 "3-oxo-5-alpha-steroid 4-dehydrogenase activity" evidence=ISS] [GO:0006629 "lipid metabolic process" evidence=IEA] [GO:0016021 "integral component of membrane" evidence=IEA] [GO:0016627 "oxidoreductase activity, acting on the CH-CH group of donors" evidence=IEA] [GO:0009941 "chloroplast envelope" evi…	sp|Q2QDF6|DET2_GOSHI Steroid 5-alpha-reductase DET2 OS=Gossypium hirsutum GN=DET2 PE=1 SV=1	XP_013451867.1 steroid 5-alpha-reductase DET2 [Medicago truncatula] <KEH25895.1 3-oxo-5-alpha-steroid 4-dehydrogenase family protein [Medicago truncatula]	A0A072UJC1_MEDTR/117-268 A0A072UJC1.1 PF02544.13;Steroid_dh;	3847.GLYMA02G08970.1	XM_013596413 Medicago truncatula 3-oxo-5-alpha-steroid 4-dehydrogenase family protein mRNA	mtr:MTR_6g037340 3-oxo-5-alpha-steroid 4-dehydrogenase family protein	0.37	3.06	0.39	0.84	5.3	16.5	5.39389	2.34713	0.0126451	0.1891	1.14856	2.72132	0.655462	2.16843	0.621792	1.14726	2.75817	4.25853	8	64	8	21	130	337
c128674_g1_i2	TAIR|locus:2102509 - symbol:RR17 "AT3G56380" species:3702 "Arabidopsis thaliana" [GO:0000156 "phosphorelay response regulator activity" evidence=ISS] [GO:0000160 "phosphorelay signal transduction system" evidence=IEA] [GO:0005634 "nucleus" evidence=ISM;IEA] [GO:0006351 "transcription, DNA-templated" evidence=IEA] [GO:0006355 "regulation of transcription, DNA-templated" evidence=TAS] [GO:0009736 "…	sp|Q9FPR6|ARR17_ARATH Two-component response regulator ARR17 OS=Arabidopsis thaliana GN=ARR17 PE=2 SV=1	XP_004502823.2 PREDICTED: two-component response regulator ARR17 [Cicer arietinum]	C6SX49_SOYBN/19-141 C6SX49.1 PF00072.21;Response_reg;	3847.GLYMA04G40100.1	XM_013588978 Medicago truncatula hypothetical protein mRNA	cam:101506648 two-component response regulator ARR17	0.04	0.25	0.21	0.34	1.26	1.51	5.38774	-0.0930104	0.00536013	0.1169	0.309264	1.19664	0.100157	0.408915	0.41872	0.658585	1.3766	1.55475	1	6	5	10	36	36
c114796_g1_i1	TAIR|locus:2010713 - symbol:ERD2 "AT1G56410" species:3702 "Arabidopsis thaliana" [GO:0005524 "ATP binding" evidence=IEA] [GO:0005737 "cytoplasm" evidence=ISM;IBA] [GO:0006457 "protein folding" evidence=TAS] [GO:0009408 "response to heat" evidence=IEP] [GO:0009941 "chloroplast envelope" evidence=IDA] [GO:0009507 "chloroplast" evidence=IDA] [GO:0046686 "response to cadmium ion" evidence=IEP] Pfam:P…	sp|P27322|HSP72_SOLLC Heat shock cognate 70 kDa protein 2 OS=Solanum lycopersicum GN=HSC-2 PE=2 SV=1	GAU49026.1 hypothetical protein TSUD_87280 [Trifolium subterraneum]	B8AMB5_ORYSI/10-198 B8AMB5.1 PF00012.17;HSP70;	4081.Solyc10g086410.2.1	XM_019558278 PREDICTED: Lupinus angustifolius heat shock cognate 70 kDa protein 2 (LOC109325743), mRNA	mtr:MTR_4g063710 heat shock cognate 70 kDa protein	0.86	12.08	1.78	2.72	63.31	20.46	5.36988	3.2257	0.0120924	0.184022	1.6079	3.41499	0.71985	2.95832	1.14553	1.5406	5.11523	3.58914	9	124	18	33	759	205
c132780_g3_i1	TAIR|locus:5019474757 - symbol:AT3G20898 species:3702 "Arabidopsis thaliana" [GO:0005634 "nucleus" evidence=ISM] TAIR:locus:5019474757 Proteomes:UP000006548 EMBL:CP002686 GO:GO:0004860 GO:GO:0007049 EMBL:AP001304 RefSeq:NP_001154630.1 UniGene:At.47866 PaxDb:F4IWB3 EnsemblPlants:AT3G20898.1 GeneID:7922426 Gramene:AT3G20898.1 KEGG:ath:AT3G20898 Araport:AT3G20898 eggNOG:ENOG410J5V1 eggNOG:ENOG410ZFT…	sp|F4IWB3|SMR13_ARATH Cyclin-dependent protein kinase inhibitor SMR13 OS=Arabidopsis thaliana GN=SMR13 PE=4 SV=1	AFK44607.1 unknown [Medicago truncatula]	.	3847.GLYMA18G07870.1	XM_012713252 PREDICTED: Cicer arietinum uncharacterized LOC101498565 (LOC101498565), mRNA	mtr:MTR_5g096855 hypothetical protein	0.51	0.69	0.35	2.54	3.45	3.43	5.36184	0.434385	0.0015315	0.0561	0.461494	1.61794	0.517367	0.522976	0.344139	1.59687	1.62499	1.63195	6	8	4	35	47	39
c131585_g2_i1	UNIPROTKB|F6H2U0 - symbol:VIT_04s0008g02170 "Putative uncharacterized protein" species:29760 "Vitis vinifera" [GO:0003723 "RNA binding" evidence=IBA] [GO:0004525 "ribonuclease III activity" evidence=IBA] [GO:0005634 "nucleus" evidence=IBA] [GO:0005737 "cytoplasm" evidence=IBA] [GO:0016442 "RISC complex" evidence=IBA] [GO:0030422 "production of siRNA involved in RNA interference" evidence=IBA] Int…	sp|Q94HW2|POLR1_ARATH Retrovirus-related Pol polyprotein from transposon RE1 OS=Arabidopsis thaliana GN=RE1 PE=2 SV=1	PNY08092.1 histone deacetylase [Trifolium pratense]	A0A0D3BDD9_BRAOL/1-168 A0A0D3BDD9.1 PF07727.11;RVT_2;	39947.LOC_Os02g32300.1	AC225520 Medicago truncatula clone mth2-146b20, complete sequence	ccaj:109801888 uncharacterized protein LOC109801888	0.03	0.2	0.03	0.74	0.61	0.17	5.35861	-0.615342	0.0102997	0.168029	0.201034	0.872596	0.100157	0.408915	0.0940309	1.32434	0.949592	0.343853	1	6	1	26	21	5
c141577_g1_i1	TAIR|locus:2045144 - symbol:AT2G27140 "AT2G27140" species:3702 "Arabidopsis thaliana" [GO:0003674 "molecular_function" evidence=ND] [GO:0005634 "nucleus" evidence=ISM] [GO:0009408 "response to heat" evidence=ISS] [GO:0016021 "integral component of membrane" evidence=IEA] [GO:0016020 "membrane" evidence=IDA] Pfam:PF00011 InterPro:IPR002068 TAIR:locus:2045144 GO:GO:0016021 Proteomes:UP000006548 GO:…	sp|Q38806|HSP22_ARATH 22.0 kDa heat shock protein OS=Arabidopsis thaliana GN=HSP22.0 PE=2 SV=1	XP_003617058.2 uncharacterized protein LOC11420904 [Medicago truncatula] <AET00017.2 hsp20/alpha crystallin family protein [Medicago truncatula]	G7KHG5_MEDTR/21-112 G7KHG5.2 PF00011.18;HSP20;	3847.GLYMA14G04970.1	XM_003617010 Medicago truncatula hsp20/alpha crystallin family protein mRNA	mtr:MTR_5g087470 hsp20/alpha crystallin family protein	0.29	0.74	0.07	0.5	0.32	6.06	5.35822	0.144028	0.0328617	0.309926	0.362449	1.0818	0.36464	0.628676	0.0940309	0.548759	0.288943	2.4077	4	10	1	8	5	80
c133176_g1_i1	.	.	.	.	.	.	.	0.19	0.45	1.44	1.85	2.7	8.66	5.3474	1.22492	0.0075767	0.140092	0.68671	2.08139	0.281752	0.467073	1.31131	1.56901	1.66589	3.00926	3	7	22	34	49	131
c124786_g1_i1	TAIR|locus:2185148 - symbol:AT5G02090 "AT5G02090" species:3702 "Arabidopsis thaliana" [GO:0003674 "molecular_function" evidence=ND] [GO:0005739 "mitochondrion" evidence=ISM] [GO:0008150 "biological_process" evidence=ND] TAIR:locus:2185148 Proteomes:UP000006548 EMBL:CP002688 EMBL:AL162508 EMBL:BT005481 EMBL:AK118214 PIR:T48230 RefSeq:NP_195829.1 UniGene:At.33463 DNASU:831871 EnsemblPlants:AT5G0209…	.	AES87108.1 legume-specific protein [Medicago truncatula] <AFK45459.1 unknown [Medicago truncatula]	.	3847.GLYMA01G24880.1	XM_003604863 Medicago truncatula legume-specific protein mRNA	mtr:MTR_4g021330 legume-specific protein	0.22	0.45	0.79	1.52	0.38	7.33	5.33655	0.0242254	0.0229074	0.259789	0.345364	1.11105	0.19381	0.285057	0.557226	0.945349	0.235599	2.15219	2	4	7	16	4	64
c141883_g1_i2	TAIR|locus:2088791 - symbol:NF-YA9 "AT3G20910" species:3702 "Arabidopsis thaliana" [GO:0003677 "DNA binding" evidence=IEA] [GO:0003700 "DNA binding transcription factor activity" evidence=ISS] [GO:0005634 "nucleus" evidence=ISM] [GO:0006351 "transcription, DNA-templated" evidence=IEA] [GO:0006355 "regulation of transcription, DNA-templated" evidence=ISS] [GO:0016602 "CCAAT-binding factor complex"…	sp|Q945M9|NFYA9_ARATH Nuclear transcription factor Y subunit A-9 OS=Arabidopsis thaliana GN=NFYA9 PE=1 SV=1	XP_013445060.1 nuclear transcription factor Y subunit A-4 [Medicago truncatula] <XP_024627642.1 nuclear transcription factor Y subunit A-4 [Medicago truncatula] <KEH19086.1 CCAAT-binding transcription factor [Medicago truncatula]	M0SKS7_MUSAM/161-216 M0SKS7.1 PF02045.12;CBFB_NFYA;	3847.GLYMA12G36540.1	XM_004510932 PREDICTED: Cicer arietinum nuclear transcription factor Y subunit A-1-like (LOC101500168), mRNA	mtr:MTR_8g037270 CCAAT-binding transcription factor	1.81	3.56	2.89	25.64	5.85	13.35	5.30748	3.46687	0.000348273	0.0227441	2.14422	3.96875	1.87182	2.28618	2.27466	5.17692	2.82289	3.90645	37	71	57	608	137	260
c130794_g1_i1	UNIPROTKB|F6HKM9 - symbol:VIT_08s0007g03050 "Putative uncharacterized protein" species:29760 "Vitis vinifera" [GO:0051213 "dioxygenase activity" evidence=IBA] InterPro:IPR005123 Pfam:PF03171 PROSITE:PS51471 GO:GO:0016491 GO:GO:0046872 eggNOG:KOG0143 eggNOG:COG3491 Gene3D:2.60.120.330 InterPro:IPR026992 InterPro:IPR027443 Pfam:PF14226 Proteomes:UP000009183 OrthoDB:EOG09360GPB EMBL:FN595991 Ensembl…	sp|Q84MB3|ACCH1_ARATH 1-aminocyclopropane-1-carboxylate oxidase homolog 1 OS=Arabidopsis thaliana GN=At1g06620 PE=2 SV=1	XP_003625859.1 1-aminocyclopropane-1-carboxylate oxidase homolog 4 [Medicago truncatula] <ABD32692.1 2OG-Fe(II) oxygenase [Medicago truncatula] <AES82077.1 desacetoxyvindoline 4-hydroxylase, putative [Medicago truncatula]	Q2HTD9_MEDTR/59-174 Q2HTD9.1 PF14226.3;DIOX_N;	29760.VIT_08s0007g03050.t01	XM_003625811 Medicago truncatula desacetoxyvindoline 4-hydroxylase, putative mRNA	mtr:MTR_7g105070 desacetoxyvindoline 4-hydroxylase, putative	7.98	10.83	3.97	54.95	10.84	63.06	5.29909	5.00917	0.000149898	0.014441	3.408	5.39437	3.74814	3.75561	2.72026	6.33902	3.69263	6.15146	173	229	83	1382	269	1302
c124087_g1_i1	UNIPROTKB|I1L066 - symbol:GLYMA_09G016400 "Uncharacterized protein" species:3847 "Glycine max" [GO:0005737 "cytoplasm" evidence=IBA] [GO:0030001 "metal ion transport" evidence=IBA] [GO:0046914 "transition metal ion binding" evidence=IBA] [GO:0046916 "cellular transition metal ion homeostasis" evidence=IBA] InterPro:IPR006121 InterPro:IPR036163 Pfam:PF00403 GO:GO:0005737 EMBL:CM000842 Proteomes:UP…	sp|F4JDJ0|HIP47_ARATH Heavy metal-associated isoprenylated plant protein 47 OS=Arabidopsis thaliana GN=HIPP47 PE=3 SV=1	PNX66884.1 metal ion binding protein, partial [Trifolium pratense]	A2Q5G7_MEDTR/6-67 A2Q5G7.1 PF00403.23;HMA;	3847.GLYMA09G01920.1	AC161399 Medicago truncatula chromosome 2 clone mte1-30k4, complete sequence	mtr:MTR_2g027600 heavy metal transport/detoxification superfamily protein	0.44	0.74	0.45	0.76	9.48	0.31	5.2929	-0.189225	0.032369	0.306487	0.298519	0.891871	0.281752	0.348315	0.26549	0.429879	2.09822	0.147511	3	5	3	6	74	2
c82912_g1_i1	.	.	AES79706.1 hypothetical protein MTR_7g071570 [Medicago truncatula]	.	3847.GLYMA09G41615.1	.	mtr:MTR_7g071570 hypothetical protein	1.1	0.74	0.28	4.09	5.26	3.62	5.29002	0.771644	0.00259415	0.0772413	0.561949	1.86104	0.897381	0.522976	0.26549	2.00302	1.97344	1.60667	12	8	3	52	66	38
c131950_g2_i1	UNIPROTKB|I1K7F1 - symbol:GLYMA_06G019500 "Uncharacterized protein" species:3847 "Glycine max" [GO:0003333 "amino acid transmembrane transport" evidence=IBA] [GO:0015171 "amino acid transmembrane transporter activity" evidence=IBA] GO:GO:0016021 Proteomes:UP000008827 GO:GO:0015171 eggNOG:KOG1303 eggNOG:COG0814 InterPro:IPR013057 Pfam:PF01490 GO:GO:0003333 EMBL:CM000839 OrthoDB:EOG09360AAV RefSeq:…	sp|Q9SX98|LHTL8_ARATH Lysine histidine transporter-like 8 OS=Arabidopsis thaliana GN=AATL1 PE=1 SV=1	XP_013462248.1 lysine histidine transporter-like 8 [Medicago truncatula] <KEH36283.1 transmembrane amino acid transporter family protein [Medicago truncatula]	A0A072V4K9_MEDTR/85-500 A0A072V4K9.1 PF01490.15;Aa_trans;	3847.GLYMA06G02210.1	XM_013606794 Medicago truncatula transmembrane amino acid transporter family protein partial mRNA	mtr:MTR_3g115090 transmembrane amino acid transporter family protein	1.14	1	0.87	1.04	17.44	1.09	5.28769	2.61763	0.0106584	0.171491	1.52598	2.60682	1.7842	1.36951	1.42423	1.6242	4.78012	1.41613	34	29	25	36	597	31
c137399_g1_i3	.	.	.	.	.	.	.	0.04	0.4	0.18	1.5	0.77	1.12	5.28296	0.284429	0.00553087	0.118517	0.399211	1.46742	0.100157	0.678757	0.41872	1.93916	1.07637	1.38673	1	11	5	49	25	30
c137135_g1_i2	TAIR|locus:2195623 - symbol:NRX1 "AT1G60420" species:3702 "Arabidopsis thaliana" [GO:0004791 "thioredoxin-disulfide reductase activity" evidence=IBA] [GO:0045454 "cell redox homeostasis" evidence=IEA] [GO:0047134 "protein-disulfide reductase activity" evidence=IEA] [GO:0055114 "oxidation-reduction process" evidence=IEA] [GO:0046686 "response to cadmium ion" evidence=IEP] [GO:0009860 "pollen tube …	sp|Q0JIL1|NRX2_ORYSJ Probable nucleoredoxin 2 OS=Oryza sativa subsp. japonica GN=Os01g0794400 PE=2 SV=1	GAU24951.1 hypothetical protein TSUD_311860 [Trifolium subterraneum]	G7J5V1_MEDTR/232-332 G7J5V1.1 PF13905.3;Thioredoxin_8;	3847.GLYMA04G02330.1	XM_003603770 Medicago truncatula nucleoredoxin, putative mRNA	mtr:MTR_3g114530 nucleoredoxin, putative	10.71	13.95	8.48	39.79	115.16	46.57	5.28039	5.83777	8.15137e-07	0.000345529	4.24648	6.4797	4.41582	4.36504	3.95858	6.16034	7.27923	5.99953	283	359	216	1219	3480	1170
c85438_g1_i1	TAIR|locus:2037728 - symbol:GLYI4 "AT1G15380" species:3702 "Arabidopsis thaliana" [GO:0004462 "lactoylglutathione lyase activity" evidence=ISS] [GO:0005737 "cytoplasm" evidence=ISM] [GO:0005975 "carbohydrate metabolic process" evidence=ISS] [GO:0016829 "lyase activity" evidence=IEA] Pfam:PF00903 InterPro:IPR004360 TAIR:locus:2037728 EMBL:CP002684 Proteomes:UP000006548 GO:GO:0016829 EMBL:AC007591 …	.	XP_003629350.1 uncharacterized protein LOC11422571 [Medicago truncatula] <AET03826.1 lactoylglutathione lyase/glyoxalase I family protein [Medicago truncatula]	G7LCZ5_MEDTR/17-140 G7LCZ5.1 PF00903.22;Glyoxalase;	3847.GLYMA11G07940.1	XM_003629302 Medicago truncatula lactoylglutathione lyase/glyoxalase I family protein mRNA	mtr:MTR_8g076160 lactoylglutathione lyase/glyoxalase I family protein	0.35	1.69	1.62	8.72	5.48	6.19	5.27684	1.48977	0.00214579	0.0690028	0.845697	2.41179	0.36464	1.02692	1.14553	2.94692	2.06802	2.22043	4	19	18	116	72	68
c129328_g3_i1	UNIPROTKB|I1J5E3 - symbol:GLYMA_01G036000 "Glycosyltransferase" species:3847 "Glycine max" [GO:0009813 "flavonoid biosynthetic process" evidence=IBA] [GO:0043231 "intracellular membrane-bounded organelle" evidence=IBA] [GO:0052696 "flavonoid glucuronidation" evidence=IBA] [GO:0080043 "quercetin 3-O-glucosyltransferase activity" evidence=IBA] [GO:0080044 "quercetin 7-O-glucosyltransferase activity…	sp|O48676|U74B1_ARATH UDP-glycosyltransferase 74B1 OS=Arabidopsis thaliana GN=UGT74B1 PE=1 SV=1	PNX95999.1 UDP-glycosyltransferase 74B1-like protein [Trifolium pratense]	G7K464_MEDTR/13-434 G7K464.1 PF00201.15;UDPGT;	3847.GLYMA01G04250.1	XM_003613303 Medicago truncatula UDP-glucosyltransferase family protein mRNA	mtr:MTR_5g035580 UDP-glucosyltransferase family protein	0.26	0.6	0.33	0.06	6.72	0.81	5.27509	0.407659	0.0409574	0.345996	0.453385	1.15008	0.36464	0.576794	0.41872	0.0811397	2.65019	0.718912	4	9	5	1	119	12
c143546_g1_i3	TAIR|locus:2167654 - symbol:CRA1 "AT5G44120" species:3702 "Arabidopsis thaliana" [GO:0000326 "protein storage vacuole" evidence=IEA] [GO:0005634 "nucleus" evidence=ISM] [GO:0045735 "nutrient reservoir activity" evidence=IEA;ISS;IDA] [GO:0010431 "seed maturation" evidence=IDA] [GO:0009737 "response to abscisic acid" evidence=IEP] [GO:0071215 "cellular response to abscisic acid stimulus" evidence=I…	sp|P05692|LEGJ_PEA Legumin J OS=Pisum sativum GN=LEGJ PE=1 SV=1	CAA81262.1 legumin; legumin-related high molecular weight polypeptide [Vicia faba var. minor]	G7IEH2_MEDTR/36-196 G7IEH2.1 PF00190.19;Cupin_1;	3847.GLYMA10G04280.1	Z26489 V.faba gene encoding legumin	cam:101501269 legumin J-like	3.99	0.03	0.24	3.22	21.96	5.25	5.26709	3.65634	0.0395112	0.339806	1.45978	4.08814	3.61903	0.0767158	0.683592	3.2486	5.48597	3.52987	157	1	9	147	988	196
c131164_g1_i2	.	.	.	.	.	.	.	0.07	0.29	0.07	0.3	2.08	0.29	5.26363	-0.922756	0.0176533	0.226013	0.159748	0.658113	0.100157	0.285057	0.0940309	0.366551	1.32646	0.281329	1	4	1	5	34	4
c124022_g1_i1	UNIPROTKB|B9GJN3 - symbol:POPTR_0001s24680g "Glycosyl hydrolase family 17 family protein" species:3694 "Populus trichocarpa" [GO:0004553 "hydrolase activity, hydrolyzing O-glycosyl compounds" evidence=IBA] [GO:0030247 "polysaccharide binding" evidence=IBA] [GO:0046658 "anchored component of plasma membrane" evidence=IBA] InterPro:IPR000490 Pfam:PF00332 PROSITE:PS00587 GO:GO:0005975 GO:GO:0030247 …	sp|P52409|E13B_WHEAT Glucan endo-1,3-beta-glucosidase OS=Triticum aestivum GN=GLC1 PE=2 SV=1	GAU47283.1 hypothetical protein TSUD_94720 [Trifolium subterraneum]	G7JIQ2_MEDTR/44-361 G7JIQ2.2 PF00332.15;Glyco_hydro_17;	3694.POPTR_0001s24680.1	XM_003607797 Medicago truncatula O-glycosyl hydrolase family 17 protein partial mRNA	mtr:MTR_4g083500 O-glycosyl hydrolase family 17 protein	0.03	0.24	0.09	0.15	0.97	1.08	5.2554	-0.147975	0.0115936	0.180315	0.296208	1.12767	0.100157	0.522976	0.26549	0.429879	1.42506	1.52807	1	8	3	6	38	35
c144754_g1_i2	.	.	.	.	.	.	.	0.11	0.93	0.72	1.11	6.66	2.82	5.24898	1.13286	0.00673443	0.132467	0.682848	2.00256	0.19381	0.94744	0.907296	1.25609	2.86741	1.88418	2	17	13	24	142	50
c118815_g1_i2	TAIR|locus:2202945 - symbol:AT1G78520 "AT1G78520" species:3702 "Arabidopsis thaliana" [GO:0003674 "molecular_function" evidence=ND] [GO:0005886 "plasma membrane" evidence=ISM] [GO:0008150 "biological_process" evidence=ND] TAIR:locus:2202945 EMBL:CP002684 Proteomes:UP000006548 CAZy:CBM43 InterPro:IPR012946 Pfam:PF07983 SMART:SM00768 eggNOG:ENOG410J0RT eggNOG:ENOG410YQBI OrthoDB:EOG09360WW9 RefSeq:…	sp|P52409|E13B_WHEAT Glucan endo-1,3-beta-glucosidase OS=Triticum aestivum GN=GLC1 PE=2 SV=1	XP_004488674.1 PREDICTED: glucan endo-1,3-beta-glucosidase [Cicer arietinum]	I1M2T7_SOYBN/29-99 I1M2T7.1 PF07983.10;X8;	3847.GLYMA15G39060.1	XM_004488617 PREDICTED: Cicer arietinum glucan endo-1,3-beta-glucosidase (LOC101502498), mRNA	cam:101502498 glucan endo-1,3-beta-glucosidase	0.15	0.15	0.15	0.64	0.98	1.25	5.24196	-0.894163	0.00619427	0.127219	0.175225	0.763528	0.19381	0.149557	0.182306	0.658585	0.735725	0.896275	2	2	2	10	15	16
c145161_g2_i1	TAIR|locus:2829273 - symbol:AT3G24255 species:3702 "Arabidopsis thaliana" [GO:0005634 "nucleus" evidence=ISM] [GO:0008150 "biological_process" evidence=ND] TAIR:locus:2829273 Proteomes:UP000006548 EMBL:CP002686 eggNOG:KOG1075 eggNOG:ENOG410Y65V GO:GO:0003964 InterPro:IPR026960 Pfam:PF13966 UniGene:At.5358 UniGene:At.66479 OrthoDB:EOG09360F59 RefSeq:NP_189068.2 ProteinModelPortal:F4J6J5 SMR:F4J6J5…	sp|P0C2F6|RNHX1_ARATH Putative ribonuclease H protein At1g65750 OS=Arabidopsis thaliana GN=At1g65750 PE=3 SV=1	XP_006584238.1 PREDICTED: uncharacterized protein LOC102664824 [Glycine max]	M1B3P7_SOLTU/1-180 M1B3P7.1 PF00078.24;RVT_1;	3694.POPTR_0017s03160.1	.	gmx:102665746 uncharacterized protein LOC102665746	0.6	0.29	1.38	4.73	5.29	3.73	5.23524	2.31978	0.00135115	0.0517252	1.25201	3.17243	1.2424	0.576794	1.93683	3.46056	3.24346	2.81327	19	9	42	173	191	112
c119616_g1_i1	.	.	.	.	.	AC146333 Medicago truncatula clone mth2-8d3, complete sequence	.	0.12	0.58	0.36	1.09	2.11	3.24	5.2339	-0.472979	0.00546543	0.117764	0.237987	0.984957	0.100157	0.348315	0.26549	0.710514	0.949592	1.29476	1	5	3	11	21	27
c125843_g1_i1	.	.	.	.	.	AC229696 Medicago truncatula clone mth2-20h11, complete sequence	.	0.19	0.1	0.4	0.17	3.02	1.41	5.22781	-0.690897	0.0220596	0.255609	0.204888	0.781626	0.19381	0.0767158	0.344139	0.157958	1.3766	0.810318	2	1	4	2	36	14
c139305_g1_i1	.	.	.	.	.	AJ010946 Pisum sativum abp44/ivdh gene for Isovaleryl-CoA dehydrogenase/auxin binding protein	.	0.19	0.99	0.15	1.04	2.15	4.52	5.22322	0.856028	0.00664857	0.131319	0.565071	1.84334	0.36464	1.06508	0.26549	1.29062	1.70567	2.53374	4	20	3	25	51	89
c125533_g1_i1	UNIPROTKB|I1MZ17 - symbol:GLYMA_18G026500 "Uncharacterized protein" species:3847 "Glycine max" [GO:0051213 "dioxygenase activity" evidence=IBA] InterPro:IPR005123 Pfam:PF03171 PROSITE:PS51471 GO:GO:0016491 GO:GO:0046872 Proteomes:UP000008827 eggNOG:KOG0143 eggNOG:COG3491 Gene3D:2.60.120.330 InterPro:IPR026992 InterPro:IPR027443 Pfam:PF14226 OrthoDB:EOG09360D9Y OMA:WTFLLQA EMBL:CM000851 RefSeq:XP_…	sp|Q9SRM3|DIOX6_ARATH Probable 2-oxoglutarate-dependent dioxygenase At3g111800 OS=Arabidopsis thaliana GN=At3g11180 PE=2 SV=1	XP_003600918.1 probable 2-oxoglutarate-dependent dioxygenase At5g05600 [Medicago truncatula] <AES71169.1 leucoanthocyanidin dioxygenase-like protein [Medicago truncatula]	G7JBS9_MEDTR/50-162 G7JBS9.1 PF14226.3;DIOX_N;	3847.GLYMA18G03020.1	XM_003600870 Medicago truncatula leucoanthocyanidin dioxygenase-like protein mRNA	mtr:MTR_3g070860 leucoanthocyanidin dioxygenase-like protein	4.05	1.38	0.98	5.47	33.34	3.34	5.20753	3.96772	0.00364867	0.0943073	2.33645	4.16838	3.48651	1.83466	1.68818	3.79113	5.91183	2.80218	142	47	33	222	1335	111
c131329_g1_i1	TAIR|locus:2135129 - symbol:AT4G36010 "AT4G36010" species:3702 "Arabidopsis thaliana" [GO:0003674 "molecular_function" evidence=ND] [GO:0005576 "extracellular region" evidence=ISM] [GO:0051707 "response to other organism" evidence=ISS] [GO:0031225 "anchored component of membrane" evidence=TAS] TAIR:locus:2135129 Pfam:PF00314 Proteomes:UP000006548 EMBL:CP002687 GO:GO:0031225 EMBL:AL161588 EMBL:AL0…	sp|A0A1P8B554|THLP1_ARATH Thaumatin-like protein 1 OS=Arabidopsis thaliana GN=TLP1 PE=2 SV=1	XP_003612186.1 thaumatin-like protein 1 [Medicago truncatula] <AES95144.1 pathogenesis-related thaumatin family protein [Medicago truncatula]	G7JW96_MEDTR/32-251 G7JW96.1 PF00314.14;Thaumatin;	3847.GLYMA11G08240.1	XM_003612138 Medicago truncatula pathogenesis-related thaumatin family protein mRNA	mtr:MTR_5g022310 pathogenesis-related thaumatin family protein	1.67	2.63	1.26	4.7	18.3	10.55	5.20504	3.00124	0.000183346	0.0162841	1.8023	3.71178	1.87182	2.0402	1.49488	3.00005	4.43444	3.70085	37	57	27	121	465	223
c137687_g1_i4	UNIPROTKB|Q5E9Y6 - symbol:PRUNE "Protein prune homolog" species:9913 "Bos taurus" [GO:0004427 "inorganic diphosphatase activity" evidence=IEA] [GO:0005634 "nucleus" evidence=IEA] [GO:0005737 "cytoplasm" evidence=IEA] [GO:0005925 "focal adhesion" evidence=IEA] [GO:0046872 "metal ion binding" evidence=IEA] InterPro:IPR004097 Pfam:PF02833 SMART:SM01131 InterPro:IPR001667 GO:GO:0005829 GO:GO:0005634 …	sp|Q5E9Y6|PRUN1_BOVIN Exopolyphosphatase PRUNE1 OS=Bos taurus GN=PRUNE1 PE=2 SV=1	XP_020215311.1 protein prune homolog isoform X2 [Cajanus cajan]	K7LS83_SOYBN/385-534 K7LS83.1 PF02833.11;DHHA2;	3847.GLYMA12G00481.1	XM_014764361 PREDICTED: Glycine max protein prune homolog (LOC100802064), transcript variant X3, mRNA	ccaj:109799183 protein prune homolog isoform X1	0.03	0.3	0.23	0.11	0.56	2.78	5.20268	0.287775	0.02544	0.27539	0.411392	1.21769	0.100157	0.576794	0.557226	0.300315	0.916078	2.43668	1	9	7	4	20	82
c34949_g1_i1	UNIPROTKB|K7KID6 - symbol:K7KID6 "Uncharacterized protein" species:3847 "Glycine max" [GO:0046658 "anchored component of plasma membrane" evidence=IBA] InterPro:IPR003245 Pfam:PF02298 ProDom:PD003122 PROSITE:PS51485 GO:GO:0016021 GO:GO:0009055 Proteomes:UP000008827 Gene3D:2.60.40.420 InterPro:IPR008972 SUPFAM:SSF49503 GO:GO:0046658 eggNOG:ENOG410IY7P eggNOG:ENOG410YW92 OrthoDB:EOG09360TZ7 Ensembl…	sp|Q9SK27|ENL1_ARATH Early nodulin-like protein 1 OS=Arabidopsis thaliana GN=At2g25060 PE=1 SV=2	XP_004501389.1 PREDICTED: early nodulin-like protein 1 [Cicer arietinum]	G7J9U0_MEDTR/36-121 G7J9U0.1 PF02298.14;Cu_bind_like;	3847.GLYMA04G06410.2	XM_004501332 PREDICTED: Cicer arietinum early nodulin-like protein 1 (LOC101514694), mRNA	cam:101514694 early nodulin-like protein 1	2.3	1.69	1.04	2.93	5.77	23.21	5.20146	1.91562	0.0044261	0.105511	1.09051	2.50971	1.48401	0.98773	0.799775	1.65103	2.06802	3.81008	25	18	11	37	72	242
c128387_g1_i4	TAIR|locus:2007953 - symbol:NF-YA8 "AT1G17590" species:3702 "Arabidopsis thaliana" [GO:0003677 "DNA binding" evidence=IEA] [GO:0003700 "DNA binding transcription factor activity" evidence=ISS] [GO:0005634 "nucleus" evidence=ISM] [GO:0006351 "transcription, DNA-templated" evidence=IEA] [GO:0006355 "regulation of transcription, DNA-templated" evidence=IEA;ISS] [GO:0016602 "CCAAT-binding factor comp…	sp|Q93ZH2|NFYA3_ARATH Nuclear transcription factor Y subunit A-3 OS=Arabidopsis thaliana GN=NFYA3 PE=2 SV=2	AES67802.1 CCAAT-binding transcription factor [Medicago truncatula]	G7IS21_MEDTR/188-243 G7IS21.2 PF02045.12;CBFB_NFYA;	3847.GLYMA07G04050.5	XM_003597503 Medicago truncatula CCAAT-binding transcription factor mRNA	mtr:MTR_2g099490 CCAAT-binding transcription factor	1.39	2.07	1.59	3.77	17.62	9.38	5.18505	3.52703	7.61426e-05	0.0092799	2.22549	4.16423	2.17716	2.28618	2.21313	3.3088	5.02182	4.16206	49	71	54	154	710	314
c137293_g3_i1	UNIPROTKB|K7LVV3 - symbol:GLYMA_12G191000 "Uncharacterized protein" species:3847 "Glycine max" [GO:0003777 "microtubule motor activity" evidence=IBA] [GO:0005871 "kinesin complex" evidence=IBA] [GO:0007018 "microtubule-based movement" evidence=IBA] [GO:0016887 "ATPase activity" evidence=IBA] InterPro:IPR001752 InterPro:IPR019821 InterPro:IPR027640 InterPro:IPR036961 Pfam:PF00225 PRINTS:PR00380 PR…	sp|F4J1U4|KN12E_ARATH Kinesin-like protein KIN-12E OS=Arabidopsis thaliana GN=KIN12E PE=3 SV=1	GAU17140.1 hypothetical protein TSUD_106390 [Trifolium subterraneum]	F4P3L3_BATDJ/3-1234 F4P3L3.1 PF02463.16;SMC_N;	3847.GLYMA12G31730.2	AC150799 Medicago truncatula strain A17 clone mth2-47j13, complete sequence	cam:101514721 phragmoplast orienting kinesin 2	0.59	0.52	0.17	0.51	2.64	4.93	5.1622	1.08638	0.00847062	0.151213	0.691983	1.91242	1.00465	0.727158	0.344139	0.855948	2.06802	2.81327	14	12	4	14	72	112
c136597_g2_i2	.	.	.	.	.	.	.	0.07	0.15	0.31	0.19	2.2	1.01	5.15817	-0.730873	0.0186796	0.234138	0.197951	0.77423	0.100157	0.149557	0.344139	0.230892	1.32646	0.765339	1	2	4	3	34	13
c116881_g1_i1	TAIR|locus:505006223 - symbol:AT1G74055 "AT1G74055" species:3702 "Arabidopsis thaliana" [GO:0003674 "molecular_function" evidence=ND] [GO:0008150 "biological_process" evidence=ND] [GO:0009507 "chloroplast" evidence=ISM] [GO:0016021 "integral component of membrane" evidence=IEA] TAIR:locus:505006223 GO:GO:0016021 EMBL:CP002684 Proteomes:UP000006548 EMBL:BT024759 EMBL:AK221067 RefSeq:NP_565078.1 Un…	.	GAU38771.1 hypothetical protein TSUD_279240 [Trifolium subterraneum]	.	3847.GLYMA17G13290.1	XM_012719637 PREDICTED: Cicer arietinum uncharacterized LOC101512774 (LOC101512774), mRNA	mtr:MTR_2g056070 transmembrane protein, putative	0.84	0.26	1.3	1.09	6.39	8.18	5.14858	1.04794	0.00931288	0.159063	0.669246	1.92274	0.781486	0.218897	1.00736	0.901341	2.28047	2.58641	10	3	15	15	87	93
c114959_g2_i1	.	.	KEH26407.1 Clavata3/ESR (CLE) gene family member MtCLE10 [Medicago truncatula]	.	3847.GLYMA16G31896.1	AC157779 Medicago truncatula chromosome 6 clone mth2-156d20, complete sequence	mtr:MTR_6g054925 Clavata3/ESR (CLE) gene family member MtCLE10	1.19	0.3	0.41	6.07	1.64	3.31	5.1472	0.530695	0.0111794	0.176344	0.486806	1.55978	0.897381	0.218897	0.344139	2.35264	0.881766	1.44494	12	3	4	71	19	32
c145596_g1_i3	DICTYBASE|DDB_G0280521 - symbol:DDB_G0280521 "DGLT-A" species:44689 "Dictyostelium discoideum" [GO:0015074 "DNA integration" evidence=IEA] [GO:0003676 "nucleic acid binding" evidence=IEA] InterPro:IPR001584 InterPro:IPR036397 InterPro:IPR036875 Pfam:PF00665 PROSITE:PS50994 InterPro:IPR000477 InterPro:IPR012337 dictyBase:DDB_G0280521 Pfam:PF00078 Proteomes:UP000002195 GO:GO:0008270 Gene3D:2.40.70.…	sp|P10394|POL4_DROME Retrovirus-related Pol polyprotein from transposon 412 OS=Drosophila melanogaster GN=POL PE=3 SV=1	PNY04816.1 gag/pol polyprotein [Trifolium pratense]	Q8GTN5_ORYSJ/65-253 Q8GTN5.1 PF00078.24;RVT_1;	3694.POPTR_0011s01230.1	M16858 Broad bean (V.faba) BamHI repetitive element, 1750 bp family	gmx:100786848 uncharacterized protein LOC100786848	1.19	0.16	0.06	6.16	1.52	0.33	5.14644	3.76791	0.0293199	0.29236	1.7894	3.67244	3.64414	1.10226	0.621792	5.81526	3.49684	1.70522	160	21	8	956	232	42
c134727_g1_i2	.	.	PNX97977.1 hypothetical protein L195_g021217, partial [Trifolium pratense]	.	.	.	.	0.39	1.2	0.41	0.85	3.43	7.68	5.13548	0.481362	0.00838801	0.150205	0.478645	1.48771	0.36464	0.727158	0.344139	0.658585	1.47194	2.3326	4	12	4	10	40	75
c134508_g1_i5	.	.	.	.	.	.	.	0.18	0.9	0.09	3.87	1.15	0.83	5.1313	-0.105127	0.0166664	0.218784	0.305506	1.0959	0.19381	0.628676	0.0940309	1.98204	0.735725	0.569934	2	10	1	51	15	9
c137800_g1_i1	TAIR|locus:2172833 - symbol:PAE9 "pectin acetylesterase 9" species:3702 "Arabidopsis thaliana" [GO:0005576 "extracellular region" evidence=ISM] [GO:0052689 "carboxylic ester hydrolase activity" evidence=ISS;IBA] [GO:0009505 "plant-type cell wall" evidence=IDA] [GO:0052793 "pectin acetylesterase activity" evidence=IMP;IDA] [GO:0071555 "cell wall organization" evidence=IMP] InterPro:IPR004963 Pfam:…	sp|B9DFR3|PAE9_ARATH Pectin acetylesterase 9 OS=Arabidopsis thaliana GN=PAE9 PE=2 SV=1	PNX73114.1 protein notum, partial [Trifolium pratense] <PNX74826.1 protein notum, partial [Trifolium pratense]	I3SKR8_MEDTR/31-388 I3SKR8.1 PF03283.10;PAE;	3847.GLYMA10G37890.2	AC131240 Medicago truncatula clone mth2-33j22, complete sequence	aprc:113871117 pectin acetylesterase 9	0.22	0.06	0.06	0.14	0.14	1.92	5.12831	-0.881984	0.0452963	0.362759	0.178462	0.637329	0.36464	0.0767158	0.0940309	0.230892	0.180207	1.50089	4	1	1	3	3	34
c136246_g2_i1	.	.	.	.	.	CU012043 M.truncatula DNA sequence from clone MTH2-63O12 on chromosome 3, complete sequence	.	0.41	1.45	0.88	2.3	6.61	6.94	5.12079	2.22301	0.000845447	0.0384975	1.27043	3.03369	0.840597	1.62075	1.34994	2.36889	3.32872	3.40347	11	38	23	72	204	178
c105041_g1_i1	UNIPROTKB|A9P7U9 - symbol:POPTR_0014s15660g "Glycosyl hydrolase family 17 family protein" species:3694 "Populus trichocarpa" [GO:0004553 "hydrolase activity, hydrolyzing O-glycosyl compounds" evidence=IBA] [GO:0030247 "polysaccharide binding" evidence=IBA] [GO:0046658 "anchored component of plasma membrane" evidence=IBA] InterPro:IPR000490 Pfam:PF00332 PROSITE:PS00587 GO:GO:0005975 GO:GO:0030247 …	sp|Q8L868|E1311_ARATH Glucan endo-1,3-beta-glucosidase 11 OS=Arabidopsis thaliana GN=At1g32860 PE=1 SV=1	GAU38381.1 hypothetical protein TSUD_147490 [Trifolium subterraneum]	G7J7A1_MEDTR/26-345 G7J7A1.2 PF00332.15;Glyco_hydro_17;	3694.POPTR_0014s15660.1	XM_004501990 PREDICTED: Cicer arietinum glucan endo-1,3-beta-glucosidase 11 (LOC101506431), mRNA	mtr:MTR_3g080410 glycoside hydrolase family 17 protein	0.77	1.01	0.45	0.38	4.62	8.96	5.1158	0.519434	0.0151493	0.208864	0.503	1.44134	0.588066	0.576794	0.344139	0.300315	1.64559	2.37813	7	9	4	4	48	78
c134757_g2_i6	.	.	.	.	.	.	.	5.34	3.59	3.83	33.98	20.5	17.08	5.09212	3.15854	0.000187905	0.0164076	1.92763	3.85974	2.32937	1.5949	1.85861	4.64104	3.57944	3.35875	56	37	39	414	247	172
c145314_g5_i1	UNIPROTKB|Q2F946 - symbol:orf490 "Uncharacterized protein" species:39947 "Oryza sativa Japonica Group" [GO:0005739 "mitochondrion" evidence=IC] GO:GO:0005739 EMBL:DQ167807 EMBL:DQ167400 HOGENOM:HOG000078713 eggNOG:KOG0017 eggNOG:COG2801 InterPro:IPR013103 Pfam:PF07727 Uniprot:Q2F946	sp|P10978|POLX_TOBAC Retrovirus-related Pol polyprotein from transposon TNT 1-94 OS=Nicotiana tabacum PE=2 SV=1	GAU26746.1 hypothetical protein TSUD_317440 [Trifolium subterraneum]	A0A087GCA0_ARAAL/334-511 A0A087GCA0.1 PF07727.11;RVT_2;	29760.VIT_07s0005g06030.t01	AP006660 Lotus japonicus genomic DNA, chromosome 2, clone: LjT16J06, TM0346, complete sequence	mesc:110630572 uncharacterized protein LOC110630572	0.14	0.23	0.32	0.89	2.73	0.48	5.08863	1.70768	0.00393864	0.0982091	0.999595	2.41902	0.781486	0.905992	1.31131	2.38496	3.42717	1.44494	10	16	22	73	220	32
c144033_g1_i5	.	.	.	.	.	.	.	1.52	1.27	2.81	10.59	9.77	12.13	5.08144	3.00926	0.000146666	0.014307	1.79174	3.81889	1.75376	1.30719	2.31427	4.03974	3.55787	3.85907	33	27	59	267	243	251
c132128_g9_i1	.	.	GAU39285.1 hypothetical protein TSUD_118900 [Trifolium subterraneum]	.	.	.	.	0.42	6.07	38.77	27.46	217.88	33.54	5.07786	5.12952	0.0256537	0.276254	2.56379	5.33788	0.443024	2.28618	4.96218	4.52258	7.05701	4.43405	5	71	448	380	2980	383
c138374_g1_i4	.	sp|Q07202|CORA_MEDSA Cold and drought-regulated protein CORA OS=Medicago sativa GN=CORA PE=2 SV=1	XP_003616812.1 abscisic acid and environmental stress-inducible protein [Medicago truncatula] <AES99770.1 leguminosin group485 secreted peptide [Medicago truncatula]	G7K7E0_MEDTR/1-93 G7K7E0.1 PF07172.8;GRP;	.	.	mtr:MTR_5g084540 leguminosin group485 secreted peptide	1.38	0.58	3.27	4.34	7.09	21.23	5.07783	2.1409	0.00514899	0.11482	1.15921	2.83116	1.15194	0.467073	1.85861	2.19752	2.44225	3.85371	17	7	39	62	100	250
c124511_g1_i1	TAIR|locus:2097983 - symbol:AT3G62070 "AT3G62070" species:3702 "Arabidopsis thaliana" [GO:0003674 "molecular_function" evidence=ND] [GO:0005575 "cellular_component" evidence=ND] [GO:0008150 "biological_process" evidence=ND] TAIR:locus:2097983 Proteomes:UP000006548 EMBL:CP002686 EMBL:AL138651 OrthoDB:EOG09360SLO eggNOG:ENOG410IYWN eggNOG:ENOG410YQ21 HOGENOM:HOG000237778 EMBL:BT012529 EMBL:BT014831…	.	XP_003626086.1 uncharacterized protein LOC11442060 [Medicago truncatula] <AES82304.1 hypothetical protein MTR_7g110880 [Medicago truncatula]	.	3847.GLYMA03G38420.1	AC137831 Medicago truncatula clone mth2-34o21, complete sequence	mtr:MTR_7g110880 hypothetical protein	4.91	9.8	6.82	15.1	57.85	53.63	5.07578	4.9622	3.80506e-06	0.0010952	3.4713	5.58305	3.20092	3.71418	3.4988	4.61744	6.11288	6.01882	114	222	153	407	1538	1186
c110496_g1_i1	UNIPROTKB|I1KRL4 - symbol:GLYMA_08G089500 "Uncharacterized protein" species:3847 "Glycine max" [GO:0016020 "membrane" evidence=IBA] [GO:0016709 "oxidoreductase activity, acting on paired donors, with incorporation or reduction of molecular oxygen, NAD(P)H as one donor, and incorporation of one atom of oxygen" evidence=IBA] [GO:0042343 "indole glucosinolate metabolic process" evidence=IBA] [GO:004…	sp|Q6WNR0|C81E7_MEDTR Isoflavone 2'-hydroxylase OS=Medicago truncatula GN=CYP81E7 PE=1 SV=1	GAU13742.1 hypothetical protein TSUD_82510 [Trifolium subterraneum]	C81E7_MEDTR/33-486 Q6WNR0.1 PF00067.19;p450;	3847.GLYMA08G09460.1	XM_016102866 PREDICTED: Arachis duranensis isoflavone 2'-hydroxylase-like (LOC107482401), mRNA	cam:101502156 cyp81E3v2; isoflavone 2'-hydroxylase-like	2.35	2.15	2.58	1.62	30.29	12.59	5.07272	2.58511	0.00468984	0.108364	1.5411	2.94754	1.65842	1.30719	1.65771	1.25609	4.37093	3.21561	30	27	32	24	444	154
c135991_g1_i1	TAIR|locus:2128414 - symbol:AT4G23740 "AT4G23740" species:3702 "Arabidopsis thaliana" [GO:0004672 "protein kinase activity" evidence=IEA] [GO:0004674 "protein serine/threonine kinase activity" evidence=ISS] [GO:0005524 "ATP binding" evidence=IEA;ISS] [GO:0006468 "protein phosphorylation" evidence=IEA;ISS] [GO:0007169 "transmembrane receptor protein tyrosine kinase signaling pathway" evidence=ISS]…	sp|Q9SUQ3|Y4374_ARATH Probable inactive receptor kinase At4g23740 OS=Arabidopsis thaliana GN=At4g23740 PE=2 SV=1	PNX95725.1 putative inactive receptor kinase [Trifolium pratense]	A0A072VQP2_MEDTR/293-553 A0A072VQP2.1 PF07714.14;Pkinase_Tyr;	3847.GLYMA14G29130.1	XM_012715160 PREDICTED: Cicer arietinum probable inactive receptor kinase At4g23740 (LOC101501377), transcript variant X2, mRNA	mtr:MTR_1g028890 LRR receptor-like kinase	0.12	0.22	0.03	0.03	0.81	1.42	5.07027	-0.160849	0.0313467	0.302365	0.308581	1.03464	0.36464	0.467073	0.0940309	0.0811397	1.24782	1.77496	4	7	1	1	31	45
c112821_g2_i2	TAIR|locus:504954807 - symbol:AGG3 "AT5G20635" species:3702 "Arabidopsis thaliana" [GO:0004871 "signal transducer activity" evidence=IEA] [GO:0005634 "nucleus" evidence=ISM] [GO:0005834 "heterotrimeric G-protein complex" evidence=IEA] [GO:0007186 "G-protein coupled receptor signaling pathway" evidence=IEA] [GO:0005886 "plasma membrane" evidence=IDA] [GO:0009737 "response to abscisic acid" evidenc…	sp|Q6AWT8|GG3_ARATH Guanine nucleotide-binding protein subunit gamma 3 OS=Arabidopsis thaliana GN=GG3 PE=2 SV=1	XP_004508000.1 PREDICTED: guanine nucleotide-binding protein subunit gamma 3 [Cicer arietinum]	K7MC40_SOYBN/38-130 K7MC40.1 PF00631.19;G-gamma;	3847.GLYMA17G05640.1	XM_004507943 PREDICTED: Cicer arietinum guanine nucleotide-binding protein subunit gamma 3 (LOC101512020), mRNA	cam:101512020 guanine nucleotide-binding protein subunit gamma 3	0.21	0.43	0.07	0.3	1.52	2.48	5.06855	-0.382025	0.0134675	0.194416	0.261566	0.981269	0.281752	0.408915	0.0940309	0.366551	1.07637	1.50089	3	6	1	5	25	34
c13696_g1_i1	TAIR|locus:2097273 - symbol:AT3G32980 "AT3G32980" species:3702 "Arabidopsis thaliana" [GO:0004601 "peroxidase activity" evidence=IEA;ISS] [GO:0005576 "extracellular region" evidence=ISM;IEA] [GO:0006979 "response to oxidative stress" evidence=IEA] [GO:0020037 "heme binding" evidence=IEA] [GO:0042744 "hydrogen peroxide catabolic process" evidence=IEA] [GO:0046872 "metal ion binding" evidence=IEA] …	sp|P15232|PER1B_ARMRU Peroxidase C1B OS=Armoracia rusticana GN=PRXC1B PE=3 SV=1	BAD97438.1 peroxidase [Pisum sativum]	A0A072VFU7_MEDTR/45-294 A0A072VFU7.1 PF00141.20;peroxidase;	3847.GLYMA09G02610.1	AB193819 Pisum sativum mRNA for peroxidase, complete cds, clone:PsPOX21	mtr:MTR_2g029815 peroxidase family protein	12.43	10.01	2.79	10.39	54.01	93.58	5.06483	0.922751	0.00993833	0.164444	0.632087	1.7877	0.952014	0.678757	0.26549	0.760639	1.94048	2.66198	13	11	3	12	64	99
c143852_g1_i5	.	.	.	.	.	.	.	0.18	0.45	0.08	0.09	3.39	0.72	5.06452	0.404627	0.0282364	0.287218	0.450829	1.25653	0.443024	0.727158	0.182306	0.230892	2.52239	1.01631	5	12	2	3	107	19
c105315_g1_i3	.	.	XP_004494392.1 PREDICTED: uncharacterized protein LOC101491431 isoform X1 [Cicer arietinum]	.	3847.GLYMA19G40060.2	XM_004494336 PREDICTED: Cicer arietinum uncharacterized LOC101491431 (LOC101491431), transcript variant X2, mRNA	cam:101491431 uncharacterized LOC101491431	0.18	0.05	0.19	0.5	0.51	1.56	5.06147	-0.434925	0.0113366	0.177622	0.261831	0.979674	0.36464	0.0767158	0.344139	0.80908	0.656758	1.47318	4	1	4	13	13	33
c137386_g1_i1	TAIR|locus:2098267 - symbol:IMK2 "AT3G51740" species:3702 "Arabidopsis thaliana" [GO:0004672 "protein kinase activity" evidence=IEA;NAS] [GO:0004674 "protein serine/threonine kinase activity" evidence=ISS] [GO:0005524 "ATP binding" evidence=IEA;ISS] [GO:0005886 "plasma membrane" evidence=ISM;IDA] [GO:0006468 "protein phosphorylation" evidence=IEA;ISS] [GO:0007169 "transmembrane receptor protein t…	sp|Q9SCT4|IMK2_ARATH Probably inactive leucine-rich repeat receptor-like protein kinase IMK2 OS=Arabidopsis thaliana GN=IMK2 PE=1 SV=1	XP_003604522.1 probably inactive leucine-rich repeat receptor-like protein kinase IMK2 [Medicago truncatula] <AES86719.1 LRR receptor-like kinase family protein [Medicago truncatula]	K7KCU6_SOYBN/570-838 K7KCU6.1 PF07714.14;Pkinase_Tyr;	3847.GLYMA01G31590.1	XM_003604474 Medicago truncatula LRR receptor-like kinase family protein mRNA	mtr:MTR_4g014070 LRR receptor-like kinase family protein	0.39	0.32	0.11	0.18	1.06	3.95	5.06	1.11139	0.0181803	0.230258	0.708912	1.75782	1.05544	0.727158	0.344139	0.548759	1.60409	3.12059	15	12	4	8	46	143
c134861_g1_i3	TAIR|locus:2076790 - symbol:AT3G61770 "AT3G61770" species:3702 "Arabidopsis thaliana" [GO:0004601 "peroxidase activity" evidence=IEA] [GO:0005886 "plasma membrane" evidence=ISM] [GO:0008150 "biological_process" evidence=ND] [GO:0016021 "integral component of membrane" evidence=IEA] TAIR:locus:2076790 GO:GO:0016021 Proteomes:UP000006548 EMBL:CP002686 GO:GO:0004601 eggNOG:COG1963 InterPro:IPR003832…	sp|O32107|YUID_BACSU Uncharacterized membrane protein YuiD OS=Bacillus subtilis (strain 168) GN=yuiD PE=4 SV=1	GAU13642.1 hypothetical protein TSUD_347460 [Trifolium subterraneum]	I1NCL7_SOYBN/68-202 I1NCL7.1 PF02681.11;DUF212;	3847.GLYMA19G44500.1	.	mtr:MTR_7g117385 acid phosphatase/vanadium-dependent haloperoxidase	0.18	0.06	0.06	0.48	1.12	0.32	5.05814	-1.09697	0.0191226	0.236511	0.150833	0.632721	0.281752	0.0767158	0.0940309	0.604717	0.949592	0.343853	3	1	1	9	21	5
c15394_g1_i1	.	.	.	.	.	XM_003591208 Medicago truncatula hypothetical protein mRNA	.	0.6	0.6	0.2	1.37	0.86	6.31	5.05637	-0.770457	0.0211614	0.251713	0.198227	0.751276	0.281752	0.218897	0.0940309	0.548759	0.288943	1.41613	3	3	1	8	5	31
c132477_g1_i2	TAIR|locus:2164605 - symbol:AT5G56960 "AT5G56960" species:3702 "Arabidopsis thaliana" [GO:0003677 "DNA binding" evidence=IEA;ISS] [GO:0005634 "nucleus" evidence=ISM;IEA] [GO:0006351 "transcription, DNA-templated" evidence=IEA] [GO:0046983 "protein dimerization activity" evidence=IEA] [GO:0003700 "DNA binding transcription factor activity" evidence=ISS] [GO:0006355 "regulation of transcription, DN…	sp|Q9LTS4|BH041_ARATH Putative transcription factor bHLH041 OS=Arabidopsis thaliana GN=BHLH41 PE=3 SV=1	XP_024631492.1 putative transcription factor bHLH041 isoform X1 [Medicago truncatula]	K7LC61_SOYBN/355-403 K7LC61.1 PF00010.23;HLH;	3847.GLYMA15G18580.2	XM_003595152 Medicago truncatula basic helix loop helix (BHLH) DNA-binding family protein partial mRNA	mtr:MTR_2g039620 basic helix loop helix (BHLH) DNA-binding family protein	0.03	0.19	0.26	0.03	2.53	0.39	5.05629	0.140474	0.0454214	0.363277	0.376955	1.05248	0.100157	0.408915	0.621792	0.0811397	2.3574	0.718912	1	6	8	1	93	12
c117914_g2_i1	UNIPROTKB|F6I2Z2 - symbol:VIT_15s0048g02450 "Putative uncharacterized protein" species:29760 "Vitis vinifera" [GO:0005829 "cytosol" evidence=IBA] [GO:0008171 "O-methyltransferase activity" evidence=IBA] [GO:0008757 "S-adenosylmethionine-dependent methyltransferase activity" evidence=IBA] [GO:0019438 "aromatic compound biosynthetic process" evidence=IBA] InterPro:IPR001077 InterPro:IPR012967 Inter…	sp|Q9FQY8|COMT1_CAPAN Caffeic acid 3-O-methyltransferase OS=Capsicum annuum GN=COMT PE=2 SV=2	XP_004494877.1 PREDICTED: anthranilate N-methyltransferase-like [Cicer arietinum]	Q2HTB5_MEDTR/140-362 Q2HTB5.1 PF00891.15;Methyltransf_2;	3847.GLYMA07G05480.1	XM_020357593 PREDICTED: Cajanus cajan caffeic acid 3-O-methyltransferase-like (LOC109797532), mRNA	cam:101500319 anthranilate N-methyltransferase-like	3.39	8.92	2.56	36.56	11.42	30	5.05496	1.76699	0.00300982	0.0843402	1.01306	2.54736	0.897381	1.45821	0.683592	3.28331	1.62499	2.73378	12	32	9	151	47	105
c145347_g2_i4	TAIR|locus:2045756 - symbol:AT2G01050 species:3702 "Arabidopsis thaliana" [GO:0005634 "nucleus" evidence=ISM] [GO:0008150 "biological_process" evidence=ND] TAIR:locus:2045756 Proteomes:UP000006548 EMBL:CP002685 eggNOG:KOG1075 eggNOG:ENOG410Y65V EMBL:AC006837 InterPro:IPR025558 Pfam:PF14111 PIR:A84420 RefSeq:NP_178215.1 UniGene:At.66149 STRING:3702.AT2G01050.1 EnsemblPlants:AT2G01050.1 GeneID:8146…	.	KRH25885.1 hypothetical protein GLYMA_12G136200 [Glycine max]	K7M814_SOYBN/117-254 K7M814.1 PF14111.3;DUF4283;	3847.GLYMA14G37315.1	.	gmx:102668549 uncharacterized protein LOC102668549	0.04	0.43	0.69	1.72	2.98	1.83	5.04957	0.8941	0.0069254	0.133991	0.594577	1.94517	0.100157	0.628676	1.0549	1.91723	2.21307	1.70522	1	10	16	48	82	42
c138360_g1_i1	TAIR|locus:2138268 - symbol:MIK2 "AT4G08850" species:3702 "Arabidopsis thaliana" [GO:0004674 "protein serine/threonine kinase activity" evidence=IEA] [GO:0005524 "ATP binding" evidence=IEA] [GO:0005634 "nucleus" evidence=ISM] [GO:0005886 "plasma membrane" evidence=ISM;IDA] [GO:0006468 "protein phosphorylation" evidence=IEA] [GO:0016021 "integral component of membrane" evidence=IEA] [GO:0016301 "k…	sp|Q8VZG8|MIK2_ARATH MDIS1-interacting receptor like kinase 2 OS=Arabidopsis thaliana GN=MIK2 PE=1 SV=3	PNY00498.1 LRR receptor-like kinase resistance protein, partial [Trifolium pratense]	A0A072U2L6_MEDTR/928-1199 A0A072U2L6.1 PF00069.22;Pkinase;	3847.GLYMA19G35070.1	XM_013594447 Medicago truncatula LRR receptor-like kinase family protein partial mRNA	mtr:MTR_7g096980 LRR receptor-like kinase family protein	0.16	0.71	0.08	0.33	4.94	0.24	5.0478	-0.196681	0.0395247	0.339806	0.288212	0.888575	0.19381	0.576794	0.0940309	0.366551	2.0832	0.215971	2	9	1	5	73	3
c139336_g1_i1	TAIR|locus:2119886 - symbol:AT4G29090 "AT4G29090" species:3702 "Arabidopsis thaliana" [GO:0003676 "nucleic acid binding" evidence=IEA] [GO:0003723 "RNA binding" evidence=ISS] [GO:0003964 "RNA-directed DNA polymerase activity" evidence=IEA;ISS] [GO:0005739 "mitochondrion" evidence=ISM] [GO:0006278 "RNA-dependent DNA biosynthetic process" evidence=ISS] InterPro:IPR036397 InterPro:IPR012337 TAIR:loc…	sp|P93295|M310_ARATH Uncharacterized mitochondrial protein AtMg00310 OS=Arabidopsis thaliana GN=AtMg00310 PE=4 SV=1	PNY14982.1 ribonuclease H [Trifolium pratense]	A0A072VES6_MEDTR/4-224 A0A072VES6.1 PF03372.20;Exo_endo_phos;	4577.GRMZM2G433127_P01	.	ccaj:109802651 uncharacterized protein LOC109802651	0.04	0.07	0.06	0.07	0.8	0.21	5.0449	-0.134249	0.0125854	0.188915	0.324735	1.05464	0.281752	0.348315	0.344139	0.429879	1.92371	0.810318	3	5	4	6	63	14
c144459_g1_i5	.	.	.	.	.	CR955012 Medicago truncatula chromosome 5 clone mth2-84f14, COMPLETE SEQUENCE	.	0.08	0.03	0.08	0.33	0.46	0.29	5.0437	-0.736978	0.00652909	0.130436	0.207986	0.840625	0.281752	0.0767158	0.26549	0.901341	0.949592	0.670942	3	1	3	15	21	11
c145392_g1_i11	UNIPROTKB|I1JRC1 - symbol:GLYMA_03G237200 "DNA polymerase" species:3847 "Glycine max" [GO:0005634 "nucleus" evidence=IBA] [GO:0016035 "zeta DNA polymerase complex" evidence=IBA] [GO:0042276 "error-prone translesion synthesis" evidence=IBA] InterPro:IPR006133 InterPro:IPR006134 InterPro:IPR006172 InterPro:IPR017964 InterPro:IPR030559 InterPro:IPR036397 Pfam:PF00136 Pfam:PF03104 PRINTS:PR00106 PROS…	sp|Q766Z3|REV3_ARATH DNA polymerase zeta catalytic subunit OS=Arabidopsis thaliana GN=REV3 PE=2 SV=1	KEH24516.1 DNA polymerase family protein [Medicago truncatula]	K7LGM7_SOYBN/182-846 K7LGM7.1 PF00063.18;Myosin_head;	3847.GLYMA03G39720.1	XM_013595034 Medicago truncatula DNA polymerase family protein mRNA	cam:101503172 DNA polymerase zeta catalytic subunit	0.74	0.14	0.57	3.77	1.53	3.14	5.0431	1.17143	0.00689889	0.133959	0.725978	2.09806	1.1045	0.218897	0.854537	2.69957	1.42506	2.16955	16	3	12	95	38	65
c112117_g1_i1	TAIR|locus:2122799 - symbol:AT4G10270 "AT4G10270" species:3702 "Arabidopsis thaliana" [GO:0003674 "molecular_function" evidence=ND] [GO:0005634 "nucleus" evidence=ISM] [GO:0009611 "response to wounding" evidence=ISS] TAIR:locus:2122799 Proteomes:UP000006548 EMBL:CP002687 EMBL:AF096373 EMBL:AL049488 EMBL:AL161517 HOGENOM:HOG000238802 InterPro:IPR022251 PANTHER:PTHR33090 Pfam:PF12609 EMBL:AY085799 …	.	PNX81487.1 hypothetical protein L195_g037506 [Trifolium pratense]	A0A072VC74_MEDTR/12-83 A0A072VC74.1 PF12609.5;DUF3774;	3847.GLYMA13G37750.1	XM_004487279 PREDICTED: Cicer arietinum uncharacterized LOC101509772 (LOC101509772), mRNA	mtr:MTR_2g089950 wound-responsive family protein	3.01	2.57	1.75	4.8	23.75	16.03	5.03391	1.23419	0.00328601	0.0886691	0.784534	2.12163	1.00465	0.727158	0.621792	1.32434	2.73913	2.30143	14	12	8	26	128	73
c143268_g1_i5	TAIR|locus:2094354 - symbol:ELIP1 "EARLY LIGHT-INDUCABLE PROTEIN" species:3702 "Arabidopsis thaliana" [GO:0009507 "chloroplast" evidence=ISM] [GO:0009522 "photosystem I" evidence=IEA] [GO:0009523 "photosystem II" evidence=IEA] [GO:0015979 "photosynthesis" evidence=IEA] [GO:0016021 "integral component of membrane" evidence=IEA] [GO:0016168 "chlorophyll binding" evidence=ISS] [GO:0055085 "transmemb…	sp|P11432|ELI_PEA Early light-induced protein, chloroplastic OS=Pisum sativum PE=2 SV=1	P11432.1 RecName: Full=Early light-induced protein, chloroplastic; Short=ELIP; Flags: Precursor <CAA29399.1 ELI protein [Pisum sativum]	A0A072VP35_MEDTR/73-179 A0A072VP35.1 PF00504.18;Chloroa_b-bind;	3847.GLYMA20G28890.1	XM_013614293 Medicago truncatula early light-induced-like protein mRNA	mtr:MTR_1g102800 early light-induced-like protein	2.1	0.98	0.9	2.68	12.74	9.51	5.02181	2.55572	0.00148405	0.0554475	1.4659	3.25567	2.10666	1.10226	1.18879	2.30277	3.92099	3.54325	46	21	19	68	319	198
c131873_g1_i1	UNIPROTKB|Q6Q2Z8 - symbol:PEPC4 "Phosphoenolpyruvate carboxylase" species:3847 "Glycine max" [GO:0005829 "cytosol" evidence=IBA] [GO:0008964 "phosphoenolpyruvate carboxylase activity" evidence=IBA] [GO:0009507 "chloroplast" evidence=IBA] [GO:0048046 "apoplast" evidence=IBA] [GO:0048366 "leaf development" evidence=IBA] HAMAP:MF_00595 InterPro:IPR015813 InterPro:IPR021135 InterPro:IPR022805 Pfam:PF…	sp|P29196|CAPP_SOLTU Phosphoenolpyruvate carboxylase OS=Solanum tuberosum GN=PPC1 PE=2 SV=2	XP_003597124.1 phosphoenolpyruvate carboxylase 2 [Medicago truncatula] <AES67375.1 phosphoenolpyruvate carboxylase [Medicago truncatula]	I1M3L8_SOYBN/163-978 I1M3L8.2 PF00311.14;PEPcase;	3847.GLYMA12G33820.1	XM_003597076 Medicago truncatula phosphoenolpyruvate carboxylase mRNA	mtr:MTR_2g092930 phosphoenolpyruvate carboxylase	18.08	26.63	20.85	64.49	293.47	23.88	5.02167	7.76904	0.000656646	0.0329227	6.19686	7.84723	6.13991	6.25696	6.19372	7.85875	9.63566	6.04728	967	1382	1072	3995	17914	1210
c140495_g1_i4	TAIR|locus:2143626 - symbol:AT5G27560 "AT5G27560" species:3702 "Arabidopsis thaliana" [GO:0003674 "molecular_function" evidence=ND] [GO:0008150 "biological_process" evidence=ND] [GO:0009507 "chloroplast" evidence=ISM;IDA] TAIR:locus:2143626 Proteomes:UP000006548 EMBL:CP002688 GO:GO:0009507 InterPro:IPR018962 Pfam:PF09353 EMBL:AF370259 EMBL:AY063075 RefSeq:NP_001332626.1 RefSeq:NP_001332627.1 RefS…	.	GAU42804.1 hypothetical protein TSUD_34480 [Trifolium subterraneum]	G7I839_MEDTR/78-293 G7I839.1 PF09353.7;DUF1995;	3847.GLYMA10G29540.1	XM_004495672 PREDICTED: Cicer arietinum uncharacterized LOC101503283 (LOC101503283), mRNA	mtr:MTR_1g082900 DUF1995 domain protein	5.47	2.56	4.2	7.81	48.83	19.86	5.01365	4.103	0.000251591	0.0196925	2.64953	4.61269	3.22331	1.96146	2.76382	3.59787	5.74291	4.4973	116	53	86	192	1185	401
c134103_g4_i2	UNIPROTKB|I1JTF1 - symbol:GLYMA_04G035500 "Uncharacterized protein" species:3847 "Glycine max" [GO:0016020 "membrane" evidence=IBA] [GO:0016709 "oxidoreductase activity, acting on paired donors, with incorporation or reduction of molecular oxygen, NAD(P)H as one donor, and incorporation of one atom of oxygen" evidence=IBA] [GO:0044550 "secondary metabolite biosynthetic process" evidence=IBA] Inte…	sp|Q43068|C82A1_PEA Cytochrome P450 82A1 (Fragment) OS=Pisum sativum GN=CYP82A1 PE=2 SV=2	XP_013463821.1 cytochrome P450 CYP82D47 [Medicago truncatula] <KEH37856.1 cytochrome P450 family protein [Medicago truncatula]	A0A072V8D1_MEDTR/38-509 A0A072V8D1.1 PF00067.19;p450;	3847.GLYMA04G03780.1	XM_013608367 Medicago truncatula cytochrome P450 family protein partial mRNA	mtr:MTR_2g450040 cytochrome P450 family protein	0.72	5.94	1.98	7.6	32.1	6.94	5.01169	4.00763	0.00128592	0.0507276	2.41123	4.49073	1.40788	3.47297	2.35283	4.11392	5.73091	3.62735	23	185	61	282	1175	211
c117905_g1_i1	TAIR|locus:2150986 - symbol:CASP5 "AT5G15290" species:3702 "Arabidopsis thaliana" [GO:0003954 "NADH dehydrogenase activity" evidence=IBA] [GO:0005739 "mitochondrion" evidence=ISM] [GO:0016021 "integral component of membrane" evidence=IEA] [GO:0051536 "iron-sulfur cluster binding" evidence=IBA] [GO:0005515 "protein binding" evidence=IPI] [GO:0005886 "plasma membrane" evidence=IDA] [GO:0007043 "cel…	sp|G7KGQ4|CASP1_MEDTR Casparian strip membrane protein 1 OS=Medicago truncatula GN=MTR_5g041900 PE=3 SV=1	XP_003613862.1 casparian strip membrane protein 1 [Medicago truncatula] <G7KGQ4.1 RecName: Full=Casparian strip membrane protein 1; Short=MtCASP1 <AES96820.1 casparian strip membrane protein [Medicago truncatula]	CASP1_MEDTR/22-171 G7KGQ4.1 PF04535.9;DUF588;	3847.GLYMA02G12200.1	XM_003613814 Medicago truncatula casparian strip membrane protein mRNA	mtr:MTR_5g041900 casparian strip membrane protein	1.35	0.46	2.32	5.76	5.32	13.79	5.01002	2.12954	0.00303114	0.0846095	1.18061	2.92737	1.32751	0.467073	1.74725	2.8108	2.38215	3.58914	21	7	35	104	95	205
c145418_g2_i2	UNIPROTKB|Q8LSQ6 - symbol:LOC_Os10g13490 "Putative gag-pol polyprotein" species:39947 "Oryza sativa Japonica Group" [GO:0009061 "anaerobic respiration" evidence=IBA] [GO:0018171 "peptidyl-cysteine oxidation" evidence=IBA] [GO:0070483 "detection of hypoxia" evidence=IBA] GO:GO:0055114 Gene3D:2.40.70.10 InterPro:IPR021109 SUPFAM:SSF50630 EMBL:DP000086 InterPro:IPR005213 Pfam:PF03578 eggNOG:ENOG410I…	.	GAU48828.1 hypothetical protein TSUD_190590, partial [Trifolium subterraneum]	.	39947.LOC_Os01g62320.1	.	mtr:MTR_0008s0310 hypothetical protein	0.22	0.53	0.23	2.78	1.92	0.26	5.00701	1.35234	0.0109105	0.174225	0.835234	2.01708	0.71985	1.10226	0.683592	3.11047	2.31944	0.621322	9	21	9	132	90	10
c138509_g3_i2	UNIPROTKB|I1NHE6 - symbol:GLYMA_20G178600 "Carboxypeptidase" species:3847 "Glycine max" [GO:0004185 "serine-type carboxypeptidase activity" evidence=IBA] [GO:0005773 "vacuole" evidence=IBA] [GO:0051603 "proteolysis involved in cellular protein catabolic process" evidence=IBA] InterPro:IPR001563 Pfam:PF00450 PRINTS:PR00724 InterPro:IPR018202 InterPro:IPR029058 GO:GO:0005773 Proteomes:UP000008827 G…	sp|Q9SFB5|SCP27_ARATH Serine carboxypeptidase-like 27 OS=Arabidopsis thaliana GN=SCPL27 PE=2 SV=1	XP_003591950.1 serine carboxypeptidase-like 27 [Medicago truncatula] <AES62201.1 serine carboxypeptidase-like protein [Medicago truncatula]	G7I9K4_MEDTR/37-484 G7I9K4.2 PF00450.19;Peptidase_S10;	3847.GLYMA20G31890.1	XM_003591902 Medicago truncatula serine carboxypeptidase-like protein mRNA	mtr:MTR_1g095560 serine carboxypeptidase-like protein	5.77	16.39	5.25	12.47	129.19	14.88	5.00591	5.6553	0.00179511	0.0620018	4.03708	5.6743	3.78622	4.80066	3.52435	4.7443	7.66572	4.61289	178	492	156	446	4556	436
c133251_g2_i1	.	.	GAU12478.1 hypothetical protein TSUD_230110 [Trifolium subterraneum]	.	3847.GLYMA11G01990.1	XM_007158518 Phaseolus vulgaris hypothetical protein (PHAVU_002G164400g) mRNA, complete cds	mtr:MTR_5g009290 hypothetical protein	2.58	4.46	0.65	5.93	34.81	3.25	4.99049	3.04922	0.00708165	0.135551	1.74898	3.31584	2.08238	2.36477	0.799775	2.98958	4.99197	1.96596	45	76	11	120	695	54
c132479_g1_i2	.	.	XP_022633061.1 uncharacterized protein LOC111241020 [Vigna radiata var. radiata]	.	.	.	vra:111241020 uncharacterized protein LOC111241020	0.3	0.78	0.58	3.23	3.36	2.39	4.98686	1.09637	0.00199433	0.0661354	0.72682	2.1012	0.517367	0.863318	0.799775	2.40085	2.1278	1.77496	6	15	11	74	76	45
c135484_g1_i1	TAIR|locus:2051063 - symbol:AT2G33630 "AT2G33630" species:3702 "Arabidopsis thaliana" [GO:0003854 "3-beta-hydroxy-delta5-steroid dehydrogenase activity" evidence=IEA;ISS] [GO:0006694 "steroid biosynthetic process" evidence=IEA;ISS] [GO:0016021 "integral component of membrane" evidence=IEA] [GO:0055114 "oxidation-reduction process" evidence=IEA] [GO:0005783 "endoplasmic reticulum" evidence=IDA] In…	sp|Q0IH73|D42E1_XENLA Short-chain dehydrogenase/reductase family 42E member 1 OS=Xenopus laevis GN=sdr42e1 PE=2 SV=1	PNY18051.1 short-chain dehydrogenase reductase family 42E member 1-like protein [Trifolium pratense]	I1MBY1_SOYBN/15-296 I1MBY1.1 PF01073.16;3Beta_HSD;	3847.GLYMA17G38190.1	XM_004499270 PREDICTED: Cicer arietinum short-chain dehydrogenase/reductase family 42E member 1 (LOC101512412), mRNA	cam:101512412 short-chain dehydrogenase/reductase family 42E member 1	0.05	0.03	0.03	0.07	0.07	0.58	4.9767	-1.34823	0.0485024	0.375801	0.121519	0.488433	0.19381	0.0767158	0.0940309	0.230892	0.180207	1.0542	2	1	1	3	3	20
c123962_g1_i1	TAIR|locus:2082170 - symbol:LSH4 "AT3G23290" species:3702 "Arabidopsis thaliana" [GO:0003677 "DNA binding" evidence=IEA] [GO:0005739 "mitochondrion" evidence=ISM] [GO:0006355 "regulation of transcription, DNA-templated" evidence=IEA] [GO:0007275 "multicellular organism development" evidence=IEA] [GO:0009299 "mRNA transcription" evidence=IBA] [GO:0009416 "response to light stimulus" evidence=IBA] …	sp|Q9LW68|LSH4_ARATH Protein LIGHT-DEPENDENT SHORT HYPOCOTYLS 4 OS=Arabidopsis thaliana GN=LSH4 PE=1 SV=1	PNX75892.1 hypothetical protein L195_g031836 [Trifolium pratense]	A0A072UNC2_MEDTR/35-159 A0A072UNC2.1 PF04852.9;DUF640;	3847.GLYMA05G25311.1	XM_013601819 Medicago truncatula G1-like protein mRNA	cam:101506113 protein LIGHT-DEPENDENT SHORT HYPOCOTYLS 4-like	0.23	1.32	0.08	2.04	4.33	2.32	4.96093	0.458747	0.00917072	0.158011	0.441074	1.59861	0.281752	0.94744	0.0940309	1.48205	1.95705	1.35672	3	17	1	31	65	29
c135799_g2_i1	.	.	.	.	.	.	.	0.17	0.17	0.17	0.29	2.77	0.17	4.96028	-1.60883	0.0833496	0.487387	0.0903012	0.371788	0.100157	0.0767158	0.0940309	0.157958	0.881766	0.07564	1	1	1	2	19	1
c98243_g1_i1	TAIR|locus:2034225 - symbol:AT1G80290 species:3702 "Arabidopsis thaliana" [GO:0005576 "extracellular region" evidence=ISM] [GO:0006486 "protein glycosylation" evidence=IEA] [GO:0016021 "integral component of membrane" evidence=IEA] [GO:0016757 "transferase activity, transferring glycosyl groups" evidence=IEA;ISS] [GO:0046872 "metal ion binding" evidence=IEA] InterPro:IPR015338 Pfam:PF09258 UniPat…	sp|Q9C975|GT643_ARATH Glycosyltransferase family protein 64 C3 OS=Arabidopsis thaliana GN=At1g80290 PE=2 SV=1	XP_004498553.1 PREDICTED: glycosyltransferase family protein 64 C3 [Cicer arietinum]	G7I564_MEDTR/17-276 G7I564.1 PF09258.7;Glyco_transf_64;	3847.GLYMA15G03130.1	XM_003588566 Medicago truncatula nucleotide-diphospho-sugar transferase-like protein mRNA	cam:101505677 glycosyltransferase family protein 64 C3	0.06	0.06	0.06	0.31	0.72	0.06	4.95868	-1.61844	0.0598261	0.418054	0.0903012	0.400767	0.100157	0.0767158	0.0940309	0.429879	0.696781	0.07564	1	1	1	6	14	1
c99875_g2_i2	TAIR|locus:2175743 - symbol:cdc2cAt "AT5G39420" species:3702 "Arabidopsis thaliana" [GO:0004693 "cyclin-dependent protein serine/threonine kinase activity" evidence=IBA] [GO:0005524 "ATP binding" evidence=IEA] [GO:0005634 "nucleus" evidence=ISM;IBA] [GO:0006468 "protein phosphorylation" evidence=IBA] [GO:0016301 "kinase activity" evidence=ISS] [GO:0016310 "phosphorylation" evidence=ISS] InterPro:…	sp|F4ICB6|IBS1_ARATH Protein IMPAIRED IN BABA-INDUCED STERILITY 1 OS=Arabidopsis thaliana GN=IBS1 PE=3 SV=1	AES74781.2 cyclin-dependent kinase [Medicago truncatula]	G7KLB8_MEDTR/110-394 G7KLB8.2 PF00069.22;Pkinase;	3847.GLYMA13G05710.2	XM_004489369 PREDICTED: Cicer arietinum probable serine/threonine-protein kinase At1g54610 (LOC101497998), mRNA	mtr:MTR_6g013030 cyclin-dependent kinase	0.03	0.16	0.13	0.13	0.27	1.46	4.95824	-0.188593	0.0217213	0.254279	0.309264	1.00381	0.100157	0.408915	0.41872	0.429879	0.615592	1.96596	1	6	5	6	12	54
[truncated: 22,782 more rows]
