# Supplementary material for: Transcriptomic analysis reveals candidate genes associated with salinity stress tolerance during the early vegetative stage in fababean genotype, Hassawi-2
Source: Sci Rep. 2023 Dec 1;13:21223. doi: 10.1038/s41598-023-48118-0 (PMC10692206; doi:10.1038/s41598-023-48118-0)
Supplement: Supplementary file 8 — Supplementary Table 6. [file 41598_2023_48118_MOESM8_ESM.xlsx]

## Sheet: data2
Table S6: List of Differentially expressed Genes (DEGs FVS48h/FVC0h) using different data bases
Contig	GO	UniProt	NR	Pfam	EggNOG	NT	KO_EUK	FVC-0h-1_FPKM	FVC-0h-2_FPKM	FVC-0h-3_FPKM	FVS-48H-1_FPKM	FVS-48h-3_FPKM	FVS-48h/FVC-0h.fc	FVS-48h/FVC-0h.logCPM	FVS-48h/FVC-0h.raw.pval	FVS-48h/FVC-0h.bh.pval	FVC-0h.mean	FVS-48h.mean	N_FVC-0h-1	N_FVC-0h-2	N_FVC-0h-3	N_FVS-48H-1	N_FVS-48h-3	FVC-0h-1_Read_Count	FVC-0h-2_Read_Count	FVC-0h-3_Read_Count	FVS-48H-1_Read_Count	FVS-48h-3_Read_Count
c138313_g1_i3	.	sp|P28639|DHN1_PEA Dehydrin DHN1 OS=Pisum sativum GN=DHN1 PE=2 SV=1	AAB51380.1 dehydrin 2 [Pisum sativum]	.	.	X63062 P.sativum mRNA for dehydrin DHN2	mtr:MTR_6g084640 dehydrin	1.3	6.12	1.08	2217.28	1416.72	555.733	9.50752	7.84817e-29	9.43468e-25	1.89399	10.7807	1.54052	2.89167	1.24978	11.1445	10.4169	25	115	20	49227	22009
c135738_g6_i3	UNIPROTKB|I1JLN5 - symbol:GLYMA_03G069400 "Uncharacterized protein" species:3847 "Glycine max" [GO:0004350 "glutamate-5-semialdehyde dehydrogenase activity" evidence=IBA] [GO:0005737 "cytoplasm" evidence=IBA] [GO:0006561 "proline biosynthetic process" evidence=IBA] HAMAP:MF_00412 HAMAP:MF_00456 InterPro:IPR000965 InterPro:IPR005715 InterPro:IPR005766 InterPro:IPR015590 InterPro:IPR016161 InterPro…	sp|O65361|P5CS_MESCR Delta-1-pyrroline-5-carboxylate synthase OS=Mesembryanthemum crystallinum GN=P5CS PE=2 SV=1	XP_013454958.1 delta-1-pyrroline-5-carboxylate synthase isoform X1 [Medicago truncatula] <KEH29006.1 delta-1-pyrroline-5-carboxylate synthetase [Medicago truncatula]	A0A072UH55_MEDTR/322-613 A0A072UH55.1 PF00171.19;Aldedh;	3847.GLYMA03G12240.1	XM_013599504 Medicago truncatula delta-1-pyrroline-5-carboxylate synthetase mRNA	mtr:MTR_4g020110 delta-1-pyrroline-5-carboxylate synthetase	0.77	1.1	0.47	382.8	261.06	330.751	8.39728	2.42578e-37	5.8323e-33	1.78919	9.68006	1.99205	2.00547	1.37003	9.99312	9.367	39	54	23	22150	10622
c142288_g2_i1	.	.	GAU51686.1 hypothetical protein TSUD_415000 [Trifolium subterraneum]	.	.	XM_019599359 PREDICTED: Lupinus angustifolius late embryogenesis abundant protein 1-like (LOC109356032), transcript variant X5, mRNA	gmx:102667136 uncharacterized protein LOC102667136	0.19	1.45	0.28	212.98	216.91	292.236	7.38867	3.26955e-25	2.62033e-21	1.11975	8.70534	0.617786	1.98527	0.75619	8.73017	8.68051	7	53	10	9217	6594
c144061_g6_i1	TAIR|locus:2159178 - symbol:AT5G61820 "AT5G61820" species:3702 "Arabidopsis thaliana" [GO:0003674 "molecular_function" evidence=ND] [GO:0008150 "biological_process" evidence=ND] [GO:0009507 "chloroplast" evidence=ISM] [GO:0005773 "vacuole" evidence=IDA] TAIR:locus:2159178 GO:GO:0016021 Proteomes:UP000006548 GO:GO:0005773 EMBL:CP002688 EMBL:AY065363 EMBL:AY117191 RefSeq:NP_001330390.1 RefSeq:NP_20…	.	ACJ85863.1 unknown [Medicago truncatula] <AFK38198.1 unknown [Medicago truncatula]	A0A072UQP9_MEDTR/33-411 A0A072UQP9.1 PF07712.9;SURNod19;	3847.GLYMA08G08660.3	AY714244 Pisum sativum MtN19-like protein mRNA, complete cds	mtr:MTR_4g094550 stress up-regulated Nod 19 protein	0.7	0.18	1.43	410.51	3.65	209.387	4.70692	2.53354e-08	9.72205e-06	0.365442	4.02378	0.384535	0.0783873	0.633403	7.00828	1.03928	4	1	8	2779	17
c141210_g3_i7	.	.	.	.	.	.	.	0.05	0.05	0.05	0.05	23.24	151.312	2.21326	7.73517e-06	0.00100572	0.0935593	2.30495	0.10616	0.0783873	0.0961302	0.0648347	4.54506	1	1	1	1	360
c164243_g1_i1	UNIPROTKB|C6T892 - symbol:GLYMA_13G189700 "Uncharacterized protein" species:3847 "Glycine max" [GO:0005886 "plasma membrane" evidence=IBA] [GO:0006810 "transport" evidence=IBA] [GO:0022857 "transmembrane transporter activity" evidence=IBA] InterPro:IPR000620 InterPro:IPR030184 Pfam:PF00892 GO:GO:0016021 GO:GO:0005886 GO:GO:0022857 PANTHER:PTHR31218 Proteomes:UP000008827 GO:GO:0006810 eggNOG:ENOG4…	sp|Q9FL41|WTR38_ARATH WAT1-related protein At5g07050 OS=Arabidopsis thaliana GN=At5g07050 PE=2 SV=1	GAU18480.1 hypothetical protein TSUD_366630 [Trifolium subterraneum]	G7LID0_MEDTR/12-156 G7LID0.1 PF00892.17;EamA;	3847.GLYMA13G25890.1	XM_003627963 Medicago truncatula nodulin MtN21/EamA-like transporter family protein mRNA	mtr:MTR_8g041390 nodulin MtN21/EamA-like transporter family protein	0.45	1.38	0.27	182.52	1.99	113.77	5.73221	3.94353e-08	1.41514e-05	1.03201	4.94841	0.938337	1.58983	0.567854	8.02142	1.8754	12	36	7	5631	43
c139458_g3_i1	TAIR|locus:2080787 - symbol:PP2CA "AT3G11410" species:3702 "Arabidopsis thaliana" [GO:0004722 "protein serine/threonine phosphatase activity" evidence=ISS;IMP;TAS] [GO:0005737 "cytoplasm" evidence=ISM] [GO:0006470 "protein dephosphorylation" evidence=IEA] [GO:0046872 "metal ion binding" evidence=IEA] [GO:0005515 "protein binding" evidence=IPI] [GO:0009409 "response to cold" evidence=IEP] [GO:0009…	sp|Q5SN75|P2C08_ORYSJ Probable protein phosphatase 2C 8 OS=Oryza sativa subsp. japonica GN=Os01g0656200 PE=2 SV=1	XP_004498408.1 PREDICTED: probable protein phosphatase 2C 51 [Cicer arietinum]	A0A072VG64_MEDTR/111-372 A0A072VG64.1 PF00481.18;PP2C;	3847.GLYMA14G32430.1	XM_004498351 PREDICTED: Cicer arietinum probable protein phosphatase 2C 51 (LOC101507599), mRNA	cam:101507599 probable protein phosphatase 2C 51	0.04	0.68	1.93	115.61	126.06	110.366	6.02661	2.22301e-13	4.45399e-10	1.05862	7.3347	0.10616	0.962906	2.10679	7.31189	7.35752	1	17	48	3435	2626
c134255_g1_i3	TAIR|locus:2156657 - symbol:AT5G52390 "AT5G52390" species:3702 "Arabidopsis thaliana" [GO:0003674 "molecular_function" evidence=ND] [GO:0008150 "biological_process" evidence=ND] TAIR:locus:2156657 Proteomes:UP000006548 EMBL:CP002688 EMBL:AB019226 EMBL:AY091116 EMBL:AY122980 RefSeq:NP_200052.1 UniGene:At.29617 STRING:3702.AT5G52390.1 EnsemblPlants:AT5G52390.1 GeneID:835315 Gramene:AT5G52390.1 KEGG…	.	GAU36136.1 hypothetical protein TSUD_292960 [Trifolium subterraneum]	A0A072UA78_MEDTR/22-188 A0A072UA78.1 PF06521.8;PAR1;	3847.GLYMA09G25420.1	XM_013596839 Medicago truncatula PAR1 protein mRNA	mtr:MTR_6g452730 PAR1 protein	0.34	4.12	0.49	373.71	14.04	107.104	5.93642	1.43156e-08	6.37388e-06	1.04562	5.84394	0.466548	2.10245	0.567854	8.18917	3.49872	5	59	7	6328	166
c31311_g1_i1	.	.	.	.	.	.	gra:105781177 loricrin-like	1.35	22.49	13.66	647.2	2210.64	95.5682	6.79711	7.65101e-14	1.6723e-10	1.70909	7.87934	0.466548	2.50851	2.15222	7.06039	8.69829	5	84	50	2882	6676
c142722_g1_i1	TAIR|locus:2159178 - symbol:AT5G61820 "AT5G61820" species:3702 "Arabidopsis thaliana" [GO:0003674 "molecular_function" evidence=ND] [GO:0008150 "biological_process" evidence=ND] [GO:0009507 "chloroplast" evidence=ISM] [GO:0005773 "vacuole" evidence=IDA] TAIR:locus:2159178 GO:GO:0016021 Proteomes:UP000006548 GO:GO:0005773 EMBL:CP002688 EMBL:AY065363 EMBL:AY117191 RefSeq:NP_001330390.1 RefSeq:NP_20…	.	AAU14999.2 MtN19-like protein [Pisum sativum]	A0A072UZW4_MEDTR/32-410 A0A072UZW4.1 PF07712.9;SURNod19;	3847.GLYMA08G08660.3	AY714244 Pisum sativum MtN19-like protein mRNA, complete cds	mtr:MTR_4g094548 stress up-regulated Nod 19 protein	0.54	4.41	3.74	447.08	134.77	85.7612	7.423	5.17282e-15	1.55463e-11	2.33859	8.45707	1.10124	2.93445	2.98007	9.35847	7.55568	15	119	100	14259	3015
c130417_g2_i1	.	.	.	.	.	HQ327439 Medicago sativa subsp. falcata LEA3 protein (LEA3) mRNA, partial cds	.	0.18	0.27	1.9	49.86	102.73	74.9842	4.19226	9.98911e-13	1.71549e-09	0.573155	5.43314	0.205042	0.223437	1.29099	4.96768	5.89861	2	3	21	659	945
c135787_g4_i8	UNIPROTKB|I1MWZ7 - symbol:GLYMA_17G218200 "Uncharacterized protein" species:3847 "Glycine max" [GO:0004029 "aldehyde dehydrogenase (NAD) activity" evidence=IBA] [GO:0004777 "succinate-semialdehyde dehydrogenase (NAD+) activity" evidence=IBA] [GO:0009013 "succinate-semialdehyde dehydrogenase [NAD(P)+] activity" evidence=IBA] InterPro:IPR015590 InterPro:IPR016160 InterPro:IPR016161 InterPro:IPR0161…	sp|P81406|GAPN_PEA NADP-dependent glyceraldehyde-3-phosphate dehydrogenase OS=Pisum sativum GN=GAPN PE=1 SV=1	XP_003588885.1 NADP-dependent glyceraldehyde-3-phosphate dehydrogenase [Medicago truncatula] <AES59136.1 NADP-dependent glyceraldehyde-3-phosphate dehydrogenase [Medicago truncatula]	G7JGT0_MEDTR/24-484 G7JGT0.1 PF00171.19;Aldedh;	3847.GLYMA17G33340.1	XM_003588837 Medicago truncatula NADP-dependent glyceraldehyde-3-phosphate dehydrogenase mRNA	mtr:MTR_1g014320 NADP-dependent glyceraldehyde-3-phosphate dehydrogenase	0.05	0.21	0.26	3.65	30.01	74.4125	2.7946	2.35591e-09	1.41608e-06	0.274693	3.60169	0.10616	0.290836	0.427083	2.26757	4.93582	1	4	5	83	477
c131619_g1_i1	TAIR|locus:2093019 - symbol:SGP2 "AT3G21700" species:3702 "Arabidopsis thaliana" [GO:0003924 "GTPase activity" evidence=IEA] [GO:0005525 "GTP binding" evidence=IEA] [GO:0090404 "pollen tube tip" evidence=IDA] InterPro:IPR001806 Pfam:PF00071 InterPro:IPR027417 TAIR:locus:2093019 GO:GO:0005525 SUPFAM:SSF52540 Proteomes:UP000006548 EMBL:CP002686 GO:GO:0003924 EMBL:AB025634 GO:GO:0090404 eggNOG:COG11…	sp|P87027|SPG1_SCHPO Septum-promoting GTP-binding protein 1 OS=Schizosaccharomyces pombe (strain 972 / ATCC 24843) GN=spg1 PE=1 SV=1	XP_004515072.1 PREDICTED: septum-promoting GTP-binding protein 1 [Cicer arietinum]	G7JDG8_MEDTR/93-258 G7JDG8.1 PF00071.19;Ras;	3847.GLYMA12G10670.1	XM_004515015 PREDICTED: Cicer arietinum septum-promoting GTP-binding protein 1 (LOC101494773), mRNA	cam:101494773 septum-promoting GTP-binding protein 1	0.1	0.25	0.05	16.11	5.86	65.2604	2.29766	3.8442e-10	2.88832e-07	0.218799	3.49744	0.205042	0.355226	0.0961302	4.19604	2.79883	2	5	1	377	96
c58542_g1_i1	UNIPROTKB|I1JII8 - symbol:GLYMA_02G268000 "Uncharacterized protein" species:3847 "Glycine max" [GO:0009693 "ethylene biosynthetic process" evidence=IBA] [GO:0051213 "dioxygenase activity" evidence=IBA] InterPro:IPR005123 Pfam:PF03171 PROSITE:PS51471 GO:GO:0009693 GO:GO:0016491 GO:GO:0046872 Proteomes:UP000008827 eggNOG:KOG0143 eggNOG:COG3491 Gene3D:2.60.120.330 InterPro:IPR027443 OrthoDB:EOG09360…	sp|Q9MB94|ACCO_PRUMU 1-aminocyclopropane-1-carboxylate oxidase OS=Prunus mume GN=ACO1 PE=2 SV=1	AOD74919.1 1-aminocyclopropane-1-carboxylate oxidase 3 [Pisum sativum]	.	3847.GLYMA02G43560.1	KX261618 Pisum sativum cultivar I3 1-aminocyclopropane-1-carboxylate oxidase 3 (ACO3) mRNA, complete cds	mtr:MTR_5g085330 1-aminocyclopropane-1-carboxylate oxidase	0.16	0.46	0.17	31.56	6.84	60.5745	3.69936	2.07574e-12	2.9357e-09	0.575634	4.63589	0.466548	0.833271	0.427083	5.7263	3.54549	5	14	5	1130	172
c85374_g1_i1	TAIR|locus:2179117 - symbol:AT5G01300 species:3702 "Arabidopsis thaliana" [GO:0005737 "cytoplasm" evidence=ISM] [GO:0008150 "biological_process" evidence=ND] [GO:0008429 "phosphatidylethanolamine binding" evidence=ISS] Pfam:PF01161 TAIR:locus:2179117 Proteomes:UP000006548 EMBL:CP002688 eggNOG:COG1881 Gene3D:3.90.280.10 InterPro:IPR008914 InterPro:IPR036610 SUPFAM:SSF49777 EMBL:AL161746 CDD:cd0086…	sp|O26373|Y273_METTH UPF0098 protein MTH_273 OS=Methanothermobacter thermautotrophicus (strain ATCC 29096 / DSM 1053 / JCM 10044 / NBRC 100330 / Delta H) GN=MTH_273 PE=3 SV=1	PNY01465.1 UPF0098 protein MTH_273-like protein [Trifolium pratense]	A0A072UGX9_MEDTR/21-169 A0A072UGX9.1 PF01161.17;PBP;	3847.GLYMA01G30670.1	XM_013599415 Medicago truncatula phosphatidylethanolamine-binding protein mRNA	adu:107475330 uncharacterized protein LOC107475330	0.42	15.01	8.94	626.74	478.66	59.2533	7.80954	2.60676e-10	2.16119e-07	2.79086	9.0781	0.687848	4.0561	3.62865	9.31301	8.84319	8	280	165	13816	7383
c139983_g1_i13	TAIR|locus:2180632 - symbol:AT5G25940 "AT5G25940" species:3702 "Arabidopsis thaliana" [GO:0003674 "molecular_function" evidence=ND] [GO:0016021 "integral component of membrane" evidence=IEA] [GO:0005739 "mitochondrion" evidence=IDA] InterPro:IPR005050 TAIR:locus:2180632 GO:GO:0016021 Proteomes:UP000006548 GO:GO:0005739 EMBL:CP002688 EMBL:AF149413 EMBL:BT006144 EMBL:BT008570 EMBL:AK229683 RefSeq:N…	sp|Q02921|NO93_SOYBN Early nodulin-93 OS=Glycine max PE=2 SV=1	ANI24516.1 early nodulin 93.1 [Vicia faba] <ANI24517.1 early nodulin 93.2 [Vicia faba] <ANI24518.1 early nodulin 93.3 [Vicia faba] <ANI24520.1 early nodulin 93.5 [Vicia faba]	A0A022PQB3_ERYGU/24-101 A0A022PQB3.1 PF03386.11;ENOD93;	3847.GLYMA05G08400.2	KU973542 Vicia faba early nodulin 93.1 (ENOD93.1) mRNA, complete cds	cam:101491393 early nodulin-93-like	0.73	1.73	0.29	3.08	132.31	59.2392	4.63309	1.0895e-07	3.23392e-05	0.947131	4.4257	0.994708	1.4196	0.427083	1.96192	6.88949	13	30	5	63	1894
c133048_g2_i2	UNIPROTKB|I1NEA7 - symbol:GLYMA_20G066500 "Uncharacterized protein" species:3847 "Glycine max" [GO:0008643 "carbohydrate transport" evidence=IBA] [GO:0016021 "integral component of membrane" evidence=IBA] [GO:0051119 "sugar transmembrane transporter activity" evidence=IBA] InterPro:IPR004316 Pfam:PF03083 GO:GO:0016021 Proteomes:UP000008827 GO:GO:0051119 GO:GO:0008643 eggNOG:KOG1623 eggNOG:ENOG411…	sp|A2X3S3|SWET4_ORYSI Bidirectional sugar transporter SWEET4 OS=Oryza sativa subsp. indica GN=SWEET4 PE=2 SV=1	XP_004503589.1 PREDICTED: bidirectional sugar transporter SWEET4 [Cicer arietinum]	A0A072TWK5_MEDTR/19-108 A0A072TWK5.1 PF03083.13;MtN3_slv;	3847.GLYMA20G16160.1	XM_004503532 PREDICTED: Cicer arietinum bidirectional sugar transporter SWEET4 (LOC101488443), mRNA	cam:101488443 bidirectional sugar transporter SWEET4	0.11	0.86	0.29	10.8	47.74	56.8891	3.45334	3.95595e-11	4.41665e-08	0.503305	4.46579	0.205042	0.877789	0.427083	3.48597	5.4456	2	15	5	222	686
c144613_g3_i2	TAIR|locus:2119445 - symbol:AT4G13820 species:3702 "Arabidopsis thaliana" [GO:0005886 "plasma membrane" evidence=ISM] [GO:0016301 "kinase activity" evidence=ISS] [GO:0007165 "signal transduction" evidence=IC] Pfam:PF00560 InterPro:IPR001611 TAIR:locus:2119445 Proteomes:UP000006548 EMBL:CP002687 eggNOG:KOG0619 eggNOG:COG4886 Gene3D:3.80.10.10 InterPro:IPR032675 SUPFAM:SSF52058 InterPro:IPR013210 P…	sp|Q9FK63|CARLK_ARATH Calmodulin-binding receptor kinase CaMRLK OS=Arabidopsis thaliana GN=CAMRLK PE=1 SV=1	GAU40707.1 hypothetical protein TSUD_263570 [Trifolium subterraneum]	G7JQ81_MEDTR/268-327 G7JQ81.1 PF13855.3;LRR_8;	3847.GLYMA01G28936.1	XM_004506667 PREDICTED: Cicer arietinum receptor-like protein 12 (LOC101498977), mRNA	mtr:MTR_4g017280 verticillium wilt disease resistance protein	0.04	0.04	0.04	5.7	0.07	55.1828	1.74354	2.73352e-05	0.00286996	0.181343	2.13686	0.205042	0.152734	0.186253	4.02736	0.246361	2	2	2	333	3
c143404_g2_i2	TAIR|locus:2094167 - symbol:AFP3 "AT3G29575" species:3702 "Arabidopsis thaliana" [GO:0005634 "nucleus" evidence=ISM;IEA] [GO:0007165 "signal transduction" evidence=IEA] [GO:0005515 "protein binding" evidence=IPI] InterPro:IPR031307 TAIR:locus:2094167 Proteomes:UP000006548 GO:GO:0005634 EMBL:CP002686 GO:GO:0007165 HOGENOM:HOG000239856 InterPro:IPR032308 InterPro:IPR032310 InterPro:IPR012463 PANTHE…	sp|Q94F39|AFP3_ARATH Ninja-family protein AFP3 OS=Arabidopsis thaliana GN=AFP3 PE=1 SV=1	XP_013447575.1 ninja-family protein AFP3 [Medicago truncatula] <KEH21656.1 ABI five-binding protein [Medicago truncatula]	A0A072TWS5_MEDTR/289-356 A0A072TWS5.1 PF16135.2;Jas;	3847.GLYMA08G27010.1	XM_020364425 PREDICTED: Cajanus cajan ninja-family protein AFP3 (LOC109802981), mRNA	mtr:MTR_7g013820 ABI five-binding protein	0.35	0.22	0.26	8.17	31.95	54.726	3.58501	8.90411e-13	1.64678e-09	0.60108	4.63474	0.818522	0.416865	0.567854	3.73039	5.53908	10	6	7	267	733
c126199_g1_i1	.	.	XP_004508082.1 PREDICTED: embryonic protein DC-8-like [Cicer arietinum]	.	3847.GLYMA17G04550.1	XM_004508025 PREDICTED: Cicer arietinum embryonic protein DC-8-like (LOC101509550), mRNA	cam:101509550 embryonic protein DC-8-like	0.57	0.47	1.47	39.53	79.48	54.6893	4.4674	1.09675e-16	5.27384e-13	0.932083	5.69791	0.818522	0.532763	1.44496	5.24451	6.15132	10	8	25	803	1129
c130590_g1_i2	TAIR|locus:2137829 - symbol:SUS3 "AT4G02280" species:3702 "Arabidopsis thaliana" [GO:0005986 "sucrose biosynthetic process" evidence=ISS] [GO:0008194 "UDP-glycosyltransferase activity" evidence=ISS] [GO:0009507 "chloroplast" evidence=ISM] [GO:0016157 "sucrose synthase activity" evidence=ISS;IDA] [GO:0016757 "transferase activity, transferring glycosyl groups" evidence=ISS] [GO:0009414 "response t…	sp|O24301|SUS2_PEA Sucrose synthase 2 OS=Pisum sativum GN=SUS2 PE=2 SV=1	O24301.1 RecName: Full=Sucrose synthase 2; AltName: Full=Sucrose-UDP glucosyltransferase 2 <CAA04512.1 second sucrose synthase [Pisum sativum]	G7IEL2_MEDTR/9-556 G7IEL2.2 PF00862.16;Sucrose_synth;	3847.GLYMA03G37441.1	AJ001071 Pisum sativum mRNA for second sucrose synthase	cam:101490898 sucrose synthase 2	0.25	0.53	0.33	27.26	22.44	54.5532	5.0741	9.801e-24	5.89113e-20	1.3029	6.35778	1.1517	1.50722	1.24978	6.53307	6.18248	16	33	20	1993	1154
c142337_g4_i1	UNIPROTKB|Q338B0 - symbol:HSFA2C "Heat stress transcription factor A-2c" species:39947 "Oryza sativa Japonica Group" [GO:0042802 "identical protein binding" evidence=IPI] InterPro:IPR000232 Pfam:PF00447 PRINTS:PR00056 PROSITE:PS00434 SMART:SM00415 GO:GO:0005634 GO:GO:0005737 Proteomes:UP000059680 GO:GO:0042802 GO:GO:0003700 Gene3D:1.10.10.10 InterPro:IPR036388 InterPro:IPR036390 SUPFAM:SSF46785 G…	sp|P41152|HSF30_SOLPE Heat shock factor protein HSF30 OS=Solanum peruvianum GN=HSF30 PE=2 SV=1	XP_024637947.1 heat stress transcription factor A-9-like [Medicago truncatula]	K7MK25_SOYBN/74-163 K7MK25.1 PF00447.14;HSF_DNA-bind;	3847.GLYMA13G16510.1	XM_004507890 PREDICTED: Cicer arietinum heat shock factor protein HSF30-like (LOC101495918), mRNA	cam:101495918 heat shock factor protein HSF30-like	0.2	0.17	0.13	17.48	5.05	52.6234	2.61024	5.67933e-10	3.90137e-07	0.34282	3.70832	0.466548	0.290836	0.271076	4.56723	2.84941	5	4	3	494	100
c134911_g1_i2	TAIR|locus:2170239 - symbol:LEA4-5 "AT5G06760" species:3702 "Arabidopsis thaliana" [GO:0003674 "molecular_function" evidence=ND] [GO:0009793 "embryo development ending in seed dormancy" evidence=IEA;ISS] [GO:0009409 "response to cold" evidence=IDA] [GO:0006970 "response to osmotic stress" evidence=IMP] [GO:0009414 "response to water deprivation" evidence=IMP] [GO:0048316 "seed development" eviden…	sp|Q01417|PM1_SOYBN 18 kDa seed maturation protein OS=Glycine max GN=GMPM1 PE=2 SV=1	GAU23421.1 hypothetical protein TSUD_331190 [Trifolium subterraneum]	G7KVD4_MEDTR/9-78 G7KVD4.1 PF03760.12;LEA_1;	3847.GLYMA19G32920.1	XM_003625210 Medicago truncatula seed maturation protein mRNA	aprc:113863214 18 kDa seed maturation protein	1.19	11.79	8.87	728.97	150.21	52.2519	7.01147	4.04136e-11	4.41665e-08	2.53334	7.86066	1.1517	3.27956	3.16875	9.03769	6.68363	16	156	116	11412	1640
c145000_g2_i1	UNIPROTKB|F6H2U0 - symbol:VIT_04s0008g02170 "Putative uncharacterized protein" species:29760 "Vitis vinifera" [GO:0003723 "RNA binding" evidence=IBA] [GO:0004525 "ribonuclease III activity" evidence=IBA] [GO:0005634 "nucleus" evidence=IBA] [GO:0005737 "cytoplasm" evidence=IBA] [GO:0016442 "RISC complex" evidence=IBA] [GO:0030422 "production of siRNA involved in RNA interference" evidence=IBA] Int…	sp|Q94HW2|POLR1_ARATH Retrovirus-related Pol polyprotein from transposon RE1 OS=Arabidopsis thaliana GN=RE1 PE=2 SV=1	XP_015866597.1 PREDICTED: uncharacterized protein LOC107404162 [Ziziphus jujuba]	M4CW55_BRARP/742-991 M4CW55.1 PF07727.11;RVT_2;	39947.LOC_Os11g29950.1	AC135396 Medicago truncatula chromosome 6 clone mth2-33o18, complete sequence	egr:108955780 uncharacterized protein LOC108955780	0.09	0.84	0.73	7.02	60.84	50.3493	5.00398	5.20349e-10	3.79114e-07	1.22705	5.63947	0.384535	1.61635	1.68027	4.15569	7.12326	4	37	32	366	2230
c135832_g1_i9	TAIR|locus:2160170 - symbol:PDC2 "AT5G54960" species:3702 "Arabidopsis thaliana" [GO:0000287 "magnesium ion binding" evidence=IEA] [GO:0004737 "pyruvate decarboxylase activity" evidence=IEA;ISS] [GO:0016831 "carboxy-lyase activity" evidence=IBA] [GO:0030976 "thiamine pyrophosphate binding" evidence=IEA] [GO:0001666 "response to hypoxia" evidence=IEP] [GO:0005829 "cytosol" evidence=IBA;IDA] InterP…	sp|Q9FFT4|PDC2_ARATH Pyruvate decarboxylase 2 OS=Arabidopsis thaliana GN=PDC2 PE=2 SV=1	PNX77026.1 pyruvate decarboxylase, partial [Trifolium pratense]	G7JQ58_MEDTR/45-219 G7JQ58.1 PF02776.15;TPP_enzyme_N;	3847.GLYMA01G29190.1	XM_003614175 Medicago truncatula pyruvate decarboxylase mRNA	mtr:MTR_5g046610 pyruvate decarboxylase	1.81	5.87	1.15	20.09	310.74	46.6083	7.186	3.35729e-09	1.87719e-06	2.90837	7.44517	2.78235	3.85923	2.08352	5.52211	9.36822	77	242	47	978	10631
c139459_g3_i5	TAIR|locus:2040535 - symbol:AT2G36710 "AT2G36710" species:3702 "Arabidopsis thaliana" [GO:0005576 "extracellular region" evidence=ISM;IEA] [GO:0005618 "cell wall" evidence=IEA] [GO:0009505 "plant-type cell wall" evidence=ISS] [GO:0030599 "pectinesterase activity" evidence=IEA;ISS] [GO:0042545 "cell wall modification" evidence=IEA] [GO:0045330 "aspartyl esterase activity" evidence=IEA] [GO:0045490…	sp|Q9ZQA3|PME15_ARATH Probable pectinesterase 15 OS=Arabidopsis thaliana GN=PME15 PE=2 SV=1	XP_004494018.1 PREDICTED: probable pectinesterase 15 [Cicer arietinum]	G7L4X8_MEDTR/98-390 G7L4X8.1 PF01095.16;Pectinesterase;	3847.GLYMA19G37180.1	XM_004493961 PREDICTED: Cicer arietinum probable pectinesterase 15 (LOC101511633), mRNA	cam:101511633 probable pectinesterase 15	0.03	0.16	0.27	15.73	1.15	44.2972	3.41196	1.64351e-07	4.49034e-05	0.605477	3.84876	0.205042	0.587398	1.02399	5.59664	2.10089	2	9	15	1031	53
c120557_g1_i1	TAIR|locus:2052966 - symbol:AT2G16050 "AT2G16050" species:3702 "Arabidopsis thaliana" [GO:0003674 "molecular_function" evidence=ND] [GO:0005575 "cellular_component" evidence=ND] [GO:0008150 "biological_process" evidence=ND] InterPro:IPR004146 TAIR:locus:2052966 Proteomes:UP000006548 GO:GO:0005737 EMBL:CP002685 GO:GO:0004791 Pfam:PF03107 RefSeq:NP_179203.2 UniGene:At.52761 ProteinModelPortal:F4IJF…	.	PNX65277.1 cysteine/histidine-rich C1 domain protein [Trifolium pratense]	A0A072UKY2_MEDTR/61-109 A0A072UKY2.1 PF03107.13;C1_2;	3847.GLYMA12G05090.1	XM_004507332 PREDICTED: Cicer arietinum uncharacterized LOC101513960 (LOC101513960), mRNA	mtr:MTR_4g068790 cysteine/histidine-rich C1 domain protein	0.07	0.44	0.29	25.09	1.23	40.8707	2.08096	5.03245e-06	0.000695374	0.291404	2.60316	0.10616	0.416865	0.351187	4.30406	0.902255	1	6	4	408	14
c110420_g1_i1	UNIPROTKB|I1MF31 - symbol:GLYMA_15G093900 "Uncharacterized protein" species:3847 "Glycine max" [GO:0009416 "response to light stimulus" evidence=IBA] [GO:0045487 "gibberellin catabolic process" evidence=IBA] [GO:0052634 "C-19 gibberellin 2-beta-dioxygenase activity" evidence=IBA] InterPro:IPR005123 Pfam:PF03171 PROSITE:PS51471 GO:GO:0046872 Proteomes:UP000008827 GO:GO:0009416 eggNOG:KOG0143 eggNO…	sp|Q9XG83|G2OX_PHACN Gibberellin 2-beta-dioxygenase OS=Phaseolus coccineus GN=GA2OX1 PE=2 SV=1	XP_003593922.1 gibberellin 2-beta-dioxygenase [Medicago truncatula] <AES64173.1 plant gibberellin 2-oxidase [Medicago truncatula]	I1M1F8_SOYBN/176-280 I1M1F8.1 PF03171.17;2OG-FeII_Oxy;	3847.GLYMA15G10070.1	XM_003593874 Medicago truncatula plant gibberellin 2-oxidase mRNA	mtr:MTR_2g019370 plant gibberellin 2-oxidase	0.4	0.46	0.36	36.07	3.07	38.7488	3.14104	5.04189e-08	1.78268e-05	0.614367	3.6715	0.687848	0.587398	0.567854	5.30614	2.03686	8	9	7	839	50
c115116_g1_i1	TAIR|locus:2158685 - symbol:TZF5 "AT5G44260" species:3702 "Arabidopsis thaliana" [GO:0003676 "nucleic acid binding" evidence=ISS] [GO:0003677 "DNA binding" evidence=IEA] [GO:0005634 "nucleus" evidence=ISM] [GO:0046872 "metal ion binding" evidence=IEA] [GO:0003700 "DNA binding transcription factor activity" evidence=ISS] [GO:0000932 "P-body" evidence=IDA] [GO:0005515 "protein binding" evidence=IPI…	sp|Q9FKW2|C3H61_ARATH Zinc finger CCCH domain-containing protein 61 OS=Arabidopsis thaliana GN=At5g44260 PE=2 SV=1	XP_013465134.1 zinc finger CCCH domain-containing protein 61 [Medicago truncatula] <KEH39169.1 zinc finger CCCH domain protein [Medicago truncatula]	A0A072VAW2_MEDTR/118-143 A0A072VAW2.1 PF00642.21;zf-CCCH;	3847.GLYMA12G33320.1	XM_013609680 Medicago truncatula zinc finger CCCH domain protein mRNA	mtr:MTR_2g090605 zinc finger CCCH domain protein	0.69	0.53	0.85	16.79	51.44	37.7712	4.07907	7.36473e-14	1.6723e-10	1.03298	5.18418	1.1517	0.739888	1.20736	4.43858	5.92979	16	12	19	450	966
c117194_g1_i1	TAIR|locus:2174989 - symbol:ASL1 "ASYMMETRIC LEAVES 2-like 1" species:3702 "Arabidopsis thaliana" [GO:0005634 "nucleus" evidence=ISM] [GO:0009965 "leaf morphogenesis" evidence=IMP] [GO:0006355 "regulation of transcription, DNA-templated" evidence=IMP] [GO:0009954 "proximal/distal pattern formation" evidence=IGI] [GO:0048441 "petal development" evidence=IGI] TAIR:locus:2174989 Proteomes:UP00000654…	sp|Q9FKZ3|LBD36_ARATH LOB domain-containing protein 36 OS=Arabidopsis thaliana GN=LBD36 PE=2 SV=1	PNX96439.1 LOB domain-containing protein 36-like [Trifolium pratense]	K7LN93_SOYBN/8-106 K7LN93.1 PF03195.11;DUF260;	3847.GLYMA01G39060.1	XM_003611749 Medicago truncatula lateral organ boundaries (LOB) domain protein mRNA	mtr:MTR_5g017950 lateral organ boundaries (LOB) domain protein	0.07	0.07	0.34	10.21	4.85	36.7551	1.40968	4.78947e-07	0.000104685	0.203877	2.73018	0.10616	0.0783873	0.427083	3.22028	2.24008	1	1	5	181	60
c122804_g2_i2	TAIR|locus:2831859 - symbol:RABC2A "AT5G03530" species:3702 "Arabidopsis thaliana" [GO:0003924 "GTPase activity" evidence=IEA] [GO:0005525 "GTP binding" evidence=IEA;ISS] [GO:0005794 "Golgi apparatus" evidence=ISM;IBA] [GO:0005886 "plasma membrane" evidence=IEA] [GO:0015031 "protein transport" evidence=IEA] [GO:0005515 "protein binding" evidence=IPI] [GO:0005777 "peroxisome" evidence=IDA] [GO:003…	sp|O49841|RAC2A_ARATH Ras-related protein RABC2a OS=Arabidopsis thaliana GN=RABC2A PE=1 SV=1	XP_004496130.1 PREDICTED: ras-related protein RABC2a-like [Cicer arietinum]	B7FF73_MEDTR/17-181 B7FF73.1 PF00071.19;Ras;	3847.GLYMA20G33441.1	XM_013613823 Medicago truncatula RAB GTPase-like protein A5B mRNA	cam:101498490 ras-related protein RABC2a-like	0.81	0.83	0.54	41.88	25.21	36.3495	3.94185	2.52498e-15	1.0118e-11	0.992411	5.17666	1.20045	0.962906	0.813875	5.57176	4.78157	17	17	11	1013	427
c136228_g2_i1	TAIR|locus:2044611 - symbol:AT2G15780 species:3702 "Arabidopsis thaliana" [GO:0005576 "extracellular region" evidence=ISM] [GO:0009055 "electron transfer activity" evidence=IEA] InterPro:IPR003245 Pfam:PF02298 PROSITE:PS51485 TAIR:locus:2044611 Proteomes:UP000006548 EMBL:CP002685 GO:GO:0009055 Gene3D:2.60.40.420 InterPro:IPR008972 SUPFAM:SSF49503 EMBL:AC006438 OrthoDB:EOG09360NLJ EMBL:AF410284 EM…	.	XP_003608032.1 uncharacterized protein LOC11441412 [Medicago truncatula] <AES90229.1 plastocyanin-like domain protein [Medicago truncatula]	G7JMH1_MEDTR/70-167 G7JMH1.1 PF02298.14;Cu_bind_like;	3847.GLYMA02G15230.2	XM_003607984 Medicago truncatula plastocyanin-like domain protein mRNA	mtr:MTR_4g086750 plastocyanin-like domain protein	0.06	0.66	0.13	22.99	0.96	36.1196	2.0879	2.58227e-05	0.00275935	0.310818	2.5586	0.10616	0.640039	0.186253	4.31409	0.803099	1	10	2	411	12
c123152_g2_i1	TAIR|locus:2033776 - symbol:NPF7.3 "AT1G32450" species:3702 "Arabidopsis thaliana" [GO:0005215 "transporter activity" evidence=ISS] [GO:0005886 "plasma membrane" evidence=ISM;IDA] [GO:0006857 "oligopeptide transport" evidence=ISS] [GO:0015293 "symporter activity" evidence=IEA] [GO:0016020 "membrane" evidence=ISS] [GO:0016021 "integral component of membrane" evidence=IEA] [GO:0010167 "response to …	sp|Q9LQL2|PTR14_ARATH Protein NRT1/ PTR FAMILY 7.3 OS=Arabidopsis thaliana GN=NPF7.3 PE=1 SV=2	XP_003611453.1 protein NRT1/ PTR FAMILY 7.3 [Medicago truncatula] <AES94411.1 peptide transporter [Medicago truncatula]	G7JZV7_MEDTR/116-551 G7JZV7.1 PF00854.18;PTR2;	3847.GLYMA01G40850.1	XM_003611405 Medicago truncatula peptide transporter mRNA	mtr:MTR_5g014150 peptide transporter	0.11	0.09	0.03	6.92	0.28	35.6218	1.54628	3.33404e-05	0.00327185	0.234701	2.18058	0.384535	0.223437	0.0961302	3.77951	0.581653	4	3	1	277	8
c143249_g1_i2	TAIR|locus:2096089 - symbol:AT3G62550 species:3702 "Arabidopsis thaliana" [GO:0005634 "nucleus" evidence=ISM] [GO:0006950 "response to stress" evidence=IEA] [GO:0016787 "hydrolase activity" evidence=IEA] [GO:0005773 "vacuole" evidence=IDA] InterPro:IPR006016 Pfam:PF00582 InterPro:IPR006015 InterPro:IPR014729 TAIR:locus:2096089 Proteomes:UP000006548 GO:GO:0005773 EMBL:CP002686 GO:GO:0016787 GO:GO:…	sp|Q8LGG8|USPAL_ARATH Universal stress protein A-like protein OS=Arabidopsis thaliana GN=At3g01520 PE=1 SV=2	XP_003591211.1 universal stress protein A-like protein [Medicago truncatula] <AES61462.1 universal stress family protein [Medicago truncatula]	G7I9H1_MEDTR/8-155 G7I9H1.1 PF00582.23;Usp;	3847.GLYMA10G28900.1	XM_003591163 Medicago truncatula universal stress family protein mRNA	mtr:MTR_1g083950 universal stress family protein	0.57	3.48	1.29	32.19	118.19	35.6158	5.71726	1.64604e-12	2.63838e-09	2.02915	6.72889	1.29327	2.85873	1.93546	5.83833	7.61946	19	112	41	1223	3152
c121543_g1_i1	UNIPROTKB|I1LPC9 - symbol:GLYMA_12G021300 "Uncharacterized protein" species:3847 "Glycine max" [GO:0004553 "hydrolase activity, hydrolyzing O-glycosyl compounds" evidence=IBA] [GO:0030247 "polysaccharide binding" evidence=IBA] [GO:0046658 "anchored component of plasma membrane" evidence=IBA] InterPro:IPR000490 Pfam:PF00332 PROSITE:PS00587 GO:GO:0005975 GO:GO:0030247 InterPro:IPR017853 SUPFAM:SSF5…	sp|A7PQW3|E13B_VITVI Glucan endo-1,3-beta-glucosidase OS=Vitis vinifera GN=VIT_06s0061g00120 PE=1 SV=2	XP_003607319.1 glucan endo-1,3-beta-glucosidase [Medicago truncatula] <AES89516.1 glucan endo-1,3-beta-glucosidase [Medicago truncatula]	G7JQL6_MEDTR/97-403 G7JQL6.2 PF00332.15;Glyco_hydro_17;	3847.GLYMA12G02410.1	XM_003607271 Medicago truncatula glucan endo-1,3-beta-glucosidase mRNA	mtr:MTR_4g076470 glucan endo-1,3-beta-glucosidase	7.16	27.28	5.38	990.83	36.87	34.0677	7.85604	4.78843e-07	0.000104685	3.87515	7.66983	3.60271	4.96899	3.05375	10.0663	5.27339	146	543	106	23303	607
c120483_g1_i1	TAIR|locus:2156657 - symbol:AT5G52390 "AT5G52390" species:3702 "Arabidopsis thaliana" [GO:0003674 "molecular_function" evidence=ND] [GO:0008150 "biological_process" evidence=ND] TAIR:locus:2156657 Proteomes:UP000006548 EMBL:CP002688 EMBL:AB019226 EMBL:AY091116 EMBL:AY122980 RefSeq:NP_200052.1 UniGene:At.29617 STRING:3702.AT5G52390.1 EnsemblPlants:AT5G52390.1 GeneID:835315 Gramene:AT5G52390.1 KEGG…	.	PNY16668.1 PAR-1a protein [Trifolium pratense]	G7IAN1_MEDTR/28-194 G7IAN1.1 PF06521.8;PAR1;	3847.GLYMA10G37940.1	BT135095 Medicago truncatula clone JCVI-FLMt-7M15 unknown mRNA	mtr:MTR_1g101120 PAR1 protein	0.07	0.9	0.15	27.32	1.45	33.6236	2.17505	2.70376e-05	0.00286362	0.3441	2.68874	0.10616	0.739888	0.186253	4.38245	0.995033	1	12	2	432	16
c132592_g1_i1	UNIPROTKB|I1M8K4 - symbol:GLYMA_14G081300 "Patatin" species:3847 "Glycine max" [GO:0004620 "phospholipase activity" evidence=IBA] [GO:0005737 "cytoplasm" evidence=IBA] [GO:0016020 "membrane" evidence=IBA] [GO:0047372 "acylglycerol lipase activity" evidence=IBA] InterPro:IPR002641 InterPro:IPR016035 Pfam:PF01734 PROSITE:PS51635 GO:GO:0005737 GO:GO:0016020 GO:GO:0016042 Proteomes:UP000008827 GO:GO:…	sp|O48723|PLP2_ARATH Patatin-like protein 2 OS=Arabidopsis thaliana GN=PLP2 PE=1 SV=1	XP_003589236.1 patatin-like protein 2 [Medicago truncatula] <AES59487.1 patatin-like phospholipase [Medicago truncatula]	G7I4H0_MEDTR/24-230 G7I4H0.1 PF01734.19;Patatin;	3847.GLYMA14G08910.1	XM_003589188 Medicago truncatula patatin-like phospholipase mRNA	mtr:MTR_1g019940 patatin-like phospholipase	0.07	0.87	0.35	32.66	0.18	33.5835	3.31825	0.000138121	0.00962566	0.697623	2.94794	0.205042	1.19172	0.696102	5.57593	0.319943	2	23	9	1016	4
c92255_g1_i1	TAIR|locus:2155174 - symbol:AT5G49120 "AT5G49120" species:3702 "Arabidopsis thaliana" [GO:0003674 "molecular_function" evidence=ND] [GO:0005634 "nucleus" evidence=ISM] [GO:0008150 "biological_process" evidence=ND] TAIR:locus:2155174 Proteomes:UP000006548 EMBL:CP002688 EMBL:AB023028 InterPro:IPR007650 Pfam:PF04570 PROSITE:PS51795 RefSeq:NP_199723.1 UniGene:At.55444 STRING:3702.AT5G49120.1 EnsemblP…	sp|Q8LGS1|MARD1_ARATH Protein MARD1 OS=Arabidopsis thaliana GN=MARD1 PE=2 SV=2	XP_012573540.1 PREDICTED: LOW QUALITY PROTEIN: uncharacterized protein LOC101508910 [Cicer arietinum]	A0A072V789_MEDTR/53-106 A0A072V789.1 PF04570.11;zf-FLZ;	3847.GLYMA09G04810.1	XM_013607741 Medicago truncatula DUF581 family protein mRNA	cam:101508910 uncharacterized LOC101508910	0.37	1.04	0.77	21.71	38.91	33.3591	2.83626	8.94654e-11	8.27314e-08	0.569588	4.10866	0.384535	0.690827	0.633403	3.75516	4.46217	4	11	8	272	339
c131089_g1_i1	TAIR|locus:2044646 - symbol:AT2G15960 "AT2G15960" species:3702 "Arabidopsis thaliana" [GO:0003674 "molecular_function" evidence=ND] [GO:0005575 "cellular_component" evidence=ND] [GO:0008150 "biological_process" evidence=ND] TAIR:locus:2044646 Proteomes:UP000006548 EMBL:CP002685 EMBL:AC006438 UniGene:At.184 EMBL:AY045948 EMBL:AY079308 EMBL:AK230337 PIR:B84535 RefSeq:NP_565384.1 UniGene:At.13871 ST…	.	AES89058.1 hypothetical protein MTR_4g068560 [Medicago truncatula]	.	3847.GLYMA11G13130.1	.	mtr:MTR_4g068560 hypothetical protein	0.25	0.35	0.09	4.41	14.4	31.7602	2.84389	5.37243e-09	2.87043e-06	0.588542	3.96556	0.754664	0.739888	0.271076	3.20598	4.72513	9	12	3	179	410
c144946_g1_i3	UNIPROTKB|B4Y0U0 - symbol:MAT1 "Isoflavonoid malonyl transferase 1" species:3880 "Medicago truncatula" [GO:0016420 "malonyltransferase activity" evidence=IDA] InterPro:IPR003480 Pfam:PF02458 EMBL:EU272030 BRENDA:2.3.1.115 GO:GO:0016420 Uniprot:B4Y0U0	sp|Q940Z5|PMAT1_ARATH Phenolic glucoside malonyltransferase 1 OS=Arabidopsis thaliana GN=PMAT1 PE=1 SV=1	XP_003621462.2 phenolic glucoside malonyltransferase 1 [Medicago truncatula]	F4ZG53_MEDTR/6-473 F4ZG53.1 PF02458.12;Transferase;	3847.GLYMA18G50330.1	XM_003621412 Medicago truncatula anthocyanin 5-aromatic acyltransferase mRNA	mtr:MTR_7g014610 HXXXD-type acyl-transferase family protein	0.09	0.76	1.66	48.61	15.47	31.4577	4.57144	1.16593e-08	5.6677e-06	1.26572	5.60737	0.297578	1.26059	2.23901	6.45283	4.7619	3	25	54	1884	421
c138674_g2_i4	TAIR|locus:2123919 - symbol:CFIM-25 "AT4G29820" species:3702 "Arabidopsis thaliana" [GO:0003729 "mRNA binding" evidence=IEA] [GO:0005634 "nucleus" evidence=ISM] [GO:0005849 "mRNA cleavage factor complex" evidence=IEA] [GO:0006378 "mRNA polyadenylation" evidence=IEA] [GO:0016787 "hydrolase activity" evidence=IEA] [GO:0046872 "metal ion binding" evidence=IEA] [GO:0005515 "protein binding" evidence=…	sp|Q94AF0|CFIS1_ARATH Pre-mRNA cleavage factor Im 25 kDa subunit 1 OS=Arabidopsis thaliana GN=CFIS1 PE=1 SV=1	XP_013463468.2 pre-mRNA cleavage factor Im 25 kDa subunit 1 [Medicago truncatula] <AFK34627.1 unknown [Medicago truncatula]	I1L1L9_SOYBN/26-214 I1L1L9.1 PF13869.3;NUDIX_2;	3847.GLYMA09G07670.1	XM_004513400 PREDICTED: Cicer arietinum pre-mRNA cleavage factor Im 25 kDa subunit 1 (LOC101513571), transcript variant X2, mRNA	cam:101513571 pre-mRNA cleavage factor Im 25 kDa subunit 1	0.51	0.42	0.37	11.91	21.19	29.2374	2.82944	2.9991e-10	2.40358e-07	0.639713	4.09309	0.818522	0.532763	0.567854	3.74035	4.44583	10	8	7	269	335
c57314_g1_i1	TAIR|locus:2131709 - symbol:BBX28 "AT4G27310" species:3702 "Arabidopsis thaliana" [GO:0005622 "intracellular" evidence=IEA] [GO:0005634 "nucleus" evidence=ISM] [GO:0008270 "zinc ion binding" evidence=IEA;ISS] [GO:0003700 "DNA binding transcription factor activity" evidence=ISS] [GO:0006355 "regulation of transcription, DNA-templated" evidence=TAS] InterPro:IPR000315 Pfam:PF00643 SMART:SM00336 TAI…	sp|Q9LRM4|MIP1B_ARATH B-box domain protein 31 OS=Arabidopsis thaliana GN=MIP1B PE=2 SV=1	GAU36619.1 hypothetical protein TSUD_387710 [Trifolium subterraneum]	A0A022PWH4_ERYGU/2-69 A0A022PWH4.1 PF00643.21;zf-B_box;	3847.GLYMA15G07140.1	XM_013606995 Medicago truncatula B-box type zinc finger protein mRNA	cam:101492786 zinc finger protein CONSTANS-LIKE 3-like	0.56	0.85	0.14	1.8	37.67	28.8462	1.62959	4.72424e-05	0.00428622	0.299177	2.30575	0.384535	0.416865	0.0961302	0.756576	3.85492	4	6	1	15	217
c141227_g1_i3	.	.	XP_024633996.1 uncharacterized protein LOC112419942 [Medicago truncatula] <AFK47196.1 unknown [Medicago truncatula]	.	3847.GLYMA15G42787.1	.	mtr:MTR_3g028490 hypothetical protein	2.1	4.11	4.94	41.95	229.11	28.7091	5.11053	6.19838e-12	7.84356e-09	1.90705	5.94874	1.54052	1.87978	2.30084	4.78972	7.10776	25	48	57	580	2206
c124930_g1_i5	.	.	XP_003630263.1 uncharacterized protein LOC11442614 isoform X1 [Medicago truncatula] <AET04739.1 hypothetical protein MTR_8g093620 [Medicago truncatula]	.	3847.GLYMA05G32491.1	XM_006580272 PREDICTED: Glycine max uncharacterized LOC102660360 (LOC102660360), mRNA	mtr:MTR_8g093620 hypothetical protein	0.27	0.36	0.27	8.37	14	28.6252	1.52087	1.13049e-07	3.31468e-05	0.286497	2.87974	0.297578	0.290836	0.271076	2.5984	3.16108	3	4	3	110	128
c103258_g1_i1	UNIPROTKB|I1LT62 - symbol:GLYMA_12G156600 "Uncharacterized protein" species:3847 "Glycine max" [GO:0004568 "chitinase activity" evidence=IBA] [GO:0005576 "extracellular region" evidence=IBA] [GO:0006032 "chitin catabolic process" evidence=IBA] [GO:0008061 "chitin binding" evidence=IBA] InterPro:IPR001223 InterPro:IPR001579 Pfam:PF00704 PROSITE:PS01095 GO:GO:0005576 GO:GO:0005975 InterPro:IPR01785…	sp|P36908|CHIA_CICAR Acidic endochitinase OS=Cicer arietinum PE=2 SV=1	XP_003592154.1 acidic endochitinase [Medicago truncatula] <AES62405.1 chitinase [Medicago truncatula]	G7ID31_MEDTR/27-283 G7ID31.1 PF00704.25;Glyco_hydro_18;	3847.GLYMA12G25740.1	AC147775 Medicago truncatula clone mth2-13d20, complete sequence	mtr:MTR_1g099310 chitinase	23.06	123.33	57.82	4172.25	152.32	27.8407	9.84343	1.13654e-06	0.000218322	6.11154	9.61683	5.10944	7.01099	6.21419	12.0408	7.19285	439	2292	1063	91646	2341
c98489_g1_i1	.	.	.	.	.	KJ569142 Pisum sativum non-specific lipid transfer protein 2 precursor, mRNA, complete cds	.	38.29	16.01	12.49	363.93	1329.83	27.7259	4.53682	4.30339e-11	4.47023e-08	1.47114	5.57958	2.22196	1.11941	1.07206	4.76066	6.3985	48	21	16	568	1343
c107487_g1_i1	.	.	AAF23018.1 putative ABA-induced guard cell protein [Vicia faba]	.	.	AF218806 Vicia faba putative ABA-induced guard cell protein (abg1) mRNA, complete cds	mtr:MTR_2g014040 late embryogenesis abundant domain protein, putative	0.87	2.65	3.34	130.99	21.46	27.6843	4.44053	1.72822e-09	1.09346e-06	1.44079	5.17919	0.879673	1.50722	1.93546	6.48502	3.87337	11	33	41	1927	220
c138940_g1_i1	TAIR|locus:2205175 - symbol:ACA7 "AT1G08080" species:3702 "Arabidopsis thaliana" [GO:0004089 "carbonate dehydratase activity" evidence=IEA;ISS] [GO:0006730 "one-carbon metabolic process" evidence=IEA;ISS] [GO:0008270 "zinc ion binding" evidence=IEA;ISS] [GO:0009507 "chloroplast" evidence=ISM] [GO:0009570 "chloroplast stroma" evidence=IEA] InterPro:IPR018338 PROSITE:PS00162 Pfam:PF00194 InterPro:I…	sp|Q8L817|ATCA7_ARATH Alpha carbonic anhydrase 7 OS=Arabidopsis thaliana GN=ACA7 PE=2 SV=1	XP_004506042.1 PREDICTED: alpha carbonic anhydrase 7-like [Cicer arietinum]	A0A072TG98_MEDTR/35-268 A0A072TG98.1 PF00194.18;Carb_anhydrase;	3847.GLYMA11G20290.2	XM_020349162 PREDICTED: Cajanus cajan alpha carbonic anhydrase 7-like (LOC109790065), mRNA	cam:101501720 alpha carbonic anhydrase 7-like	0.33	0.66	0.27	27.59	0.4	27.6188	2.31873	9.33589e-05	0.0071258	0.485925	2.47438	0.466548	0.640039	0.351187	4.55881	0.389954	5	10	4	491	5
c136597_g2_i2	.	.	.	.	.	.	.	0.07	0.15	0.31	9.91	2.2	26.7169	0.98018	1.18759e-05	0.00146427	0.203361	2.16913	0.10616	0.152734	0.351187	3.0223	1.31597	1	2	4	155	24
c133029_g1_i1	TAIR|locus:2168449 - symbol:HAI1 "AT5G59220" species:3702 "Arabidopsis thaliana" [GO:0004722 "protein serine/threonine phosphatase activity" evidence=IEA;IGI;ISS] [GO:0005886 "plasma membrane" evidence=ISM] [GO:0006470 "protein dephosphorylation" evidence=IEA] [GO:0046872 "metal ion binding" evidence=IEA] [GO:0009737 "response to abscisic acid" evidence=IEP] [GO:0009414 "response to water depriva…	sp|Q5SN75|P2C08_ORYSJ Probable protein phosphatase 2C 8 OS=Oryza sativa subsp. japonica GN=Os01g0656200 PE=2 SV=1	XP_003611000.3 probable protein phosphatase 2C 8 [Medicago truncatula]	G7KAL2_MEDTR/51-323 G7KAL2.2 PF00481.18;PP2C;	3847.GLYMA11G02040.1	XM_003610952 Medicago truncatula phosphatase 2C family protein partial mRNA	mtr:MTR_5g009370 phosphatase 2C family protein	0.05	0.1	0.1	1.43	4.33	26.5212	0.521405	8.56185e-06	0.00110673	0.148383	1.93353	0.10616	0.152734	0.186253	1.38337	2.48368	1	2	2	35	74
c121574_g1_i1	UNIPROTKB|K7KEU2 - symbol:K7KEU2 "Glycosyltransferase" species:3847 "Glycine max" [GO:0008194 "UDP-glycosyltransferase activity" evidence=IBA] [GO:0009813 "flavonoid biosynthetic process" evidence=IBA] [GO:0043231 "intracellular membrane-bounded organelle" evidence=IBA] [GO:0052696 "flavonoid glucuronidation" evidence=IBA] InterPro:IPR002213 Pfam:PF00201 GO:GO:0043231 InterPro:IPR035595 PROSITE:P…	sp|Q9ZSK5|ZOG_PHALU Zeatin O-glucosyltransferase OS=Phaseolus lunatus GN=ZOG1 PE=2 SV=1	XP_013446783.2 zeatin O-glucosyltransferase [Medicago truncatula]	A0A072U4Q8_MEDTR/257-458 A0A072U4Q8.1 PF00201.15;UDPGT;	3847.GLYMA03G29051.1	XM_013591329 Medicago truncatula zeatin O-glucosyltransferase-like protein partial mRNA	mtr:MTR_8g090095 zeatin O-glucosyltransferase-like protein	0.13	2.17	2.23	91.11	0.25	26.087	4.93394	0.000559087	0.0251255	1.66523	3.81515	0.384535	2.1756	2.43556	7.17358	0.456724	4	63	64	3119	6
c139853_g1_i2	TAIR|locus:2027549 - symbol:GolS2 "galactinol synthase 2" species:3702 "Arabidopsis thaliana" [GO:0005634 "nucleus" evidence=ISM] [GO:0005737 "cytoplasm" evidence=IEA] [GO:0016051 "carbohydrate biosynthetic process" evidence=ISS] [GO:0016757 "transferase activity, transferring glycosyl groups" evidence=ISS] [GO:0016758 "transferase activity, transferring hexosyl groups" evidence=ISS] [GO:0046872 …	sp|C7G304|GOLS2_SOLLC Galactinol synthase 2 OS=Solanum lycopersicum GN=GOLS2 PE=2 SV=1	ALO17648.1 galactinol synthase 2 [Lens culinaris] <ALO17649.1 galactinol synthase 2 [Lens culinaris] <ALO17650.1 galactinol synthase 2 [Lens culinaris]	G7I9J1_MEDTR/25-269 G7I9J1.1 PF01501.17;Glyco_transf_8;	3847.GLYMA10G28610.1	KT007094 Lens culinaris clone LcGolS2VarC galactinol synthase 2 (GolS2) mRNA, complete cds	mtr:MTR_1g084670 galactinol synthase	0.15	0.16	0.21	6.66	5.07	25.8674	1.40763	2.75325e-07	6.82437e-05	0.290734	2.77879	0.297578	0.223437	0.351187	2.9809	2.57667	3	3	4	150	80
c89016_g1_i1	UNIPROTKB|I1JVJ2 - symbol:GLYMA_04G106500 "Uncharacterized protein" species:3847 "Glycine max" [GO:0005737 "cytoplasm" evidence=IBA] [GO:0030001 "metal ion transport" evidence=IBA] [GO:0046914 "transition metal ion binding" evidence=IBA] [GO:0046916 "cellular transition metal ion homeostasis" evidence=IBA] InterPro:IPR006121 InterPro:IPR036163 Pfam:PF00403 PROSITE:PS50846 GO:GO:0005737 Proteomes:…	sp|O81464|HIP24_ARATH Heavy metal-associated isoprenylated plant protein 24 OS=Arabidopsis thaliana GN=HIPP24 PE=1 SV=1	PNX98131.1 heavy metal-associated isoprenylated plant protein 26-like [Trifolium pratense]	I3SD34_MEDTR/29-87 I3SD34.1 PF00403.23;HMA;	3847.GLYMA04G12040.1	XM_013605378 Medicago truncatula heavy metal transport/detoxification superfamily protein mRNA	cam:101510690 heavy metal-associated isoprenylated plant protein 26	0.08	0.08	0.49	12.97	1.36	25.8256	1.13757	7.77962e-05	0.00613264	0.227911	2.096	0.10616	0.0783873	0.499185	3.28974	0.902255	1	1	6	191	14
c133269_g1_i2	TAIR|locus:2179862 - symbol:WRKY75 "AT5G13080" species:3702 "Arabidopsis thaliana" [GO:0003700 "DNA binding transcription factor activity" evidence=ISS] [GO:0005634 "nucleus" evidence=ISM;IDA] [GO:0006351 "transcription, DNA-templated" evidence=IEA] [GO:0006355 "regulation of transcription, DNA-templated" evidence=ISS] [GO:0032107 "regulation of response to nutrient levels" evidence=IMP] [GO:0043…	sp|Q9FYA2|WRK75_ARATH Probable WRKY transcription factor 75 OS=Arabidopsis thaliana GN=WRKY75 PE=2 SV=1	XP_013447931.1 probable WRKY transcription factor 75 [Medicago truncatula] <XP_013447948.1 probable WRKY transcription factor 75 [Medicago truncatula] <KEH21958.1 WRKY family transcription factor [Medicago truncatula] <KEH21975.1 WRKY family transcription factor [Medicago truncatula]	M8A8X0_TRIUA/3-60 M8A8X0.1 PF03106.12;WRKY;	3847.GLYMA19G26400.1	XM_013592477 Medicago truncatula WRKY family transcription factor mRNA	mtr:MTR_7g028415 WRKY family transcription factor	0.34	0.78	1.67	36.74	22.37	25.353	2.96416	7.35421e-09	3.76207e-06	0.726431	4.20378	0.384535	0.587398	1.20736	4.58391	3.82364	4	9	19	500	212
c143660_g2_i2	.	.	GAU30557.1 hypothetical protein TSUD_65670 [Trifolium subterraneum]	.	29760.VIT_03s0017g00180.t01	XM_003608373 Medicago truncatula leguminosin group485 secreted peptide mRNA	zju:107427695 uncharacterized protein LOC107427695	0.37	2.11	0.5	56.7	0.61	25.2417	2.45542	0.000267885	0.0154888	0.537224	2.5065	0.297578	0.962906	0.351187	4.69305	0.319943	3	17	4	541	4
c130079_g1_i2	UNIPROTKB|I1MAP6 - symbol:GLYMA_14G167400 "Uncharacterized protein" species:3847 "Glycine max" [GO:0010143 "cutin biosynthetic process" evidence=IBA] [GO:0016020 "membrane" evidence=IBA] [GO:0016311 "dephosphorylation" evidence=IBA] [GO:0016791 "phosphatase activity" evidence=IBA] [GO:0090447 "glycerol-3-phosphate 2-O-acyltransferase activity" evidence=IBA] InterPro:IPR002123 Pfam:PF01553 SMART:S…	sp|Q9FZ22|GPAT2_ARATH Probable glycerol-3-phosphate acyltransferase 2 OS=Arabidopsis thaliana GN=GPAT2 PE=2 SV=1	XP_003614938.2 probable glycerol-3-phosphate acyltransferase 2 [Medicago truncatula] <AES97896.2 glycerol-3-phosphate acyltransferase [Medicago truncatula]	G7K9Z4_MEDTR/278-395 G7K9Z4.2 PF01553.18;Acyltransferase;	3847.GLYMA14G33860.1	XM_003614890 Medicago truncatula glycerol-3-phosphate acyltransferase mRNA	mtr:MTR_5g061520 glycerol-3-phosphate acyltransferase	0.26	0.27	0.27	1.96	16.01	25.214	2.56368	7.37428e-07	0.000152845	0.618005	3.3502	0.687848	0.532763	0.633403	2.04461	4.65578	8	8	8	68	390
c123205_g1_i1	TAIR|locus:2045537 - symbol:CYS2 "AT2G31980" species:3702 "Arabidopsis thaliana" [GO:0002020 "protease binding" evidence=IBA] [GO:0004869 "cysteine-type endopeptidase inhibitor activity" evidence=IBA] [GO:0005576 "extracellular region" evidence=ISM;IEA] [GO:0006952 "defense response" evidence=IEA] [GO:2000117 "negative regulation of cysteine-type endopeptidase activity" evidence=IBA] InterPro:IPR…	sp|Q8L5T9|CYT2_ARATH Cysteine proteinase inhibitor 2 OS=Arabidopsis thaliana GN=CYS2 PE=2 SV=2	PNX95599.1 cysteine proteinase inhibitor 2-like protein [Trifolium pratense]	G7JBC5_MEDTR/33-120 G7JBC5.2 PF16845.2;SQAPI;	3847.GLYMA11G36780.1	.	cam:101498510 cysteine proteinase inhibitor B	0.05	0.85	0.28	4.5	18.65	25.1957	3.37112	3.30831e-07	7.84345e-05	0.851402	4.36744	0.205042	1.53529	0.813875	3.4317	5.30318	2	34	11	213	620
c116343_g1_i1	UNIPROTKB|I1LS39 - symbol:GLYMA_12G114300 "Uncharacterized protein" species:3847 "Glycine max" [GO:0000977 "RNA polymerase II regulatory region sequence-specific DNA binding" evidence=IBA] [GO:0006357 "regulation of transcription by RNA polymerase II" evidence=IBA] [GO:0090575 "RNA polymerase II transcription factor complex" evidence=IBA] [GO:0003700 "DNA binding transcription factor activity" ev…	sp|F4JIJ7|BH162_ARATH Transcription factor bHLH162 OS=Arabidopsis thaliana GN=BHLH162 PE=1 SV=1	XP_003607469.1 transcription factor bHLH162 [Medicago truncatula] <AES89666.1 helix loop helix DNA-binding domain protein [Medicago truncatula]	G7JTT7_MEDTR/15-68 G7JTT7.1 PF00010.23;HLH;	3847.GLYMA12G12880.1	XM_003607421 Medicago truncatula helix loop helix DNA-binding domain protein partial mRNA	mtr:MTR_4g078350 helix loop helix DNA-binding domain protein	0.07	0.4	0.07	10.46	0.16	25.111	0.990551	0.000587432	0.0259625	0.206385	1.70864	0.10616	0.416865	0.0961302	3.24847	0.168823	1	6	1	185	2
c138885_g5_i7	UNIPROTKB|D7U2S9 - symbol:VIT_07s0005g02490 "Putative uncharacterized protein" species:29760 "Vitis vinifera" [GO:0004497 "monooxygenase activity" evidence=IBA] InterPro:IPR001128 InterPro:IPR002401 InterPro:IPR017972 InterPro:IPR036396 Pfam:PF00067 PRINTS:PR00385 PRINTS:PR00463 PROSITE:PS00086 GO:GO:0016021 GO:GO:0005506 GO:GO:0004497 GO:GO:0020037 Gene3D:1.10.630.10 SUPFAM:SSF48264 eggNOG:KOG01…	sp|F4IK45|C70B2_ARATH Cytochrome P450 709B2 OS=Arabidopsis thaliana GN=CYP709B2 PE=2 SV=1	XP_013469137.1 cytochrome P450 709B2 [Medicago truncatula] <KEH43175.1 cytochrome P450 family 709 protein [Medicago truncatula]	A0A072VYL9_MEDTR/78-513 A0A072VYL9.1 PF00067.19;p450;	29760.VIT_07s0005g02490.t01	XM_013613683 Medicago truncatula cytochrome P450 family 709 protein partial mRNA	mtr:MTR_1g085680 cytochrome P450 family 709 protein	0.37	4.01	5.52	184.16	9.5	24.9065	6.77897	9.3351e-06	0.0011751	3.05933	6.80026	1.29327	3.59165	4.29305	8.9483	4.65222	19	198	270	10725	389
c124246_g1_i2	TAIR|locus:2201046 - symbol:AT1G05450 species:3702 "Arabidopsis thaliana" [GO:0005739 "mitochondrion" evidence=ISM] [GO:0005886 "plasma membrane" evidence=ISM] [GO:0006508 "proteolysis" evidence=IEA] [GO:0008233 "peptidase activity" evidence=IEA] [GO:0031225 "anchored component of membrane" evidence=TAS] TAIR:locus:2201046 EMBL:CP002684 Proteomes:UP000006548 GO:GO:0031225 InterPro:IPR036312 Inter…	sp|Q9ZQI8|NLTL2_ARATH Non-specific lipid-transfer protein-like protein At2g13820 OS=Arabidopsis thaliana GN=At2g13820 PE=1 SV=1	XP_013469813.1 non-specific lipid-transfer protein-like protein At2g13820 [Medicago truncatula] <KEH43851.1 Lipid transfer protein [Medicago truncatula]	A0A072VQE2_MEDTR/10-112 A0A072VQE2.1 PF14368.3;LTP_2;	3847.GLYMA10G39190.1	XM_004496649 PREDICTED: Cicer arietinum non-specific lipid-transfer protein-like protein At2g13820 (LOC101511543), mRNA	mtr:MTR_1g103420 Lipid transfer protein	0.18	1.16	0.27	29.84	0.87	24.8598	2.04144	0.000141398	0.00976906	0.421151	2.4207	0.205042	0.787335	0.271076	4.25974	0.581653	2	13	3	395	8
c134651_g2_i1	TAIR|locus:504954956 - symbol:AT5G42905 "AT5G42905" species:3702 "Arabidopsis thaliana" [GO:0005575 "cellular_component" evidence=ND] InterPro:IPR002156 InterPro:IPR036397 PROSITE:PS50879 InterPro:IPR012337 TAIR:locus:504954956 Proteomes:UP000006548 EMBL:CP002688 GO:GO:0016740 GO:GO:0003676 Gene3D:3.30.420.10 SUPFAM:SSF53098 GO:GO:0004523 eggNOG:KOG1075 eggNOG:ENOG410Y65V OrthoDB:EOG093610R1 RefS…	sp|P0C2F6|RNHX1_ARATH Putative ribonuclease H protein At1g65750 OS=Arabidopsis thaliana GN=At1g65750 PE=3 SV=1	GAU31911.1 hypothetical protein TSUD_270960 [Trifolium subterraneum]	RNHX1_ARATH/463-584 P0C2F6.1 PF13456.3;RVT_3;	3694.POPTR_0007s05830.1	.	pop:112325720 uncharacterized protein LOC112325720	0.27	0.36	0.55	19.85	4.72	24.8243	1.70315	1.69434e-06	0.000308614	0.362533	2.78519	0.297578	0.290836	0.499185	3.69498	1.8754	3	4	6	260	43
c135787_g3_i5	UNIPROTKB|D7U1A1 - symbol:VIT_11s0037g00070 "Putative uncharacterized protein" species:29760 "Vitis vinifera" [GO:0004029 "aldehyde dehydrogenase (NAD) activity" evidence=IBA] [GO:0004777 "succinate-semialdehyde dehydrogenase (NAD+) activity" evidence=IBA] [GO:0009013 "succinate-semialdehyde dehydrogenase [NAD(P)+] activity" evidence=IBA] InterPro:IPR015590 InterPro:IPR016160 InterPro:IPR016161 I…	sp|P93338|GAPN_NICPL NADP-dependent glyceraldehyde-3-phosphate dehydrogenase OS=Nicotiana plumbaginifolia GN=GAPN PE=2 SV=1	XP_003588885.1 NADP-dependent glyceraldehyde-3-phosphate dehydrogenase [Medicago truncatula] <AES59136.1 NADP-dependent glyceraldehyde-3-phosphate dehydrogenase [Medicago truncatula]	G7JGT0_MEDTR/24-484 G7JGT0.1 PF00171.19;Aldedh;	29760.VIT_11s0037g00070.t01	XM_003588837 Medicago truncatula NADP-dependent glyceraldehyde-3-phosphate dehydrogenase mRNA	mtr:MTR_1g014320 NADP-dependent glyceraldehyde-3-phosphate dehydrogenase	0.29	0.44	0.64	1.62	27.86	24.7732	2.74369	5.76097e-06	0.000778151	0.684767	3.19989	0.544148	0.587398	0.922755	1.48163	4.91815	6	9	13	39	471
c124466_g1_i1	TAIR|locus:2063130 - symbol:AT2G40390 "AT2G40390" species:3702 "Arabidopsis thaliana" [GO:0003674 "molecular_function" evidence=ND] [GO:0008150 "biological_process" evidence=ND] [GO:0009507 "chloroplast" evidence=ISM] TAIR:locus:2063130 Proteomes:UP000006548 EMBL:CP002685 eggNOG:ENOG410II8Z eggNOG:ENOG410YFJI HOGENOM:HOG000237528 OrthoDB:EOG093607ON EMBL:AY649297 RefSeq:NP_181570.2 UniGene:At.370…	.	XP_003616715.1 uncharacterized protein LOC11418953 [Medicago truncatula] <AES99673.1 hypothetical protein MTR_5g083500 [Medicago truncatula]	.	3847.GLYMA02G42880.1	XM_003616667 Medicago truncatula hypothetical protein mRNA	mtr:MTR_5g083500 hypothetical protein	0.51	2.76	2.18	101.24	3.72	24.7593	4.92083	3.03245e-06	0.000461248	1.83751	4.82104	0.994708	2.27881	2.23901	7.11115	2.53092	13	69	54	2986	77
c135005_g1_i1	UNIPROTKB|Q5VQG4 - symbol:RFS "Galactinol--sucrose galactosyltransferase" species:39947 "Oryza sativa Japonica Group" [GO:0047274 "galactinol-sucrose galactosyltransferase activity" evidence=IDA] InterPro:IPR013785 Proteomes:UP000059680 GO:GO:0005975 Gene3D:3.20.20.70 InterPro:IPR017853 SUPFAM:SSF51445 EMBL:AP014957 EMBL:AP008207 EMBL:CM000138 EMBL:AP003282 GO:GO:0047274 InterPro:IPR008811 PANTHE…	sp|Q8VWN6|RFS_PEA Galactinol--sucrose galactosyltransferase OS=Pisum sativum GN=RFS PE=1 SV=1	ALO17652.1 raffinose synthase [Lens culinaris] <ALO17653.1 raffinose synthase [Lens culinaris]	G7J4U7_MEDTR/28-771 G7J4U7.1 PF05691.9;Raffinose_syn;	3847.GLYMA06G18890.1	AJ426475 Pisum sativum mRNA for raffinose synthase (rfs gene)	mtr:MTR_3g077280 galactinol-raffinose galactosyltransferase	0.08	0.36	0.16	8.66	3.41	24.745	1.82614	6.8579e-07	0.000143378	0.381209	3.04105	0.205042	0.587398	0.351187	3.66393	2.41817	2	9	4	254	70
c68815_g2_i1	.	.	.	.	.	XM_013602096 Medicago truncatula ethphon-induced protein mRNA	.	0.85	0.49	0.25	4.04	31.25	24.4422	1.70294	1.28165e-05	0.00156419	0.364958	2.64308	0.617786	0.290836	0.186253	1.48163	3.80454	7	4	2	39	209
c132287_g5_i1	UNIPROTKB|Q6UD73 - symbol:LYK3 "LysM domain-containing receptor-like kinase 3" species:3880 "Medicago truncatula" [GO:0005515 "protein binding" evidence=IPI] [GO:0005775 "vacuolar lumen" evidence=IDA] [GO:0005886 "plasma membrane" evidence=IDA] [GO:0009609 "response to symbiotic bacterium" evidence=IEP;IMP] [GO:0009877 "nodulation" evidence=IEP;IMP] [GO:0016301 "kinase activity" evidence=IDA] [GO…	sp|A0A0P0XII1|CERK1_ORYSJ Chitin elicitor receptor kinase 1 OS=Oryza sativa subsp. japonica GN=CERK1 PE=1 SV=1	AAQ73158.1 LysM domain-containing receptor-like kinase 7 [Medicago truncatula]	G7K7M2_MEDTR/340-610 G7K7M2.2 PF07714.14;Pkinase_Tyr;	3847.GLYMA02G43850.2	XM_003616900 Medicago truncatula LysM receptor kinase K1B mRNA	mtr:MTR_5g086030 LysM receptor kinase K1B	0.03	0.06	0.11	3.71	0.27	24.0729	0.852578	0.000140852	0.00975941	0.203361	1.81411	0.10616	0.152734	0.351187	3.04658	0.581653	1	2	4	158	8
c137493_g1_i1	UNIPROTKB|Q7XDI3 - symbol:Os10g0471100 "CER1 protein, putative, expressed" species:39947 "Oryza sativa Japonica Group" [GO:0005783 "endoplasmic reticulum" evidence=IDA] [GO:0010025 "wax biosynthetic process" evidence=IDA] [GO:0010143 "cutin biosynthetic process" evidence=IDA] [GO:0043668 "exine" evidence=IMP] [GO:0048653 "anther development" evidence=IMP] InterPro:IPR006694 Pfam:PF04116 GO:GO:000…	sp|F4HVY0|CER1_ARATH Protein ECERIFERUM 1 OS=Arabidopsis thaliana GN=CER1 PE=1 SV=1	XP_013443957.1 protein ECERIFERUM 1 [Medicago truncatula] <KEH17984.1 fatty acid hydroxylase superfamily protein [Medicago truncatula]	A0A072TKE8_MEDTR/488-651 A0A072TKE8.1 PF12076.5;Wax2_C;	3847.GLYMA03G24320.1	XM_013588503 Medicago truncatula fatty acid hydroxylase superfamily protein mRNA	mtr:MTR_8g009590 fatty acid hydroxylase superfamily protein	10.69	7.26	2.49	348.67	67.95	23.7661	7.4105	5.86518e-09	3.06558e-06	3.90736	8.18701	4.95108	3.95064	2.82037	9.40019	6.97383	392	259	88	14678	2009
c120584_g1_i1	TAIR|locus:2094167 - symbol:AFP3 "AT3G29575" species:3702 "Arabidopsis thaliana" [GO:0005634 "nucleus" evidence=ISM;IEA] [GO:0007165 "signal transduction" evidence=IEA] [GO:0005515 "protein binding" evidence=IPI] InterPro:IPR031307 TAIR:locus:2094167 Proteomes:UP000006548 GO:GO:0005634 EMBL:CP002686 GO:GO:0007165 HOGENOM:HOG000239856 InterPro:IPR032308 InterPro:IPR032310 InterPro:IPR012463 PANTHE…	sp|Q94F39|AFP3_ARATH Ninja-family protein AFP3 OS=Arabidopsis thaliana GN=AFP3 PE=1 SV=1	GAU30792.1 hypothetical protein TSUD_355180 [Trifolium subterraneum]	A0A072TLM1_MEDTR/222-289 A0A072TLM1.1 PF16135.2;Jas;	3847.GLYMA16G12800.1	XM_013588650 Medicago truncatula ninja-family protein AFP1 mRNA	cam:101492383 ninja-family protein AFP2-like	0.46	0.32	0.64	19.96	9.08	23.7407	2.67514	2.15807e-08	8.50598e-06	0.68029	3.86057	0.754664	0.416865	0.869342	4.42629	3.29484	9	6	12	446	142
c85186_g1_i1	UNIPROTKB|K7M9J3 - symbol:GLYMA_15G043300 "Uncharacterized protein" species:3847 "Glycine max" [GO:0004568 "chitinase activity" evidence=IBA] [GO:0005576 "extracellular region" evidence=IBA] [GO:0006032 "chitin catabolic process" evidence=IBA] [GO:0008061 "chitin binding" evidence=IBA] InterPro:IPR001223 Pfam:PF00704 InterPro:IPR000677 GO:GO:0005576 GO:GO:0005975 InterPro:IPR017853 SUPFAM:SSF5144…	sp|P39657|RUAP_SOYBN RuBisCO-associated protein OS=Glycine max PE=2 SV=1	XP_004509468.1 PREDICTED: uncharacterized protein LOC101498991 [Cicer arietinum]	G7ZXA1_MEDTR/19-285 G7ZXA1.1 PF00704.25;Glyco_hydro_18;	88036.EFJ20587	XM_004489697 PREDICTED: Cicer arietinum ruBisCO-associated protein-like (LOC101497470), mRNA <gi|828294141|ref|XM_012712794.1| PREDICTED: Cicer arietinum ruBisCO-associated protein-like (LOC101508922), mRNA	cam:101498991 uncharacterized LOC101498991	0.13	5.18	7.01	222.73	0.73	23.3915	5.27033	0.00133871	0.0455255	1.87609	4.07006	0.205042	2.40585	3.01738	7.49984	0.640282	2	77	103	3916	9
c137375_g1_i1	UNIPROTKB|I1KYP9 - symbol:GLYMA_08G338800 "Glycosyltransferase" species:3847 "Glycine max" [GO:0009813 "flavonoid biosynthetic process" evidence=IBA] [GO:0043231 "intracellular membrane-bounded organelle" evidence=IBA] [GO:0052696 "flavonoid glucuronidation" evidence=IBA] [GO:0080043 "quercetin 3-O-glucosyltransferase activity" evidence=IBA] [GO:0080044 "quercetin 7-O-glucosyltransferase activity…	sp|Q9AR73|HQGT_RAUSE Hydroquinone glucosyltransferase OS=Rauvolfia serpentina GN=AS PE=1 SV=1	GAU46263.1 hypothetical protein TSUD_174390 [Trifolium subterraneum]	A0A072TTM5_MEDTR/226-447 A0A072TTM5.1 PF00201.15;UDPGT;	3847.GLYMA08G44700.1	XM_013587397 Medicago truncatula UDP-glucosyltransferase family protein partial mRNA	mtr:MTR_0078s0190 UDP-glucosyltransferase family protein	0.17	5.38	4.82	112.15	72.46	22.8692	6.41984	4.04495e-07	9.26216e-05	2.73367	7.6126	0.617786	3.73164	3.8516	7.96362	7.26158	7	220	195	5409	2456
c138143_g4_i2	TAIR|locus:2154084 - symbol:SRO5 "AT5G62520" species:3702 "Arabidopsis thaliana" [GO:0003950 "NAD+ ADP-ribosyltransferase activity" evidence=IEA] [GO:0005634 "nucleus" evidence=ISM] [GO:0007275 "multicellular organism development" evidence=IEA] [GO:0016363 "nuclear matrix" evidence=IEA] [GO:0005739 "mitochondrion" evidence=IDA] [GO:0009651 "response to salt stress" evidence=IEP] [GO:0072593 "reac…	sp|Q9FJJ3|SRO5_ARATH Probable inactive poly [ADP-ribose] polymerase SRO5 OS=Arabidopsis thaliana GN=SRO5 PE=1 SV=1	XP_004501930.1 PREDICTED: probable inactive poly [ADP-ribose] polymerase SRO2 isoform X1 [Cicer arietinum]	F6HHU3_VITVI/42-234 F6HHU3.1 PF00644.17;PARP;	3847.GLYMA04G35560.1	XM_012716266 PREDICTED: Cicer arietinum probable inactive poly [ADP-ribose] polymerase SRO2 (LOC101498415), transcript variant X2, mRNA	cam:101498415 probable inactive poly [ADP-ribose] polymerase SRO2	0.39	1.21	0.44	6.02	32.27	22.8523	3.54536	2.09312e-08	8.44333e-06	1.08541	4.42162	0.879673	1.50722	0.869342	3.30994	5.53329	11	33	12	194	730
c127449_g1_i1	.	.	GAU37899.1 hypothetical protein TSUD_163360 [Trifolium subterraneum]	.	3847.GLYMA18G40652.1	CP023125 Lupinus angustifolius cultivar Tanjil chromosome LG-13	mtr:MTR_7g063490 legume-specific protein	1.2	0.96	0.88	7.44	53.77	22.7648	2.96967	2.94007e-07	7.14022e-05	0.831992	3.76005	1.04896	0.690827	0.75619	2.49633	5.02378	14	11	10	101	508
c123695_g1_i1	TAIR|locus:2162976 - symbol:RWP1 "REDUCED LEVELS OF WALL-BOUND PHENOLICS 1" species:3702 "Arabidopsis thaliana" [GO:0005737 "cytoplasm" evidence=ISM] [GO:0016740 "transferase activity" evidence=ISS] [GO:0016747 "transferase activity, transferring acyl groups other than amino-acyl groups" evidence=IEA] [GO:0102406 "omega-hydroxypalmitate O-sinapoyl transferase activity" evidence=IEA] [GO:0010345 "…	sp|Q94CD1|HHT1_ARATH Omega-hydroxypalmitate O-feruloyl transferase OS=Arabidopsis thaliana GN=HHT1 PE=1 SV=1	XP_013447911.1 omega-hydroxypalmitate O-feruloyl transferase [Medicago truncatula] <KEH21938.1 omega-hydroxypalmitate O-feruloyl transferase [Medicago truncatula]	A0A072TYM0_MEDTR/14-437 A0A072TYM0.1 PF02458.12;Transferase;	3847.GLYMA16G05770.2	XM_013592457 Medicago truncatula omega-hydroxypalmitate O-feruloyl transferase mRNA	mtr:MTR_7g027175 omega-hydroxypalmitate O-feruloyl transferase	0.04	0.12	0.27	7.92	0.09	22.492	1.35132	0.000814606	0.0324802	0.29915	1.88154	0.10616	0.223437	0.567854	3.59426	0.168823	1	3	7	241	2
c107804_g1_i1	UNIPROTKB|P83434 - symbol:P83434 "Non-specific lipid-transfer protein 1" species:3916 "Vigna radiata var. radiata" [GO:0005215 "transporter activity" evidence=IDA] [GO:0005575 "cellular_component" evidence=ND] [GO:0006869 "lipid transport" evidence=IDA] [GO:0008289 "lipid binding" evidence=IDA] [GO:0050830 "defense response to Gram-positive bacterium" evidence=IDA] [GO:0050832 "defense response t…	sp|A0AT31|NLTP5_LENCU Non-specific lipid-transfer protein 5 OS=Lens culinaris PE=3 SV=1	A0AT31.1 RecName: Full=Non-specific lipid-transfer protein 5; Short=LTP5; Flags: Precursor <AAX35809.1 lipid transfer protein 5 precursor [Lens culinaris subsp. culinaris]	G7JI87_MEDTR/8-111 G7JI87.1 PF00234.19;Tryp_alpha_amyl;	3847.GLYMA01G32750.1	AY793556 Lens culinaris subsp. culinaris lipid transfer protein 5 precursor, mRNA, complete cds	cam:101505155 LTP; non-specific lipid-transfer protein	21.92	27.95	11.44	756.32	414.5	22.3499	2.78093	1.22333e-08	5.6677e-06	0.752216	3.96912	0.879673	0.877789	0.499185	4.50434	3.43391	11	15	6	472	158
c112275_g2_i1	.	.	PNX91922.1 hypothetical protein L195_g015047 [Trifolium pratense]	.	3847.GLYMA07G04440.1	XM_003627249 Medicago truncatula transmembrane protein, putative mRNA	mtr:MTR_8g020870 transmembrane protein, putative	1.45	2.64	1.07	84.67	6.03	21.983	3.33986	2.40206e-06	0.000388113	1.02191	3.72624	1.04896	1.26059	0.75619	5.48262	1.96986	14	25	10	951	47
c139848_g6_i1	.	.	.	.	.	.	.	0.06	1.48	0.06	10.47	15.73	21.9595	3.21618	1.20527e-05	0.00147849	0.742205	4.46811	0.205042	1.83532	0.186253	4.2247	4.71153	2	46	2	385	406
c142670_g3_i1	UNIPROTKB|I1J8P0 - symbol:GLYMA_01G169200 "Uncharacterized protein" species:3847 "Glycine max" [GO:0009809 "lignin biosynthetic process" evidence=IBA] [GO:0016020 "membrane" evidence=IBA] [GO:0016709 "oxidoreductase activity, acting on paired donors, with incorporation or reduction of molecular oxygen, NAD(P)H as one donor, and incorporation of one atom of oxygen" evidence=IBA] InterPro:IPR001128…	sp|Q42600|C84A1_ARATH Cytochrome P450 84A1 OS=Arabidopsis thaliana GN=CYP84A1 PE=1 SV=1	ABB02162.1 ferulate 5-hydroxylase [Medicago sativa]	G7KGC6_MEDTR/45-507 G7KGC6.1 PF00067.19;p450;	3847.GLYMA01G37430.1	XM_003612062 Medicago truncatula cytochrome P450 family ferulate hydroxylase mRNA	mtr:MTR_5g021390 cytochrome P450 family ferulate hydroxylase	0.16	0.3	0.33	13.26	0.95	21.9324	2.36335	1.40884e-05	0.0016686	0.603379	2.91452	0.466548	0.587398	0.75619	4.51308	1.31597	5	9	10	475	24
c143015_g1_i2	TAIR|locus:2057427 - symbol:AT2G26110 "AT2G26110" species:3702 "Arabidopsis thaliana" [GO:0003674 "molecular_function" evidence=ND] [GO:0009507 "chloroplast" evidence=ISM] [GO:0016021 "integral component of membrane" evidence=IEA] [GO:0009737 "response to abscisic acid" evidence=IDA] TAIR:locus:2057427 GO:GO:0016021 Proteomes:UP000006548 GO:GO:0009737 EMBL:CP002685 EMBL:AC004747 UniGene:At.22426 …	.	GAU34780.1 hypothetical protein TSUD_205840 [Trifolium subterraneum]	A0A072UTW6_MEDTR/212-246 A0A072UTW6.1 PF05553.8;DUF761;	29760.VIT_04s0008g01250.t01	.	mtr:MTR_4g126170 DUF4408 domain protein	0.18	0.98	0.25	15.98	7.92	21.5724	2.20244	5.55978e-07	0.000118295	0.523247	3.43008	0.297578	0.920975	0.351187	3.9263	2.93386	3	16	4	309	107
c131873_g1_i1	UNIPROTKB|Q6Q2Z8 - symbol:PEPC4 "Phosphoenolpyruvate carboxylase" species:3847 "Glycine max" [GO:0005829 "cytosol" evidence=IBA] [GO:0008964 "phosphoenolpyruvate carboxylase activity" evidence=IBA] [GO:0009507 "chloroplast" evidence=IBA] [GO:0048046 "apoplast" evidence=IBA] [GO:0048366 "leaf development" evidence=IBA] HAMAP:MF_00595 InterPro:IPR015813 InterPro:IPR021135 InterPro:IPR022805 Pfam:PF…	sp|P29196|CAPP_SOLTU Phosphoenolpyruvate carboxylase OS=Solanum tuberosum GN=PPC1 PE=2 SV=2	XP_003597124.1 phosphoenolpyruvate carboxylase 2 [Medicago truncatula] <AES67375.1 phosphoenolpyruvate carboxylase [Medicago truncatula]	I1M3L8_SOYBN/163-978 I1M3L8.2 PF00311.14;PEPcase;	3847.GLYMA12G33820.1	XM_003597076 Medicago truncatula phosphoenolpyruvate carboxylase mRNA	mtr:MTR_2g092930 phosphoenolpyruvate carboxylase	18.08	26.63	20.85	1095.01	31.71	21.1262	9.40647	2.99981e-06	0.000459391	6.2468	9.00655	6.22574	6.28849	6.22619	11.5904	6.42271	967	1382	1072	67064	1366
c134922_g2_i2	TAIR|locus:2183329 - symbol:AT5G07330 "AT5G07330" species:3702 "Arabidopsis thaliana" [GO:0003674 "molecular_function" evidence=ND] [GO:0008150 "biological_process" evidence=ND] [GO:0016021 "integral component of membrane" evidence=IEA] TAIR:locus:2183329 GO:GO:0016021 Proteomes:UP000006548 EMBL:CP002688 EMBL:AL163912 HOGENOM:HOG000085040 EMBL:BT010400 EMBL:AK118558 PIR:T49872 RefSeq:NP_196350.1 …	.	PNX88237.1 hypothetical protein L195_g044339 [Trifolium pratense] <PNX88631.1 hypothetical protein L195_g044740 [Trifolium pratense]	.	3847.GLYMA05G33340.1	XM_013591474 Medicago truncatula transmembrane protein, putative mRNA	mtr:MTR_8g096020 transmembrane protein, putative	0.19	3.36	0.48	15.87	48.68	21.1152	3.91996	1.14414e-06	0.000218322	1.14535	4.98876	0.384535	2.29531	0.75619	4.24583	5.7317	4	70	10	391	840
c97961_g1_i1	TAIR|locus:2039964 - symbol:AT2G46490 "AT2G46490" species:3702 "Arabidopsis thaliana" [GO:0003674 "molecular_function" evidence=ND] [GO:0005634 "nucleus" evidence=ISM] [GO:0008150 "biological_process" evidence=ND] TAIR:locus:2039964 Proteomes:UP000006548 EMBL:CP002685 EMBL:AC006418 EMBL:AC006526 EMBL:AY070101 EMBL:AY117163 PIR:E84903 RefSeq:NP_182172.1 UniGene:At.25021 STRING:3702.AT2G46490.1 Ens…	.	XP_003609522.1 uncharacterized protein LOC11443303 [Medicago truncatula] <AES91719.1 hypothetical protein MTR_4g116610 [Medicago truncatula]	.	3847.GLYMA13G22500.1	.	mtr:MTR_4g116610 hypothetical protein	0.27	0.27	0.14	10.44	1.81	20.9971	0.266479	0.000115653	0.00842616	0.151302	1.56866	0.205042	0.152734	0.0961302	2.38648	0.750842	2	2	1	92	11
c141742_g2_i1	TAIR|locus:2061191 - symbol:AT2G39980 species:3702 "Arabidopsis thaliana" [GO:0005737 "cytoplasm" evidence=ISM] [GO:0016740 "transferase activity" evidence=ISS] [GO:0016747 "transferase activity, transferring acyl groups other than amino-acyl groups" evidence=IEA] [GO:0080167 "response to karrikin" evidence=IEP] InterPro:IPR003480 Pfam:PF02458 TAIR:locus:2061191 Proteomes:UP000006548 EMBL:CP00268…	sp|Q9SND9|Y3028_ARATH Uncharacterized acetyltransferase At3g50280 OS=Arabidopsis thaliana GN=At3g50280 PE=3 SV=1	XP_004490956.1 PREDICTED: uncharacterized acetyltransferase At3g50280-like [Cicer arietinum]	G7KBY0_MEDTR/5-482 G7KBY0.1 PF02458.12;Transferase;	3847.GLYMA14G06710.1	XM_004490899 PREDICTED: Cicer arietinum uncharacterized acetyltransferase At3g50280-like (LOC101494020), mRNA	cam:101494020 uncharacterized acetyltransferase At3g50280-like	0.81	3.53	3.13	79.5	44.49	20.8109	5.30164	1.77348e-12	2.66499e-09	2.31629	6.46374	1.46272	2.69422	2.79194	6.9163	6.01118	23	98	86	2606	1023
c111550_g1_i1	TAIR|locus:505006606 - symbol:ANNAT8 "AT5G12380" species:3702 "Arabidopsis thaliana" [GO:0005509 "calcium ion binding" evidence=IEA;ISS] [GO:0005544 "calcium-dependent phospholipid binding" evidence=IEA;ISS] [GO:0005634 "nucleus" evidence=ISM] [GO:0009408 "response to heat" evidence=IEP] [GO:0009409 "response to cold" evidence=IEP] [GO:0009414 "response to water deprivation" evidence=IEP] [GO:000…	sp|P51074|ANX4_FRAAN Annexin-like protein RJ4 OS=Fragaria ananassa PE=2 SV=2	XP_013445083.1 annexin-like protein RJ4 [Medicago truncatula] <CAA75308.1 annexin [Medicago truncatula] <CAD29698.1 annexin [Medicago truncatula] <KEH19109.1 annexin D8 [Medicago truncatula]	O65848_MEDTR/14-79 O65848.1 PF00191.17;Annexin;	3847.GLYMA13G26990.1	XM_013589629 Medicago truncatula annexin D8 mRNA	mtr:MTR_8g038210 annexin D8	2.89	3.82	2.4	33.26	128	20.7996	4.96037	3.49793e-12	4.67226e-09	2.15157	5.92371	2.29112	2.22813	1.93546	5.00945	6.83798	51	66	41	679	1827
c114372_g1_i1	UNIPROTKB|C6SWY6 - symbol:GLYMA_09G040600 "Uncharacterized protein" species:3847 "Glycine max" [GO:0004864 "protein phosphatase inhibitor activity" evidence=IBA] [GO:0004872 "receptor activity" evidence=IBA] [GO:0005634 "nucleus" evidence=IBA] [GO:0005737 "cytoplasm" evidence=IBA] [GO:0009738 "abscisic acid-activated signaling pathway" evidence=IBA] [GO:0010427 "abscisic acid binding" evidence=IB…	sp|Q06931|ABR17_PEA ABA-responsive protein ABR17 OS=Pisum sativum PE=2 SV=1	Q06931.1 RecName: Full=ABA-responsive protein ABR17 <CAA78829.1 ABA-responsive protein [Pisum sativum]	G7IMZ3_MEDTR/1-154 G7IMZ3.1 PF00407.16;Bet_v_1;	3847.GLYMA09G04530.1	Z15128 P.sativum mRNA for ABA-responsive protein	mtr:MTR_2g035190 ABA-responsive protein	1.04	24.2	6.33	221.66	266.1	20.5961	5.97103	1.27156e-07	3.6834e-05	2.5096	7.19583	0.938337	4.03168	2.55878	7.10923	7.28243	12	275	71	2982	2492
c55345_g1_i1	.	.	.	.	.	.	.	5.85	2.1	9.32	134.53	176.24	20.2855	2.32242	4.02653e-07	9.26216e-05	0.611346	3.61936	0.687848	0.223437	0.922755	3.52682	3.71191	8	3	13	229	195
c111652_g1_i1	TAIR|locus:2149755 - symbol:FER1 "AT5G01600" species:3702 "Arabidopsis thaliana" [GO:0004322 "ferroxidase activity" evidence=IEA] [GO:0006826 "iron ion transport" evidence=IGI;ISS] [GO:0006879 "cellular iron ion homeostasis" evidence=ISS] [GO:0006880 "intracellular sequestering of iron ion" evidence=IBA] [GO:0008199 "ferric iron binding" evidence=IEA;ISS] [GO:0009507 "chloroplast" evidence=ISM;IS…	sp|P19975|FRI1_PEA Ferritin-1, chloroplastic OS=Pisum sativum PE=1 SV=2	CAA51786.1 ferritin [Pisum sativum]	G7KT76_MEDTR/91-236 G7KT76.1 PF00210.21;Ferritin;	3847.GLYMA18G43650.2	X73369 P.sativum mRNA for ferritin	mtr:MTR_7g069980 ferritin	0.07	0.15	1.41	13.25	15.09	20.2295	2.17609	2.83205e-05	0.00292236	0.488751	3.48395	0.10616	0.152734	1.20736	3.43783	3.53007	1	2	19	214	170
c143187_g4_i5	.	.	.	.	.	.	.	0.04	0.04	0.04	0.46	1.73	19.892	-0.407376	7.19746e-05	0.00574912	0.0935593	1.21888	0.10616	0.0783873	0.0961302	0.716782	1.72098	1	1	1	14	37
c137331_g5_i1	UNIPROTKB|I1J7T2 - symbol:GLYMA_01G138000 "Pectinesterase" species:3847 "Glycine max" [GO:0030599 "pectinesterase activity" evidence=IBA] [GO:0046910 "pectinesterase inhibitor activity" evidence=IBA] [GO:0071944 "cell periphery" evidence=IBA] InterPro:IPR000070 InterPro:IPR006501 Pfam:PF01095 Pfam:PF04043 SMART:SM00856 UniPathway:UPA00545 GO:GO:0005618 GO:GO:0005576 Proteomes:UP000008827 GO:GO:00…	sp|O04887|PME2_CITSI Pectinesterase 2 OS=Citrus sinensis GN=PECS-2.1 PE=2 SV=1	XP_013455077.1 pectinesterase 2 [Medicago truncatula] <KEH29125.1 pectinesterase/pectinesterase inhibitor [Medicago truncatula]	A0A072UI35_MEDTR/205-499 A0A072UI35.1 PF01095.16;Pectinesterase;	3847.GLYMA01G33500.1	XM_013599623 Medicago truncatula pectinesterase/pectinesterase inhibitor mRNA	mtr:MTR_4g025730 pectinesterase/pectinesterase inhibitor	0.17	0.52	1.13	16.46	13.14	19.5595	3.29669	3.65915e-08	1.33298e-05	1.0082	4.54079	0.466548	0.877789	1.68027	4.73349	4.34809	5	15	32	557	312
c112106_g1_i1	UNIPROTKB|I1LIL5 - symbol:GLYMA_11G095100 "Uncharacterized protein" species:3847 "Glycine max" [GO:0004553 "hydrolase activity, hydrolyzing O-glycosyl compounds" evidence=IBA] [GO:0030247 "polysaccharide binding" evidence=IBA] [GO:0046658 "anchored component of plasma membrane" evidence=IBA] InterPro:IPR000490 Pfam:PF00332 PROSITE:PS00587 GO:GO:0005975 GO:GO:0030247 InterPro:IPR017853 SUPFAM:SSF5…	sp|A7PQW3|E13B_VITVI Glucan endo-1,3-beta-glucosidase OS=Vitis vinifera GN=VIT_06s0061g00120 PE=1 SV=2	XP_013456593.2 glucan endo-1,3-beta-glucosidase [Medicago truncatula]	A0A072ULH4_MEDTR/25-330 A0A072ULH4.1 PF00332.15;Glyco_hydro_17;	3847.GLYMA11G10080.1	NM_001279135 Cicer arietinum glucan endo-1,3-beta-glucosidase-like (LOC101509535), mRNA <gi|3900935|emb|AJ012751.1| Cicer arietinum mRNA for glucan endo-beta-1,3-glucosidase, acidic isoform	mtr:MTR_4g076255 glucan endo-1,3-beta-glucosidase	1.28	0.57	0.29	34.22	1.8	19.2675	2.91261	7.05341e-05	0.00565283	0.843281	3.22706	1.46272	0.640039	0.427083	5.06795	1.38617	23	10	5	708	26
c119199_g1_i1	TAIR|locus:2041145 - symbol:AT2G02060 "AT2G02060" species:3702 "Arabidopsis thaliana" [GO:0003677 "DNA binding" evidence=IEA] [GO:0005634 "nucleus" evidence=ISM;IEA] [GO:0006351 "transcription, DNA-templated" evidence=IEA] [GO:0016740 "transferase activity" evidence=IEA] [GO:0003700 "DNA binding transcription factor activity" evidence=ISS] [GO:0006355 "regulation of transcription, DNA-templated" …	sp|Q700D9|MYBF_ARATH Putative Myb family transcription factor At1g14600 OS=Arabidopsis thaliana GN=At1g14600 PE=2 SV=2	KEH33664.1 myb-like DNA-binding domain, shaqkyf class protein [Medicago truncatula]	A0A072UUY9_MEDTR/21-72 A0A072UUY9.1 PF00249.28;Myb_DNA-binding;	3847.GLYMA18G14071.1	BT148496 Medicago truncatula clone JCVI-FLMt-14F11 unknown mRNA	mtr:MTR_3g450310 myb-like DNA-binding domain, shaqkyf class protein	0.08	0.17	0.09	5.51	0.1	19.0602	-0.122976	0.00122432	0.0428041	0.118342	1.12734	0.10616	0.152734	0.0961302	2.16779	0.0868794	1	2	1	76	1
c131426_g2_i1	TAIR|locus:2169389 - symbol:PGIP1 "AT5G06860" species:3702 "Arabidopsis thaliana" [GO:0005576 "extracellular region" evidence=ISM;IEA] [GO:0006952 "defense response" evidence=ISS] [GO:0016020 "membrane" evidence=IEA] [GO:0007165 "signal transduction" evidence=IC] [GO:0090353 "polygalacturonase inhibitor activity" evidence=IDA] [GO:0005618 "cell wall" evidence=IDA] [GO:0009505 "plant-type cell wal…	sp|Q05091|PGIP_PYRCO Polygalacturonase inhibitor OS=Pyrus communis GN=PGIP PE=1 SV=1	PNX83558.1 polygalacturonase inhibitor-like protein [Trifolium pratense]	I1N956_SOYBN/26-64 I1N956.2 PF08263.9;LRRNT_2;	3847.GLYMA19G32700.1	XM_012713804 PREDICTED: Cicer arietinum polygalacturonase inhibitor (LOC101499557), mRNA	cam:101499557 polygalacturonase inhibitor	0.07	0.03	0.1	2.03	1.42	19.0108	0.758284	1.30935e-05	0.00158994	0.242384	2.17922	0.297578	0.0783873	0.351187	2.41162	1.94682	3	1	4	94	46
c143206_g1_i2	.	.	.	.	.	.	.	0.06	0.8	0.58	5.74	16.33	18.9955	2.16288	5.75488e-06	0.000778151	0.565207	3.3337	0.10616	0.833271	0.75619	2.69373	3.97367	1	14	10	119	237
c75345_g1_i1	TAIR|locus:2044646 - symbol:AT2G15960 "AT2G15960" species:3702 "Arabidopsis thaliana" [GO:0003674 "molecular_function" evidence=ND] [GO:0005575 "cellular_component" evidence=ND] [GO:0008150 "biological_process" evidence=ND] TAIR:locus:2044646 Proteomes:UP000006548 EMBL:CP002685 EMBL:AC006438 UniGene:At.184 EMBL:AY045948 EMBL:AY079308 EMBL:AK230337 PIR:B84535 RefSeq:NP_565384.1 UniGene:At.13871 ST…	.	XP_004507380.1 PREDICTED: uncharacterized protein LOC101510952 [Cicer arietinum]	.	3847.GLYMA11G13130.1	XM_013600870 Medicago truncatula hypothetical protein mRNA	cam:101510952 uncharacterized LOC101510952	0.5	2.7	1.51	7.14	64.89	18.8934	4.11652	5.12141e-07	0.000110932	1.54784	4.70015	0.879673	2.08357	1.68027	3.22028	6.18001	11	58	32	181	1152
c141147_g3_i1	TAIR|locus:2007509 - symbol:LFG4 "AT1G03070" species:3702 "Arabidopsis thaliana" [GO:0008150 "biological_process" evidence=ND] [GO:0016021 "integral component of membrane" evidence=IEA] [GO:0016595 "glutamate binding" evidence=ISS] TAIR:locus:2007509 GO:GO:0016021 EMBL:CP002684 Proteomes:UP000006548 EMBL:AC006550 InterPro:IPR006214 PANTHER:PTHR23291 Pfam:PF01027 HOGENOM:HOG000060393 KO:K06890 egg…	sp|Q9SA63|LFG4_ARATH Protein LIFEGUARD 4 OS=Arabidopsis thaliana GN=LFG4 PE=2 SV=1	XP_004493722.1 PREDICTED: BI1-like protein [Cicer arietinum]	A0A072UDC7_MEDTR/26-233 A0A072UDC7.1 PF01027.17;Bax1-I;	4113.PGSC0003DMT400051889	XM_013594343 Medicago truncatula inhibitor of apoptosis-promoting Bax1 protein mRNA	cam:101497712 BI1-like protein	0.08	0.08	0.16	4.75	0.58	18.8207	-0.113847	0.000422911	0.0211281	0.1236	1.26657	0.10616	0.0783873	0.186253	2.07641	0.456724	1	1	2	70	6
c97701_g1_i1	TAIR|locus:2025936 - symbol:AT1G59960 species:3702 "Arabidopsis thaliana" [GO:0009507 "chloroplast" evidence=ISM] [GO:0016491 "oxidoreductase activity" evidence=IEA] [GO:0055114 "oxidation-reduction process" evidence=IEA] [GO:0009651 "response to salt stress" evidence=IEP] [GO:0005829 "cytosol" evidence=IDA] InterPro:IPR018170 InterPro:IPR020471 PIRSF:PIRSF000097 PRINTS:PR00069 PROSITE:PS00062 PR…	sp|P26690|6DCS_SOYBN NAD(P)H-dependent 6'-deoxychalcone synthase OS=Glycine max PE=1 SV=1	XP_003601570.1 NAD(P)H-dependent 6'-deoxychalcone synthase [Medicago truncatula] <AES71821.1 aldo/keto reductase family oxidoreductase [Medicago truncatula]	G7J9I2_MEDTR/23-296 G7J9I2.1 PF00248.18;Aldo_ket_red;	3847.GLYMA18G52250.1	XM_003601522 Medicago truncatula aldo/keto reductase family oxidoreductase mRNA	mtr:MTR_3g083130 aldo/keto reductase family oxidoreductase	1.43	1.83	16.13	52.27	264.54	18.7448	6.08605	9.23955e-06	0.00116919	2.55771	6.90736	1.64988	1.56282	4.46043	5.78881	8.02592	28	35	305	1181	4183
c122433_g2_i2	.	.	XP_013454501.1 uncharacterized protein LOC25491178 [Medicago truncatula] <KEH28532.1 transmembrane protein, putative [Medicago truncatula]	.	3847.GLYMA08G23960.1	.	mtr:MTR_4g005500 transmembrane protein, putative	0.62	1.51	0.24	20.63	15.19	18.7172	2.41072	4.64396e-07	0.000103384	0.667401	3.67792	0.687848	1.04328	0.271076	3.92194	3.43391	8	19	3	308	158
c137975_g8_i2	TAIR|locus:2170862 - symbol:ATAUX2-11 "AT5G43700" species:3702 "Arabidopsis thaliana" [GO:0005622 "intracellular" evidence=ISS] [GO:0005634 "nucleus" evidence=ISM;IDA] [GO:0006351 "transcription, DNA-templated" evidence=IEA] [GO:0006355 "regulation of transcription, DNA-templated" evidence=IEA] [GO:0006417 "regulation of translation" evidence=ISS] [GO:0009733 "response to auxin" evidence=IEP;ISS]…	sp|O24542|AX22D_VIGRR Auxin-induced protein 22D OS=Vigna radiata var. radiata GN=AUX22D PE=2 SV=1	XP_003590532.1 auxin-induced protein 22D [Medicago truncatula] <ACJ86030.1 unknown [Medicago truncatula] <AES60783.1 auxin-responsive AUX/IAA family protein [Medicago truncatula] <AFK44378.1 unknown [Medicago truncatula]	B7FMP7_MEDTR/16-203 B7FMP7.1 PF02309.13;AUX_IAA;	3847.GLYMA02G16090.1	XM_003590484 Medicago truncatula auxin-responsive AUX/IAA family protein mRNA	mtr:MTR_1g070830 auxin-responsive AUX/IAA family protein	0.43	0.61	1.29	10.84	26.42	18.6094	2.94674	7.24376e-08	2.35354e-05	0.916234	4.1041	0.687848	0.690827	1.37003	3.53828	4.66992	8	11	23	231	394
c131195_g3_i2	TAIR|locus:2101303 - symbol:AT3G48940 "AT3G48940" species:3702 "Arabidopsis thaliana" [GO:0003677 "DNA binding" evidence=ISS] [GO:0005886 "plasma membrane" evidence=ISM] [GO:0008150 "biological_process" evidence=ND] Pfam:PF03763 Pfam:PF03766 TAIR:locus:2101303 Proteomes:UP000006548 EMBL:CP002686 EMBL:AL132967 eggNOG:ENOG410IX7M eggNOG:ENOG410YI71 HOGENOM:HOG000239299 OrthoDB:EOG09360X56 InterPro:…	.	XP_004511588.1 PREDICTED: remorin-like isoform X1 [Cicer arietinum]	K7K561_SOYBN/78-184 K7K561.1 PF03763.10;Remorin_C;	3847.GLYMA01G42695.1	XM_003611073 Medicago truncatula carboxy-terminal region remorin mRNA	cam:101500291 remorin-like	0.08	0.47	0.08	7.8	1.41	18.5024	0.616311	0.000129781	0.00917743	0.206385	1.82156	0.10616	0.416865	0.0961302	2.69373	0.94939	1	6	1	119	15
c134919_g2_i1	UNIPROTKB|I1J6H2 - symbol:GLYMA_01G078300 "Uncharacterized protein" species:3847 "Glycine max" [GO:0016020 "membrane" evidence=IBA] [GO:0016709 "oxidoreductase activity, acting on paired donors, with incorporation or reduction of molecular oxygen, NAD(P)H as one donor, and incorporation of one atom of oxygen" evidence=IBA] [GO:0044550 "secondary metabolite biosynthetic process" evidence=IBA] Inte…	sp|Q9LIP6|C71BV_ARATH Cytochrome P450 71B34 OS=Arabidopsis thaliana GN=CYP71B34 PE=2 SV=1	XP_003615846.2 cytochrome P450 83B1 [Medicago truncatula] <AES98804.2 cytochrome P450 family 71 protein [Medicago truncatula]	G7JZM8_MEDTR/34-498 G7JZM8.2 PF00067.19;p450;	3847.GLYMA01G17330.1	XM_003615798 Medicago truncatula cytochrome P450 family 71 protein mRNA	mtr:MTR_5g073020 cytochrome P450 family 71 protein	1.7	2.81	1.33	33.93	54.55	18.2506	4.82876	2.47474e-14	6.61112e-11	2.16963	6.02125	2.24538	2.43593	1.82757	5.72254	6.31997	49	79	37	1127	1271
c131433_g1_i1	TAIR|locus:2058006 - symbol:XTH32 "AT2G36870" species:3702 "Arabidopsis thaliana" [GO:0004553 "hydrolase activity, hydrolyzing O-glycosyl compounds" evidence=IEA] [GO:0005576 "extracellular region" evidence=ISM] [GO:0005618 "cell wall" evidence=IEA] [GO:0005975 "carbohydrate metabolic process" evidence=IEA] [GO:0010411 "xyloglucan metabolic process" evidence=IEA] [GO:0016762 "xyloglucan:xylogluco…	sp|Q9SJL9|XTH32_ARATH Probable xyloglucan endotransglucosylase/hydrolase protein 32 OS=Arabidopsis thaliana GN=XTH32 PE=2 SV=1	XP_003606342.2 probable xyloglucan endotransglucosylase/hydrolase protein 32 [Medicago truncatula] <AES88539.2 xyloglucan endotransglucosylase/hydrolase family protein [Medicago truncatula]	G7JNA9_MEDTR/50-234 G7JNA9.2 PF00722.18;Glyco_hydro_16;	3847.GLYMA11G19920.1	XM_003606294 Medicago truncatula xyloglucan endotransglucosylase/hydrolase family protein mRNA	mtr:MTR_4g057450 xyloglucan endotransglucosylase/hydrolase family protein	0.04	0.36	0.18	0.92	7.93	18.0524	1.20432	0.000104872	0.00787952	0.330037	2.19726	0.10616	0.532763	0.351187	1.07256	3.32196	1	8	4	24	145
c124606_g1_i1	UNIPROTKB|K7MC44 - symbol:GLYMA_15G178300 "Uncharacterized protein" species:3847 "Glycine max" [GO:0006952 "defense response" evidence=IBA] Proteomes:UP000008827 InterPro:IPR007612 InterPro:IPR025659 PANTHER:PTHR31087 Pfam:PF04525 SUPFAM:SSF54518 eggNOG:ENOG410YHS0 OrthoDB:EOG09360PW5 eggNOG:ENOG410IWT2 OMA:FEIKGYF EMBL:CM000848 RefSeq:XP_003546511.1 RefSeq:XP_014622945.1 EnsemblPlants:GLYMA15G19…	sp|Q9ZUF7|LOR6_ARATH Protein LURP-one-related 6 OS=Arabidopsis thaliana GN=At2g05910 PE=2 SV=1	XP_013441671.1 protein LURP-one-related 6 [Medicago truncatula] <AFK47514.1 unknown [Medicago truncatula] <KEH15696.1 LURP-one-like protein [Medicago truncatula]	G7IGE6_MEDTR/5-195 G7IGE6.1 PF04525.9;LOR;	3847.GLYMA15G19660.2	XM_013586217 Medicago truncatula LURP-one-like protein mRNA	mtr:MTR_0650s0010 LURP-one-like protein	0.65	0.48	0.18	19.73	0.29	17.9255	2.02265	0.000807462	0.0323564	0.561171	2.27409	0.879673	0.532763	0.271076	4.22824	0.319943	11	8	3	386	4
c121272_g1_i1	TAIR|locus:2058588 - symbol:GH3.3 species:3702 "Arabidopsis thaliana" [GO:0005737 "cytoplasm" evidence=ISM] [GO:0009733 "response to auxin" evidence=ISS] [GO:0010252 "auxin homeostasis" evidence=TAS] [GO:0010279 "indole-3-acetic acid amido synthetase activity" evidence=IDA] TAIR:locus:2058588 Pfam:PF03321 Proteomes:UP000006548 EMBL:CP002685 Reactome:R-ATH-6798695 EMBL:AC002391 GO:GO:0010252 UniGe…	sp|O22190|GH33_ARATH Indole-3-acetic acid-amido synthetase GH3.3 OS=Arabidopsis thaliana GN=GH3.3 PE=1 SV=1	AMS25624.1 indole-3-acetyl-amido synthetase [Pisum sativum]	G7K574_MEDTR/26-572 G7K574.1 PF03321.10;GH3;	3847.GLYMA11G05510.1	KU310549 Pisum sativum indole-3-acetyl-amido synthetase (GH3) mRNA, complete cds	mtr:MTR_5g016320 indole-3-acetic acid-amido synthetase	0.12	0.19	0.35	6.92	2.87	17.7142	1.9168	2.91228e-06	0.000448845	0.538425	3.10772	0.384535	0.416865	0.813875	3.70009	2.51535	4	6	11	261	76
c135692_g1_i2	.	.	.	.	.	.	.	0.15	0.15	0.05	1.32	4.19	17.6239	0.446729	5.35835e-05	0.00466778	0.205715	1.83963	0.297578	0.223437	0.0961302	1.27794	2.40132	3	3	1	31	69
c118382_g1_i1	.	.	PNX76382.1 hypothetical protein L195_g032329 [Trifolium pratense]	.	3847.GLYMA17G11781.1	XM_003609388 Medicago truncatula hypothetical protein mRNA	cam:101492129 uncharacterized LOC101492129	0.16	1.89	1.09	31.67	10.85	17.5758	3.89043	2.4548e-07	6.2788e-05	1.39729	4.91879	0.466548	2.04505	1.68027	5.7023	4.13527	5	56	32	1111	267
c32749_g1_i1	.	.	OPS08973.1 hypothetical protein BSV62_23680, partial [Salmonella enterica subsp. enterica serovar Enteritidis]	.	469608.HMPREF0485_05014	CP017990 Enterobacter cloacae complex sp. ECNIH7, complete genome	hazt:108664000 LOW QUALITY PROTEIN: uncharacterized protein LOC108664000	0.47	0.41	0.63	21.38	0.75	17.4041	1.98146	0.000259056	0.0151545	0.576918	2.39984	0.617786	0.416865	0.696102	4.1594	0.640282	7	6	9	367	9
c129020_g2_i2	UNIPROTKB|D4Q9Z5 - symbol:GmSGT3 "Soyasaponin III rhamnosyltransferase" species:3847 "Glycine max" [GO:0009813 "flavonoid biosynthetic process" evidence=IBA] [GO:0043231 "intracellular membrane-bounded organelle" evidence=IBA] [GO:0052696 "flavonoid glucuronidation" evidence=IBA] [GO:0080043 "quercetin 3-O-glucosyltransferase activity" evidence=IBA] [GO:0080044 "quercetin 7-O-glucosyltransferase …	sp|D4Q9Z5|SGT3_SOYBN Soyasaponin III rhamnosyltransferase OS=Glycine max GN=GmSGT3 PE=1 SV=1	PNY09112.1 glucosyltransferase [Trifolium pratense]	G7KID3_MEDTR/96-449 G7KID3.1 PF00201.15;UDPGT;	3847.GLYMA08G19290.1	AC187356 Medicago truncatula chromosome 2 BAC clone mth2-81c8, complete sequence	mtr:MTR_2g008220 UDP-glucosyltransferase family protein	0.2	0.7	0.17	0.03	15.25	17.4013	2.08676	0.00248979	0.0677179	0.593547	2.19315	0.466548	0.962906	0.351187	0.0648347	4.32146	5	17	4	1	306
c142968_g2_i4	UNIPROTKB|O24379 - symbol:LOX1.2 "Linoleate 9S-lipoxygenase 2" species:4113 "Solanum tuberosum" [GO:0016165 "linoleate 13S-lipoxygenase activity" evidence=IDA] InterPro:IPR000907 InterPro:IPR001024 InterPro:IPR001246 InterPro:IPR013819 InterPro:IPR020833 InterPro:IPR020834 InterPro:IPR036392 Pfam:PF00305 Pfam:PF01477 PRINTS:PR00087 PRINTS:PR00468 PROSITE:PS00081 PROSITE:PS00711 PROSITE:PS50095 PR…	sp|P38414|LOX1_LENCU Linoleate 9S-lipoxygenase OS=Lens culinaris GN=LOX1.1 PE=2 SV=1	CAA53730.1 lipoxygenase [Pisum sativum]	G7LIY2_MEDTR/187-853 G7LIY2.1 PF00305.16;Lipoxygenase;	3847.GLYMA08G20250.1	X76124 P.sativum L. mRNA for LoxG	cam:101491624 linoleate 9S-lipoxygenase-like	1.31	1.13	1.55	2.76	58.27	17.3498	5.23251	2.10864e-06	0.000362128	2.55136	5.28386	2.73349	2.15766	2.76295	3.19878	7.36895	74	62	84	178	2647
c140382_g2_i4	TAIR|locus:2121060 - symbol:FRS5 "AT4G38180" species:3702 "Arabidopsis thaliana" [GO:0005634 "nucleus" evidence=ISM;IEA] [GO:0006355 "regulation of transcription, DNA-templated" evidence=IEA] [GO:0008270 "zinc ion binding" evidence=IEA] [GO:0009639 "response to red or far red light" evidence=ISS] [GO:0005515 "protein binding" evidence=IPI] [GO:0045893 "positive regulation of transcription, DNA-te…	sp|Q2HEW5|CHG2_CHAGB PKS-NRPS hybrid synthetase CHGG_01239 OS=Chaetomium globosum (strain ATCC 6205 / CBS 148.51 / DSM 1962 / NBRC 6347 / NRRL 1970) GN=CHGG_01239 PE=3 SV=1	GAU28398.1 hypothetical protein TSUD_257260 [Trifolium subterraneum]	I1JB40_SOYBN/255-351 I1JB40.1 PF10551.6;MULE;	3847.GLYMA02G00300.1	.	vra:106775005 PKS-NRPS hybrid synthetase CHGG_01239-like	0.17	0.34	0.09	8.28	0.31	17.3133	0.415063	0.000766864	0.0310399	0.197336	1.44396	0.205042	0.290836	0.0961302	2.64155	0.246361	2	4	1	114	3
c145136_g4_i3	.	.	.	.	.	.	.	0.4	0.36	0.46	6.75	11.61	17.3018	2.0802	5.32026e-07	0.00011421	0.619976	3.34685	0.687848	0.475977	0.696102	3.03043	3.66326	8	7	9	156	188
c144391_g1_i1	.	.	.	.	.	.	.	0.54	0.06	0.06	3.35	7.64	17.2701	1.10273	0.000124429	0.00890371	0.309727	2.42644	0.754664	0.0783873	0.0961302	1.97884	2.87405	9	1	1	64	102
c121346_g1_i2	TAIR|locus:2160897 - symbol:PFK2 "AT5G47810" species:3702 "Arabidopsis thaliana" [GO:0003872 "6-phosphofructokinase activity" evidence=ISS] [GO:0005524 "ATP binding" evidence=IEA] [GO:0005737 "cytoplasm" evidence=ISM] [GO:0005945 "6-phosphofructokinase complex" evidence=ISS] [GO:0006002 "fructose 6-phosphate metabolic process" evidence=IEA] [GO:0006096 "glycolytic process" evidence=ISS] [GO:00468…	sp|Q9FIK0|PFKA2_ARATH ATP-dependent 6-phosphofructokinase 2 OS=Arabidopsis thaliana GN=PFK2 PE=1 SV=1	PNY02763.1 6-phosphofructokinase 2-like protein [Trifolium pratense]	G7ZZU2_MEDTR/95-407 G7ZZU2.1 PF00365.17;PFK;	3847.GLYMA07G39960.1	XM_013603227 Medicago truncatula 6-phosphofructokinase mRNA	mtr:MTR_4g134290 6-phosphofructokinase	0.12	0.57	0.25	3.23	9.86	17.1336	1.91675	5.87444e-06	0.000789046	0.543345	3.08198	0.297578	0.833271	0.499185	2.41162	3.75234	3	14	6	94	201
c139724_g2_i1	TAIR|locus:2093302 - symbol:FAD5 "AT3G15850" species:3702 "Arabidopsis thaliana" [GO:0005789 "endoplasmic reticulum membrane" evidence=IBA] [GO:0006636 "unsaturated fatty acid biosynthetic process" evidence=IEA;IMP] [GO:0009507 "chloroplast" evidence=ISM] [GO:0009979 "16:0 monogalactosyldiacylglycerol desaturase activity" evidence=IMP] [GO:0016021 "integral component of membrane" evidence=IEA] [G…	sp|Q949X0|ADS3_ARATH Palmitoyl-monogalactosyldiacylglycerol delta-7 desaturase, chloroplastic OS=Arabidopsis thaliana GN=ADS3 PE=1 SV=2	GAU22273.1 hypothetical protein TSUD_260730 [Trifolium subterraneum]	G7JGX9_MEDTR/109-370 G7JGX9.2 PF00487.21;FA_desaturase;	3847.GLYMA08G22730.1	XM_003604327 Medicago truncatula fatty-acid desaturase partial mRNA	mtr:MTR_4g010150 fatty-acid desaturase	1.41	0.17	0.43	30.22	0.72	16.9878	2.16418	0.0011976	0.0424962	0.593423	2.43542	1.20045	0.152734	0.427083	4.3503	0.520541	17	2	5	422	7
c138296_g3_i1	UNIPROTKB|I1LXY0 - symbol:GLYMA_13G028500 "Carboxypeptidase" species:3847 "Glycine max" [GO:0004185 "serine-type carboxypeptidase activity" evidence=IBA] [GO:0051603 "proteolysis involved in cellular protein catabolic process" evidence=IBA] InterPro:IPR001563 Pfam:PF00450 PRINTS:PR00724 InterPro:IPR018202 InterPro:IPR029058 Proteomes:UP000008827 Gene3D:3.40.50.1820 SUPFAM:SSF53474 GO:GO:0004185 G…	sp|P52711|CBP23_HORVU Serine carboxypeptidase II-3 OS=Hordeum vulgare GN=CXP;2-3 PE=2 SV=1	XP_024634735.1 uncharacterized protein LOC11443022 [Medicago truncatula]	G7J641_MEDTR/82-486 G7J641.1 PF00450.19;Peptidase_S10;	3847.GLYMA13G14900.1	XM_003601286 Medicago truncatula serine carboxypeptidase-like protein partial mRNA	mtr:MTR_3g079570 serine carboxypeptidase-like protein	0.05	0.77	0.05	10.83	0.06	16.79	1.40931	0.00451861	0.0970875	0.360027	1.85954	0.10616	0.877789	0.0961302	3.63219	0.0868794	1	15	1	248	1
c112122_g1_i1	UNIPROTKB|I1NB83 - symbol:GLYMA_19G212300 "Pectinesterase" species:3847 "Glycine max" [GO:0030599 "pectinesterase activity" evidence=IBA] [GO:0046910 "pectinesterase inhibitor activity" evidence=IBA] [GO:0071944 "cell periphery" evidence=IBA] InterPro:IPR000070 InterPro:IPR006501 Pfam:PF01095 Pfam:PF04043 SMART:SM00856 UniPathway:UPA00545 GO:GO:0005618 Proteomes:UP000008827 GO:GO:0045490 GO:GO:00…	sp|Q8RXK7|PME41_ARATH Probable pectinesterase/pectinesterase inhibitor 41 OS=Arabidopsis thaliana GN=PME41 PE=2 SV=2	GAU11244.1 hypothetical protein TSUD_342350 [Trifolium subterraneum]	A0A072U4Y4_MEDTR/251-550 A0A072U4Y4.1 PF01095.16;Pectinesterase;	3847.GLYMA19G39990.1	XM_013594919 Medicago truncatula pectinesterase/pectinesterase inhibitor, putative mRNA	mtr:MTR_7g108875 pectinesterase/pectinesterase inhibitor, putative	0.1	0.14	0.62	11	1.07	16.7743	2.11027	0.000185157	0.0118397	0.584023	2.79651	0.297578	0.290836	1.16366	4.20686	1.38617	3	4	18	380	26
c127303_g1_i1	.	.	AES97097.1 hypothetical protein MTR_5g045300 [Medicago truncatula]	.	3847.GLYMA01G07567.1	XM_003614091 Medicago truncatula hypothetical protein mRNA	mtr:MTR_5g045300 hypothetical protein	0.06	0.12	0.12	1.18	3.37	16.7249	-0.0347522	0.000101904	0.00768049	0.148383	1.49375	0.10616	0.152734	0.186253	1.04068	1.94682	1	2	2	23	46
c122707_g2_i1	TAIR|locus:2103341 - symbol:AT3G60520 "AT3G60520" species:3702 "Arabidopsis thaliana" [GO:0005575 "cellular_component" evidence=ND] [GO:0008150 "biological_process" evidence=ND] InterPro:IPR013083 TAIR:locus:2103341 Proteomes:UP000006548 EMBL:CP002686 Gene3D:3.30.40.10 EMBL:AL138646 EMBL:BT004575 EMBL:AK227924 PIR:T47863 RefSeq:NP_191611.1 UniGene:At.34431 EnsemblPlants:AT3G60520.1 GeneID:825223 …	.	XP_020227858.1 uncharacterized protein LOC109809048 [Cajanus cajan]	.	3847.GLYMA03G27220.1	XM_007140915 Phaseolus vulgaris hypothetical protein (PHAVU_008G156800g) mRNA, complete cds	ccaj:109809048 uncharacterized protein LOC109809048	0.39	3.44	0.8	45.36	12.79	16.5869	2.82173	7.09406e-06	0.000937157	0.860252	3.81984	0.384535	1.56282	0.633403	4.70581	2.93386	4	35	8	546	107
c140336_g1_i9	TAIR|locus:2101806 - symbol:PAT14 "AT3G60800" species:3702 "Arabidopsis thaliana" [GO:0016021 "integral component of membrane" evidence=IEA] [GO:0019706 "protein-cysteine S-palmitoyltransferase activity" evidence=IEA] [GO:0005794 "Golgi apparatus" evidence=IDA] [GO:0010150 "leaf senescence" evidence=IGI;IMP] [GO:0019707 "protein-cysteine S-acyltransferase activity" evidence=IGI;IDA] [GO:2000377 "…	sp|Q8VYP5|ZDH14_ARATH Probable protein S-acyltransferase 14 OS=Arabidopsis thaliana GN=PAT14 PE=2 SV=1	PNY17202.1 putative S-acyltransferase [Trifolium pratense]	.	3847.GLYMA01G34270.1	XM_004506448 PREDICTED: Cicer arietinum probable protein S-acyltransferase 14 (LOC101507625), mRNA	mtr:MTR_4g023760 DHHC-type zinc finger protein	0.06	0.07	0.34	3.03	3.78	16.4773	0.391834	5.87164e-05	0.00497999	0.203877	1.88491	0.10616	0.0783873	0.427083	1.79996	1.96986	1	1	5	54	47
c138999_g3_i1	TAIR|locus:2141196 - symbol:HSA32 "AT4G21320" species:3702 "Arabidopsis thaliana" [GO:0003824 "catalytic activity" evidence=IEA] [GO:0005634 "nucleus" evidence=ISM] [GO:0009408 "response to heat" evidence=IEP;IDA] [GO:0010286 "heat acclimation" evidence=IMP] [GO:0010608 "posttranscriptional regulation of gene expression" evidence=IMP] InterPro:IPR013785 InterPro:IPR003830 TAIR:locus:2141196 Prote…	sp|Q8GWL1|HSA32_ARATH Protein HEAT-STRESS-ASSOCIATED 32 OS=Arabidopsis thaliana GN=HSA32 PE=2 SV=1	XP_013457153.1 protein HEAT-STRESS-ASSOCIATED 32 [Medicago truncatula] <KEH31184.1 (2R)-phospho-3-sulfolactate synthase ComA [Medicago truncatula]	A0A072UN08_MEDTR/13-273 A0A072UN08.1 PF02679.12;ComA;	3847.GLYMA08G06660.1	XM_013601699 Medicago truncatula (2R)-phospho-3-sulfolactate synthase ComA mRNA	mtr:MTR_4g092110 (2R)-phospho-3-sulfolactate synthase ComA	0.23	0.03	0.53	1.85	9.94	16.41	2.37783	0.000110789	0.00819598	0.694276	3.31002	0.754664	0.0783873	1.24978	2.26757	4.35248	9	1	20	83	313
c140937_g2_i1	TAIR|locus:2175786 - symbol:AT5G60700 "AT5G60700" species:3702 "Arabidopsis thaliana" [GO:0009058 "biosynthetic process" evidence=ISS] [GO:0016021 "integral component of membrane" evidence=IEA] [GO:0016740 "transferase activity" evidence=IEA] [GO:0016757 "transferase activity, transferring glycosyl groups" evidence=ISS] TAIR:locus:2175786 Proteomes:UP000006548 EMBL:CP002688 GO:GO:0016740 Gene3D:3…	.	XP_024638377.1 uncharacterized protein LOC11410743 isoform X1 [Medicago truncatula]	D2VQ93_NAEGR/451-665 D2VQ93.1 PF13641.3;Glyco_tranf_2_3;	3847.GLYMA11G20461.1	XM_003606321 Medicago truncatula glycosyltransferase family 2 protein mRNA	mtr:MTR_4g058760 glycosyltransferase family 2 protein	0.19	0.07	0.15	5.33	0.45	16.386	2.12361	0.000113869	0.00834683	0.641758	2.75566	0.938337	0.290836	0.696102	4.23178	1.27954	12	4	9	387	23
c139750_g1_i3	.	.	.	.	.	.	.	0.83	0.54	0.31	1.44	23.4	16.3278	1.89794	0.000186252	0.0118467	0.568946	2.52701	0.879673	0.475977	0.351187	1.00808	4.04593	11	7	4	22	250
c110843_g1_i1	UNIPROTKB|K7KM28 - symbol:GLYMA_04G241400 "Uncharacterized protein" species:3847 "Glycine max" [GO:0008643 "carbohydrate transport" evidence=IBA] [GO:0016021 "integral component of membrane" evidence=IBA] [GO:0051119 "sugar transmembrane transporter activity" evidence=IBA] InterPro:IPR004316 InterPro:IPR018180 Pfam:PF03083 GO:GO:0016021 GO:GO:0005886 Proteomes:UP000008827 GO:GO:0051119 GO:GO:0008…	sp|Q8L9J7|SWET1_ARATH Bidirectional sugar transporter SWEET1 OS=Arabidopsis thaliana GN=SWEET1 PE=1 SV=1	XP_013466427.1 bidirectional sugar transporter SWEET1 [Medicago truncatula] <KEH40468.1 bidirectional sugar transporter [Medicago truncatula]	A0A072VGC4_MEDTR/6-95 A0A072VGC4.1 PF03083.13;MtN3_slv;	3847.GLYMA04G42040.2	XM_013610973 Medicago truncatula bidirectional sugar transporter mRNA	mtr:MTR_1g029380 bidirectional sugar transporter	0.28	0.57	0.36	5.42	11.21	16.2477	1.48274	4.08812e-06	0.000588567	0.448127	2.77093	0.384535	0.532763	0.427083	2.36089	3.18097	4	8	5	90	130
c141092_g1_i1	UNIPROTKB|K7KUJ3 - symbol:GLYMA_06G115400 "Beta-galactosidase" species:3847 "Glycine max" [GO:0004565 "beta-galactosidase activity" evidence=IBA] [GO:0005618 "cell wall" evidence=IBA] [GO:0005773 "vacuole" evidence=IBA] InterPro:IPR001944 InterPro:IPR019801 PRINTS:PR00742 PROSITE:PS01182 Pfam:PF01301 GO:GO:0005773 GO:GO:0005618 GO:GO:0005975 InterPro:IPR017853 SUPFAM:SSF51445 Proteomes:UP00000882…	sp|Q8GX69|BGA16_ARATH Beta-galactosidase 16 OS=Arabidopsis thaliana GN=BGAL16 PE=2 SV=2	XP_012571868.1 PREDICTED: beta-galactosidase 16-like isoform X1 [Cicer arietinum] <XP_012571869.1 PREDICTED: beta-galactosidase 16-like isoform X2 [Cicer arietinum]	K7KM60_SOYBN/33-340 K7KM60.1 PF01301.16;Glyco_hydro_35;	3847.GLYMA06G12150.2	XM_012716415 PREDICTED: Cicer arietinum beta-galactosidase 16-like (LOC101515127), transcript variant X2, mRNA	cam:101515127 beta-galactosidase 16-like	0.2	0.1	0.08	4.14	1.16	16.1404	1.38313	3.56732e-05	0.00347243	0.416586	2.52556	0.687848	0.290836	0.271076	3.30324	1.74789	8	4	3	193	38
c145772_g2_i3	ASPGD|ASPL0000335979 - symbol:AO090005001597 species:5062 "Aspergillus oryzae" [GO:0005737 "cytoplasm" evidence=IEA] [GO:0015074 "DNA integration" evidence=IEA] [GO:0006278 "RNA-dependent DNA biosynthetic process" evidence=IEA] [GO:0003964 "RNA-directed DNA polymerase activity" evidence=IEA] [GO:0003723 "RNA binding" evidence=IEA] InterPro:IPR001584 InterPro:IPR036397 Pfam:PF00665 PROSITE:PS50994…	sp|P10394|POL4_DROME Retrovirus-related Pol polyprotein from transposon 412 OS=Drosophila melanogaster GN=POL PE=3 SV=1	XP_024631674.1 uncharacterized protein LOC112419073 [Medicago truncatula]	A0A0D3A328_BRAOL/1031-1242 A0A0D3A328.1 PF00078.24;RVT_1;	39947.LOC_Os03g41624.1	AY299397 Pisum sativum clone Ps-cos14 Ogre retrotransposon, partial sequence	bvg:104894399 uncharacterized LOC104894399	0.01	0.07	0.02	1.26	0.01	16.1247	0.728317	0.00277046	0.072681	0.25613	1.52544	0.10616	0.475977	0.186253	2.964	0.0868794	1	7	2	148	1
c28832_g1_i1	UNIPROTKB|K7L6L1 - symbol:GLYMA_08G139700 "Uncharacterized protein" species:3847 "Glycine max" [GO:0043161 "proteasome-mediated ubiquitin-dependent protein catabolic process" evidence=IBA] [GO:0061630 "ubiquitin protein ligase activity" evidence=IBA] InterPro:IPR001841 Pfam:PF13639 InterPro:IPR013083 GO:GO:0016021 GO:GO:0043161 Proteomes:UP000008827 Gene3D:3.30.40.10 eggNOG:KOG0800 eggNOG:ENOG411…	sp|Q9ZT50|RHA2A_ARATH E3 ubiquitin-protein ligase RHA2A OS=Arabidopsis thaliana GN=RHA2A PE=1 SV=1	XP_004502459.1 PREDICTED: probable E3 ubiquitin-protein ligase XERICO [Cicer arietinum]	G7J4E6_MEDTR/67-111 G7J4E6.1 PF13639.3;zf-RING_2;	3847.GLYMA11G36040.1	XM_004502402 PREDICTED: Cicer arietinum probable E3 ubiquitin-protein ligase XERICO (LOC101504280), mRNA	cam:101504280 probable E3 ubiquitin-protein ligase XERICO	0.16	0.32	0.32	7.02	3.78	16.0026	0.780776	2.19627e-05	0.00238936	0.282355	2.15274	0.205042	0.290836	0.351187	2.53116	1.77431	2	4	4	104	39
c108258_g1_i1	TAIR|locus:2165427 - symbol:DFR "AT5G42800" species:3702 "Arabidopsis thaliana" [GO:0009718 "anthocyanin-containing compound biosynthetic process" evidence=IEA;IMP;TAS] [GO:0047890 "flavanone 4-reductase activity" evidence=IEA] [GO:0050662 "coenzyme binding" evidence=IEA] [GO:0055114 "oxidation-reduction process" evidence=IEA] [GO:0005515 "protein binding" evidence=IPI] [GO:0042406 "extrinsic com…	sp|Q40316|VESTR_MEDSA Vestitone reductase OS=Medicago sativa PE=1 SV=1	XP_003623704.1 vestitone reductase [Medicago truncatula] <ABN08314.1 NAD-dependent epimerase/dehydratase [Medicago truncatula] <AES79922.1 dihydroflavonol 4-reductase-like protein [Medicago truncatula] <AFK37037.1 unknown [Medicago truncatula]	A2Q3W4_MEDTR/8-254 A2Q3W4.1 PF01370.18;Epimerase;	3847.GLYMA09G40590.1	AF107404 Pisum sativum sophorol reductase mRNA, complete cds	mtr:MTR_7g074710 dihydroflavonol 4-reductase-like protein	0.33	0.09	0.09	7.06	0.21	15.9278	0.223728	0.00222628	0.0632699	0.186351	1.31473	0.384535	0.0783873	0.0961302	2.46063	0.168823	4	1	1	98	2
c133200_g4_i1	UNIPROTKB|I1M2Q0 - symbol:GLYMA_13G259500 "Uncharacterized protein" species:3847 "Glycine max" [GO:0009416 "response to light stimulus" evidence=IBA] [GO:0045487 "gibberellin catabolic process" evidence=IBA] [GO:0052634 "C-19 gibberellin 2-beta-dioxygenase activity" evidence=IBA] InterPro:IPR005123 Pfam:PF03171 PROSITE:PS51471 GO:GO:0046872 Proteomes:UP000008827 GO:GO:0009416 eggNOG:KOG0143 eggNO…	sp|Q9SQ80|G2OX1_PEA Gibberellin 2-beta-dioxygenase 1 OS=Pisum sativum GN=GA2OX1 PE=1 SV=1	XP_013445468.1 gibberellin 2-beta-dioxygenase 1 [Medicago truncatula] <KEH19494.1 plant gibberellin 2-oxidase [Medicago truncatula]	A0A072TPR3_MEDTR/27-126 A0A072TPR3.1 PF14226.3;DIOX_N;	3847.GLYMA13G33300.1	XM_013590014 Medicago truncatula plant gibberellin 2-oxidase mRNA	mtr:MTR_8g461330 plant gibberellin 2-oxidase	1.14	1.43	0.91	29.5	16.5	15.8742	3.36238	3.25471e-09	1.86317e-06	1.28903	4.52817	1.42219	1.32631	1.11859	4.96768	4.08866	22	27	17	659	258
c126521_g1_i2	TAIR|locus:2094493 - symbol:AFH1 "AT3G25500" species:3702 "Arabidopsis thaliana" [GO:0003779 "actin binding" evidence=ISS] [GO:0005634 "nucleus" evidence=ISM] [GO:0016021 "integral component of membrane" evidence=IEA] [GO:0005515 "protein binding" evidence=IPI] [GO:0016020 "membrane" evidence=IDA] [GO:0030036 "actin cytoskeleton organization" evidence=IDA;TAS] [GO:0005886 "plasma membrane" eviden…	sp|Q9SE97|FH1_ARATH Formin-like protein 1 OS=Arabidopsis thaliana GN=FH1 PE=1 SV=1	XP_003608126.2 formin-like protein 2 [Medicago truncatula] <AES90323.2 formin-like 2 domain protein [Medicago truncatula]	G7JPP8_MEDTR/428-842 G7JPP8.2 PF02181.20;FH2;	3847.GLYMA02G15760.1	XM_003608078 Medicago truncatula formin-like 2 domain protein mRNA	mtr:MTR_4g087890 formin-like 2 domain protein	0.04	0.18	0.16	0.99	3.99	15.8611	1.58374	2.71558e-05	0.00286362	0.475281	2.70333	0.205042	0.587398	0.633403	1.89217	3.51448	2	9	8	59	168
c110325_g1_i3	TAIR|locus:2006772 - symbol:PCR2 "AT1G14870" species:3702 "Arabidopsis thaliana" [GO:0003674 "molecular_function" evidence=ND] [GO:0005737 "cytoplasm" evidence=ISM] [GO:0016021 "integral component of membrane" evidence=IEA] [GO:0005886 "plasma membrane" evidence=IDA] [GO:0006979 "response to oxidative stress" evidence=IMP] TAIR:locus:2006772 GO:GO:0016021 EMBL:CP002684 Proteomes:UP000006548 GO:GO…	sp|Q9LQU4|PCR2_ARATH Protein PLANT CADMIUM RESISTANCE 2 OS=Arabidopsis thaliana GN=PCR2 PE=1 SV=1	XP_004503374.1 PREDICTED: protein PLANT CADMIUM RESISTANCE 11-like [Cicer arietinum]	G7LAH9_MEDTR/34-132 G7LAH9.1 PF04749.14;PLAC8;	4113.PGSC0003DMT400081921	XM_003630863 Medicago truncatula plant cadmium resistance protein mRNA	cam:101500354 protein PLANT CADMIUM RESISTANCE 11-like	0.08	2.78	2.11	46.61	13.74	15.7718	3.22448	2.78563e-05	0.00291195	1.07073	4.21074	0.10616	1.58983	1.5162	5.08173	3.33976	1	36	27	715	147
c112402_g1_i1	UNIPROTKB|I1JSK5 - symbol:GLYMA_04G009200 "Uncharacterized protein" species:3847 "Glycine max" [GO:0000989 "transcription factor activity, transcription factor binding" evidence=IBA] [GO:0005634 "nucleus" evidence=IBA] [GO:0006355 "regulation of transcription, DNA-templated" evidence=IBA] [GO:0009640 "photomorphogenesis" evidence=IBA] InterPro:IPR000315 Pfam:PF00643 PROSITE:PS50119 SMART:SM00336 …	sp|Q0IGM7|BBX20_ARATH B-box zinc finger protein 20 OS=Arabidopsis thaliana GN=BBX20 PE=1 SV=1	ADD09607.1 salt tolerance-like protein [Trifolium repens]	G7J7R4_MEDTR/53-99 G7J7R4.1 PF00643.21;zf-B_box;	3847.GLYMA04G01120.1	XM_003603941 Medicago truncatula salt tolerance-like protein mRNA	mtr:MTR_3g117320 salt tolerance-like protein	0.52	0.15	0.38	1.03	14.45	15.7674	1.27127	0.000379834	0.0197243	0.399201	2.11045	0.617786	0.152734	0.427083	0.795303	3.4256	7	2	5	16	157
c119617_g1_i4	TAIR|locus:2170239 - symbol:LEA4-5 "AT5G06760" species:3702 "Arabidopsis thaliana" [GO:0003674 "molecular_function" evidence=ND] [GO:0009793 "embryo development ending in seed dormancy" evidence=IEA;ISS] [GO:0009409 "response to cold" evidence=IDA] [GO:0006970 "response to osmotic stress" evidence=IMP] [GO:0009414 "response to water deprivation" evidence=IMP] [GO:0048316 "seed development" eviden…	sp|Q01417|PM1_SOYBN 18 kDa seed maturation protein OS=Glycine max GN=GMPM1 PE=2 SV=1	GAU23420.1 hypothetical protein TSUD_331180 [Trifolium subterraneum]	G7KVD1_MEDTR/10-79 G7KVD1.1 PF03760.12;LEA_1;	3847.GLYMA03G30040.1	.	mtr:MTR_7g093140 late embryogenesis abundant protein	3.25	15.8	14.75	302.91	115.5	15.6783	5.43676	2.34234e-09	1.41608e-06	2.70379	6.45732	1.68456	3.13116	3.29565	7.19138	5.72325	29	139	128	3158	835
c136470_g2_i1	TAIR|locus:2036504 - symbol:ATB2 species:3702 "Arabidopsis thaliana" [GO:0005737 "cytoplasm" evidence=ISM] [GO:0016491 "oxidoreductase activity" evidence=IEA] [GO:0055114 "oxidation-reduction process" evidence=IEA] [GO:0046686 "response to cadmium ion" evidence=IEP] [GO:0005829 "cytosol" evidence=IDA] InterPro:IPR020471 PRINTS:PR00069 Pfam:PF00248 InterPro:IPR023210 TAIR:locus:2036504 EMBL:CP0026…	sp|Q7XT99|AKR2_ORYSJ Probable aldo-keto reductase 2 OS=Oryza sativa subsp. japonica GN=Os04g0338000 PE=2 SV=2	XP_003621684.1 probable aldo-keto reductase 2 [Medicago truncatula] <XP_003621699.2 probable aldo-keto reductase 2 [Medicago truncatula] <ABN08808.1 Aldo/keto reductase [Medicago truncatula] <ACJ84900.1 unknown [Medicago truncatula] <AES77902.1 aldo/keto reductase family oxidoreductase [Medicago truncatula] <AES77917.2 aldo/keto reductase family oxidoreductase [Medicago truncatula]	A2Q5A8_MEDTR/20-311 A2Q5A8.1 PF00248.18;Aldo_ket_red;	3847.GLYMA08G29130.3	XM_003621636 Medicago truncatula aldo/keto reductase family oxidoreductase mRNA	mtr:MTR_7g021680 aldo/keto reductase family oxidoreductase	1	9.74	26.22	358.91	85.85	14.8681	6.81416	3.24339e-05	0.00322235	3.45697	7.63847	1.42219	3.65697	5.29175	8.70464	6.5723	22	208	554	9055	1517
c127616_g2_i2	TAIR|locus:2101175 - symbol:AT3G48240 "AT3G48240" species:3702 "Arabidopsis thaliana" [GO:0003674 "molecular_function" evidence=ND] [GO:0005634 "nucleus" evidence=ISM] [GO:0008150 "biological_process" evidence=ND] InterPro:IPR000270 Pfam:PF00564 SMART:SM00666 TAIR:locus:2101175 Proteomes:UP000006548 EMBL:CP002686 EMBL:AL049659 EMBL:BT014807 EMBL:BT015699 PIR:T06718 RefSeq:NP_190407.1 UniGene:At.5…	.	XP_004515869.1 PREDICTED: uncharacterized protein LOC101504255 [Cicer arietinum]	A0A072V0Z1_MEDTR/23-110 A0A072V0Z1.1 PF00564.21;PB1;	3847.GLYMA17G09240.1	XM_013602300 Medicago truncatula PB1 domain protein mRNA	cam:101504255 uncharacterized LOC101504255	1.91	6.04	4.58	105.3	43.39	14.8605	4.97342	1.25756e-10	1.11983e-07	2.46958	6.01985	1.8768	2.81361	2.71833	6.68967	5.35004	35	108	81	2224	641
c134198_g1_i1	.	.	.	.	.	.	.	0.31	0.08	0.08	0.94	5.67	14.786	0.0966755	0.000529865	0.0243121	0.186351	1.46889	0.384535	0.0783873	0.0961302	0.716782	2.221	4	1	1	14	59
c131961_g1_i1	.	.	.	.	.	CP023127 Lupinus angustifolius cultivar Tanjil chromosome LG-15	.	0.17	1.11	0.18	10.37	6.33	14.7538	2.18538	1.45214e-05	0.00171146	0.665436	3.416	0.384535	1.26059	0.351187	3.77467	3.05733	4	25	4	276	118
c139191_g4_i3	UNIPROTKB|K7LU34 - symbol:GLYMA_12G106000 "Uncharacterized protein" species:3847 "Glycine max" [GO:0032502 "developmental process" evidence=IBA] GO:GO:0032502 Proteomes:UP000008827 eggNOG:ENOG410IRPV eggNOG:ENOG410YBST EMBL:CM000845 OrthoDB:EOG09360JJ9 RefSeq:XP_003540882.1 EnsemblPlants:GLYMA12G11564.1 GeneID:100786509 Gramene:GLYMA12G11564.1 KEGG:gmx:100786509 InParanoid:K7LU34 OMA:NARTHIS Unip…	.	AAX51973.1 transposase [Pisum sativum]	Q7G793_ORYSJ/221-285 Q7G793.1 PF01498.15;HTH_Tnp_Tc3_2;	3847.GLYMA12G11564.1	AY833549 Pisum sativum transposon mariner-like transposon Psmar-1A transposase gene, complete cds	gmx:100786509 uncharacterized protein LOC100786509	0.11	0.23	0.15	3.5	2.58	14.6873	1.36031	6.91469e-06	0.000918508	0.448127	2.68541	0.384535	0.532763	0.427083	2.90325	2.46758	4	8	5	141	73
c142959_g1_i1	TAIR|locus:2170101 - symbol:ERF110 "AT5G50080" species:3702 "Arabidopsis thaliana" [GO:0003677 "DNA binding" evidence=IEA;ISS] [GO:0003700 "DNA binding transcription factor activity" evidence=IEA;ISS] [GO:0005634 "nucleus" evidence=ISM;IEA;ISS] [GO:0006351 "transcription, DNA-templated" evidence=IEA] [GO:0006355 "regulation of transcription, DNA-templated" evidence=ISS] [GO:0009873 "ethylene-acti…	sp|Q70II3|EF110_ARATH Ethylene-responsive transcription factor ERF110 OS=Arabidopsis thaliana GN=ERF110 PE=2 SV=2	BAG50064.1 transcription factor AP2-EREBP [Lotus japonicus]	B9T3F1_RICCO/152-203 B9T3F1.1 PF00847.17;AP2;	3847.GLYMA02G08835.1	XM_013596432 Medicago truncatula AP2 domain class transcription factor mRNA	cam:101490540 ethylene-responsive transcription factor ERF110-like	0.32	1.97	1.1	22.83	16.26	14.6785	3.81306	1.71765e-08	7.37456e-06	1.55019	4.99954	0.818522	2.12109	1.71096	5.27394	4.72513	10	60	33	820	410
c144842_g1_i2	TAIR|locus:2025237 - symbol:ADH1 "AT1G77120" species:3702 "Arabidopsis thaliana" [GO:0000166 "nucleotide binding" evidence=IEA] [GO:0005737 "cytoplasm" evidence=ISM] [GO:0008270 "zinc ion binding" evidence=IEA] [GO:0045333 "cellular respiration" evidence=TAS] [GO:0055114 "oxidation-reduction process" evidence=IEA] [GO:0001666 "response to hypoxia" evidence=IEP;IDA;IMP] [GO:0006970 "response to os…	sp|P12886|ADH1_PEA Alcohol dehydrogenase 1 OS=Pisum sativum PE=1 SV=1	P12886.1 RecName: Full=Alcohol dehydrogenase 1 <CAA29609.1 alcohol dehydrogenase [Pisum sativum]	A0A072VB79_MEDTR/206-340 A0A072VB79.1 PF00107.23;ADH_zinc_N;	3847.GLYMA04G41990.1	XM_013605923 Medicago truncatula zinc-binding alcohol dehydrogenase family protein mRNA	mtr:MTR_3g089940 zinc-binding alcohol dehydrogenase family protein	5.92	22.7	9.59	53.97	394.65	14.5928	7.44635	1.6247e-07	4.48996e-05	4.69112	8.04325	4.07095	5.46291	4.5395	6.65258	9.43391	207	772	323	2167	11127
c143386_g1_i3	UNIPROTKB|I1ND30 - symbol:GLYMA_20G009300 "Uncharacterized protein" species:3847 "Glycine max" [GO:0051213 "dioxygenase activity" evidence=IBA] InterPro:IPR005123 Pfam:PF03171 PROSITE:PS51471 GO:GO:0016491 GO:GO:0046872 Proteomes:UP000008827 eggNOG:KOG0143 eggNOG:COG3491 Gene3D:2.60.120.330 InterPro:IPR026992 InterPro:IPR027443 Pfam:PF14226 OMA:KCNMINS OrthoDB:EOG09360G7B EMBL:CM000853 RefSeq:XP_…	sp|Q9FFF6|DIOX5_ARATH Probable 2-oxoglutarate-dependent dioxygenase At5g05600 OS=Arabidopsis thaliana GN=At5g05600 PE=2 SV=1	XP_013466708.1 protein DMR6-LIKE OXYGENASE 2 isoform X1 [Medicago truncatula] <XP_024632237.1 protein DMR6-LIKE OXYGENASE 2 isoform X2 [Medicago truncatula] <XP_024632263.1 protein DMR6-LIKE OXYGENASE 2 isoform X3 [Medicago truncatula] <KEH40749.1 senescence-associated nodulin [Medicago truncatula]	A0A072VFD7_MEDTR/27-144 A0A072VFD7.1 PF14226.3;DIOX_N;	3847.GLYMA20G01200.1	XM_013611254 Medicago truncatula senescence-associated nodulin mRNA	mtr:MTR_1g034140 senescence-associated nodulin	0.09	0.1	1.32	8.75	10.04	14.3988	2.22286	0.000204806	0.0126362	0.624659	3.49166	0.205042	0.152734	1.5162	3.43783	3.54549	2	2	27	214	172
c91557_g1_i1	TAIR|locus:2148810 - symbol:AN3 "ANGUSTIFOLIA 3" species:3702 "Arabidopsis thaliana" [GO:0005634 "nucleus" evidence=ISM] [GO:0006351 "transcription, DNA-templated" evidence=IEA] [GO:0006355 "regulation of transcription, DNA-templated" evidence=IEA] [GO:0003713 "transcription coactivator activity" evidence=ISS] [GO:0005515 "protein binding" evidence=IPI] [GO:0048366 "leaf development" evidence=IMP…	sp|Q8L8A5|GIF1_ARATH GRF1-interacting factor 1 OS=Arabidopsis thaliana GN=GIF1 PE=1 SV=1	PNY15309.1 grf1-interacting factor 1-like protein [Trifolium pratense]	A0A087FXZ2_ARAAL/17-77 A0A087FXZ2.1 PF05030.9;SSXT;	3847.GLYMA10G30650.1	XM_003590948 Medicago truncatula GRF1-interacting factor-like protein mRNA	cam:101492187 GRF1-interacting factor 1	1.42	0.42	0.31	14.59	13.41	14.368	2.47197	9.05477e-06	0.001158	0.801735	3.72255	1.50214	0.475977	0.427083	3.81763	3.62748	24	7	5	285	183
c133789_g2_i1	.	.	AFK48731.1 unknown [Medicago truncatula]	.	.	.	mtr:MTR_1g098460 AP2 domain class transcription factor	0.46	4.35	5.5	94.28	22.49	14.3656	4.17153	5.57427e-06	0.00076149	1.71033	5.02612	0.544148	2.04505	2.54181	6.06721	3.98503	6	56	70	1437	239
c117615_g1_i1	UNIPROTKB|K7LBN6 - symbol:GLYMA_09G037100 "Uncharacterized protein" species:3847 "Glycine max" [GO:0004553 "hydrolase activity, hydrolyzing O-glycosyl compounds" evidence=IBA] [GO:0030247 "polysaccharide binding" evidence=IBA] [GO:0046658 "anchored component of plasma membrane" evidence=IBA] InterPro:IPR000490 Pfam:PF00332 PROSITE:PS00587 GO:GO:0005975 GO:GO:0030247 InterPro:IPR017853 SUPFAM:SSF5…	sp|Q03467|E13B_PEA Glucan endo-1,3-beta-glucosidase OS=Pisum sativum PE=2 SV=1	XP_003594774.1 glucan endo-1,3-beta-glucosidase, basic isoform isoform X1 [Medicago truncatula] <AES65025.1 glucan endo-1,3-beta-glucosidase [Medicago truncatula]	G7IG01_MEDTR/22-335 G7IG01.1 PF00332.15;Glyco_hydro_17;	3847.GLYMA15G15200.1	XM_003594726 Medicago truncatula glucan endo-1,3-beta-glucosidase mRNA	mtr:MTR_2g034470 glucan endo-1,3-beta-glucosidase	46.18	69.18	50.13	1656.63	278.27	14.3536	8.90363	1.2229e-08	5.6677e-06	6.25544	9.54464	6.25055	6.34507	6.17069	10.8698	8.2195	984	1438	1031	40688	4786
c116903_g2_i1	UNIPROTKB|I1NH45 - symbol:GLYMA_20G169200 "Peroxidase" species:3847 "Glycine max" [GO:0004601 "peroxidase activity" evidence=IBA] [GO:0009505 "plant-type cell wall" evidence=IBA] [GO:0009664 "plant-type cell wall organization" evidence=IBA] InterPro:IPR000823 InterPro:IPR002016 InterPro:IPR010255 InterPro:IPR019794 InterPro:IPR033905 Pfam:PF00141 PRINTS:PR00458 PRINTS:PR00461 PROSITE:PS00436 PROS…	sp|Q96520|PER12_ARATH Peroxidase 12 OS=Arabidopsis thaliana GN=PER12 PE=1 SV=1	PNX96243.1 peroxidase 12-like protein [Trifolium pratense]	I1LDE1_SOYBN/49-292 I1LDE1.2 PF00141.20;peroxidase;	3847.GLYMA20G30910.1	XM_004496386 PREDICTED: Cicer arietinum peroxidase 12 (LOC101514256), mRNA	cam:101514256 peroxidase 12	0.44	2.43	1.55	28.91	21.35	14.3399	3.22581	1.38673e-07	3.96917e-05	1.22272	4.429	0.617786	1.64238	1.40798	4.67758	4.18042	7	38	24	535	276
c137486_g2_i1	TAIR|locus:2146653 - symbol:ELF6 "AT5G04240" species:3702 "Arabidopsis thaliana" [GO:0003676 "nucleic acid binding" evidence=IEA] [GO:0005634 "nucleus" evidence=ISM;IDA] [GO:0006351 "transcription, DNA-templated" evidence=IEA] [GO:0046872 "metal ion binding" evidence=IEA] [GO:0051213 "dioxygenase activity" evidence=IEA] [GO:0055114 "oxidation-reduction process" evidence=IEA] [GO:0003700 "DNA bind…	sp|Q6BDA0|ELF6_ARATH Probable lysine-specific demethylase ELF6 OS=Arabidopsis thaliana GN=ELF6 PE=1 SV=1	PNY11400.1 putative lysine-specific demethylase ELF6-like protein, partial [Trifolium pratense]	.	3847.GLYMA20G32160.1	XM_003591825 Medicago truncatula lysine-specific demethylase ELF6-like protein, putative mRNA	mtr:MTR_1g094740 lysine-specific demethylase ELF6-like protein, putative	0.05	0.05	0.06	0.14	2.11	14.3271	-0.774579	0.00166401	0.0520748	0.0935593	0.882352	0.10616	0.0783873	0.0961302	0.186368	1.57834	1	1	1	3	32
c144375_g1_i3	.	.	XP_024633451.1 uncharacterized protein LOC112419792 [Medicago truncatula]	.	4113.PGSC0003DMT400092276	CT030234 M.truncatula DNA sequence from clone MTH2-22I15 on chromosome 3, complete sequence	mtr:MTR_3g055517 hypothetical protein	0.53	0.36	0.8	4.08	17.36	14.2988	2.79112	3.62905e-06	0.000532032	1.02411	3.75548	1.10124	0.640039	1.33105	2.83053	4.68043	15	10	22	133	397
c136740_g1_i1	TAIR|locus:2196045 - symbol:AT1G02660 "AT1G02660" species:3702 "Arabidopsis thaliana" [GO:0004806 "triglyceride lipase activity" evidence=ISS] [GO:0005576 "extracellular region" evidence=ISM] [GO:0006629 "lipid metabolic process" evidence=ISS] [GO:0016298 "lipase activity" evidence=IBA] InterPro:IPR002921 Pfam:PF01764 InterPro:IPR029058 TAIR:locus:2196045 GO:GO:0016021 EMBL:CP002684 Proteomes:UP0…	.	AES82170.1 triacylglycerol lipase [Medicago truncatula]	G7KSR9_MEDTR/310-449 G7KSR9.1 PF01764.22;Lipase_3;	3847.GLYMA02G01720.1	XM_003625904 Medicago truncatula triacylglycerol lipase partial mRNA	mtr:MTR_7g109350 triacylglycerol lipase	0.05	0.53	0.24	7.83	1.28	14.2771	1.27125	0.000251561	0.014818	0.408024	2.2727	0.10616	0.690827	0.427083	3.30324	1.24217	1	11	5	193	22
c178233_g1_i1	UNIPROTKB|I1MLI4 - symbol:GLYMA_16G057300 "Uncharacterized protein" species:3847 "Glycine max" [GO:0031463 "Cul3-RING ubiquitin ligase complex" evidence=IBA] [GO:0004842 "ubiquitin-protein transferase activity" evidence=IBA] InterPro:IPR006652 InterPro:IPR015915 Pfam:PF01344 SMART:SM00612 GO:GO:0005737 GO:GO:0031625 GO:GO:0043161 Proteomes:UP000008827 GO:GO:0030162 GO:GO:0019005 GO:GO:0042787 Gen…	sp|Q9LI89|FBK70_ARATH F-box/kelch-repeat protein At3g27150 OS=Arabidopsis thaliana GN=At3g27150 PE=2 SV=1	XP_013448012.1 F-box/kelch-repeat protein At3g27150 [Medicago truncatula] <KEH22039.1 galactose oxidase/kelch repeat protein [Medicago truncatula]	A0A072TX07_MEDTR/186-234 A0A072TX07.1 PF01344.22;Kelch_1;	3847.GLYMA16G06160.1	XM_013592558 Medicago truncatula galactose oxidase/kelch repeat protein mRNA	mtr:MTR_7g029290 galactose oxidase/kelch repeat protein	0.21	1.53	1.11	24.42	7.4	14.2549	3.38969	1.98822e-06	0.000345568	1.30103	4.36803	0.544148	1.74208	1.61686	5.22158	3.51448	6	42	30	790	168
c130254_g1_i2	TAIR|locus:1006230778 - symbol:AT1G07985 "AT1G07985" species:3702 "Arabidopsis thaliana" [GO:0003674 "molecular_function" evidence=ND] [GO:0005739 "mitochondrion" evidence=ISM] [GO:0008150 "biological_process" evidence=ND] TAIR:locus:1006230778 EMBL:CP002684 Proteomes:UP000006548 eggNOG:KOG2073 eggNOG:ENOG410XRM1 EMBL:AK228527 RefSeq:NP_973789.1 UniGene:At.47272 STRING:3702.AT1G07985.1 EnsemblPla…	.	XP_013445050.1 uncharacterized protein LOC25501049 [Medicago truncatula] <KEH19076.1 hypothetical protein MTR_8g037205 [Medicago truncatula]	.	3847.GLYMA12G36580.1	XM_013589596 Medicago truncatula hypothetical protein mRNA	mtr:MTR_8g037205 hypothetical protein	0.27	1.29	0.69	13.82	11.88	14.248	2.1862	2.62881e-06	0.000415819	0.728001	3.45087	0.384535	1.04328	0.75619	3.58876	3.31298	4	19	10	240	144
c128328_g1_i1	TAIR|locus:2005488 - symbol:ABI1 "AT4G26080" species:3702 "Arabidopsis thaliana" [GO:0004722 "protein serine/threonine phosphatase activity" evidence=ISS;IDA] [GO:0005737 "cytoplasm" evidence=IEA] [GO:0005886 "plasma membrane" evidence=IEA] [GO:0009738 "abscisic acid-activated signaling pathway" evidence=IEA] [GO:0046872 "metal ion binding" evidence=IEA] [GO:0009409 "response to cold" evidence=IM…	sp|P49597|P2C56_ARATH Protein phosphatase 2C 56 OS=Arabidopsis thaliana GN=ABI1 PE=1 SV=2	XP_004503481.1 PREDICTED: probable protein phosphatase 2C 6 [Cicer arietinum]	G7L7G3_MEDTR/103-381 G7L7G3.1 PF00481.18;PP2C;	3847.GLYMA08G03780.1	AC152919 Medicago truncatula clone mth2-21g11, complete sequence	cam:101510725 probable protein phosphatase 2C 6	0.27	0.48	0.79	13.74	4.27	14.2233	3.11327	9.06071e-07	0.000181539	1.19062	4.11277	0.879673	1.04328	1.64891	4.93986	3.28569	11	19	31	646	141
c124760_g1_i1	.	.	.	.	.	.	.	0.15	0.31	0.16	2.36	5.72	14.2137	-0.47783	0.000135992	0.00950484	0.118342	1.19343	0.10616	0.152734	0.0961302	0.86977	1.51708	1	2	1	18	30
c109655_g1_i1	TAIR|locus:2052981 - symbol:HB1 "hemoglobin 1" species:3702 "Arabidopsis thaliana" [GO:0005737 "cytoplasm" evidence=ISM] [GO:0020037 "heme binding" evidence=IEA] [GO:0046872 "metal ion binding" evidence=IEA] [GO:0005618 "cell wall" evidence=IDA] [GO:0005886 "plasma membrane" evidence=IDA] [GO:0005829 "cytosol" evidence=IDA] [GO:0009506 "plasmodesma" evidence=IDA] [GO:0001666 "response to hypoxia"…	sp|Q9FVL0|HBL1_MEDSA Non-symbiotic hemoglobin 1 OS=Medicago sativa GN=MHB1 PE=2 SV=1	XP_012573209.1 PREDICTED: uncharacterized protein LOC101500782 [Cicer arietinum]	B9HRT1_POPTR/13-122 B9HRT1.1 PF00042.19;Globin;	3694.POPTR_0009s11390.1	XM_013600890 Medicago truncatula Non-symbiotic hemoglobin mRNA	cam:101500782 uncharacterized LOC101500782	0.16	1.9	0.92	6.35	27.23	14.0593	2.25733	4.87385e-05	0.00438884	0.73688	3.26713	0.205042	1.19172	0.813875	2.37374	4.16053	2	23	11	91	272
c121681_g1_i3	.	.	GAU26836.1 hypothetical protein TSUD_289410 [Trifolium subterraneum]	.	3847.GLYMA09G04690.1	XM_013607727 Medicago truncatula hypothetical protein partial mRNA	mtr:MTR_2g435740 hypothetical protein	7.8	4.32	4.17	152.18	44.63	14.0512	4.55233	1.38694e-08	6.29173e-06	2.17181	5.47626	2.81402	1.76596	1.93546	6.38463	4.5679	79	43	41	1796	366
c113022_g1_i1	TAIR|locus:2128151 - symbol:AT4G31330 "AT4G31330" species:3702 "Arabidopsis thaliana" [GO:0003674 "molecular_function" evidence=ND] [GO:0005739 "mitochondrion" evidence=ISM] [GO:0008150 "biological_process" evidence=ND] [GO:0016021 "integral component of membrane" evidence=IEA] TAIR:locus:2128151 GO:GO:0016021 Proteomes:UP000006548 EMBL:CP002687 OMA:SVRNVIM InterPro:IPR006747 Pfam:PF04654 EMBL:AF…	.	XP_013468822.1 uncharacterized protein LOC25484523 [Medicago truncatula] <KEH42859.1 plant/F12B17-70 protein [Medicago truncatula]	A0A072VLL2_MEDTR/11-219 A0A072VLL2.1 PF04654.9;DUF599;	3847.GLYMA10G31870.1	XM_013613368 Medicago truncatula plant/F12B17-70 protein partial mRNA	mtr:MTR_1g077210 plant/F12B17-70 protein	0.52	0.09	0.09	6.24	2.67	14.0288	0.427331	0.00040307	0.0206632	0.239555	1.81638	0.544148	0.0783873	0.0961302	2.28127	1.35149	6	1	1	84	25
c144539_g4_i2	UNIPROTKB|B9NBW2 - symbol:POPTR_0010s08170g "Tau class glutathione transferase GSTU52" species:3694 "Populus trichocarpa" [GO:0004364 "glutathione transferase activity" evidence=IBA] [GO:0005737 "cytoplasm" evidence=IBA] [GO:0006749 "glutathione metabolic process" evidence=IBA] [GO:0009407 "toxin catabolic process" evidence=IBA] InterPro:IPR004045 Pfam:PF02798 PROSITE:PS50404 GO:GO:0005737 InterP…	sp|Q9FQA3|GST23_MAIZE Glutathione transferase GST 23 OS=Zea mays PE=2 SV=1	XP_004504278.1 PREDICTED: probable glutathione S-transferase [Cicer arietinum]	A0A072U4C4_MEDTR/88-195 A0A072U4C4.1 PF00043.22;GST_C;	3847.GLYMA05G29400.1	XM_003629787 Medicago truncatula glutathione S-transferase mRNA	cam:101492230 probable glutathione S-transferase	0.77	1.15	0.42	13.52	13.81	13.9978	2.64118	3.05417e-07	7.34314e-05	0.963556	3.88492	1.10124	1.15602	0.633403	3.90875	3.8611	15	22	8	305	218
c136692_g5_i1	UNIPROTKB|I1NF12 - symbol:GLYMA_20G099200 "Uncharacterized protein" species:3847 "Glycine max" [GO:0004591 "oxoglutarate dehydrogenase (succinyl-transferring) activity" evidence=IBA] [GO:0005739 "mitochondrion" evidence=IBA] [GO:0006099 "tricarboxylic acid cycle" evidence=IBA] [GO:0045252 "oxoglutarate dehydrogenase complex" evidence=IBA] [GO:0005829 "cytosol" evidence=IBA] InterPro:IPR001017 Int…	sp|Q54JE4|ODO1_DICDI 2-oxoglutarate dehydrogenase, mitochondrial OS=Dictyostelium discoideum GN=ogdh PE=3 SV=1	XP_013470437.1 2-oxoglutarate dehydrogenase, mitochondrial [Medicago truncatula] <KEH44475.1 E1 subunit-like 2-oxoglutarate dehydrogenase [Medicago truncatula]	I1NF12_SOYBN/242-569 I1NF12.1 PF00676.17;E1_dh;	3847.GLYMA20G23200.1	XM_013614983 Medicago truncatula E1 subunit-like 2-oxoglutarate dehydrogenase mRNA	mtr:MTR_1g115340 E1 subunit-like 2-oxoglutarate dehydrogenase	0.1	0.25	0.56	3.12	7.83	13.9748	1.39478	5.86694e-05	0.00497999	0.458048	2.64195	0.205042	0.355226	0.813875	2.12282	3.16108	2	5	11	73	128
c132782_g4_i1	UNIPROTKB|I1N339 - symbol:GLYMA_18G208500 "Uncharacterized protein" species:3847 "Glycine max" [GO:0009813 "flavonoid biosynthetic process" evidence=IBA] [GO:0043231 "intracellular membrane-bounded organelle" evidence=IBA] [GO:0052696 "flavonoid glucuronidation" evidence=IBA] [GO:0080043 "quercetin 3-O-glucosyltransferase activity" evidence=IBA] [GO:0080044 "quercetin 7-O-glucosyltransferase acti…	sp|D4Q9Z4|SGT2_SOYBN Soyasapogenol B glucuronide galactosyltransferase OS=Glycine max GN=GmSGT2 PE=1 SV=1	GAU17168.1 hypothetical protein TSUD_177980 [Trifolium subterraneum]	G7KU76_MEDTR/79-449 G7KU76.1 PF00201.15;UDPGT;	3847.GLYMA18G44000.1	XM_003623390 Medicago truncatula UDP-glucosyltransferase family protein mRNA	mtr:MTR_7g070780 UDP-glucosyltransferase family protein	0.1	1.52	1.39	18.58	14.3	13.83	3.50631	3.31604e-06	0.000492145	1.33209	4.70131	0.297578	1.78945	1.90923	4.92028	4.48235	3	44	40	637	344
c120947_g1_i1	TAIR|locus:2086488 - symbol:AITR1 "AT3G27250" species:3702 "Arabidopsis thaliana" [GO:0003674 "molecular_function" evidence=ND] [GO:0005634 "nucleus" evidence=ISM] [GO:0008150 "biological_process" evidence=ND] TAIR:locus:2086488 Proteomes:UP000006548 EMBL:CP002686 EMBL:AP000381 OrthoDB:EOG09360M4K EMBL:BT012643 EMBL:AK221572 RefSeq:NP_001326277.1 RefSeq:NP_189361.1 UniGene:At.37094 STRING:3702.AT…	.	GAU32686.1 hypothetical protein TSUD_145600 [Trifolium subterraneum]	.	3847.GLYMA19G22560.1	XM_004489529 PREDICTED: Cicer arietinum uncharacterized LOC101497905 (LOC101497905), mRNA	mtr:MTR_6g023190 hypothetical protein	0.86	1.57	1.59	17.76	28.61	13.8018	4.11132	8.7653e-11	8.27314e-08	1.90834	5.27977	1.64988	1.92291	2.15222	4.98244	5.5771	28	50	50	666	753
c116489_g1_i7	TAIR|locus:2066148 - symbol:GLR2.9 "AT2G29100" species:3702 "Arabidopsis thaliana" [GO:0004970 "ionotropic glutamate receptor activity" evidence=IEA] [GO:0005217 "intracellular ligand-gated ion channel activity" evidence=ISS] [GO:0005634 "nucleus" evidence=ISM] [GO:0006811 "ion transport" evidence=IEA] [GO:0016021 "integral component of membrane" evidence=IEA] [GO:0006874 "cellular calcium ion ho…	sp|Q9LFN5|GLR25_ARATH Glutamate receptor 2.5 OS=Arabidopsis thaliana GN=GLR2.5 PE=2 SV=2	XP_013443374.2 glutamate receptor 2.8 isoform X1 [Medicago truncatula]	A0A072TIP1_MEDTR/1-297 A0A072TIP1.1 PF01094.25;ANF_receptor;	3847.GLYMA16G06681.1	XM_013587921 Medicago truncatula glutamate receptor 2 partial mRNA	mtr:MTR_0018s0230 glutamate receptor 2	0.08	0.15	0.15	1.03	3.4	13.796	2.5286	2.15773e-06	0.000364013	0.929878	3.59175	0.754664	0.962906	1.07206	2.83982	4.34368	9	17	16	134	311
c139251_g4_i1	UNIPROTKB|I1JLV8 - symbol:I1JLV8 "Laccase" species:3847 "Glycine max" [GO:0005507 "copper ion binding" evidence=IBA] [GO:0016722 "oxidoreductase activity, oxidizing metal ions" evidence=IBA] InterPro:IPR001117 InterPro:IPR002355 InterPro:IPR011706 InterPro:IPR011707 InterPro:IPR017761 InterPro:IPR034288 InterPro:IPR034289 Pfam:PF00394 Pfam:PF07731 Pfam:PF07732 PROSITE:PS00080 GO:GO:0048046 Proteo…	sp|Q9SR40|LAC7_ARATH Laccase-7 OS=Arabidopsis thaliana GN=LAC7 PE=2 SV=1	XP_013454903.1 laccase-7 [Medicago truncatula] <KEH28951.1 laccase/diphenol oxidase family protein [Medicago truncatula]	A0A072UHQ4_MEDTR/415-556 A0A072UHQ4.1 PF07731.11;Cu-oxidase_2;	3847.GLYMA03G15800.5	XM_013599449 Medicago truncatula laccase/diphenol oxidase family protein mRNA	mtr:MTR_4g019225 laccase/diphenol oxidase family protein	0.03	1.41	4.27	54.49	9.05	13.7626	4.54436	0.000569389	0.0253985	1.72595	5.21975	0.10616	1.76596	3.30574	6.51216	3.92734	1	43	129	1964	229
c136825_g1_i1	UNIPROTKB|F6HGE7 - symbol:VIT_01s0010g00530 "Glycosyltransferase" species:29760 "Vitis vinifera" [GO:0009813 "flavonoid biosynthetic process" evidence=IBA] [GO:0043231 "intracellular membrane-bounded organelle" evidence=IBA] [GO:0052696 "flavonoid glucuronidation" evidence=IBA] [GO:0080043 "quercetin 3-O-glucosyltransferase activity" evidence=IBA] [GO:0080044 "quercetin 7-O-glucosyltransferase ac…	sp|Q9LHJ2|U82A1_ARATH UDP-glycosyltransferase 82A1 OS=Arabidopsis thaliana GN=UGT82A1 PE=2 SV=1	XP_003618097.2 UDP-glycosyltransferase 82A1 isoform X1 [Medicago truncatula] <AET01056.2 UDP-glucosyltransferase family protein [Medicago truncatula]	G7KFD9_MEDTR/8-426 G7KFD9.2 PF00201.15;UDPGT;	3847.GLYMA14G00550.1	XM_003618049 Medicago truncatula UDP-glucosyltransferase family protein mRNA	mtr:MTR_5g098960 UDP-glucosyltransferase family protein	0.28	0.13	0.33	7.77	1.02	13.6956	1.76698	0.00015818	0.0107074	0.600563	2.59718	0.754664	0.290836	0.75619	3.80819	1.38617	9	4	10	283	26
c130879_g1_i1	TAIR|locus:2049319 - symbol:SFH3 "AT2G21540" species:3702 "Arabidopsis thaliana" [GO:0000139 "Golgi membrane" evidence=IEA] [GO:0005794 "Golgi apparatus" evidence=ISM] [GO:0005886 "plasma membrane" evidence=IEA] [GO:0006810 "transport" evidence=ISS] [GO:0008526 "phosphatidylinositol transporter activity" evidence=IGI;ISS] [GO:0015031 "protein transport" evidence=IEA] [GO:0009908 "flower developme…	sp|Q93ZE9|SFH3_ARATH Phosphatidylinositol/phosphatidylcholine transfer protein SFH3 OS=Arabidopsis thaliana GN=SFH3 PE=2 SV=1	XP_004500799.1 PREDICTED: phosphatidylinositol/phosphatidylcholine transfer protein SFH3-like isoform X4 [Cicer arietinum]	G7J768_MEDTR/141-308 G7J768.1 PF00650.17;CRAL_TRIO;	3847.GLYMA04G01230.2	XM_004500742 PREDICTED: Cicer arietinum phosphatidylinositol/phosphatidylcholine transfer protein SFH3-like (LOC101489636), transcript variant X6, mRNA	cam:101489636 phosphatidylinositol/phosphatidylcholine transfer protein SFH3-like	0.03	0.06	0.03	1.41	0.04	13.6917	-0.491527	0.00290812	0.0747806	0.118342	0.943422	0.10616	0.152734	0.0961302	1.79996	0.0868794	1	2	1	54	1
c119202_g1_i1	TAIR|locus:2140705 - symbol:AT4G03620 "AT4G03620" species:3702 "Arabidopsis thaliana" [GO:0003674 "molecular_function" evidence=ND] [GO:0005737 "cytoplasm" evidence=ISM] TAIR:locus:2140705 Proteomes:UP000006548 EMBL:CP002687 EMBL:AC005142 EMBL:AL161497 PIR:H85045 RefSeq:NP_192271.1 UniGene:At.54121 STRING:3702.AT4G03620.1 EnsemblPlants:AT4G03620.1 GeneID:825662 Gramene:AT4G03620.1 Araport:AT4G036…	.	PNY09169.1 myosin heavy chain-like protein [Trifolium pratense]	.	3847.GLYMA15G09880.2	XM_004485932 PREDICTED: Cicer arietinum uncharacterized LOC101504624 (LOC101504624), transcript variant X1, mRNA	cam:101504624 uncharacterized LOC101504624	0.05	0.05	0.05	1.33	0.55	13.6667	-0.79378	0.000338989	0.0182173	0.0935593	0.959109	0.10616	0.0783873	0.0961302	1.27794	0.640282	1	1	1	31	9
c89428_g1_i1	TAIR|locus:2133279 - symbol:SAG21 "AT4G02380" species:3702 "Arabidopsis thaliana" [GO:0003674 "molecular_function" evidence=ND] [GO:0006950 "response to stress" evidence=IEA] [GO:0006952 "defense response" evidence=IEA] [GO:0009507 "chloroplast" evidence=ISM] [GO:0009793 "embryo development ending in seed dormancy" evidence=ISS] [GO:0000302 "response to reactive oxygen species" evidence=IEP] [GO:…	sp|P32292|ARG2_VIGRR Indole-3-acetic acid-induced protein ARG2 OS=Vigna radiata var. radiata GN=ARG2 PE=2 SV=1	GAU43746.1 hypothetical protein TSUD_36400 [Trifolium subterraneum]	C6T331_SOYBN/1-92 C6T331.1 PF03242.10;LEA_3;	3847.GLYMA02G02070.1	NM_001250667 Glycine max uncharacterized LOC100527032 (LOC100527032), mRNA <gi|255631403|gb|BT091840.1| Soybean clone JCVI-FLGm-8P2 unknown mRNA	cam:101488407 indole-3-acetic acid-induced protein ARG2-like	6.92	4.36	0.6	45.66	97.22	13.6146	4.07398	3.42984e-06	0.000505912	1.65719	5.19128	2.68292	1.78945	0.499185	4.70581	5.67674	71	44	6	546	808
c142438_g2_i5	UNIPROTKB|I1NF53 - symbol:GLYMA_20G103100 "Dihydroorotate dehydrogenase (quinone), mitochondrial" species:3847 "Glycine max" [GO:0004152 "dihydroorotate dehydrogenase activity" evidence=IBA] [GO:0005737 "cytoplasm" evidence=IBA] [GO:0006207 "'de novo' pyrimidine nucleobase biosynthetic process" evidence=IBA] HAMAP:MF_00225 InterPro:IPR001295 InterPro:IPR005719 InterPro:IPR005720 InterPro:IPR01378…	sp|P32746|PYRD_ARATH Dihydroorotate dehydrogenase (quinone), mitochondrial OS=Arabidopsis thaliana GN=PYRD PE=1 SV=2	.	G7IEA3_MEDTR/118-438 G7IEA3.1 PF01180.18;DHO_dh;	3847.GLYMA20G23670.1	.	pvy:116134043 dihydroorotate dehydrogenase (quinone), mitochondrial	0.65	0.57	0.67	0.44	22.24	13.5923	2.48249	0.000700335	0.0290814	0.921036	2.62129	1.04896	0.739888	0.974261	0.590354	4.65222	14	12	14	11	389
c123263_g1_i1	TAIR|locus:2009507 - symbol:AT1G22600 "AT1G22600" species:3702 "Arabidopsis thaliana" [GO:0003674 "molecular_function" evidence=ND] [GO:0008150 "biological_process" evidence=ND] [GO:0016021 "integral component of membrane" evidence=IEA] [GO:0009506 "plasmodesma" evidence=IDA] TAIR:locus:2009507 GO:GO:0016021 EMBL:CP002684 Proteomes:UP000006548 GO:GO:0009506 EMBL:AC006551 eggNOG:KOG2886 eggNOG:ENO…	sp|Q91XE8|TM205_MOUSE Transmembrane protein 205 OS=Mus musculus GN=Tmem205 PE=1 SV=1	GAU37956.1 hypothetical protein TSUD_269710 [Trifolium subterraneum]	A0A072UTU9_MEDTR/238-340 A0A072UTU9.1 PF13664.3;DUF4149;	3847.GLYMA08G26100.1	XM_013599810 Medicago truncatula late embryogenesis abundant protein (LEA) family protein mRNA	cam:101512941 uncharacterized LOC101512941	1.47	5.11	4.98	57.74	69.31	13.5363	5.34305	3.50666e-11	4.21554e-08	2.84424	6.52153	2.0464	3.13116	3.35515	6.42994	6.61312	41	139	134	1854	1561
c137331_g1_i1	UNIPROTKB|I1J7T0 - symbol:GLYMA_01G137700 "Pectinesterase" species:3847 "Glycine max" [GO:0030599 "pectinesterase activity" evidence=IBA] [GO:0046910 "pectinesterase inhibitor activity" evidence=IBA] [GO:0071944 "cell periphery" evidence=IBA] InterPro:IPR000070 InterPro:IPR006501 Pfam:PF01095 Pfam:PF04043 SMART:SM00856 UniPathway:UPA00545 GO:GO:0005618 GO:GO:0005576 Proteomes:UP000008827 GO:GO:00…	sp|O04887|PME2_CITSI Pectinesterase 2 OS=Citrus sinensis GN=PECS-2.1 PE=2 SV=1	PNX75371.1 pectinesterase 2-like protein, partial [Trifolium pratense] <PNX76956.1 pectinesterase 2-like protein, partial [Trifolium pratense]	A0A072UTA7_MEDTR/204-495 A0A072UTA7.1 PF01095.16;Pectinesterase;	3847.GLYMA03G03460.1	XM_013599623 Medicago truncatula pectinesterase/pectinesterase inhibitor mRNA	mtr:MTR_4g025730 pectinesterase/pectinesterase inhibitor	0.6	1.57	2.56	34.41	18.2	13.5347	2.86539	1.32704e-06	0.000249267	1.06851	4.01757	0.617786	1.00365	1.58408	4.48965	3.54549	7	18	29	467	172
c104797_g1_i1	UNIPROTKB|I1M6E3 - symbol:GLYMA_14G011800 "Uncharacterized protein" species:3847 "Glycine max" [GO:0043161 "proteasome-mediated ubiquitin-dependent protein catabolic process" evidence=IBA] [GO:0061630 "ubiquitin protein ligase activity" evidence=IBA] InterPro:IPR001841 Pfam:PF13639 InterPro:IPR013083 GO:GO:0016021 GO:GO:0043161 Proteomes:UP000008827 Gene3D:3.30.40.10 eggNOG:KOG0800 eggNOG:ENOG411…	sp|Q93Z92|RING4_ARATH E3 ubiquitin-protein ligase At4g11680 OS=Arabidopsis thaliana GN=At4g11680 PE=2 SV=1	AET00830.1 E3 ubiquitin protein ligase RIE1-like protein, putative [Medicago truncatula]	B9GG07_POPTR/293-336 B9GG07.2 PF13639.3;zf-RING_2;	3847.GLYMA14G01550.1	XM_003617823 Medicago truncatula E3 ubiquitin protein ligase RIE1-like protein, putative mRNA	mtr:MTR_5g096410 E3 ubiquitin protein ligase RIE1-like protein, putative	1.23	6.35	2.27	82.94	18.76	13.4873	5.12025	1.67751e-07	4.53173e-05	2.60513	5.92386	1.90649	3.47334	2.43556	7.01496	4.83275	36	181	64	2792	443
c136740_g2_i1	TAIR|locus:2196045 - symbol:AT1G02660 "AT1G02660" species:3702 "Arabidopsis thaliana" [GO:0004806 "triglyceride lipase activity" evidence=ISS] [GO:0005576 "extracellular region" evidence=ISM] [GO:0006629 "lipid metabolic process" evidence=ISS] [GO:0016298 "lipase activity" evidence=IBA] InterPro:IPR002921 Pfam:PF01764 InterPro:IPR029058 TAIR:locus:2196045 GO:GO:0016021 EMBL:CP002684 Proteomes:UP0…	.	AES82170.1 triacylglycerol lipase [Medicago truncatula]	.	3847.GLYMA02G01720.1	XM_004494875 PREDICTED: Cicer arietinum uncharacterized LOC101493817 (LOC101493817), mRNA	mtr:MTR_7g109350 triacylglycerol lipase	0.08	0.16	0.25	4.29	1.39	13.4685	-0.0445118	0.000302424	0.016677	0.176657	1.42353	0.10616	0.152734	0.271076	1.9448	0.902255	1	2	3	62	14
c119115_g1_i2	TAIR|locus:2039498 - symbol:AT2G26850 "AT2G26850" species:3702 "Arabidopsis thaliana" [GO:0003674 "molecular_function" evidence=ND] [GO:0008150 "biological_process" evidence=ND] [GO:0009507 "chloroplast" evidence=ISM] InterPro:IPR001810 InterPro:IPR036047 Pfam:PF00646 PROSITE:PS50181 SMART:SM00256 TAIR:locus:2039498 Proteomes:UP000006548 EMBL:CP002685 SUPFAM:SSF81383 EMBL:AC005168 EMBL:BT012221 E…	sp|Q6NLB1|FB118_ARATH F-box protein At2g26850 OS=Arabidopsis thaliana GN=At2g26850 PE=2 SV=1	PNY16585.1 F-box protein at2g32560-like protein [Trifolium pratense]	A0A072UUV8_MEDTR/87-134 A0A072UUV8.1 PF00646.30;F-box;	3847.GLYMA20G08260.1	XM_004513910 PREDICTED: Cicer arietinum F-box protein At2g26850-like (LOC101503479), mRNA	cam:101503479 F-box protein At2g26850-like	0.14	0.09	0.19	3.2	1.77	13.4275	0.47298	7.29854e-05	0.00579138	0.267166	1.88684	0.297578	0.152734	0.351187	2.22565	1.54803	3	2	4	80	31
c77203_g2_i1	.	.	.	.	.	.	.	0.19	0.37	0.57	5.65	7.54	13.3256	-0.0674937	0.000129341	0.00917326	0.176657	1.50829	0.10616	0.152734	0.271076	1.40857	1.60802	1	2	3	36	33
c116429_g1_i1	UNIPROTKB|K7KYC5 - symbol:GLYMA_06G307600 "Uncharacterized protein" species:3847 "Glycine max" [GO:0004702 "signal transducer, downstream of receptor, with serine/threonine kinase activity" evidence=IBA] [GO:0005737 "cytoplasm" evidence=IBA] InterPro:IPR000719 InterPro:IPR008271 InterPro:IPR017441 Pfam:PF00069 PROSITE:PS00107 PROSITE:PS00108 PROSITE:PS50011 SMART:SM00220 InterPro:IPR011009 GO:GO:…	sp|Q9ZVP5|M3K18_ARATH Mitogen-activated protein kinase kinase kinase 18 OS=Arabidopsis thaliana GN=MAPKKK18 PE=1 SV=1	XP_003605967.1 mitogen-activated protein kinase kinase kinase 18 [Medicago truncatula] <AES88164.1 MAP kinase kinase kinase [Medicago truncatula]	G7JEQ9_MEDTR/3-249 G7JEQ9.1 PF00069.22;Pkinase;	3847.GLYMA06G46410.2	AC148226 Medicago truncatula clone mth2-5i20, complete sequence	mtr:MTR_4g049730 MAP kinase kinase kinase	0.26	0.38	0.05	3.42	4.43	13.2625	0.879402	7.04031e-05	0.00565283	0.346218	2.26861	0.466548	0.475977	0.0961302	2.15296	2.38427	5	7	1	75	68
c141906_g2_i1	TAIR|locus:2061863 - symbol:AT2G40570 species:3702 "Arabidopsis thaliana" [GO:0005634 "nucleus" evidence=ISM] [GO:0006417 "regulation of translation" evidence=ISS] [GO:0016763 "transferase activity, transferring pentosyl groups" evidence=ISS] [GO:0019988 "charged-tRNA amino acid modification" evidence=IEA] [GO:0043399 "tRNA A64-2'-O-ribosylphosphate transferase activity" evidence=IEA] [GO:0005737…	sp|Q10181|YAW6_SCHPO Uncharacterized protein C3F10.06c OS=Schizosaccharomyces pombe (strain 972 / ATCC 24843) GN=SPAC3F10.06c PE=4 SV=1	AET05194.1 initiator tRNA phosphoribosyl-transferase, putative [Medicago truncatula]	G7L7G1_MEDTR/21-303 G7L7G1.1 PF17184.1;Rit1_C;	3847.GLYMA05G35840.1	AC152919 Medicago truncatula clone mth2-21g11, complete sequence	mtr:MTR_8g102540 initiator tRNA phosphoribosyl-transferase, putative	0.02	0.06	0.04	1.04	0.38	13.2259	-0.0863364	0.00015694	0.010659	0.17195	1.41179	0.10616	0.223437	0.186253	1.8742	0.94939	1	3	2	58	15
c109583_g2_i1	UNIPROTKB|I1KRL4 - symbol:GLYMA_08G089500 "Uncharacterized protein" species:3847 "Glycine max" [GO:0016020 "membrane" evidence=IBA] [GO:0016709 "oxidoreductase activity, acting on paired donors, with incorporation or reduction of molecular oxygen, NAD(P)H as one donor, and incorporation of one atom of oxygen" evidence=IBA] [GO:0042343 "indole glucosinolate metabolic process" evidence=IBA] [GO:004…	sp|P93147|C81E1_GLYEC Isoflavone 2'-hydroxylase OS=Glycyrrhiza echinata GN=CYP81E1 PE=1 SV=2	P93147.2 RecName: Full=Isoflavone 2'-hydroxylase; AltName: Full=CYP GE-3; AltName: Full=Cytochrome P450 81E1; AltName: Full=Cytochrome P450 91A4 <BAA22422.1 cytochrome P450 [Glycyrrhiza echinata]	C81E7_MEDTR/33-486 Q6WNR0.1 PF00067.19;p450;	3847.GLYMA08G09460.1	XM_013601948 Medicago truncatula cytochrome P450 family 81 protein mRNA	ag:BAA22422 CYP81E1; isoflavone/4'-methoxyisoflavone 2'-hydroxylase (EC:1.14.14.90 1.14.14.89)	0.24	2.86	2.18	45.58	8.81	13.1922	1.5363	0.000288496	0.0163117	0.51405	2.51907	0.10616	0.739888	0.696102	3.52106	1.51708	1	12	9	228	30
c127530_g1_i1	TAIR|locus:2077081 - symbol:ATRAB28 "AT3G22490" species:3702 "Arabidopsis thaliana" [GO:0003674 "molecular_function" evidence=ND] [GO:0005737 "cytoplasm" evidence=ISM] [GO:0009793 "embryo development ending in seed dormancy" evidence=ISS] [GO:0006970 "response to osmotic stress" evidence=IEP] [GO:0009414 "response to water deprivation" evidence=IEP] [GO:0009737 "response to abscisic acid" evidenc…	sp|P09444|LEA34_GOSHI Late embryogenesis abundant protein D-34 OS=Gossypium hirsutum PE=3 SV=1	XP_004495777.1 PREDICTED: late embryogenesis abundant protein D-34 isoform X2 [Cicer arietinum]	A0A072VMJ1_MEDTR/115-173 A0A072VMJ1.1 PF04927.9;SMP;	3847.GLYMA10G30090.1	XM_004495720 PREDICTED: Cicer arietinum late embryogenesis abundant protein D-34 (LOC101490476), transcript variant X2, mRNA	cam:101490476 late embryogenesis abundant protein D-34	0.29	2.97	0.99	25.86	16.85	13.151	3.39424	2.13766e-06	0.000364013	1.31114	4.5636	0.544148	2.13949	1.24978	4.89821	4.22898	6	61	20	627	286
c138155_g1_i2	.	.	XP_013454919.1 uncharacterized protein LOC25491522 [Medicago truncatula] <KEH28967.1 hypothetical protein MTR_4g019640 [Medicago truncatula]	.	3847.GLYMA07G16750.1	XR_001144272 PREDICTED: Cicer arietinum uncharacterized LOC101496136 (LOC101496136), ncRNA	mtr:MTR_4g019640 hypothetical protein	0.06	0.31	0.19	0.05	6.22	12.9653	0.331272	0.00501009	0.103623	0.244154	1.33561	0.10616	0.355226	0.271076	0.0648347	2.60639	1	5	3	1	82
c133569_g1_i1	TAIR|locus:504956101 - symbol:SPL8 "AT1G02065" species:3702 "Arabidopsis thaliana" [GO:0003677 "DNA binding" evidence=IEA;ISS] [GO:0005634 "nucleus" evidence=ISM;IEA;ISS] [GO:0005737 "cytoplasm" evidence=IEA] [GO:0006351 "transcription, DNA-templated" evidence=IEA] [GO:0006355 "regulation of transcription, DNA-templated" evidence=IEA] [GO:0030154 "cell differentiation" evidence=IEA] [GO:0046872 "…	sp|Q38741|SBP1_ANTMA Squamosa promoter-binding protein 1 OS=Antirrhinum majus GN=SBP1 PE=2 SV=1	XP_013445497.1 squamosa promoter-binding protein 1 [Medicago truncatula] <KEH19523.1 squamosa promoter-binding-like protein [Medicago truncatula]	A0A072TRQ4_MEDTR/65-139 A0A072TRQ4.1 PF03110.11;SBP;	3847.GLYMA06G36140.1	XM_004509975 PREDICTED: Cicer arietinum squamosa promoter-binding-like protein 3 (LOC101497340), mRNA	mtr:MTR_8g463140 squamosa promoter-binding-like protein	0.02	0.03	0.02	0.26	0.53	12.9108	-0.579896	0.000204236	0.0126362	0.118342	1.12797	0.10616	0.152734	0.0961302	0.86977	1.38617	1	2	1	18	26
c128033_g2_i1	UNIPROTKB|Q948T9 - symbol:RBOHB "Respiratory burst oxidase homolog protein B" species:4113 "Solanum tuberosum" [GO:0005886 "plasma membrane" evidence=IDA] InterPro:IPR000778 InterPro:IPR002048 InterPro:IPR013112 InterPro:IPR013121 InterPro:IPR013623 InterPro:IPR017927 InterPro:IPR029654 Pfam:PF08022 Pfam:PF08030 Pfam:PF08414 PRINTS:PR00466 PROSITE:PS50222 PROSITE:PS51384 SMART:SM00054 InterPro:IP…	sp|Q948T9|RBOHB_SOLTU Respiratory burst oxidase homolog protein B OS=Solanum tuberosum GN=RBOHB PE=1 SV=1	XP_003591142.1 respiratory burst oxidase homolog protein B [Medicago truncatula] <AES61393.1 respiratory burst oxidase-like protein [Medicago truncatula]	K7KGN2_SOYBN/375-533 K7KGN2.1 PF01794.16;Ferric_reduct;	3847.GLYMA03G39610.1	XM_003591094 Medicago truncatula respiratory burst oxidase-like protein mRNA	mtr:MTR_1g083290 respiratory burst oxidase-like protein	0.56	0.57	2.43	14.37	25.46	12.8828	2.06977	3.79509e-05	0.00360654	0.704253	3.29997	0.466548	0.355226	1.29099	2.97247	3.62748	5	5	21	149	183
c140911_g5_i1	UNIPROTKB|I1JJI1 - symbol:GLYMA_02G298800 "Uncharacterized protein" species:3847 "Glycine max" [GO:0016020 "membrane" evidence=IBA] [GO:0016709 "oxidoreductase activity, acting on paired donors, with incorporation or reduction of molecular oxygen, NAD(P)H as one donor, and incorporation of one atom of oxygen" evidence=IBA] [GO:0044550 "secondary metabolite biosynthetic process" evidence=IBA] Inte…	sp|O48923|C71DA_SOYBN Cytochrome P450 71D10 OS=Glycine max GN=CYP71D10 PE=2 SV=1	XP_003600316.2 cytochrome P450 71D10 [Medicago truncatula] <AES70567.2 cytochrome P450 family 71 protein [Medicago truncatula]	G7IUX9_MEDTR/37-495 G7IUX9.2 PF00067.19;p450;	3847.GLYMA02G46840.1	XM_003600268 Medicago truncatula cytochrome P450 family 71 protein mRNA	mtr:MTR_3g057800 cytochrome P450 family 71 protein	0.84	2.36	2.87	53.2	9.67	12.8749	4.34737	7.48604e-07	0.000153835	2.09303	5.06244	1.46272	2.1756	2.64076	6.28864	3.83623	23	63	76	1679	214
c131003_g2_i3	UNIPROTKB|B4Y0U0 - symbol:MAT1 "Isoflavonoid malonyl transferase 1" species:3880 "Medicago truncatula" [GO:0016420 "malonyltransferase activity" evidence=IDA] InterPro:IPR003480 Pfam:PF02458 EMBL:EU272030 BRENDA:2.3.1.115 GO:GO:0016420 Uniprot:B4Y0U0	sp|Q940Z5|PMAT1_ARATH Phenolic glucoside malonyltransferase 1 OS=Arabidopsis thaliana GN=PMAT1 PE=1 SV=1	ABY91222.1 isoflavonoid malonyl transferase 2, partial [Medicago truncatula]	G7L650_MEDTR/7-471 G7L650.2 PF02458.12;Transferase;	3847.GLYMA18G50330.1	XM_003621444 Medicago truncatula HXXXD-type acyl-transferase family protein mRNA	mtr:MTR_7g014160 anthocyanin 5-aromatic acyltransferase	1.04	0.4	0.27	14.38	4.65	12.6602	1.84863	0.000100436	0.00759366	0.639917	2.9406	1.1517	0.416865	0.351187	3.67954	2.20166	16	6	4	257	58
c132741_g2_i2	.	.	.	.	.	.	.	0.08	0.08	0.04	1.08	1.23	12.5868	0.503989	6.50976e-05	0.00536007	0.287208	1.95124	0.384535	0.290836	0.186253	1.90993	1.99254	4	4	2	60	48
c124503_g1_i1	UNIPROTKB|I1L5X6 - symbol:GLYMA_09G238100 "Uncharacterized protein" species:3847 "Glycine max" [GO:0003333 "amino acid transmembrane transport" evidence=IBA] [GO:0015171 "amino acid transmembrane transporter activity" evidence=IBA] GO:GO:0016021 EMBL:CM000842 Proteomes:UP000008827 GO:GO:0015171 eggNOG:KOG1303 eggNOG:COG0814 InterPro:IPR013057 Pfam:PF01490 GO:GO:0003333 KO:K15015 OrthoDB:EOG09360G…	sp|F4J1Q9|AVT1I_ARATH Amino acid transporter AVT1I OS=Arabidopsis thaliana GN=AVT1I PE=3 SV=1	XP_003599464.2 amino acid transporter AVT1I [Medicago truncatula] <AES69715.2 transmembrane amino acid transporter family protein [Medicago truncatula]	G7IX44_MEDTR/40-425 G7IX44.2 PF01490.15;Aa_trans;	3847.GLYMA09G37270.1	XM_003599416 Medicago truncatula transmembrane amino acid transporter family protein partial mRNA	mtr:MTR_3g033730 transmembrane amino acid transporter family protein	4.7	5.55	7.9	141.15	48.93	12.5311	6.58924	5.66868e-10	3.90137e-07	4.1448	7.54243	4.05115	3.81413	4.56911	8.33984	6.74503	204	234	330	7027	1712
c128120_g2_i2	.	sp|Q07202|CORA_MEDSA Cold and drought-regulated protein CORA OS=Medicago sativa GN=CORA PE=2 SV=1	CAH40798.1 putative glycine rich protein precursor [Pisum sativum]	G7K7E3_MEDTR/1-95 G7K7E3.1 PF07172.8;GRP;	.	KP015534 Vicia sativa subsp. sativa SSR marker NAC-VSspS-54 mRNA sequence	mtr:MTR_5g084570 leguminosin group485 secreted peptide	2.48	40.54	91.07	333.3	1056.36	12.4765	6.69133	9.11813e-05	0.00700444	3.48387	7.65458	1.1517	3.95584	5.34408	6.87847	8.43069	16	260	575	2538	5543
c144149_g2_i1	TAIR|locus:2176737 - symbol:PR5K "PR5-like receptor kinase" species:3702 "Arabidopsis thaliana" [GO:0005886 "plasma membrane" evidence=ISM] [GO:0016301 "kinase activity" evidence=ISS] [GO:0009506 "plasmodesma" evidence=IDA] [GO:0004675 "transmembrane receptor protein serine/threonine kinase activity" evidence=ISS] [GO:0009620 "response to fungus" evidence=ISS] InterPro:IPR000719 InterPro:IPR00827…	sp|Q9FID6|Y5392_ARATH Probable receptor-like protein kinase At5g39020 OS=Arabidopsis thaliana GN=At5g39020 PE=2 SV=1	KEH40307.1 stress-induced receptor-like kinase [Medicago truncatula]	A0A072VEW5_MEDTR/4-273 A0A072VEW5.1 PF00069.22;Pkinase;	3847.GLYMA13G09794.1	XM_013610827 Medicago truncatula stress-induced receptor-like kinase partial mRNA	mtr:MTR_1g026990 stress-induced receptor-like kinase	0.18	0.72	0.18	10.55	0.22	12.3807	-0.177788	0.00455394	0.0974114	0.164375	1.08164	0.10616	0.290836	0.0961302	2.07641	0.0868794	1	4	1	70	1
c128033_g1_i2	UNIPROTKB|Q948T9 - symbol:RBOHB "Respiratory burst oxidase homolog protein B" species:4113 "Solanum tuberosum" [GO:0005886 "plasma membrane" evidence=IDA] InterPro:IPR000778 InterPro:IPR002048 InterPro:IPR013112 InterPro:IPR013121 InterPro:IPR013623 InterPro:IPR017927 InterPro:IPR029654 Pfam:PF08022 Pfam:PF08030 Pfam:PF08414 PRINTS:PR00466 PROSITE:PS50222 PROSITE:PS51384 SMART:SM00054 InterPro:IP…	sp|Q948T9|RBOHB_SOLTU Respiratory burst oxidase homolog protein B OS=Solanum tuberosum GN=RBOHB PE=1 SV=1	AEP25514.1 putative respiratory burst oxidase-like protein B, partial [Vicia faba]	G7I8P3_MEDTR/696-868 G7I8P3.1 PF08030.9;NAD_binding_6;	3847.GLYMA20G38000.2	JF784281 Vicia faba putative respiratory burst oxidase-like protein B mRNA, partial cds	mtr:MTR_1g083290 respiratory burst oxidase-like protein	0.72	1.82	2.24	16.76	32.39	12.3474	3.56643	7.02185e-08	2.34481e-05	1.58448	4.70169	1.10124	1.61635	2.03584	4.28377	5.11962	15	37	45	402	544
c107133_g3_i1	.	.	.	.	.	.	.	0.14	0.14	0.14	1.3	3.6	12.2526	-0.921672	0.000530979	0.0243168	0.0935593	0.897084	0.10616	0.0783873	0.0961302	0.590354	1.20381	1	1	1	11	21
c140443_g2_i7	.	.	.	.	.	.	.	1.77	5.43	1.69	23.07	64.84	12.2403	3.89544	1.03758e-07	3.1183e-05	1.80228	4.92806	1.5779	2.42097	1.40798	4.24932	5.6068	26	78	24	392	769
c130676_g1_i2	TAIR|locus:2087183 - symbol:MYB305 "AT3G24310" species:3702 "Arabidopsis thaliana" [GO:0000981 "RNA polymerase II transcription factor activity, sequence-specific DNA binding" evidence=IBA] [GO:0001135 "transcription factor activity, RNA polymerase II transcription factor recruiting" evidence=IBA] [GO:0003677 "DNA binding" evidence=ISS] [GO:0003700 "DNA binding transcription factor activity" evid…	sp|Q10MB4|MYB2_ORYSJ Transcription factor MYB2 OS=Oryza sativa subsp. japonica GN=MYB2 PE=2 SV=1	XP_003590731.1 transcription repressor MYB6 [Medicago truncatula] <AES60982.1 myb transcription factor [Medicago truncatula]	G7I2P4_MEDTR/78-147 G7I2P4.1 PF13921.3;Myb_DNA-bind_6;	3847.GLYMA20G34140.1	XM_003590683 Medicago truncatula myb transcription factor partial mRNA	mtr:MTR_1g073170 myb transcription factor	0.06	0.64	1.87	3.01	23.72	12.2377	2.31848	0.00086917	0.0339796	0.776761	3.08398	0.10616	0.640039	1.58408	1.83756	4.33039	1	10	29	56	308
c135873_g1_i3	TAIR|locus:2174033 - symbol:CXE20 "carboxyesterase 20" species:3702 "Arabidopsis thaliana" [GO:0005634 "nucleus" evidence=ISM] [GO:0009056 "catabolic process" evidence=IBA] [GO:0016787 "hydrolase activity" evidence=IBA] [GO:0052689 "carboxylic ester hydrolase activity" evidence=IDA] InterPro:IPR013094 Pfam:PF07859 InterPro:IPR029058 TAIR:locus:2174033 Proteomes:UP000006548 EMBL:CP002688 GO:GO:001…	sp|Q0ZPV7|CXE1_ACTER Carboxylesterase 1 OS=Actinidia eriantha GN=CXE1 PE=1 SV=1	ACJ84396.1 unknown [Medicago truncatula] <AFK41836.1 unknown [Medicago truncatula]	A0A072UAU3_MEDTR/83-307 A0A072UAU3.1 PF07859.10;Abhydrolase_3;	3847.GLYMA09G27516.1	XM_013597059 Medicago truncatula gibberellin receptor GID1, putative mRNA	mtr:MTR_6g464280 gibberellin receptor GID1, putative	2.94	9.71	8.81	185.59	21.19	12.185	5.73837	2.72672e-06	0.000428487	3.32757	6.16887	2.55754	3.64414	3.78104	7.74736	4.59037	64	206	185	4653	372
c130835_g1_i1	TAIR|locus:2139777 - symbol:OSM34 "osmotin 34" species:3702 "Arabidopsis thaliana" [GO:0005576 "extracellular region" evidence=ISM] [GO:0051707 "response to other organism" evidence=ISS] [GO:0009651 "response to salt stress" evidence=IEP] [GO:0009817 "defense response to fungus, incompatible interaction" evidence=IDA] [GO:0009816 "defense response to bacterium, incompatible interaction" evidence=…	sp|P50700|OSL3_ARATH Osmotin-like protein OSM34 OS=Arabidopsis thaliana GN=OSM34 PE=2 SV=2	PNX71133.1 osmotin-like protein OSM34 [Trifolium pratense]	K7K557_SOYBN/249-444 K7K557.1 PF00314.14;Thaumatin;	3847.GLYMA01G42661.1	XM_013597958 Medicago truncatula pathogenesis-related thaumatin family protein mRNA	mtr:MTR_5g010635 pathogenesis-related thaumatin family protein	40.49	145.63	62.99	1602.02	764.76	12.1502	8.87871	1.25179e-09	8.13425e-07	6.33322	9.92219	5.74037	7.08584	6.17345	10.4966	9.34775	687	2415	1033	31410	10481
c140723_g1_i7	UNIPROTKB|I1N8C0 - symbol:GLYMA_19G115300 "Uncharacterized protein" species:3847 "Glycine max" [GO:0009061 "anaerobic respiration" evidence=IBA] [GO:0018171 "peptidyl-cysteine oxidation" evidence=IBA] [GO:0070483 "detection of hypoxia" evidence=IBA] InterPro:IPR012864 Pfam:PF07847 Gene3D:2.60.120.10 InterPro:IPR014710 InterPro:IPR011051 SUPFAM:SSF51182 GO:GO:0016702 Proteomes:UP000008827 eggNOG:K…	sp|Q9LXG9|PCO1_ARATH Plant cysteine oxidase 1 OS=Arabidopsis thaliana GN=PCO1 PE=1 SV=1	PNX99029.1 2-aminoethanethiol dioxygenase-like protein [Trifolium pratense]	Q2HVC5_MEDTR/76-278 Q2HVC5.1 PF07847.9;DUF1637;	3847.GLYMA19G29300.1	XM_003624639 Medicago truncatula 2-aminoethanethiol dioxygenase-like protein mRNA	mtr:MTR_7g086380 2-aminoethanethiol dioxygenase-like protein	0.28	0.62	0.34	2.07	10.66	12.1442	1.68353	9.19371e-05	0.00703963	0.633112	2.68819	0.544148	0.787335	0.567854	1.74167	3.6347	6	13	7	51	184
c135839_g2_i1	UNIPROTKB|I1LTZ4 - symbol:I1LTZ4 "Uncharacterized protein" species:3847 "Glycine max" [GO:0009705 "plant-type vacuole membrane" evidence=IBA] [GO:0015140 "malate transmembrane transporter activity" evidence=IBA] InterPro:IPR020966 Pfam:PF11744 GO:GO:0016021 Proteomes:UP000008827 GO:GO:0009705 eggNOG:KOG4711 eggNOG:ENOG410XR8V OrthoDB:EOG09360D95 GO:GO:0015140 EnsemblPlants:GLYMA12G31420.1 Gramene…	sp|Q9SRM9|ALMT8_ARATH Aluminum-activated malate transporter 8 OS=Arabidopsis thaliana GN=ALMT8 PE=3 SV=1	XP_013464957.1 aluminum-activated malate transporter 8 [Medicago truncatula] <ABD32783.1 Protein of unknown function UPF0005 [Medicago truncatula] <KEH38992.1 aluminum activated malate transporter family protein [Medicago truncatula]	Q2HVY5_MEDTR/36-378 Q2HVY5.1 PF11744.5;ALMT;	3847.GLYMA12G31420.1	AC151522 Medicago truncatula chromosome 2 clone mte1-61m1, complete sequence	mtr:MTR_2g087285 aluminum activated malate transporter family protein	0.15	0.23	0.12	4.07	1.04	12.1301	0.78722	0.000204971	0.0126362	0.357492	1.98817	0.384535	0.416865	0.271076	2.73416	1.24217	4	6	3	123	22
c132657_g1_i2	TAIR|locus:2197014 - symbol:GLIP5 "AT1G53920" species:3702 "Arabidopsis thaliana" [GO:0005576 "extracellular region" evidence=ISM;IEA] [GO:0016042 "lipid catabolic process" evidence=IEA] [GO:0052689 "carboxylic ester hydrolase activity" evidence=ISS] [GO:0016298 "lipase activity" evidence=ISS] InterPro:IPR001087 Pfam:PF00657 TAIR:locus:2197014 EMBL:CP002684 Proteomes:UP000006548 GO:GO:0005576 GO:…	sp|Q9SSA7|GLIP5_ARATH GDSL esterase/lipase 5 OS=Arabidopsis thaliana GN=GLIP5 PE=2 SV=2	XP_004510808.1 PREDICTED: GDSL esterase/lipase 5-like [Cicer arietinum]	A0A072TNE0_MEDTR/38-346 A0A072TNE0.1 PF00657.19;Lipase_GDSL;	3847.GLYMA19G45230.1	XM_013589418 Medicago truncatula GDSL-like lipase/acylhydrolase partial mRNA	cam:101515067 GDSL esterase/lipase 5-like	0.18	3.07	0.68	33.69	1.03	12.084	3.25544	0.00162491	0.0514222	1.22355	3.25098	0.384535	2.26211	1.02399	5.37807	1.12389	4	68	15	883	19
c120195_g1_i1	UNIPROTKB|F6GVV2 - symbol:VIT_14s0083g01100 "Putative uncharacterized protein" species:29760 "Vitis vinifera" [GO:0005794 "Golgi apparatus" evidence=IBA] [GO:0005829 "cytosol" evidence=IBA] [GO:0009832 "plant-type cell wall biogenesis" evidence=IBA] [GO:0033356 "UDP-L-arabinose metabolic process" evidence=IBA] [GO:0052691 "UDP-arabinopyranose mutase activity" evidence=IBA] InterPro:IPR004901 PIRS…	sp|Q9SC19|RGP1_SOLTU Probable UDP-arabinopyranose mutase 1 OS=Solanum tuberosum GN=UPTG1 PE=1 SV=2	XP_013464107.1 UDP-arabinopyranose mutase 3 [Medicago truncatula] <KEH38142.1 alpha-1,4-glucan-protein synthase [UDP-forming]-like protein [Medicago truncatula]	K4BKY8_SOLLC/7-343 K4BKY8.1 PF03214.10;RGP;	4113.PGSC0003DMT400063316	XM_004488375 PREDICTED: Cicer arietinum UDP-arabinopyranose mutase 3-like (LOC101512249), mRNA	mtr:MTR_2g461970 alpha-1,4-glucan-protein synthase [UDP-forming]-like protein	3.25	3.22	2.43	80.97	8.45	12.0825	4.32659	4.43837e-06	0.000624045	2.20471	4.75559	2.50028	2.10245	2.01139	6.35009	3.16108	61	59	44	1753	128
c128302_g2_i1	.	.	XP_003593866.1 uncharacterized protein LOC11443845 isoform X1 [Medicago truncatula] <AES64117.1 hypothetical protein MTR_2g018670 [Medicago truncatula]	.	3847.GLYMA15G09720.1	XM_003593818 Medicago truncatula hypothetical protein mRNA	mtr:MTR_2g018670 hypothetical protein	0.75	2.01	1	21.75	14.74	12.0603	3.3673	6.1765e-08	2.09157e-05	1.49179	4.53054	1.24761	1.85772	1.37003	4.83689	4.2242	18	47	23	600	285
c114656_g1_i2	.	.	.	.	.	CU570868 M.truncatula DNA sequence from clone MTH2-162A5 on chromosome 3, complete sequence	.	0.14	0.14	0.14	0.59	4.3	12.0149	-0.949619	0.00171666	0.0529149	0.0935593	0.824973	0.10616	0.0783873	0.0961302	0.298454	1.35149	1	1	1	5	25
c131275_g1_i2	TAIR|locus:2154674 - symbol:AT5G53940 species:3702 "Arabidopsis thaliana" [GO:0005634 "nucleus" evidence=ISM] [GO:0008150 "biological_process" evidence=ND] [GO:0046872 "metal ion binding" evidence=IEA] Pfam:PF03226 InterPro:IPR034751 TAIR:locus:2154674 Proteomes:UP000006548 EMBL:CP002688 Reactome:R-ATH-6798695 GO:GO:0046872 EMBL:AB007644 InterPro:IPR004910 eggNOG:KOG3399 eggNOG:ENOG4111VJ1 HOGENO…	sp|Q9FN32|YIPL7_ARATH Protein yippee-like At5g53940 OS=Arabidopsis thaliana GN=At5g53940 PE=2 SV=1	XP_003543228.1 PREDICTED: protein yippee-like At5g53940 [Glycine max] <KRH22039.1 hypothetical protein GLYMA_13G274000 [Glycine max]	I1M353_SOYBN/13-109 I1M353.1 PF03226.11;Yippee-Mis18;	3847.GLYMA13G34910.1	XM_017569479 PREDICTED: Vigna angularis protein yippee-like At5g53940 (LOC108333951), mRNA	gmx:100813120 protein yippee-like At5g53940	0.16	1.73	0.11	9.01	9.24	12.0033	2.00749	0.000271459	0.0155397	0.644412	3.26911	0.297578	1.4494	0.186253	3.28974	3.24848	3	31	2	191	137
c145270_g1_i1	UNIPROTKB|B4Y0U0 - symbol:MAT1 "Isoflavonoid malonyl transferase 1" species:3880 "Medicago truncatula" [GO:0016420 "malonyltransferase activity" evidence=IDA] InterPro:IPR003480 Pfam:PF02458 EMBL:EU272030 BRENDA:2.3.1.115 GO:GO:0016420 Uniprot:B4Y0U0	sp|Q940Z5|PMAT1_ARATH Phenolic glucoside malonyltransferase 1 OS=Arabidopsis thaliana GN=PMAT1 PE=1 SV=1	AES77680.1 anthocyanin 5-aromatic acyltransferase [Medicago truncatula]	G7L652_MEDTR/8-465 G7L652.1 PF02458.12;Transferase;	3847.GLYMA18G50330.1	XM_003621444 Medicago truncatula HXXXD-type acyl-transferase family protein mRNA	mtr:MTR_7g014200 anthocyanin 5-aromatic acyltransferase	0.74	0.18	0.37	10.53	3.16	11.991	0.0632576	0.000560301	0.0251287	0.216392	1.47343	0.384535	0.0783873	0.186253	2.04461	0.902255	4	1	2	68	14
c117577_g1_i1	UNIPROTKB|K7N2C1 - symbol:GLYMA_20G085100 "Uncharacterized protein" species:3847 "Glycine max" [GO:0005634 "nucleus" evidence=IBA] [GO:0009416 "response to light stimulus" evidence=IBA] [GO:0009909 "regulation of flower development" evidence=IBA] Proteomes:UP000008827 OrthoDB:EOG09360BWU EMBL:CM000853 EnsemblPlants:GLYMA20G21376.1 Gramene:GLYMA20G21376.1 eggNOG:ENOG410JQ0U eggNOG:ENOG410Y42B InPa…	sp|Q940T9|COL4_ARATH Zinc finger protein CONSTANS-LIKE 4 OS=Arabidopsis thaliana GN=COL4 PE=2 SV=2	XP_013467121.2 LOW QUALITY PROTEIN: putative uncharacterized protein DDB_G0277255 [Medicago truncatula]	Q6E267_ARATH/311-354 Q6E267.1 PF06203.11;CCT;	3847.GLYMA10G26990.2	XM_013611667 Medicago truncatula CCT motif protein mRNA	cam:101512836 homeobox protein 5	0.16	1.03	0.92	19.22	0.55	11.9693	2.58339	0.00131501	0.044974	0.992056	2.73213	0.384535	1.26059	1.33105	4.71341	0.750842	4	25	22	549	11
c107698_g1_i1	TAIR|locus:2034235 - symbol:NTT1 "AT1G80300" species:3702 "Arabidopsis thaliana" [GO:0005471 "ATP:ADP antiporter activity" evidence=ISS;IDA] [GO:0005524 "ATP binding" evidence=IEA] [GO:0009507 "chloroplast" evidence=ISM] [GO:0016021 "integral component of membrane" evidence=IEA] [GO:0031969 "chloroplast membrane" evidence=IEA] [GO:0009941 "chloroplast envelope" evidence=IDA] [GO:0016020 "membrane…	sp|O24381|TLC1_SOLTU Plastidic ATP/ADP-transporter OS=Solanum tuberosum PE=2 SV=2	GAU11052.1 hypothetical protein TSUD_113450 [Trifolium subterraneum]	F6HX76_VITVI/82-563 F6HX76.1 PF03219.11;TLC;	3847.GLYMA13G43920.1	XM_004487165 PREDICTED: Cicer arietinum ADP,ATP carrier protein 1, chloroplastic-like (LOC101494211), mRNA	cam:101494211 ADP,ATP carrier protein 1, chloroplastic-like	0.53	1.27	0.46	20.11	1.21	11.8816	1.60103	0.000824717	0.0327206	0.601501	2.23055	0.544148	0.833271	0.427083	3.71026	0.750842	6	14	5	263	11
c144548_g1_i3	.	.	.	.	.	.	.	0.04	0.36	0.08	1.02	3.65	11.8352	0.564715	0.000488068	0.0230996	0.293271	1.87496	0.10616	0.587398	0.186253	1.25033	2.4996	1	9	2	30	75
c144645_g2_i3	UNIPROTKB|F6HX39 - symbol:VIT_09s0002g05110 "Putative uncharacterized protein" species:29760 "Vitis vinifera" [GO:0005737 "cytoplasm" evidence=IBA] [GO:0017196 "N-terminal peptidyl-methionine acetylation" evidence=IBA] [GO:0004596 "peptide alpha-N-acetyltransferase activity" evidence=IBA] InterPro:IPR001584 InterPro:IPR011990 InterPro:IPR013026 InterPro:IPR019734 InterPro:IPR036397 Pfam:PF00665 P…	sp|P10978|POLX_TOBAC Retrovirus-related Pol polyprotein from transposon TNT 1-94 OS=Nicotiana tabacum PE=2 SV=1	CAN74984.1 hypothetical protein VITISV_035210 [Vitis vinifera]	A0A0D2ZY11_BRAOL/62-200 A0A0D2ZY11.1 PF14223.3;Retrotran_gag_2;	29760.VIT_07s0005g06030.t01	AM470056 Vitis vinifera contig VV78X043161.9, whole genome shotgun sequence	vvi:109121433 uncharacterized LOC109121433	0.14	0.05	0.24	1.25	3.34	11.8216	0.331841	0.000484977	0.0230862	0.267683	1.7398	0.297578	0.0783873	0.427083	1.27794	2.20166	3	1	5	31	58
c107798_g1_i1	.	.	AES65014.1 hypothetical protein MTR_2g034340 [Medicago truncatula]	.	3847.GLYMA15G15121.1	.	mtr:MTR_2g034340 hypothetical protein	2.49	9.51	3.39	119.19	20.4	11.7936	3.37153	1.61991e-05	0.00187247	1.47182	4.08611	1.10124	2.06444	1.24978	5.32281	2.84941	15	57	20	849	100
c98004_g1_i1	TAIR|locus:2200261 - symbol:AT1G67920 "AT1G67920" species:3702 "Arabidopsis thaliana" [GO:0003674 "molecular_function" evidence=ND] [GO:0005634 "nucleus" evidence=ISM] [GO:0008150 "biological_process" evidence=ND] TAIR:locus:2200261 EMBL:CP002684 Proteomes:UP000006548 EMBL:AC012563 HOGENOM:HOG000090792 OrthoDB:EOG0936119E UniGene:At.19367 UniGene:At.68543 EMBL:AY085118 EMBL:BT024798 PIR:A96702 Re…	.	AET05410.1 hypothetical protein MTR_8g105190 [Medicago truncatula]	.	29760.VIT_01s0011g05680.t01	.	mtr:MTR_8g105190 hypothetical protein	3.16	19.01	13.25	213.48	111.7	11.7453	4.48101	7.59338e-08	2.43424e-05	2.22325	5.5611	1.24761	2.81361	2.60852	6.07116	5.05104	18	108	74	1441	518
c142434_g1_i1	.	.	.	.	.	.	.	0.09	0.13	0.14	0.45	3.23	11.643	0.114811	0.0009045	0.0350191	0.233185	1.43691	0.205042	0.223437	0.271076	0.633739	2.24008	2	3	3	12	60
c144892_g2_i6	.	.	GAU31005.1 hypothetical protein TSUD_105200 [Trifolium subterraneum]	.	.	.	mtr:MTR_0126s0010 hypothetical protein	0.16	0.98	1.03	18.76	1.08	11.6203	2.60963	0.000651797	0.0275901	1.01869	2.97017	0.384535	1.22657	1.44496	4.69817	1.24217	4	24	25	543	22
c145434_g4_i3	.	.	.	.	.	.	.	0.22	4.05	1.03	30.85	14.45	11.5008	4.60279	1.344e-05	0.00159969	2.10437	5.65555	0.818522	3.45876	2.03584	6.22801	5.0831	10	179	45	1609	530
c137490_g1_i1	UNIPROTKB|C6T3N6 - symbol:GSTU43 "Tau class glutathione S-transferase" species:3847 "Glycine max" [GO:0004364 "glutathione transferase activity" evidence=IBA] [GO:0005737 "cytoplasm" evidence=IBA] [GO:0006749 "glutathione metabolic process" evidence=IBA] [GO:0009407 "toxin catabolic process" evidence=IBA] InterPro:IPR004045 Pfam:PF02798 PROSITE:PS50404 GO:GO:0005737 Proteomes:UP000008827 InterPro…	sp|P25317|GSTXA_TOBAC Probable glutathione S-transferase parA OS=Nicotiana tabacum GN=PARA PE=2 SV=1	GAU18627.1 hypothetical protein TSUD_124600 [Trifolium subterraneum]	B9INL5_POPTR/69-193 B9INL5.2 PF00043.22;GST_C;	3847.GLYMA11G31330.1	XM_004500318 PREDICTED: Cicer arietinum probable glutathione S-transferase parA (LOC101507299), mRNA	mtr:MTR_3g467420 glutathione S-transferase, amino-terminal domain protein	0.09	4.75	1.25	44.05	6.73	11.4197	3.77854	0.000645955	0.0274404	1.49609	4.41925	0.205042	2.76703	1.5162	5.73877	3.09973	2	104	27	1140	122
c138350_g1_i2	TAIR|locus:2121387 - symbol:NAC073 "NAC domain containing protein 73" species:3702 "Arabidopsis thaliana" [GO:0005634 "nucleus" evidence=ISM;IDA] [GO:0006351 "transcription, DNA-templated" evidence=IEA] [GO:0007275 "multicellular organism development" evidence=ISS] [GO:0003700 "DNA binding transcription factor activity" evidence=ISS] [GO:0045893 "positive regulation of transcription, DNA-template…	sp|O49459|NAC73_ARATH NAC domain-containing protein 73 OS=Arabidopsis thaliana GN=NAC073 PE=2 SV=1	XP_013456941.1 NAC domain-containing protein 10 [Medicago truncatula] <KEH30972.1 NAC transcription factor-like protein [Medicago truncatula]	G7LJA4_MEDTR/69-208 G7LJA4.1 PF02365.12;NAM;	3847.GLYMA07G32250.1	XM_013601487 Medicago truncatula NAC transcription factor-like protein mRNA	mtr:MTR_4g088245 NAC transcription factor-like protein	0.28	0.29	0.17	3.76	3.43	11.4081	1.15745	4.94376e-05	0.00440768	0.48165	2.48883	0.617786	0.475977	0.351187	2.57634	2.40132	7	7	4	108	69
c121864_g1_i2	FB|FBgn0030876 - symbol:CG6762 species:7227 "Drosophila melanogaster" [GO:0055114 "oxidation-reduction process" evidence=IEA] [GO:0005737 "cytoplasm" evidence=IBA] [GO:0034599 "cellular response to oxidative stress" evidence=IBA] [GO:0032542 "sulfiredoxin activity" evidence=IBA] InterPro:IPR016692 PIRSF:PIRSF017267 InterPro:IPR003115 Pfam:PF02195 Proteomes:UP000000803 GO:GO:0005524 GO:GO:0005737 …	sp|Q8GY89|SRX_ARATH Sulfiredoxin, chloroplastic/mitochondrial OS=Arabidopsis thaliana GN=SRX PE=1 SV=1	GAU45024.1 hypothetical protein TSUD_94590 [Trifolium subterraneum]	D7KKA2_ARALL/41-123 D7KKA2.1 PF02195.15;ParBc;	4113.PGSC0003DMT400027064	XM_004505240 PREDICTED: Cicer arietinum sulfiredoxin, chloroplastic/mitochondrial (LOC101497213), mRNA	mtr:MTR_4g084180 sulfiredoxin	0.13	0.33	0.26	1.27	5.75	11.3628	0.469579	0.000418903	0.0209827	0.303818	1.75413	0.205042	0.355226	0.351187	1.04068	2.46758	2	5	4	23	73
c114513_g1_i1	TAIR|locus:2199932 - symbol:MLP423 "AT1G24020" species:3702 "Arabidopsis thaliana" [GO:0006952 "defense response" evidence=IEA] [GO:0009507 "chloroplast" evidence=ISM] [GO:0009607 "response to biotic stimulus" evidence=IEA] [GO:0016020 "membrane" evidence=IDA] InterPro:IPR000916 Pfam:PF00407 SMART:SM01037 TAIR:locus:2199932 EMBL:CP002684 Proteomes:UP000006548 GO:GO:0016020 GO:GO:0006952 Gene3D:3.…	sp|Q93VR4|ML423_ARATH MLP-like protein 423 OS=Arabidopsis thaliana GN=MLP423 PE=2 SV=1	XP_004509856.1 PREDICTED: MLP-like protein 423 [Cicer arietinum]	D7TNN1_VITVI/1-150 D7TNN1.1 PF00407.16;Bet_v_1;	3694.POPTR_0010s10600.1	XM_004509799 PREDICTED: Cicer arietinum MLP-like protein 423 (LOC101499631), mRNA	cam:101499631 MLP-like protein 423	0.12	0.24	0.48	5.34	2.76	11.2561	-0.0613041	0.000416177	0.0209827	0.203361	1.45234	0.10616	0.152734	0.351187	1.78079	1.12389	1	2	4	53	19
c129403_g1_i1	TAIR|locus:2163290 - symbol:HVA22E "AT5G50720" species:3702 "Arabidopsis thaliana" [GO:0003674 "molecular_function" evidence=ND] [GO:0009507 "chloroplast" evidence=ISM] [GO:0016021 "integral component of membrane" evidence=IEA] [GO:0009409 "response to cold" evidence=IEP] [GO:0009414 "response to water deprivation" evidence=IEP] [GO:0009737 "response to abscisic acid" evidence=IEP] [GO:0042538 "h…	sp|Q9FED2|HA22E_ARATH HVA22-like protein e OS=Arabidopsis thaliana GN=HVA22E PE=2 SV=1	XP_013446982.1 HVA22-like protein e [Medicago truncatula] <AFK40377.1 unknown [Medicago truncatula] <KEH21009.1 TB2/DP1, HVA22 family protein [Medicago truncatula]	A0A072U584_MEDTR/14-90 A0A072U584.1 PF03134.16;TB2_DP1_HVA22;	3847.GLYMA04G37440.2	BT140582 Medicago truncatula clone JCVI-FLMt-2C14 unknown mRNA	mtr:MTR_8g096670 TB2/DP1, HVA22 family protein	1.45	1.47	0.69	13.47	21.36	11.2462	1.91941	1.83576e-05	0.00207217	0.760409	3.15604	0.994708	0.787335	0.499185	2.90325	3.40884	13	13	6	141	155
c137710_g1_i1	TAIR|locus:2024573 - symbol:MAKR2 "AT1G64080" species:3702 "Arabidopsis thaliana" [GO:0003674 "molecular_function" evidence=ND] [GO:0005634 "nucleus" evidence=ISM] [GO:0008150 "biological_process" evidence=ND] [GO:0005886 "plasma membrane" evidence=IDA] TAIR:locus:2024573 EMBL:CP002684 Proteomes:UP000006548 GO:GO:0005886 EMBL:AC007764 EMBL:AK117446 EMBL:BT025625 PIR:E96665 RefSeq:NP_176591.1 UniG…	sp|Q9SH58|MAKR2_ARATH Probable membrane-associated kinase regulator 2 OS=Arabidopsis thaliana GN=MAKR2 PE=2 SV=1	XP_003611048.1 probable membrane-associated kinase regulator 2 [Medicago truncatula] <AES94006.1 membrane-associated kinase regulator, putative [Medicago truncatula]	.	3847.GLYMA01G43220.1	XM_003611000 Medicago truncatula membrane-associated kinase regulator, putative mRNA	mtr:MTR_5g009870 membrane-associated kinase regulator, putative	0.25	0.18	0.22	0.74	5.82	11.2373	1.15462	0.000482069	0.0230324	0.490732	2.13657	0.617786	0.355226	0.499185	1.07256	3.20058	7	5	6	24	132
c142221_g1_i3	TAIR|locus:2137574 - symbol:AT4G37850 "AT4G37850" species:3702 "Arabidopsis thaliana" [GO:0003677 "DNA binding" evidence=IEA;ISS] [GO:0005634 "nucleus" evidence=ISM;IEA] [GO:0006351 "transcription, DNA-templated" evidence=IEA] [GO:0046983 "protein dimerization activity" evidence=IEA] [GO:0003700 "DNA binding transcription factor activity" evidence=ISS] [GO:0006355 "regulation of transcription, DN…	sp|Q9T072|BH025_ARATH Transcription factor bHLH25 OS=Arabidopsis thaliana GN=BHLH25 PE=2 SV=2	XP_004515539.1 PREDICTED: transcription factor bHLH18-like [Cicer arietinum]	G7JFR3_MEDTR/149-198 G7JFR3.1 PF00010.23;HLH;	3847.GLYMA07G03060.1	AK338827 Lotus japonicus cDNA, clone: LjFL3-014-AA10, HTC	cam:101515651 transcription factor bHLH18-like	0.12	0.36	0.45	3.8	4.84	11.216	1.43694	5.71012e-05	0.00488571	0.566284	2.73477	0.297578	0.587398	0.813875	2.62014	2.84941	3	9	11	112	100
c132128_g9_i1	.	.	GAU39285.1 hypothetical protein TSUD_118900 [Trifolium subterraneum]	.	.	.	.	0.42	6.07	38.77	385.16	30.18	11.2059	5.9032	0.00350755	0.0833748	2.59074	6.09798	0.466548	2.31163	4.99405	7.94329	4.25266	5	71	448	5333	291
c144726_g1_i3	TAIR|locus:2173877 - symbol:GEX1 "gamete expressed protein 1" species:3702 "Arabidopsis thaliana" [GO:0009507 "chloroplast" evidence=ISM] [GO:0016021 "integral component of membrane" evidence=IEA] [GO:0005887 "integral component of plasma membrane" evidence=ISS] [GO:0005886 "plasma membrane" evidence=IDA] [GO:0009553 "embryo sac development" evidence=IMP] [GO:0009555 "pollen development" evidence…	sp|Q681K7|GEX1_ARATH Protein GAMETE EXPRESSED 1 OS=Arabidopsis thaliana GN=GEX1 PE=1 SV=1	XP_013464171.1 protein GAMETE EXPRESSED 1 [Medicago truncatula] <KEH38206.1 gamete-like protein [Medicago truncatula]	E0VUJ2_PEDHC/29-262 E0VUJ2.1 PF07693.11;KAP_NTPase;	3847.GLYMA11G33410.1	XM_013608729 Medicago truncatula gamete-like protein partial mRNA	mtr:MTR_2g063823 gamete-like protein	0.03	1.52	0.09	9.76	3.37	11.1262	2.46409	0.00185735	0.0556152	0.773744	3.50408	0.10616	1.94399	0.271076	4.2353	2.77286	1	51	3	388	94
c135235_g2_i1	UNIPROTKB|I1N534 - symbol:GLYMA_18G287200 "Uncharacterized protein" species:3847 "Glycine max" [GO:0003700 "DNA binding transcription factor activity" evidence=IBA] [GO:0005634 "nucleus" evidence=IBA] [GO:0010200 "response to chitin" evidence=IBA] [GO:0043565 "sequence-specific DNA binding" evidence=IBA] [GO:0044212 "transcription regulatory region DNA binding" evidence=IBA] InterPro:IPR013087 PR…	sp|Q9SLD4|ZAT11_ARATH Zinc finger protein ZAT11 OS=Arabidopsis thaliana GN=ZAT11 PE=2 SV=1	GAU17780.1 hypothetical protein TSUD_171690 [Trifolium subterraneum]	A0A072VS27_MEDTR/44-70 A0A072VS27.1 PF13912.3;zf-C2H2_6;	3847.GLYMA18G52410.1	XM_003621753 Medicago truncatula C2H2-type zinc finger protein mRNA	cam:101511737 zinc finger protein ZAT11-like	1.16	0.96	0.11	13.36	7.81	11.1012	1.34122	0.00026942	0.0154968	0.521067	2.60204	0.879673	0.587398	0.0961302	2.964	2.24008	11	9	1	148	60
c134595_g1_i1	TAIR|locus:2144628 - symbol:TRM28 "TON1 Recruiting Motif 28" species:3702 "Arabidopsis thaliana" [GO:0005634 "nucleus" evidence=ISM] [GO:0008168 "methyltransferase activity" evidence=IEA] [GO:0032259 "methylation" evidence=IEA] TAIR:locus:2144628 Proteomes:UP000006548 EMBL:CP002688 GO:GO:0008168 EMBL:AL162506 InterPro:IPR025486 Pfam:PF14309 HOGENOM:HOG000153198 EMBL:BT004312 EMBL:BT005624 PIR:T48…	.	XP_013468047.1 uncharacterized protein LOC25483879 [Medicago truncatula] <KEH42084.1 hypothetical protein MTR_1g060890 [Medicago truncatula]	M4CNI8_BRARP/325-486 M4CNI8.1 PF14309.3;DUF4378;	3847.GLYMA10G07773.1	XM_013612593 Medicago truncatula hypothetical protein mRNA	mtr:MTR_1g060890 hypothetical protein	0.47	0.04	0.98	8.33	6.51	11.1008	2.06689	0.000350546	0.0185234	0.763036	3.29581	0.879673	0.0783873	1.33105	3.49188	3.09973	11	1	22	223	122
c141184_g2_i1	UNIPROTKB|I1KKQ1 - symbol:GLYMA_07G162900 "Uncharacterized protein" species:3847 "Glycine max" [GO:0004497 "monooxygenase activity" evidence=IBA] [GO:0016125 "sterol metabolic process" evidence=IBA] InterPro:IPR001128 InterPro:IPR002403 InterPro:IPR036396 Pfam:PF00067 PRINTS:PR00465 GO:GO:0005506 GO:GO:0004497 Proteomes:UP000008827 GO:GO:0020037 Gene3D:1.10.630.10 SUPFAM:SSF48264 GO:GO:0016125 GO…	sp|Q8GZP5|AOS3_SOLLC Allene oxide synthase 3 OS=Solanum lycopersicum GN=AOS3 PE=1 SV=1	XP_013466726.1 allene oxide synthase 3 [Medicago truncatula] <KEH40767.1 fatty acid hydroperoxide lyase [Medicago truncatula]	Q7X9B2_MEDTR/308-481 Q7X9B2.1 PF00067.19;p450;	3847.GLYMA07G21100.1	XM_013611272 Medicago truncatula fatty acid hydroperoxide lyase partial mRNA	mtr:MTR_1g034330 fatty acid hydroperoxide lyase	0.91	1.15	0.4	10.55	12.41	11.0729	3.56594	1.00885e-07	3.09961e-05	1.67986	4.74076	2.01949	1.9015	1.11859	4.66457	4.81695	40	49	17	530	438
c122132_g1_i1	UNIPROTKB|Q9LEH3 - symbol:pod "Peroxidase 15" species:4120 "Ipomoea batatas" [GO:0004601 "peroxidase activity" evidence=IDA] [GO:0020037 "heme binding" evidence=IDA] InterPro:IPR000823 InterPro:IPR002016 InterPro:IPR010255 InterPro:IPR019794 InterPro:IPR033905 Pfam:PF00141 PRINTS:PR00458 PRINTS:PR00461 PROSITE:PS00436 PROSITE:PS50873 GO:GO:0005576 GO:GO:0006979 GO:GO:0046872 GO:GO:0020037 GO:GO:0…	sp|Q9LEH3|PER15_IPOBA Peroxidase 15 OS=Ipomoea batatas GN=pod PE=1 SV=1	BAC81650.1 peroxidase, partial [Pisum sativum]	A0A072VFU7_MEDTR/45-294 A0A072VFU7.1 PF00141.20;peroxidase;	3847.GLYMA09G02600.1	AB193820 Pisum sativum mRNA for peroxidase, complete cds, clone:PsPOX29	cam:105851861 peroxidase; peroxidase 15-like	0.38	0.39	0.49	2.21	10.11	11.0695	0.691705	0.00044003	0.0215285	0.367485	1.91411	0.384535	0.290836	0.427083	1.16418	2.66404	4	4	5	27	86
c124875_g1_i3	TAIR|locus:2141872 - symbol:WRKY28 "AT4G18170" species:3702 "Arabidopsis thaliana" [GO:0003700 "DNA binding transcription factor activity" evidence=ISS;IDA] [GO:0005634 "nucleus" evidence=ISM;IEA] [GO:0006351 "transcription, DNA-templated" evidence=IEA] [GO:0006355 "regulation of transcription, DNA-templated" evidence=IEA;ISS] [GO:0043565 "sequence-specific DNA binding" evidence=IDA] InterPro:IPR…	sp|Q8VWJ2|WRK28_ARATH Probable WRKY transcription factor 28 OS=Arabidopsis thaliana GN=WRKY28 PE=2 SV=1	PNX97861.1 WRKY transcription factor [Trifolium pratense]	.	29760.VIT_12s0028g00270.t01	XM_003617375 Medicago truncatula WRKY family transcription factor mRNA	mtr:MTR_5g091390 WRKY family transcription factor	0.2	0.73	0.07	6.69	2.01	11.0682	0.798459	0.000630005	0.0272563	0.361512	2.02261	0.297578	0.690827	0.0961302	2.69373	1.35149	3	11	1	119	25
c127225_g6_i1	TAIR|locus:2062969 - symbol:KPHMT1 "AT2G46110" species:3702 "Arabidopsis thaliana" [GO:0003864 "3-methyl-2-oxobutanoate hydroxymethyltransferase activity" evidence=IGI;ISS] [GO:0008168 "methyltransferase activity" evidence=IEA] [GO:0009507 "chloroplast" evidence=ISM] [GO:0015940 "pantothenate biosynthetic process" evidence=IEA;IGI;ISS;IBA] [GO:0032259 "methylation" evidence=IEA] [GO:0046872 "meta…	sp|O82357|PANB1_ARATH 3-methyl-2-oxobutanoate hydroxymethyltransferase 1, mitochondrial OS=Arabidopsis thaliana GN=KPHMT1 PE=1 SV=1	XP_004510701.1 PREDICTED: 3-methyl-2-oxobutanoate hydroxymethyltransferase 1, mitochondrial-like [Cicer arietinum]	A0A0D3CV60_BRAOL/43-307 A0A0D3CV60.1 PF02548.12;Pantoate_transf;	3694.POPTR_0014s08620.1	XM_013589317 Medicago truncatula 3-methyl-2-oxobutanoate hydroxymethyltransferase partial mRNA	cam:101506052 3-methyl-2-oxobutanoate hydroxymethyltransferase 1, mitochondrial-like	0.44	0.98	0.9	14.23	6.67	11.033	1.58648	5.15998e-05	0.00454437	0.637855	2.78022	0.466548	0.690827	0.75619	3.28294	2.2775	5	11	10	190	62
c115669_g1_i1	UNIPROTKB|P83667 - symbol:P83667 "Kunitz-type serine protease inhibitor DrTI" species:72433 "Delonix regia" [GO:0004867 "serine-type endopeptidase inhibitor activity" evidence=IDA] [GO:0005575 "cellular_component" evidence=ND] InterPro:IPR002160 Pfam:PF00197 PRINTS:PR00291 SMART:SM00452 GO:GO:0005576 GO:GO:0004867 InterPro:IPR011065 SUPFAM:SSF50386 PDB:1R8N PDBsum:1R8N ProteinModelPortal:P83667 S…	sp|O82711|PIP22_PEA Kunitz-type trypsin inhibitor-like 2 protein OS=Pisum sativum GN=PIP20-2 PE=3 SV=1	O82711.1 RecName: Full=Kunitz-type trypsin inhibitor-like 2 protein; AltName: Full=Protease inhibitor from pea 2; Flags: Precursor <CAA09607.1 profucosidase [Pisum sativum]	G7KMU7_MEDTR/31-203 G7KMU7.1 PF00197.15;Kunitz_legume;	3847.GLYMA09G28310.1	X82595 P.sativum fuc gene	mtr:MTR_6g059730 Kunitz type trypsin inhibitor / Alpha-fucosidase	0.39	2.01	3.65	2.24	54.08	11.0104	3.05324	0.00109048	0.0400894	1.25432	3.24091	0.466548	1.26059	2.03584	1.33162	5.1502	5	25	45	33	556
c134971_g3_i1	TAIR|locus:2141231 - symbol:MYB102 "AT4G21440" species:3702 "Arabidopsis thaliana" [GO:0000981 "RNA polymerase II transcription factor activity, sequence-specific DNA binding" evidence=IBA] [GO:0001135 "transcription factor activity, RNA polymerase II transcription factor recruiting" evidence=IBA] [GO:0003677 "DNA binding" evidence=ISS] [GO:0005634 "nucleus" evidence=ISM;IBA] [GO:0006351 "transcr…	sp|Q9LDR8|MY102_ARATH Transcription factor MYB102 OS=Arabidopsis thaliana GN=MYB102 PE=2 SV=1	PNX77425.1 transcription factor MYB 39-like protein [Trifolium pratense]	G7JSV1_MEDTR/15-62 G7JSV1.1 PF00249.28;Myb_DNA-binding;	3847.GLYMA13G32090.1	XM_003608220 Medicago truncatula myb transcription factor partial mRNA	mtr:MTR_4g091490 myb transcription factor	0.22	0.27	0.59	5.33	4.7	10.9596	1.50622	6.10135e-05	0.00514718	0.602056	2.79067	0.466548	0.416865	0.922755	2.90325	2.6781	5	6	13	141	87
c119406_g2_i1	TAIR|locus:2103488 - symbol:SIP2 "AT3G57520" species:3702 "Arabidopsis thaliana" [GO:0003824 "catalytic activity" evidence=IEA] [GO:0004553 "hydrolase activity, hydrolyzing O-glycosyl compounds" evidence=ISS] [GO:0005737 "cytoplasm" evidence=ISM] [GO:0006979 "response to oxidative stress" evidence=IEP] [GO:0080167 "response to karrikin" evidence=IEP] [GO:0034484 "raffinose catabolic process" evid…	sp|Q94A08|RFS2_ARATH Probable galactinol--sucrose galactosyltransferase 2 OS=Arabidopsis thaliana GN=RFS2 PE=2 SV=2	XP_012575045.1 PREDICTED: probable galactinol--sucrose galactosyltransferase 2 isoform X2 [Cicer arietinum]	A0A072VID2_MEDTR/7-724 A0A072VID2.1 PF05691.9;Raffinose_syn;	3694.POPTR_0016s05500.1	XM_013612091 Medicago truncatula galactinol-raffinose galactosyltransferase mRNA	cam:101492955 probable galactinol--sucrose galactosyltransferase 2	0.49	2.26	1.61	30.51	7	10.9315	2.49604	6.69629e-05	0.00549485	1.02594	3.39189	0.544148	1.32631	1.20736	4.38245	2.40132	6	27	19	432	69
c128831_g2_i5	TAIR|locus:2160170 - symbol:PDC2 "AT5G54960" species:3702 "Arabidopsis thaliana" [GO:0000287 "magnesium ion binding" evidence=IEA] [GO:0004737 "pyruvate decarboxylase activity" evidence=IEA;ISS] [GO:0016831 "carboxy-lyase activity" evidence=IBA] [GO:0030976 "thiamine pyrophosphate binding" evidence=IEA] [GO:0001666 "response to hypoxia" evidence=IEP] [GO:0005829 "cytosol" evidence=IBA;IDA] InterP…	sp|P51850|PDC1_PEA Pyruvate decarboxylase 1 OS=Pisum sativum GN=PDC1 PE=2 SV=1	P51850.1 RecName: Full=Pyruvate decarboxylase 1; Short=PDC <CAA91444.1 pyruvate decarboxylase [Pisum sativum]	M1C3S5_SOLTU/25-198 M1C3S5.1 PF02776.15;TPP_enzyme_N;	3847.GLYMA13G30490.1	Z66543 P.sativum mRNA for pyruvate decarboxylase (PDC1)	mtr:MTR_2g015560 pyruvate decarboxylase	2.4	8.52	4.53	19.1	117.74	10.9217	6.25691	6.25675e-07	0.000131957	3.94376	6.90613	3.31239	4.55473	3.96415	5.64382	8.16844	117	403	212	1066	4619
c111842_g1_i1	TAIR|locus:2170101 - symbol:ERF110 "AT5G50080" species:3702 "Arabidopsis thaliana" [GO:0003677 "DNA binding" evidence=IEA;ISS] [GO:0003700 "DNA binding transcription factor activity" evidence=IEA;ISS] [GO:0005634 "nucleus" evidence=ISM;IEA;ISS] [GO:0006351 "transcription, DNA-templated" evidence=IEA] [GO:0006355 "regulation of transcription, DNA-templated" evidence=ISS] [GO:0009873 "ethylene-acti…	sp|Q70II3|EF110_ARATH Ethylene-responsive transcription factor ERF110 OS=Arabidopsis thaliana GN=ERF110 PE=2 SV=2	XP_004498983.1 PREDICTED: ethylene-responsive transcription factor ERF110-like isoform X2 [Cicer arietinum]	M0T800_MUSAM/86-137 M0T800.1 PF00847.17;AP2;	3847.GLYMA02G08835.1	XM_003592027 Medicago truncatula AP2 domain class transcription factor mRNA	cam:101508871 ethylene-responsive transcription factor ERF110-like	2.55	14.88	15.95	230.77	55.63	10.9094	5.19566	3.21274e-06	0.000479776	2.83539	5.9891	1.61434	3.27124	3.62059	7.04239	4.93582	27	155	164	2846	477
c108550_g1_i1	.	.	PNX74447.1 putative calcium-binding protein CML10-like [Trifolium pratense]	.	.	.	mtr:MTR_1g019640 EF hand protein	1.65	15.27	6.99	123.41	78.1	10.8712	2.62483	3.20003e-05	0.00320577	1.0485	3.78412	0.384535	1.64238	1.11859	4.1594	3.40884	4	38	17	367	155
c134848_g6_i1	.	.	.	.	.	.	.	0.18	1.67	1.6	26.57	2.57	10.8544	3.01668	0.000457636	0.0220943	1.25711	3.50594	0.384535	1.61635	1.77044	5.04202	1.96986	4	37	35	695	47
c135508_g2_i1	.	.	.	.	.	.	.	0.47	1.42	0.12	12.56	4.6	10.7801	0.937844	0.000515599	0.0239316	0.406851	2.17104	0.384535	0.739888	0.0961302	2.76375	1.57834	4	12	1	126	32
c127803_g1_i1	ZFIN|ZDB-GENE-131127-504 - symbol:si:ch211-149k12.3 "si:ch211-149k12.3" species:7955 "Danio rerio" [GO:0003964 "RNA-directed DNA polymerase activity" evidence=IBA] InterPro:IPR000477 InterPro:IPR005135 Pfam:PF03372 Pfam:PF00078 ZFIN:ZDB-GENE-131127-504 Proteomes:UP000000437 Gene3D:3.60.10.10 InterPro:IPR036691 SUPFAM:SSF56219 PROSITE:PS50878 EMBL:AL929195 PaxDb:A0A0R4ISL7 Ensembl:ENSDART000001633…	sp|O00370|LORF2_HUMAN LINE-1 retrotransposable element ORF2 protein OS=Homo sapiens PE=1 SV=1	XP_006582615.1 PREDICTED: uncharacterized protein LOC102665746 [Glycine max]	K4AQ86_SOLLC/123-362 K4AQ86.1 PF00078.24;RVT_1;	3694.POPTR_0014s19690.1	.	gmx:102665746 uncharacterized protein LOC102665746	0.03	0.13	0.29	0.08	4.11	10.7651	0.729279	0.00699625	0.124946	0.364366	1.56011	0.10616	0.290836	0.696102	0.186368	2.93386	1	4	9	3	107
c139768_g4_i1	.	.	XP_014490739.1 uncharacterized protein LOC106753445 [Vigna radiata var. radiata]	.	39946.BGIOSGA008195-PA	.	vra:106753445 uncharacterized protein LOC106753445	0.08	0.08	0.08	1.58	0.79	10.7395	-1.03727	0.000925999	0.0356221	0.0935593	0.811167	0.10616	0.0783873	0.0961302	1.04068	0.581653	1	1	1	23	8
c144717_g1_i1	TAIR|locus:2168963 - symbol:AT5G47460 "AT5G47460" species:3702 "Arabidopsis thaliana" [GO:0003674 "molecular_function" evidence=ND] [GO:0005739 "mitochondrion" evidence=ISM] [GO:0008150 "biological_process" evidence=ND] InterPro:IPR011990 InterPro:IPR002885 TAIR:locus:2168963 GO:GO:0043231 Proteomes:UP000006548 EMBL:CP002688 GO:GO:0003723 Gene3D:1.25.40.10 EMBL:AB025628 GO:GO:0009451 GO:GO:000451…	sp|Q9FGL1|PP423_ARATH Putative pentatricopeptide repeat-containing protein At5g47460 OS=Arabidopsis thaliana GN=PCMP-E103 PE=3 SV=1	XP_012574469.1 PREDICTED: putative pentatricopeptide repeat-containing protein At5g47460 [Cicer arietinum]	G7JW40_MEDTR/150-313 G7JW40.1 PF00413.21;Peptidase_M10;	3847.GLYMA11G03620.1	AC137077 Medicago truncatula clone mth2-8g15, complete sequence	cam:101504125 putative pentatricopeptide repeat-containing protein At5g47460	0.17	0.32	0.26	5.82	0.68	10.7341	2.64277	0.000113541	0.00834683	1.15702	3.26077	0.994708	1.22657	1.24978	4.64615	1.8754	13	24	20	523	43
c100260_g1_i2	TAIR|locus:2122789 - symbol:FRK4 "AT4G10260" species:3702 "Arabidopsis thaliana" [GO:0005524 "ATP binding" evidence=IEA] [GO:0009507 "chloroplast" evidence=ISM] [GO:0016301 "kinase activity" evidence=ISS] [GO:0019252 "starch biosynthetic process" evidence=IEA] [GO:0005829 "cytosol" evidence=IDA] [GO:0006000 "fructose metabolic process" evidence=IDA] [GO:0008865 "fructokinase activity" evidence=ID…	sp|O82616|SCRK5_ARATH Probable fructokinase-5 OS=Arabidopsis thaliana GN=At4g10260 PE=2 SV=1	XP_004495435.1 PREDICTED: probable fructokinase-5 [Cicer arietinum]	B9S525_RICCO/9-317 B9S525.1 PF00294.21;PfkB;	3847.GLYMA10G32050.1	AC139852 Medicago truncatula clone mth2-8n13, complete sequence	cam:101496851 probable fructokinase-5	0.14	0.14	0.14	1.61	2.5	10.7312	-1.04687	0.000722973	0.0297645	0.0935593	0.833086	0.10616	0.0783873	0.0961302	0.716782	0.94939	1	1	1	14	15
c135768_g2_i1	TAIR|locus:505006272 - symbol:CV "AT2G25625" species:3702 "Arabidopsis thaliana" [GO:0003674 "molecular_function" evidence=ND] [GO:0008150 "biological_process" evidence=ND] TAIR:locus:505006272 Proteomes:UP000006548 EMBL:CP002685 EMBL:AC006053 EMBL:AY088242 EMBL:AK227210 RefSeq:NP_850063.1 UniGene:At.19162 STRING:3702.AT2G25625.1 EnsemblPlants:AT2G25625.1 GeneID:817103 Gramene:AT2G25625.1 KEGG:at…	.	XP_003603458.1 uncharacterized protein LOC11429975 [Medicago truncatula] <AES73709.1 hypothetical protein MTR_3g107890 [Medicago truncatula]	.	3847.GLYMA06G07560.1	CU468247 M.truncatula DNA sequence from clone MTH2-8P6 on chromosome 3, complete sequence	mtr:MTR_3g107890 hypothetical protein	0.07	0.44	0.89	11.53	0.62	10.6988	1.14027	0.0034043	0.0822832	0.464122	1.88798	0.10616	0.416865	0.869342	3.25543	0.520541	1	6	12	186	7
c117068_g1_i1	TAIR|locus:2128151 - symbol:AT4G31330 "AT4G31330" species:3702 "Arabidopsis thaliana" [GO:0003674 "molecular_function" evidence=ND] [GO:0005739 "mitochondrion" evidence=ISM] [GO:0008150 "biological_process" evidence=ND] [GO:0016021 "integral component of membrane" evidence=IEA] TAIR:locus:2128151 GO:GO:0016021 Proteomes:UP000006548 EMBL:CP002687 OMA:SVRNVIM InterPro:IPR006747 Pfam:PF04654 EMBL:AF…	.	XP_013442974.1 uncharacterized protein LOC25480027 [Medicago truncatula] <KEH16999.1 plant/F12B17-70 protein [Medicago truncatula]	A0A072THH5_MEDTR/11-218 A0A072THH5.1 PF04654.9;DUF599;	3847.GLYMA09G28750.1	XM_013587520 Medicago truncatula plant/F12B17-70 protein mRNA	mtr:MTR_0054s0080 plant/F12B17-70 protein	1.18	3.23	0.75	38.68	4.26	10.6782	2.55917	0.000303347	0.0166896	1.06364	3.16035	0.994708	1.56282	0.633403	4.57281	1.74789	13	35	8	496	38
c128033_g4_i2	UNIPROTKB|Q948T9 - symbol:RBOHB "Respiratory burst oxidase homolog protein B" species:4113 "Solanum tuberosum" [GO:0005886 "plasma membrane" evidence=IDA] InterPro:IPR000778 InterPro:IPR002048 InterPro:IPR013112 InterPro:IPR013121 InterPro:IPR013623 InterPro:IPR017927 InterPro:IPR029654 Pfam:PF08022 Pfam:PF08030 Pfam:PF08414 PRINTS:PR00466 PROSITE:PS50222 PROSITE:PS51384 SMART:SM00054 InterPro:IP…	sp|Q948T9|RBOHB_SOLTU Respiratory burst oxidase homolog protein B OS=Solanum tuberosum GN=RBOHB PE=1 SV=1	GAU29358.1 hypothetical protein TSUD_31640 [Trifolium subterraneum]	G7I8P3_MEDTR/113-211 G7I8P3.1 PF08414.7;NADPH_Ox;	3847.GLYMA10G29280.1	XM_003591094 Medicago truncatula respiratory burst oxidase-like protein mRNA	mtr:MTR_1g083290 respiratory burst oxidase-like protein	0.4	0.83	1.67	8.19	18.08	10.6676	2.44101	3.06397e-05	0.00310831	1.00053	3.57803	0.617786	0.833271	1.55054	3.09395	4.0621	7	14	28	164	253
c130466_g3_i5	.	.	.	.	.	.	.	0.23	0.46	0.12	0.97	6.58	10.649	-0.172704	0.00125268	0.0436497	0.197336	1.25774	0.205042	0.290836	0.0961302	0.545624	1.96986	2	4	1	10	47
c139676_g1_i1	.	.	.	.	.	.	.	0.42	0.07	0.15	1.09	5.3	10.5986	0.232934	0.00177315	0.0536926	0.269596	1.56434	0.544148	0.0783873	0.186253	0.86977	2.25891	6	1	2	18	61
c136957_g3_i1	.	.	.	.	.	.	.	0.06	0.06	0.18	2.56	0.22	10.5902	-0.489586	0.00487151	0.10176	0.151875	0.984032	0.10616	0.0783873	0.271076	1.7217	0.246361	1	1	3	50	3
c115999_g2_i1	TAIR|locus:2122799 - symbol:AT4G10270 "AT4G10270" species:3702 "Arabidopsis thaliana" [GO:0003674 "molecular_function" evidence=ND] [GO:0005634 "nucleus" evidence=ISM] [GO:0009611 "response to wounding" evidence=ISS] TAIR:locus:2122799 Proteomes:UP000006548 EMBL:CP002687 EMBL:AF096373 EMBL:AL049488 EMBL:AL161517 HOGENOM:HOG000238802 InterPro:IPR022251 PANTHER:PTHR33090 Pfam:PF12609 EMBL:AY085799 …	.	AFK42939.1 unknown [Medicago truncatula] <KEH36507.1 wound-responsive family protein [Medicago truncatula]	I3SRP7_MEDTR/12-88 I3SRP7.1 PF12609.5;DUF3774;	3694.POPTR_0004s03330.1	XM_013607018 Medicago truncatula wound-responsive family protein mRNA	mtr:MTR_2g011690 wound-responsive family protein	2.28	3.66	0.91	11.02	49.38	10.5469	4.21064	2.22564e-06	0.000371605	2.16475	5.03981	2.48068	2.64355	1.37003	4.03143	6.04819	60	94	23	334	1050
c137784_g2_i2	TAIR|locus:2040625 - symbol:PAB7 "AT2G36660" species:3702 "Arabidopsis thaliana" [GO:0003723 "RNA binding" evidence=IEA;ISS] [GO:0003743 "translation initiation factor activity" evidence=ISS] [GO:0005634 "nucleus" evidence=IEA] [GO:0005737 "cytoplasm" evidence=IEA] [GO:0006417 "regulation of translation" evidence=IEA] InterPro:IPR000504 InterPro:IPR002004 InterPro:IPR003954 InterPro:IPR006515 Int…	sp|Q9ZQA8|PABP7_ARATH Polyadenylate-binding protein 7 OS=Arabidopsis thaliana GN=PAB7 PE=2 SV=1	XP_004494108.1 PREDICTED: polyadenylate-binding protein 7 [Cicer arietinum]	G7L4Y5_MEDTR/12-82 G7L4Y5.2 PF00076.19;RRM_1;	3847.GLYMA03G34580.1	XM_004494051 PREDICTED: Cicer arietinum polyadenylate-binding protein 7 (LOC101515641), mRNA	cam:101515641 polyadenylate-binding protein 7	0.05	0.1	0.15	1.32	1.47	10.5089	-0.328344	0.000440708	0.0215285	0.176657	1.29695	0.10616	0.152734	0.271076	1.27794	1.31597	1	2	3	31	24
c130338_g1_i1	UNIPROTKB|Q42993 - symbol:Cht1 "Chitinase 1" species:39947 "Oryza sativa Japonica Group" [GO:0004568 "chitinase activity" evidence=IDA] [GO:0050832 "defense response to fungus" evidence=IEP] InterPro:IPR000726 InterPro:IPR001002 InterPro:IPR016283 InterPro:IPR018371 InterPro:IPR036861 Pfam:PF00182 Pfam:PF00187 PIRSF:PIRSF001060 PRINTS:PR00451 ProDom:PD000609 PROSITE:PS00026 PROSITE:PS00773 PROSIT…	sp|P21226|CHI2_PEA Endochitinase A2 OS=Pisum sativum GN=CHI2 PE=1 SV=2	P21226.2 RecName: Full=Endochitinase A2; Flags: Precursor <AAA75196.1 chitinase class I [Pisum sativum]	G7J999_MEDTR/129-360 G7J999.2 PF00182.16;Glyco_hydro_19;	3694.POPTR_0009s14380.1	L37876 Pisum sativum chitinase class I (chi2) gene, complete cds	mtr:MTR_3g118390 Chitinase (Class I) / Hevein	26.6	53.07	34.56	684.14	286.14	10.5052	7.95575	7.85208e-10	5.2441e-07	5.70352	8.93765	5.47902	5.97808	5.65347	9.60532	8.26998	571	1111	716	16924	4957
c144727_g3_i2	TAIR|locus:2157007 - symbol:AHL17 "AT5G49700" species:3702 "Arabidopsis thaliana" [GO:0003680 "AT DNA binding" evidence=IBA] [GO:0003700 "DNA binding transcription factor activity" evidence=IBA] [GO:0005634 "nucleus" evidence=ISM;IBA] [GO:0006351 "transcription, DNA-templated" evidence=IEA] [GO:0006355 "regulation of transcription, DNA-templated" evidence=IEA] TAIR:locus:2157007 Proteomes:UP00000…	sp|Q9LTA2|AHL17_ARATH AT-hook motif nuclear-localized protein 17 OS=Arabidopsis thaliana GN=AHL17 PE=2 SV=1	XP_003602928.1 AT-hook motif nuclear-localized protein 17 [Medicago truncatula] <AES73179.1 AT hook motif DNA-binding family protein [Medicago truncatula]	G7J554_MEDTR/102-219 G7J554.1 PF03479.12;DUF296;	3847.GLYMA04G09710.1	XM_004506264 PREDICTED: Cicer arietinum uncharacterized LOC101490416 (LOC101490416), mRNA	mtr:MTR_3g100470 AT hook motif DNA-binding family protein	0.73	0.34	1.1	6.17	14.06	10.4923	2.71555	1.89523e-05	0.00211939	1.16967	3.8246	1.33754	0.587398	1.58408	3.30994	4.33927	20	9	29	194	310
c104256_g1_i1	TAIR|locus:2083243 - symbol:BIC1 "AT3G52740" species:3702 "Arabidopsis thaliana" [GO:0003674 "molecular_function" evidence=ND] [GO:0005634 "nucleus" evidence=ISM;IEA] [GO:0080167 "response to karrikin" evidence=IEP] TAIR:locus:2083243 Proteomes:UP000006548 GO:GO:0005634 EMBL:CP002686 GO:GO:0080167 EMBL:AL353912 EMBL:AY052695 EMBL:AF446877 PIR:T49027 RefSeq:NP_566972.1 UniGene:At.26486 SMR:Q9LXJ1 …	sp|Q9LXJ1|BIC1_ARATH Protein BIC1 OS=Arabidopsis thaliana GN=BIC1 PE=1 SV=1	KEH42025.1 hypothetical protein MTR_1g059990 [Medicago truncatula]	.	3847.GLYMA13G22080.1	XM_004493996 PREDICTED: Cicer arietinum uncharacterized LOC101497497 (LOC101497497), mRNA	mtr:MTR_1g059990 hypothetical protein	3.42	4.36	0.11	3.77	67.03	10.4888	2.91272	0.00294989	0.075291	1.17187	3.24353	1.75153	1.66796	0.0961302	1.50518	4.98188	31	39	1	40	493
c141598_g1_i1	UNIPROTKB|I1KV89 - symbol:GLYMA_08G207100 "Uncharacterized protein" species:3847 "Glycine max" [GO:0005887 "integral component of plasma membrane" evidence=IBA] [GO:0015116 "sulfate transmembrane transporter activity" evidence=IBA] InterPro:IPR001902 InterPro:IPR011547 InterPro:IPR018045 InterPro:IPR030317 Pfam:PF00916 PROSITE:PS01130 GO:GO:0005887 Proteomes:UP000008827 eggNOG:COG0659 GO:GO:00082…	sp|Q9LW86|SUT34_ARATH Probable sulfate transporter 3.4 OS=Arabidopsis thaliana GN=SULTR3;4 PE=2 SV=1	AKV94663.1 sulfate transporter 3.4-like protein [Pisum sativum]	A0A072VDQ1_MEDTR/85-466 A0A072VDQ1.1 PF00916.17;Sulfate_transp;	3847.GLYMA08G22120.1	KP759571 Pisum sativum sulfate transporter 3.4-like protein (Sultr3.4) mRNA, complete cds	mtr:MTR_2g102243 sulfate/bicarbonate/oxalate exchanger and transporter sat-1	0.11	0.49	0.34	5.12	2.75	10.4554	1.43832	0.000107603	0.0080345	0.593672	2.66862	0.297578	0.787335	0.696102	3.07833	2.25891	3	13	9	162	61
c137950_g3_i1	TAIR|locus:504956030 - symbol:MAIL2 "MAIN-LIKE 2" species:3702 "Arabidopsis thaliana" [GO:0005634 "nucleus" evidence=ISM] [GO:0008150 "biological_process" evidence=ND] TAIR:locus:504956030 Proteomes:UP000006548 GO:GO:0005634 GO:GO:0008483 EMBL:CP002685 EMBL:AC006955 eggNOG:ENOG410IVA8 eggNOG:ENOG410YC97 OrthoDB:EOG093605UD InterPro:IPR019557 Pfam:PF10536 RefSeq:NP_001325301.1 RefSeq:NP_671779.1 U…	sp|F4IFD0|MAIL2_ARATH Protein MAIN-LIKE 2 OS=Arabidopsis thaliana GN=At2g04865 PE=1 SV=1	GAU20664.1 hypothetical protein TSUD_230780 [Trifolium subterraneum]	U5CWZ4_AMBTC/1-260 U5CWZ4.1 PF10536.6;PMD;	3847.GLYMA02G35020.1	.	pvu:PHAVU_002G227000g hypothetical protein	0.06	0.12	0.06	1.24	0.92	10.4533	-0.789814	0.000482814	0.0230324	0.118342	0.97864	0.10616	0.152734	0.0961302	1.10375	0.853529	1	2	1	25	13
c141820_g3_i1	TAIR|locus:2146112 - symbol:AT5G16010 "AT5G16010" species:3702 "Arabidopsis thaliana" [GO:0003865 "3-oxo-5-alpha-steroid 4-dehydrogenase activity" evidence=ISS] [GO:0006629 "lipid metabolic process" evidence=IEA] [GO:0016021 "integral component of membrane" evidence=IEA] [GO:0016627 "oxidoreductase activity, acting on the CH-CH group of donors" evidence=IEA] [GO:0009941 "chloroplast envelope" evi…	sp|Q2QDF6|DET2_GOSHI Steroid 5-alpha-reductase DET2 OS=Gossypium hirsutum GN=DET2 PE=1 SV=1	XP_013451867.1 steroid 5-alpha-reductase DET2 [Medicago truncatula] <KEH25895.1 3-oxo-5-alpha-steroid 4-dehydrogenase family protein [Medicago truncatula]	A0A072UJC1_MEDTR/117-268 A0A072UJC1.1 PF02544.13;Steroid_dh;	3847.GLYMA02G08970.1	XM_013596413 Medicago truncatula 3-oxo-5-alpha-steroid 4-dehydrogenase family protein mRNA	mtr:MTR_6g037340 3-oxo-5-alpha-steroid 4-dehydrogenase family protein	0.37	3.06	0.39	0.49	30.44	10.4249	2.94866	0.00442454	0.0958371	1.17152	2.85445	0.687848	2.19332	0.633403	0.633739	5.07515	8	64	8	12	527
c145123_g3_i3	UNIPROTKB|K7MP61 - symbol:K7MP61 "Uncharacterized protein" species:3847 "Glycine max" [GO:0005634 "nucleus" evidence=IBA] [GO:0005737 "cytoplasm" evidence=IBA] [GO:0008408 "3'-5' exonuclease activity" evidence=IBA] InterPro:IPR002562 InterPro:IPR036397 Pfam:PF01612 SMART:SM00474 InterPro:IPR012337 Proteomes:UP000008827 GO:GO:0003676 Gene3D:3.30.420.10 SUPFAM:SSF53098 GO:GO:0008408 eggNOG:KOG4373 …	sp|Q84LH3|WEX_ARATH Werner Syndrome-like exonuclease OS=Arabidopsis thaliana GN=WEX PE=1 SV=1	KHN44477.1 Werner Syndrome-like exonuclease, partial [Glycine soja]	K7MP61_SOYBN/97-269 K7MP61.1 PF01612.17;DNA_pol_A_exo1;	3847.GLYMA18G00520.3	XM_019220281 PREDICTED: Vitis vinifera Werner Syndrome-like exonuclease (LOC100264183), mRNA	vra:106778275 Werner Syndrome-like exonuclease	0.02	0.23	0.07	1.76	0.84	10.4119	0.629425	0.000491295	0.0231159	0.339092	1.96726	0.10616	0.640039	0.271076	2.38648	1.54803	1	10	3	92	31
c135028_g1_i3	UNIPROTKB|K7LTR3 - symbol:GLYMA_12G084500 "Uncharacterized protein" species:3847 "Glycine max" [GO:0003333 "amino acid transmembrane transport" evidence=IBA] [GO:0015171 "amino acid transmembrane transporter activity" evidence=IBA] GO:GO:0016021 Proteomes:UP000008827 GO:GO:0015171 eggNOG:KOG1303 eggNOG:COG0814 InterPro:IPR013057 Pfam:PF01490 GO:GO:0003333 OMA:KDYSISG OrthoDB:EOG093609Q7 EMBL:CM00…	sp|F4HW02|GAT1_ARATH GABA transporter 1 OS=Arabidopsis thaliana GN=GAT1 PE=1 SV=1	XP_003606284.1 GABA transporter 1 [Medicago truncatula] <AES88481.1 transmembrane amino acid transporter family protein [Medicago truncatula]	G7JM48_MEDTR/41-451 G7JM48.1 PF01490.15;Aa_trans;	3847.GLYMA12G08980.2	XM_003606236 Medicago truncatula transmembrane amino acid transporter family protein mRNA	mtr:MTR_4g055610 transmembrane amino acid transporter family protein	0.09	1.43	0.36	10.68	4.05	10.3758	2.0623	0.000402195	0.0206623	0.772349	3.15152	0.205042	1.4786	0.633403	3.80345	2.4996	2	32	8	282	75
c134667_g3_i2	.	.	.	.	.	.	.	1.15	1.15	2.93	8.87	38.59	10.3462	1.60044	0.000277306	0.0157992	0.661668	2.65084	0.544148	0.416865	1.02399	1.81888	3.48279	6	6	15	55	164
c115985_g1_i1	UNIPROTKB|I1NFH1 - symbol:GLYMA_20G114200 "Uncharacterized protein" species:3847 "Glycine max" [GO:0016020 "membrane" evidence=IBA] [GO:0016709 "oxidoreductase activity, acting on paired donors, with incorporation or reduction of molecular oxygen, NAD(P)H as one donor, and incorporation of one atom of oxygen" evidence=IBA] [GO:0044550 "secondary metabolite biosynthetic process" evidence=IBA] Inte…	sp|H2DH22|C7A10_PANGI Cytochrome P450 CYP73A100 OS=Panax ginseng PE=2 SV=1	XP_013470209.1 cytochrome P450 CYP73A100 [Medicago truncatula] <KEH44247.1 cytochrome P450 family cinnamate 4-hydroxylase [Medicago truncatula]	G7ZZA6_MEDTR/66-531 G7ZZA6.1 PF00067.19;p450;	3847.GLYMA20G24810.1	XM_013614755 Medicago truncatula cytochrome P450 family cinnamate 4-hydroxylase mRNA	mtr:MTR_1g111240 cytochrome P450 family cinnamate 4-hydroxylase	0.14	0.22	0.07	1.36	2.46	10.2518	0.472796	0.000261426	0.015256	0.329218	1.87896	0.384535	0.416865	0.186253	1.59573	2.16219	4	6	2	44	56
c144179_g2_i2	UNIPROTKB|F6HWM2 - symbol:VIT_07s0141g00250 "Putative uncharacterized protein" species:29760 "Vitis vinifera" [GO:0001077 "transcriptional activator activity, RNA polymerase II proximal promoter sequence-specific DNA binding" evidence=IBA] [GO:0005634 "nucleus" evidence=IBA] [GO:0043565 "sequence-specific DNA binding" evidence=IBA] [GO:0045944 "positive regulation of transcription by RNA polymera…	sp|P0C2F6|RNHX1_ARATH Putative ribonuclease H protein At1g65750 OS=Arabidopsis thaliana GN=At1g65750 PE=3 SV=1	GAU27776.1 hypothetical protein TSUD_215870 [Trifolium subterraneum]	I1MKW4_SOYBN/885-973 I1MKW4.2 PF13966.3;zf-RVT;	3694.POPTR_0019s01390.1	.	lang:109329191 uncharacterized LOC109329191	0.03	0.12	0.09	0.55	1.53	10.2334	-0.0504327	0.000727581	0.0298693	0.222691	1.44174	0.10616	0.290836	0.271076	1.00808	1.8754	1	4	3	22	43
c115250_g4_i2	TAIR|locus:2173522 - symbol:AGL8 "AT5G60910" species:3702 "Arabidopsis thaliana" [GO:0000977 "RNA polymerase II regulatory region sequence-specific DNA binding" evidence=IEA] [GO:0003700 "DNA binding transcription factor activity" evidence=IEA;ISS] [GO:0005634 "nucleus" evidence=ISM;IEA;IBA] [GO:0006351 "transcription, DNA-templated" evidence=IEA] [GO:0006355 "regulation of transcription, DNA-tem…	sp|Q38876|AGL8_ARATH Agamous-like MADS-box protein AGL8 OS=Arabidopsis thaliana GN=AGL8 PE=1 SV=1	AFI08227.1 MADS-box protein [Pisum sativum]	B9RLK4_RICCO/64-173 B9RLK4.1 PF01486.14;K-box;	3847.GLYMA17G08890.1	JN974186 Pisum sativum MADS-box protein (FULb) mRNA, complete cds	cam:101507855 truncated transcription factor CAULIFLOWER A	0.41	1.65	0.08	12.34	4.61	10.2267	1.41391	0.000860736	0.0337047	0.548175	2.56918	0.466548	1.08185	0.0961302	3.19153	1.94682	5	20	1	177	46
c91385_g1_i1	TAIR|locus:2127928 - symbol:AT4G35690 "AT4G35690" species:3702 "Arabidopsis thaliana" [GO:0003674 "molecular_function" evidence=ND] [GO:0008150 "biological_process" evidence=ND] [GO:0009507 "chloroplast" evidence=ISM] TAIR:locus:2127928 Proteomes:UP000006548 EMBL:CP002687 EMBL:AL161587 EMBL:AL031135 HOGENOM:HOG000242965 InterPro:IPR004320 Pfam:PF03087 EMBL:AY924831 EMBL:DQ132717 PIR:T04674 RefSeq…	.	XP_003629203.1 uncharacterized protein LOC11444314 [Medicago truncatula] <AET03679.1 DUF241 domain protein [Medicago truncatula]	G7LA88_MEDTR/62-302 G7LA88.1 PF03087.11;DUF241;	3847.GLYMA16G22760.1	AC150705 Medicago truncatula chromosome 8 clone mth2-132b13, complete sequence	mtr:MTR_8g074530 DUF241 domain protein	0.9	0.93	1.38	13.94	14.02	10.2195	2.82607	1.55016e-06	0.000286696	1.2957	4.01346	1.29327	1.04328	1.55054	4.04756	3.97936	19	19	28	338	238
c139853_g2_i1	TAIR|locus:2062860 - symbol:GolS1 "AT2G47180" species:3702 "Arabidopsis thaliana" [GO:0005737 "cytoplasm" evidence=IEA] [GO:0016051 "carbohydrate biosynthetic process" evidence=ISS] [GO:0016758 "transferase activity, transferring hexosyl groups" evidence=ISS] [GO:0046872 "metal ion binding" evidence=IEA] [GO:0009414 "response to water deprivation" evidence=IEP] [GO:0009651 "response to salt stres…	sp|O22893|GOLS1_ARATH Galactinol synthase 1 OS=Arabidopsis thaliana GN=GOLS1 PE=1 SV=1	ALO17645.1 galactinol synthase 1 [Lens culinaris] <ALO17646.1 galactinol synthase 1 [Lens culinaris] <ALO17647.1 galactinol synthase 1 [Lens culinaris] <ALO17651.1 galactinol synthase 1 [Lens culinaris]	B9RN94_RICCO/27-271 B9RN94.1 PF01501.17;Glyco_transf_8;	3694.POPTR_0014s11210.1	AJ243815 Pisum sativum mRNA for putative galactinol synthase	cam:101507897 galactinol synthase 1-like	0.1	1.11	0.05	7.61	2.04	10.2187	1.26552	0.0020891	0.0603705	0.473527	2.36282	0.205042	1.11941	0.0961302	3.14731	1.57834	2	21	1	171	32
c133922_g2_i1	.	.	XP_017426891.1 PREDICTED: uncharacterized protein LOC108335387 [Vigna angularis] <XP_017426892.1 PREDICTED: uncharacterized protein LOC108335387 [Vigna angularis] <XP_017426893.1 PREDICTED: uncharacterized protein LOC108335387 [Vigna angularis] <KOM45155.1 hypothetical protein LR48_Vigan06g046100 [Vigna angularis] <BAU00070.1 hypothetical protein VIGAN_10163100 [Vigna angularis var. angularis]	.	3847.GLYMA11G07370.2	.	gmx:100777228 uncharacterized protein LOC100777228 precursor	0.32	1.65	0.19	2.59	14.88	10.2087	2.17545	0.000629055	0.0272563	0.84393	3.04997	0.617786	1.56282	0.351187	1.99557	4.10437	7	35	4	65	261
c139353_g1_i1	TAIR|locus:2020153 - symbol:BG3 "AT1G54200" species:3702 "Arabidopsis thaliana" [GO:0003674 "molecular_function" evidence=ND] [GO:0005634 "nucleus" evidence=ISM] [GO:0009734 "auxin-activated signaling pathway" evidence=IEA] TAIR:locus:2020153 EMBL:CP002684 Proteomes:UP000006548 GO:GO:0005886 GO:GO:0009734 EMBL:AC005287 GO:GO:0060918 eggNOG:ENOG410J3V9 eggNOG:ENOG410YYWK HOGENOM:HOG000243422 GO:GO…	sp|Q9SLL2|BIG1B_ARATH Protein BIG GRAIN 1-like B OS=Arabidopsis thaliana GN=At1g54200 PE=2 SV=1	GAU28788.1 hypothetical protein TSUD_357740 [Trifolium subterraneum]	.	3847.GLYMA16G00820.1	XM_013588978 Medicago truncatula hypothetical protein mRNA	ccaj:109802138 protein BIG GRAIN 1-like B	0.56	0.54	2.21	4.06	27.43	10.1968	-0.353762	0.00290136	0.0747667	0.178578	1.14986	0.10616	0.0783873	0.351187	0.499462	1.80025	1	1	4	9	40
c144851_g1_i2	TAIR|locus:1009023454 - symbol:AT5G16486 "AT5G16486" species:3702 "Arabidopsis thaliana" [GO:0003964 "RNA-directed DNA polymerase activity" evidence=IEA] [GO:0005575 "cellular_component" evidence=ND] [GO:0008150 "biological_process" evidence=ND] TAIR:locus:1009023454 Proteomes:UP000006548 EMBL:CP002688 eggNOG:KOG1075 eggNOG:ENOG410Y65V GO:GO:0003964 UniGene:At.31670 InterPro:IPR026960 Pfam:PF1396…	sp|P0C2F6|RNHX1_ARATH Putative ribonuclease H protein At1g65750 OS=Arabidopsis thaliana GN=At1g65750 PE=3 SV=1	PNY15168.1 ribonuclease H [Trifolium pratense]	K7MWC8_SOYBN/220-340 K7MWC8.1 PF13456.3;RVT_3;	3847.GLYMA19G04710.1	.	lang:109359906 uncharacterized LOC109359906	0.04	0.05	0.14	1.9	0.11	10.1306	-0.533818	0.00678644	0.122688	0.151875	0.935139	0.10616	0.0783873	0.271076	1.70146	0.168823	1	1	3	49	2
c120405_g1_i3	UNIPROTKB|P84881 - symbol:P84881 "Kunitz-type elastase inhibitor BrEI" species:390785 "Bauhinia rufa" [GO:0004867 "serine-type endopeptidase inhibitor activity" evidence=IDA] [GO:0005575 "cellular_component" evidence=ND] InterPro:IPR002160 Pfam:PF00197 PRINTS:PR00291 PROSITE:PS00283 SMART:SM00452 GO:GO:0004867 InterPro:IPR011065 SUPFAM:SSF50386 CDD:cd00178 PANTHER:PTHR33107 ProteinModelPortal:P84…	sp|P84881|IELK1_BAURF Kunitz-type elastase inhibitor BrEI OS=Bauhinia rufa PE=1 SV=1	XP_013461880.1 kunitz-type elastase inhibitor BrEI [Medicago truncatula] <KEH35915.1 Kunitz type trypsin inhibitor [Medicago truncatula]	A0A072VCP7_MEDTR/29-196 A0A072VCP7.1 PF00197.15;Kunitz_legume;	3847.GLYMA16G33723.1	CU019604 M.truncatula DNA sequence from clone MTH2-51H16 on chromosome 3, complete sequence	mtr:MTR_3g106585 Kunitz type trypsin inhibitor	2.02	0.3	1.31	10.17	23.63	10.0873	2.44659	0.00017404	0.0113555	1.00792	3.56234	1.61434	0.290836	1.11859	3.04658	4.0781	27	4	17	158	256
c143718_g3_i8	TAIR|locus:2178373 - symbol:AT5G55950 "AT5G55950" species:3702 "Arabidopsis thaliana" [GO:0008643 "carbohydrate transport" evidence=IEA] [GO:0016021 "integral component of membrane" evidence=IEA] [GO:0016020 "membrane" evidence=ISS] Pfam:PF03151 TAIR:locus:2178373 GO:GO:0016021 Proteomes:UP000006548 EMBL:CP002688 GO:GO:0008643 EMBL:AB026659 InterPro:IPR004853 eggNOG:KOG1441 eggNOG:ENOG410XP1S HOG…	sp|Q9FG70|NSTU2_ARATH Nucleotide-sugar uncharacterized transporter 2 OS=Arabidopsis thaliana GN=At5g55950 PE=2 SV=1	GAU28282.1 hypothetical protein TSUD_256100 [Trifolium subterraneum]	G7KEK1_MEDTR/57-339 G7KEK1.2 PF03151.13;TPT;	3847.GLYMA02G47170.1	XM_003617815 Medicago truncatula nucleotide-sugar transporter family protein mRNA	mtr:MTR_5g096310 nucleotide-sugar transporter family protein	2.96	1.93	0.29	36.18	9	10.0837	5.69911	5.15898e-05	0.00454437	3.15957	6.49101	4.50374	3.45876	1.5162	7.51804	5.46398	284	179	27	3966	695
c124115_g1_i1	.	.	.	.	.	.	.	0.14	0.21	0.14	1.83	2.45	10.0611	-0.201099	0.000392133	0.020272	0.204911	1.38169	0.205042	0.223437	0.186253	1.27794	1.48545	2	3	2	31	29
c145227_g1_i3	.	.	.	.	.	.	.	0.03	0.33	0.27	4.6	0.29	9.97304	1.26178	0.00361151	0.0847965	0.534079	1.9949	0.10616	0.739888	0.75619	3.34951	0.640282	1	12	10	200	9
c142603_g3_i7	.	.	.	.	.	.	.	1.45	0.9	1.31	24.8	6.6	9.96929	3.32501	9.15264e-06	0.00116432	1.62226	4.20325	1.96409	1.19172	1.71096	5.13931	3.2672	38	23	33	745	139
c140019_g1_i3	.	.	XP_013444919.1 uncharacterized protein LOC25502311 [Medicago truncatula] <KEH18944.1 C2 domain protein [Medicago truncatula]	A0A072TN82_MEDTR/8-115 A0A072TN82.1 PF00168.27;C2;	3847.GLYMA07G08280.1	XM_013589465 Medicago truncatula C2 domain protein mRNA	mtr:MTR_8g432480 C2 domain protein	0.1	0.27	0.38	5.72	0.39	9.90092	0.652587	0.00290683	0.0747806	0.376041	1.61024	0.205042	0.355226	0.567854	2.76375	0.456724	2	5	7	126	6
c137126_g3_i2	UNIPROTKB|I1KYM9 - symbol:GLYMA_08G332300 "Uncharacterized protein" species:3847 "Glycine max" [GO:0043161 "proteasome-mediated ubiquitin-dependent protein catabolic process" evidence=IBA] [GO:0061630 "ubiquitin protein ligase activity" evidence=IBA] InterPro:IPR001841 Pfam:PF13639 InterPro:IPR013083 GO:GO:0016021 GO:GO:0043161 Proteomes:UP000008827 Gene3D:3.30.40.10 eggNOG:KOG0800 eggNOG:ENOG411…	sp|Q93Z92|RING4_ARATH E3 ubiquitin-protein ligase At4g11680 OS=Arabidopsis thaliana GN=At4g11680 PE=2 SV=1	KHN11170.1 E3 ubiquitin-protein ligase [Glycine soja] <KRH46417.1 hypothetical protein GLYMA_08G332300 [Glycine max]	I1JJL5_SOYBN/291-334 I1JJL5.1 PF13639.3;zf-RING_2;	3847.GLYMA18G08270.1	XM_004498096 PREDICTED: Cicer arietinum E3 ubiquitin-protein ligase At4g11680 (LOC101509518), mRNA	gmx:100818715 E3 ubiquitin-protein ligase At4g11680	0.44	1.25	2.18	23.84	7.34	9.8747	2.79569	6.48059e-05	0.00536007	1.23306	3.75473	0.687848	1.15602	1.85531	4.57559	2.93386	8	22	38	497	107
c131329_g1_i1	TAIR|locus:2135129 - symbol:AT4G36010 "AT4G36010" species:3702 "Arabidopsis thaliana" [GO:0003674 "molecular_function" evidence=ND] [GO:0005576 "extracellular region" evidence=ISM] [GO:0051707 "response to other organism" evidence=ISS] [GO:0031225 "anchored component of membrane" evidence=TAS] TAIR:locus:2135129 Pfam:PF00314 Proteomes:UP000006548 EMBL:CP002687 GO:GO:0031225 EMBL:AL161588 EMBL:AL0…	sp|A0A1P8B554|THLP1_ARATH Thaumatin-like protein 1 OS=Arabidopsis thaliana GN=TLP1 PE=2 SV=1	XP_003612186.1 thaumatin-like protein 1 [Medicago truncatula] <AES95144.1 pathogenesis-related thaumatin family protein [Medicago truncatula]	G7JW96_MEDTR/32-251 G7JW96.1 PF00314.14;Thaumatin;	3847.GLYMA11G08240.1	XM_003612138 Medicago truncatula pathogenesis-related thaumatin family protein mRNA	mtr:MTR_5g022310 pathogenesis-related thaumatin family protein	1.67	2.63	1.26	32.52	11.83	9.76961	3.58593	1.0498e-06	0.000205206	1.83874	4.559	1.93558	2.06444	1.5162	5.29436	3.82364	37	57	27	832	212
c133106_g1_i1	TAIR|locus:2042092 - symbol:AT2G27770 species:3702 "Arabidopsis thaliana" [GO:0009507 "chloroplast" evidence=ISM] TAIR:locus:2042092 Proteomes:UP000006548 EMBL:CP002685 EMBL:AC005824 InterPro:IPR008586 PANTHER:PTHR31972 Pfam:PF05910 EMBL:BT005309 EMBL:AK117201 PIR:G84676 RefSeq:NP_180345.1 UniGene:At.38721 UniGene:At.74315 IntAct:Q9ZUX8 STRING:3702.AT2G27770.1 EnsemblPlants:AT2G27770.1 GeneID:817…	.	XP_004494145.1 PREDICTED: uncharacterized protein LOC101498919 [Cicer arietinum]	C6TJN8_SOYBN/36-305 C6TJN8.1 PF05910.9;DUF868;	3847.GLYMA19G37630.1	XM_003625707 Medicago truncatula DUF868 family protein mRNA	cam:101498919 uncharacterized LOC101498919	0.05	0.4	0.05	2.69	1.22	9.75286	0.127121	0.00118614	0.0422493	0.245018	1.56316	0.10616	0.532763	0.0961302	1.96192	1.16441	1	8	1	63	20
c140431_g1_i1	UNIPROTKB|C6JRR1 - symbol:Sb0012s014620 "Putative uncharacterized protein Sb0012s014620" species:4558 "Sorghum bicolor" [GO:0000719 "photoreactive repair" evidence=IBA] [GO:0003904 "deoxyribodipyrimidine photo-lyase activity" evidence=IBA] InterPro:IPR000477 InterPro:IPR006050 Pfam:PF00875 Pfam:PF00078 InterPro:IPR014729 Gene3D:2.40.70.10 InterPro:IPR021109 SUPFAM:SSF50630 Gene3D:3.40.50.620 eggN…	sp|P0CT41|TF212_SCHPO Transposon Tf2-12 polyprotein OS=Schizosaccharomyces pombe (strain 972 / ATCC 24843) GN=Tf2-12 PE=3 SV=1	PNX92424.1 retrotransposon-related protein [Trifolium pratense]	A0A087G3S6_ARAAL/685-845 A0A087G3S6.1 PF00078.24;RVT_1;	3711.Bra017917.1-P	AC150244 Medicago truncatula chromosome 7 clone mth2-180p14, complete sequence	ccaj:109792117 uncharacterized protein LOC109792117	0.01	0.02	0.04	0.48	0.07	9.72268	0.342519	0.0017363	0.0531793	0.309221	1.54155	0.205042	0.223437	0.499185	2.38648	0.69662	2	3	6	92	10
c137126_g6_i1	UNIPROTKB|I1N083 - symbol:GLYMA_18G074600 "Uncharacterized protein" species:3847 "Glycine max" [GO:0043161 "proteasome-mediated ubiquitin-dependent protein catabolic process" evidence=IBA] [GO:0061630 "ubiquitin protein ligase activity" evidence=IBA] InterPro:IPR001841 Pfam:PF13639 InterPro:IPR013083 GO:GO:0016021 GO:GO:0043161 Proteomes:UP000008827 Gene3D:3.30.40.10 eggNOG:KOG0800 eggNOG:ENOG411…	sp|Q9LN71|RING1_ARATH E3 ubiquitin-protein ligase At1g12760 OS=Arabidopsis thaliana GN=At1g12760 PE=1 SV=1	XP_004498153.1 PREDICTED: E3 ubiquitin-protein ligase At4g11680 [Cicer arietinum]	.	3847.GLYMA18G08270.1	XM_004498096 PREDICTED: Cicer arietinum E3 ubiquitin-protein ligase At4g11680 (LOC101509518), mRNA	cam:101509518 E3 ubiquitin-protein ligase At4g11680	1.44	2.19	2.22	37.38	9.12	9.71819	2.50958	5.50357e-05	0.00477215	1.15312	3.40566	1.04896	1.11941	1.29099	4.36003	2.45129	14	21	21	425	72
c126444_g1_i1	TAIR|locus:2038776 - symbol:At17.1 "AT2G01340" species:3702 "Arabidopsis thaliana" [GO:0003674 "molecular_function" evidence=ND] [GO:0005886 "plasma membrane" evidence=IDA] [GO:0009624 "response to nematode" evidence=IEP] TAIR:locus:2038776 Proteomes:UP000006548 GO:GO:0005886 EMBL:CP002685 GO:GO:0009624 UniGene:At.13541 UniGene:At.63381 HOGENOM:HOG000242814 InterPro:IPR025322 Pfam:PF14009 EMBL:BT…	sp|Q6NLC8|Y1648_ARATH Uncharacterized protein At1g66480 OS=Arabidopsis thaliana GN=At1g66480 PE=2 SV=1	GAU29092.1 hypothetical protein TSUD_58580 [Trifolium subterraneum]	I3SYI8_MEDTR/1-199 I3SYI8.1 PF14009.3;DUF4228;	3847.GLYMA20G01670.1	KC218743 Vicia faba clone NAC-VF-171 microsatellite sequence	mtr:MTR_4g085100 plastid movement impaired protein	0.2	0.41	0.97	12.49	0.08	9.65225	1.29612	0.0110315	0.161825	0.562901	1.76541	0.297578	0.416865	0.974261	3.44394	0.0868794	3	6	14	215	1
c111953_g4_i1	TAIR|locus:2034235 - symbol:NTT1 "AT1G80300" species:3702 "Arabidopsis thaliana" [GO:0005471 "ATP:ADP antiporter activity" evidence=ISS;IDA] [GO:0005524 "ATP binding" evidence=IEA] [GO:0009507 "chloroplast" evidence=ISM] [GO:0016021 "integral component of membrane" evidence=IEA] [GO:0031969 "chloroplast membrane" evidence=IEA] [GO:0009941 "chloroplast envelope" evidence=IDA] [GO:0016020 "membrane…	sp|Q39002|TLC1_ARATH ADP,ATP carrier protein 1, chloroplastic OS=Arabidopsis thaliana GN=AATP1 PE=1 SV=2	GAU11052.1 hypothetical protein TSUD_113450 [Trifolium subterraneum]	G7IMG2_MEDTR/86-547 G7IMG2.2 PF03219.11;TLC;	3847.GLYMA15G01420.1	XM_003597778 Medicago truncatula plastidic ATP/ADP-transporter-like protein mRNA	mtr:MTR_2g102740 plastidic ATP/ADP-transporter-like protein	0.35	1.02	2.78	31.57	0.85	9.65111	0.444069	0.00897984	0.143839	0.321	1.38907	0.10616	0.223437	0.633403	2.60931	0.168823	1	3	8	111	2
c109583_g1_i1	UNIPROTKB|I1KRL4 - symbol:GLYMA_08G089500 "Uncharacterized protein" species:3847 "Glycine max" [GO:0016020 "membrane" evidence=IBA] [GO:0016709 "oxidoreductase activity, acting on paired donors, with incorporation or reduction of molecular oxygen, NAD(P)H as one donor, and incorporation of one atom of oxygen" evidence=IBA] [GO:0042343 "indole glucosinolate metabolic process" evidence=IBA] [GO:004…	sp|Q6WNR0|C81E7_MEDTR Isoflavone 2'-hydroxylase OS=Medicago truncatula GN=CYP81E7 PE=1 SV=1	PNX57318.1 isoflavone 2'-hydroxylase-like protein, partial [Trifolium pratense]	C81E7_MEDTR/33-486 Q6WNR0.1 PF00067.19;p450;	3847.GLYMA08G09460.1	XM_013601948 Medicago truncatula cytochrome P450 family 81 protein mRNA	cam:101502474 cyp81E3; isoflavone 2'-hydroxylase	0.64	0.64	1.74	20.28	3.94	9.58833	0.647151	0.00155812	0.0500827	0.384806	1.79014	0.297578	0.223437	0.633403	2.63088	0.94939	3	3	8	113	15
c126937_g2_i1	UNIPROTKB|I1JDL2 - symbol:GLYMA_02G088800 "Uncharacterized protein" species:3847 "Glycine max" [GO:0005829 "cytosol" evidence=IBA] [GO:0016787 "hydrolase activity" evidence=IBA] InterPro:IPR011697 Pfam:PF07722 InterPro:IPR017926 InterPro:IPR029062 GO:GO:0016787 Proteomes:UP000008827 Gene3D:3.40.50.880 SUPFAM:SSF52317 PROSITE:PS51273 eggNOG:ENOG410IIJN eggNOG:COG2071 OrthoDB:EOG09360DST EMBL:CM000…	sp|Q8H0Z4|GT121_ARATH Putative glutamine amidotransferase GAT1_2.1 OS=Arabidopsis thaliana GN=GAT1_2.1 PE=2 SV=1	XP_003624375.3 uncharacterized protein LOC11435688 [Medicago truncatula]	G7KV66_MEDTR/7-254 G7KV66.1 PF07722.10;Peptidase_C26;	3847.GLYMA02G09770.1	XM_003624331 Medicago truncatula class I glutamine amidotransferase mRNA	mtr:MTR_7g082570 class I glutamine amidotransferase	0.5	3.51	1.84	25.38	18.31	9.57654	3.77812	2.43425e-06	0.000390178	1.8774	4.89986	0.994708	2.57761	2.05988	5.16541	4.6343	13	89	46	759	384
c140763_g1_i1	.	.	.	.	.	.	.	0.05	0.37	0.22	3.54	1.43	9.54081	0.362989	0.00063184	0.0272563	0.311108	1.71959	0.10616	0.475977	0.351187	2.19701	1.24217	1	7	4	78	22
c133496_g1_i2	TAIR|locus:2045344 - symbol:NRAMP3 "natural resistance-associated macrophage protein 3" species:3702 "Arabidopsis thaliana" [GO:0005737 "cytoplasm" evidence=ISM] [GO:0015103 "inorganic anion transmembrane transporter activity" evidence=ISS] [GO:0016021 "integral component of membrane" evidence=IEA] [GO:0046873 "metal ion transmembrane transporter activity" evidence=IEA;TAS] [GO:0005384 "manganese…	sp|Q9SNV9|NRAM3_ARATH Metal transporter Nramp3 OS=Arabidopsis thaliana GN=NRAMP3 PE=1 SV=2	XP_013457486.1 metal transporter Nramp3 [Medicago truncatula] <AFK48919.1 unknown [Medicago truncatula] <KEH31517.1 metal transporter Nramp3 protein [Medicago truncatula]	I3T8S7_MEDTR/76-439 I3T8S7.1 PF01566.15;Nramp;	3847.GLYMA17G18010.1	XM_013602032 Medicago truncatula metal transporter Nramp3 protein mRNA	mtr:MTR_4g095075 metal transporter Nramp3 protein	0.56	1.85	1.04	20.73	5.21	9.53412	3.8317	4.21731e-06	0.000596451	2.01392	4.65905	1.54052	2.4654	2.03584	5.6478	3.67031	25	81	45	1069	189
c123264_g2_i1	TAIR|locus:2183304 - symbol:ERF115 "AT5G07310" species:3702 "Arabidopsis thaliana" [GO:0003677 "DNA binding" evidence=IEA;ISS] [GO:0003700 "DNA binding transcription factor activity" evidence=ISS] [GO:0005634 "nucleus" evidence=ISM;IEA;ISS] [GO:0006351 "transcription, DNA-templated" evidence=IEA] [GO:0006355 "regulation of transcription, DNA-templated" evidence=IEA;ISS] [GO:0009873 "ethylene-acti…	sp|Q9LY29|EF115_ARATH Ethylene-responsive transcription factor ERF115 OS=Arabidopsis thaliana GN=ERF115 PE=1 SV=1	GAU14121.1 hypothetical protein TSUD_169460 [Trifolium subterraneum]	.	3847.GLYMA08G28835.1	XM_013592320 Medicago truncatula ethylene response factor mRNA	lang:109354067 ethylene-responsive transcription factor ERF113-like	0.55	1.64	0.56	5.49	16.86	9.5281	0.130526	0.000606047	0.0265468	0.269386	1.55471	0.205042	0.416865	0.186253	1.07256	2.03686	2	6	2	24	50
c137687_g1_i4	UNIPROTKB|Q5E9Y6 - symbol:PRUNE "Protein prune homolog" species:9913 "Bos taurus" [GO:0004427 "inorganic diphosphatase activity" evidence=IEA] [GO:0005634 "nucleus" evidence=IEA] [GO:0005737 "cytoplasm" evidence=IEA] [GO:0005925 "focal adhesion" evidence=IEA] [GO:0046872 "metal ion binding" evidence=IEA] InterPro:IPR004097 Pfam:PF02833 SMART:SM01131 InterPro:IPR001667 GO:GO:0005829 GO:GO:0005634 …	sp|Q5E9Y6|PRUN1_BOVIN Exopolyphosphatase PRUNE1 OS=Bos taurus GN=PRUNE1 PE=2 SV=1	XP_020215311.1 protein prune homolog isoform X2 [Cajanus cajan]	K7LS83_SOYBN/385-534 K7LS83.1 PF02833.11;DHHA2;	3847.GLYMA12G00481.1	XM_014764361 PREDICTED: Glycine max protein prune homolog (LOC100802064), transcript variant X3, mRNA	ccaj:109799183 protein prune homolog isoform X1	0.03	0.3	0.23	0.2	4.28	9.51613	0.786633	0.00576314	0.111506	0.420471	1.66816	0.10616	0.587398	0.567854	0.402456	2.93386	1	9	7	7	107
c137901_g5_i2	.	.	.	.	.	CU468280 M.truncatula DNA sequence from clone MTH2-97H11 on chromosome 3, complete sequence	.	0.1	0.32	0.64	0.18	8.7	9.4867	0.152874	0.0102997	0.155941	0.276261	1.25557	0.10616	0.223437	0.499185	0.126881	2.38427	1	3	6	2	68
c112537_g1_i1	TAIR|locus:505006337 - symbol:SAUR74 "AT3G12955" species:3702 "Arabidopsis thaliana" [GO:0003674 "molecular_function" evidence=ND] [GO:0005739 "mitochondrion" evidence=ISM] [GO:0009733 "response to auxin" evidence=IEA;ISS] InterPro:IPR003676 Pfam:PF02519 TAIR:locus:505006337 Proteomes:UP000006548 EMBL:CP002686 GO:GO:0009733 EMBL:AB026645 HOGENOM:HOG000242839 eggNOG:ENOG410J3FE eggNOG:ENOG410YWYN …	.	NP_001237754.1 uncharacterized protein LOC100500162 [Glycine max] <ACU15095.1 unknown [Glycine max] <KRH44867.1 hypothetical protein GLYMA_08G236300 [Glycine max]	C6T0R1_SOYBN/5-109 C6T0R1.1 PF02519.11;Auxin_inducible;	3847.GLYMA08G25650.1	XM_020365565 PREDICTED: Cajanus cajan uncharacterized LOC109803891 (LOC109803891), mRNA	aprc:113866024 auxin-responsive protein SAUR78-like	0.87	0.98	0.45	5.19	13.51	9.41	1.4115	0.000229938	0.0138102	0.645477	2.59567	0.818522	0.690827	0.427083	2.0606	3.13073	10	11	5	69	125
c118723_g2_i1	TAIR|locus:2153529 - symbol:PRX52 "AT5G05340" species:3702 "Arabidopsis thaliana" [GO:0004601 "peroxidase activity" evidence=IEA;ISS] [GO:0005576 "extracellular region" evidence=ISM] [GO:0006979 "response to oxidative stress" evidence=IEA] [GO:0020037 "heme binding" evidence=IEA] [GO:0042744 "hydrogen peroxide catabolic process" evidence=IEA] [GO:0046872 "metal ion binding" evidence=IEA] [GO:0055…	sp|Q9FLC0|PER52_ARATH Peroxidase 52 OS=Arabidopsis thaliana GN=PER52 PE=2 SV=1	GAU39240.1 hypothetical protein TSUD_396870 [Trifolium subterraneum]	G7J9S0_MEDTR/44-286 G7J9S0.1 PF00141.20;peroxidase;	3847.GLYMA04G39860.1	XM_003602415 Medicago truncatula horseradish peroxidase-like protein mRNA	mtr:MTR_3g094670 horseradish peroxidase-like protein	0.15	0.15	0.15	3.07	0.74	9.40921	-1.15582	0.00306728	0.0773025	0.0935593	0.696252	0.10616	0.0783873	0.0961302	1.07256	0.319943	1	1	1	24	4
c139906_g1_i3	UNIPROTKB|I1L0V3 - symbol:GLYMA_09G040400 "Uncharacterized protein" species:3847 "Glycine max" [GO:0004864 "protein phosphatase inhibitor activity" evidence=IBA] [GO:0004872 "receptor activity" evidence=IBA] [GO:0005634 "nucleus" evidence=IBA] [GO:0005737 "cytoplasm" evidence=IBA] [GO:0009738 "abscisic acid-activated signaling pathway" evidence=IBA] [GO:0010427 "abscisic acid binding" evidence=IB…	sp|Q06930|ABR18_PEA ABA-responsive protein ABR18 OS=Pisum sativum PE=2 SV=1	Q06930.1 RecName: Full=ABA-responsive protein ABR18 <CAA78828.1 ABA-responsive protein [Pisum sativum]	I3S7W3_MEDTR/1-154 I3S7W3.1 PF00407.16;Bet_v_1;	3847.GLYMA09G04510.1	Z15127 P.sativum mRNA for ABA-responsive protein	cam:101511270 ABA-responsive protein ABR18-like	9.61	8.02	8.54	93.92	117.64	9.40023	4.94112	3.70579e-10	2.87414e-07	2.97924	6.05983	3.30126	2.65639	2.98007	5.94336	6.1763	116	95	100	1317	1149
c130155_g1_i1	TAIR|locus:2194814 - symbol:PUP11 "AT1G44750" species:3702 "Arabidopsis thaliana" [GO:0005345 "purine nucleobase transmembrane transporter activity" evidence=ISS;TAS] [GO:0009507 "chloroplast" evidence=ISM] [GO:0016021 "integral component of membrane" evidence=IEA] [GO:0006863 "purine nucleobase transport" evidence=TAS] [GO:0016020 "membrane" evidence=TAS] InterPro:IPR030182 TAIR:locus:2194814 GO…	sp|Q9LPF6|PUP11_ARATH Probable purine permease 11 OS=Arabidopsis thaliana GN=PUP11 PE=1 SV=1	XP_004508992.1 PREDICTED: probable purine permease 11 isoform X1 [Cicer arietinum]	K7MLS8_SOYBN/42-371 K7MLS8.1 PF16913.2;PUNUT;	3847.GLYMA17G16301.1	XM_004508935 PREDICTED: Cicer arietinum probable purine permease 11 (LOC101508172), transcript variant X1, mRNA	cam:101508172 probable purine permease 11	0.23	0.08	0.68	6.34	1.62	9.32933	1.41605	0.00158459	0.0507173	0.605156	2.46002	0.544148	0.152734	1.11859	3.28294	1.6371	6	2	17	190	34
c124022_g1_i1	UNIPROTKB|B9GJN3 - symbol:POPTR_0001s24680g "Glycosyl hydrolase family 17 family protein" species:3694 "Populus trichocarpa" [GO:0004553 "hydrolase activity, hydrolyzing O-glycosyl compounds" evidence=IBA] [GO:0030247 "polysaccharide binding" evidence=IBA] [GO:0046658 "anchored component of plasma membrane" evidence=IBA] InterPro:IPR000490 Pfam:PF00332 PROSITE:PS00587 GO:GO:0005975 GO:GO:0030247 …	sp|P52409|E13B_WHEAT Glucan endo-1,3-beta-glucosidase OS=Triticum aestivum GN=GLC1 PE=2 SV=1	GAU47283.1 hypothetical protein TSUD_94720 [Trifolium subterraneum]	G7JIQ2_MEDTR/44-361 G7JIQ2.2 PF00332.15;Glyco_hydro_17;	3694.POPTR_0001s24680.1	XM_003607797 Medicago truncatula O-glycosyl hydrolase family 17 protein partial mRNA	mtr:MTR_4g083500 O-glycosyl hydrolase family 17 protein	0.03	0.24	0.09	1.76	0.94	9.31212	0.319757	0.000689751	0.0287911	0.303333	1.72338	0.10616	0.532763	0.271076	2.0606	1.38617	1	8	3	69	26
c137919_g2_i9	UNIPROTKB|K7N4D0 - symbol:GLYMA_20G187400 "Uncharacterized protein" species:3847 "Glycine max" [GO:0005886 "plasma membrane" evidence=IBA] [GO:0016021 "integral component of membrane" evidence=IBA] [GO:0042626 "ATPase activity, coupled to transmembrane movement of substances" evidence=IBA] InterPro:IPR003439 InterPro:IPR013525 Pfam:PF00005 Pfam:PF01061 PROSITE:PS50893 InterPro:IPR003593 InterPro:…	sp|Q7PC84|AB39G_ARATH ABC transporter G family member 39 OS=Arabidopsis thaliana GN=ABCG39 PE=3 SV=1	XP_013469402.1 pleiotropic drug resistance protein 2 [Medicago truncatula] <KEH43440.1 drug resistance transporter-like ABC domain protein [Medicago truncatula]	A0A072VZG4_MEDTR/1192-1406 A0A072VZG4.1 PF01061.21;ABC2_membrane;	3847.GLYMA20G32870.2	XM_013613948 Medicago truncatula drug resistance transporter-like ABC domain protein partial mRNA	mtr:MTR_1g492950 drug resistance transporter-like ABC domain protein	0.19	0.35	0.09	4.09	0.61	9.29738	2.11584	0.00055246	0.0249489	0.936243	2.88051	1.04896	1.26059	0.499185	4.06747	1.69356	14	25	6	343	36
c132780_g3_i1	TAIR|locus:5019474757 - symbol:AT3G20898 species:3702 "Arabidopsis thaliana" [GO:0005634 "nucleus" evidence=ISM] TAIR:locus:5019474757 Proteomes:UP000006548 EMBL:CP002686 GO:GO:0004860 GO:GO:0007049 EMBL:AP001304 RefSeq:NP_001154630.1 UniGene:At.47866 PaxDb:F4IWB3 EnsemblPlants:AT3G20898.1 GeneID:7922426 Gramene:AT3G20898.1 KEGG:ath:AT3G20898 Araport:AT3G20898 eggNOG:ENOG410J5V1 eggNOG:ENOG410ZFT…	sp|F4IWB3|SMR13_ARATH Cyclin-dependent protein kinase inhibitor SMR13 OS=Arabidopsis thaliana GN=SMR13 PE=4 SV=1	AFK44607.1 unknown [Medicago truncatula]	.	3847.GLYMA18G07870.1	XM_012713252 PREDICTED: Cicer arietinum uncharacterized LOC101498565 (LOC101498565), mRNA	mtr:MTR_5g096855 hypothetical protein	0.51	0.69	0.35	4.28	7.92	9.25825	0.89099	0.000285426	0.0161851	0.476033	2.20376	0.544148	0.532763	0.351187	1.89217	2.51535	6	8	4	59	76
c145164_g3_i1	SGD|S000007347 - symbol:YGR109W-B "Retrotransposon TYA Gag and TYB Pol genes" species:559292 "Saccharomyces cerevisiae S288C" [GO:0003964 "RNA-directed DNA polymerase activity" evidence=IEA;ISS] [GO:0046872 "metal ion binding" evidence=IEA] [GO:0004519 "endonuclease activity" evidence=IEA] [GO:0000943 "retrotransposon nucleocapsid" evidence=ISS] [GO:0071897 "DNA biosynthetic process" evidence=IEA…	sp|Q99315|YG31B_YEAST Transposon Ty3-G Gag-Pol polyprotein OS=Saccharomyces cerevisiae (strain ATCC 204508 / S288c) GN=TY3B-G PE=1 SV=3	GAU41885.1 hypothetical protein TSUD_169960 [Trifolium subterraneum]	A0A087HCF0_ARAAL/145-305 A0A087HCF0.1 PF00078.24;RVT_1;	39947.LOC_Os08g08610.1	.	mtr:MTR_0433s0050 hypothetical protein	0.06	0.03	0.07	0.83	0.51	9.25221	-0.637867	0.00141631	0.0473606	0.156561	1.05193	0.205042	0.0783873	0.186253	1.25033	0.853529	2	1	2	30	13
c137135_g1_i2	TAIR|locus:2195623 - symbol:NRX1 "AT1G60420" species:3702 "Arabidopsis thaliana" [GO:0004791 "thioredoxin-disulfide reductase activity" evidence=IBA] [GO:0045454 "cell redox homeostasis" evidence=IEA] [GO:0047134 "protein-disulfide reductase activity" evidence=IEA] [GO:0055114 "oxidation-reduction process" evidence=IEA] [GO:0046686 "response to cadmium ion" evidence=IEP] [GO:0009860 "pollen tube …	sp|Q0JIL1|NRX2_ORYSJ Probable nucleoredoxin 2 OS=Oryza sativa subsp. japonica GN=Os01g0794400 PE=2 SV=1	GAU24951.1 hypothetical protein TSUD_311860 [Trifolium subterraneum]	G7J5V1_MEDTR/232-332 G7J5V1.1 PF13905.3;Thioredoxin_8;	3847.GLYMA04G02330.1	XM_003603770 Medicago truncatula nucleoredoxin, putative mRNA	mtr:MTR_3g114530 nucleoredoxin, putative	10.71	13.95	8.48	147.5	107.24	9.23027	6.34081	2.22409e-10	1.90978e-07	4.29458	7.42651	4.49888	4.39544	3.98941	7.69424	7.15879	283	359	216	4484	2286
c116756_g1_i1	.	.	.	.	.	.	.	0.88	0.56	0.68	10.04	6.76	9.20703	1.00519	0.000282688	0.0160677	0.514086	2.30102	0.687848	0.355226	0.499185	2.56517	2.03686	8	5	6	107	50
c142388_g5_i4	.	.	.	.	.	.	.	0.19	0.13	0.13	0.22	3.69	9.2038	-0.283175	0.0057251	0.111186	0.212188	1.09516	0.297578	0.152734	0.186253	0.243499	1.94682	3	2	2	4	46
c134757_g2_i6	.	.	.	.	.	.	.	5.34	3.59	3.83	42.65	59	9.15516	3.69507	2.60625e-07	6.596e-05	1.96612	4.82261	2.39949	1.61635	1.88252	4.64084	5.00438	56	37	39	521	501
c120837_g1_i1	TAIR|locus:2033620 - symbol:AT1G70780 "AT1G70780" species:3702 "Arabidopsis thaliana" [GO:0003674 "molecular_function" evidence=ND] [GO:0008150 "biological_process" evidence=ND] TAIR:locus:2033620 EMBL:CP002684 Proteomes:UP000006548 EMBL:AC011663 EMBL:AC008148 EMBL:AF325047 EMBL:AY049248 EMBL:AY149965 PIR:D96732 RefSeq:NP_565000.1 UniGene:At.24232 UniGene:At.75497 IntAct:Q9S812 STRING:3702.AT1G70…	sp|Q56XJ7|Y4276_ARATH Uncharacterized protein At4g22758 OS=Arabidopsis thaliana GN=At4g22758 PE=2 SV=1	BAB33412.1 putative senescence-associated protein, partial [Pisum sativum]	.	3847.GLYMA08G10153.1	AB049714 Pisum sativum ssa-3 mRNA for putative senescence-associated protein, partial cds	cam:105851044 uncharacterized protein At4g22758	3.96	11.73	7.03	107.84	57.01	9.10487	5.08641	1.03302e-08	5.17434e-06	3.11165	6.11911	2.61261	3.56467	3.15766	6.61316	5.62506	67	194	115	2108	779
c119807_g1_i1	TAIR|locus:2083293 - symbol:AT3G52790 "AT3G52790" species:3702 "Arabidopsis thaliana" [GO:0003674 "molecular_function" evidence=ND] [GO:0016021 "integral component of membrane" evidence=IEA] [GO:0016998 "cell wall macromolecule catabolic process" evidence=ISS] InterPro:IPR018392 Pfam:PF01476 TAIR:locus:2083293 GO:GO:0016021 Proteomes:UP000006548 EMBL:CP002686 CDD:cd00118 Gene3D:3.10.350.10 InterP…	.	AES82004.1 peptidoglycan-binding LysM domain protein [Medicago truncatula]	I1LZI6_SOYBN/60-102 I1LZI6.1 PF01476.17;LysM;	3847.GLYMA13G21940.1	AC154034 Medicago truncatula chromosome 7 BAC clone mth2-71n23, complete sequence	mtr:MTR_7g104250 peptidoglycan-binding LysM domain protein	0.77	1.04	0.4	11.2	5.55	9.09833	0.799255	0.000383466	0.01987	0.449329	2.08682	0.544148	0.532763	0.271076	2.50803	1.6656	6	8	3	102	35
c126815_g1_i1	TAIR|locus:2130764 - symbol:AT4G17260 "AT4G17260" species:3702 "Arabidopsis thaliana" [GO:0004457 "lactate dehydrogenase activity" evidence=ISS] [GO:0005737 "cytoplasm" evidence=ISM] [GO:0009737 "response to abscisic acid" evidence=IEP] [GO:0005886 "plasma membrane" evidence=IDA] [GO:0009651 "response to salt stress" evidence=IEP] [GO:0005829 "cytosol" evidence=IDA] HAMAP:MF_00488 InterPro:IPR001…	sp|P22988|LDHA_HORVU L-lactate dehydrogenase A OS=Hordeum vulgare PE=1 SV=1	GAU20739.1 hypothetical protein TSUD_231530 [Trifolium subterraneum]	G7JW16_MEDTR/180-348 G7JW16.1 PF02866.15;Ldh_1_C;	3847.GLYMA01G41920.1	XM_003611243 Medicago truncatula L-lactate dehydrogenase A-like protein mRNA	mtr:MTR_5g012390 L-lactate dehydrogenase A-like protein	0.34	0.7	0.05	4.2	3.94	9.07626	1.09427	0.000717868	0.029605	0.515729	2.40225	0.617786	0.833271	0.0961302	2.47263	2.33187	7	14	1	99	65
c125694_g1_i1	TAIR|locus:2205349 - symbol:AOC4 "allene oxide cyclase 4" species:3702 "Arabidopsis thaliana" [GO:0009507 "chloroplast" evidence=ISM;IDA] [GO:0009695 "jasmonic acid biosynthetic process" evidence=TAS] [GO:0046423 "allene-oxide cyclase activity" evidence=ISS] [GO:0005886 "plasma membrane" evidence=IDA] InterPro:IPR009410 InterPro:IPR034871 Pfam:PF06351 ProDom:PD329160 TAIR:locus:2205349 EMBL:CP002…	sp|A2XID3|AOC_ORYSI Allene oxide cyclase, chloroplastic OS=Oryza sativa subsp. indica GN=AOC PE=2 SV=1	XP_013447843.1 allene oxide cyclase, chloroplastic [Medicago truncatula] <KEH21777.1 allene oxide cyclase [Medicago truncatula]	A0A072TWG0_MEDTR/74-248 A0A072TWG0.1 PF06351.8;Allene_ox_cyc;	3847.GLYMA08G28750.1	AJ866733 Medicago truncatula mRNA for allene-oxide cyclase (aoc2 gene)	mtr:MTR_7g417750 allene oxide cyclase	0.97	3.19	1.46	30.17	9.76	9.01671	2.74868	4.90759e-05	0.00440273	1.31471	3.71029	0.994708	1.74208	1.20736	4.49848	2.9221	13	42	19	470	106
c144149_g1_i1	UNIPROTKB|P93604 - symbol:LRK10 "Rust resistance kinase Lr10" species:4565 "Triticum aestivum" [GO:0005886 "plasma membrane" evidence=IDA] InterPro:IPR000719 InterPro:IPR008271 InterPro:IPR017441 Pfam:PF00069 PROSITE:PS00107 PROSITE:PS00108 PROSITE:PS50011 SMART:SM00220 InterPro:IPR011009 GO:GO:0016021 GO:GO:0005886 GO:GO:0005524 Proteomes:UP000019116 SUPFAM:SSF56112 GO:GO:0004674 EMBL:U51330 PIR…	sp|P93604|LRK10_WHEAT Rust resistance kinase Lr10 OS=Triticum aestivum GN=LRK10 PE=2 SV=1	XP_013466263.2 rust resistance kinase Lr10 isoform X1 [Medicago truncatula]	A0A072VEW5_MEDTR/4-273 A0A072VEW5.1 PF00069.22;Pkinase;	3847.GLYMA13G09865.1	XM_013610841 Medicago truncatula stress-induced receptor-like kinase mRNA	cam:101510048 probable receptor-like protein kinase At5g39020	0.22	0.26	0.57	7.31	0.59	8.97693	1.48592	0.00227849	0.0644246	0.681372	2.19017	0.544148	0.475977	1.02399	3.52682	0.853529	6	7	15	229	13
c121359_g1_i1	TAIR|locus:2076829 - symbol:LBD41 "LOB domain-containing protein 41" species:3702 "Arabidopsis thaliana" [GO:0005634 "nucleus" evidence=ISM] [GO:0006355 "regulation of transcription, DNA-templated" evidence=IDA] TAIR:locus:2076829 Proteomes:UP000006548 EMBL:AC021640 EMBL:CP002686 GO:GO:0006355 InterPro:IPR004883 InterPro:IPR017414 Pfam:PF03195 PIRSF:PIRSF038155 PROSITE:PS50891 HOGENOM:HOG00023745…	sp|Q9M886|LBD41_ARATH LOB domain-containing protein 41 OS=Arabidopsis thaliana GN=LBD41 PE=2 SV=1	PNY09741.1 LOB domain-containing protein 41-like [Trifolium pratense]	I1LX21_SOYBN/4-107 I1LX21.1 PF03195.11;DUF260;	3847.GLYMA13G07590.1	XM_004516617 PREDICTED: Cicer arietinum LOB domain-containing protein 41-like (LOC101508034), mRNA	cam:101508034 LOB domain-containing protein 41-like	5.42	12.67	7.65	35.23	155.55	8.96327	5.19999	2.93534e-07	7.14022e-05	3.25747	5.98348	2.94854	3.61156	3.2123	4.97191	6.99505	88	201	120	661	2039
c144996_g3_i2	UNIPROTKB|I1LVX5 - symbol:GLYMA_13G090300 "Glycosyltransferase" species:3847 "Glycine max" [GO:0009813 "flavonoid biosynthetic process" evidence=IBA] [GO:0043231 "intracellular membrane-bounded organelle" evidence=IBA] [GO:0052696 "flavonoid glucuronidation" evidence=IBA] [GO:0080043 "quercetin 3-O-glucosyltransferase activity" evidence=IBA] [GO:0080044 "quercetin 7-O-glucosyltransferase activity…	sp|F8WKW1|UGT2_GARJA 7-deoxyloganetin glucosyltransferase OS=Gardenia jasminoides GN=UGT85A24 PE=1 SV=1	XP_003615138.1 7-deoxyloganetin glucosyltransferase [Medicago truncatula] <XP_013454068.1 7-deoxyloganetin glucosyltransferase [Medicago truncatula] <AES98096.1 UDP-glucosyltransferase family protein [Medicago truncatula] <KEH28099.1 UDP-glucosyltransferase family protein [Medicago truncatula]	G7KBB5_MEDTR/58-463 G7KBB5.1 PF00201.15;UDPGT;	3847.GLYMA13G01690.1	AF034743 Pisum sativum UDP-glucuronosyltransferase gene, complete cds	mtr:MTR_5g064240 UDP-glucosyltransferase family protein	0.82	8.78	5.46	85.83	17.18	8.9445	5.08321	6.8981e-05	0.00556547	2.87633	5.76156	1.42219	3.78521	3.42159	6.93647	4.58665	22	229	141	2643	371
c137409_g1_i1	TAIR|locus:2165427 - symbol:DFR "AT5G42800" species:3702 "Arabidopsis thaliana" [GO:0009718 "anthocyanin-containing compound biosynthetic process" evidence=IEA;IMP;TAS] [GO:0047890 "flavanone 4-reductase activity" evidence=IEA] [GO:0050662 "coenzyme binding" evidence=IEA] [GO:0055114 "oxidation-reduction process" evidence=IEA] [GO:0005515 "protein binding" evidence=IPI] [GO:0042406 "extrinsic com…	sp|Q9XES5|DFRA_MALDO Bifunctional dihydroflavonol 4-reductase/flavanone 4-reductase OS=Malus domestica GN=DFR PE=1 SV=1	AJK93559.1 dihydroflavonol reductase 1, partial [Vicia faba]	Q6TQT1_MEDTR/8-264 Q6TQT1.1 PF01370.18;Epimerase;	3847.GLYMA14G07940.1	KP006493 Vicia faba dihydroflavonol reductase 1 (DFR1) mRNA, partial cds	cam:101492767 dihydroflavonol-4-reductase	0.64	1.32	3	19.92	17.16	8.92987	3.30188	1.33122e-05	0.00159947	1.60804	4.44002	1.04896	1.35808	2.41707	4.58115	4.29889	14	28	63	499	301
c124063_g1_i1	UNIPROTKB|I1KC88 - symbol:GLYMA_06G174800 "Uncharacterized protein" species:3847 "Glycine max" [GO:0004197 "cysteine-type endopeptidase activity" evidence=IBA] [GO:0005615 "extracellular space" evidence=IBA] [GO:0005764 "lysosome" evidence=IBA] [GO:0051603 "proteolysis involved in cellular protein catabolic process" evidence=IBA] InterPro:IPR000668 InterPro:IPR013128 Pfam:PF00112 PRINTS:PR00705 S…	sp|P12412|CYSEP_VIGMU Vignain OS=Vigna mungo PE=1 SV=1	PNY14090.1 cysteine proteinase [Trifolium pratense]	G8A2F7_MEDTR/128-344 G8A2F7.1 PF00112.20;Peptidase_C1;	3847.GLYMA06G18390.1	BT142021 Medicago truncatula clone JCVI-FLMt-17B21 unknown mRNA	mtr:MTR_3g075390 KDEL-tailed cysteine endopeptidase CEP1	0.27	0.11	0.06	1.96	1.53	8.92766	-0.119891	0.000993845	0.0376893	0.238471	1.41535	0.466548	0.152734	0.0961302	1.55116	1.27954	5	2	1	42	23
c138175_g1_i1	UNIPROTKB|P93604 - symbol:LRK10 "Rust resistance kinase Lr10" species:4565 "Triticum aestivum" [GO:0005886 "plasma membrane" evidence=IDA] InterPro:IPR000719 InterPro:IPR008271 InterPro:IPR017441 Pfam:PF00069 PROSITE:PS00107 PROSITE:PS00108 PROSITE:PS50011 SMART:SM00220 InterPro:IPR011009 GO:GO:0016021 GO:GO:0005886 GO:GO:0005524 Proteomes:UP000019116 SUPFAM:SSF56112 GO:GO:0004674 EMBL:U51330 PIR…	sp|P93604|LRK10_WHEAT Rust resistance kinase Lr10 OS=Triticum aestivum GN=LRK10 PE=2 SV=1	XP_013466262.1 rust resistance kinase Lr10 [Medicago truncatula] <KEH40303.1 receptor-like kinase [Medicago truncatula]	A0A072VFT4_MEDTR/304-571 A0A072VFT4.1 PF07714.14;Pkinase_Tyr;	3847.GLYMA13G09690.1	XM_013610808 Medicago truncatula receptor-like kinase mRNA	mtr:MTR_1g026940 receptor-like kinase	0.25	0.44	0.61	9.08	0.38	8.91549	1.97562	0.00293838	0.075276	0.909493	2.37209	0.687848	0.833271	1.20736	4.04756	0.69662	8	14	19	338	10
c78914_g1_i1	.	.	.	.	.	CT573502 Medicago truncatula chromosome 5 clone mte1-69f21, COMPLETE SEQUENCE	.	0.43	0.64	0.22	1.08	9.19	8.83007	-0.538523	0.00532708	0.107112	0.17487	1.0085	0.205042	0.223437	0.0961302	0.351392	1.6656	2	3	1	6	35
c142293_g2_i6	UNIPROTKB|K7N2C1 - symbol:GLYMA_20G085100 "Uncharacterized protein" species:3847 "Glycine max" [GO:0005634 "nucleus" evidence=IBA] [GO:0009416 "response to light stimulus" evidence=IBA] [GO:0009909 "regulation of flower development" evidence=IBA] Proteomes:UP000008827 OrthoDB:EOG09360BWU EMBL:CM000853 EnsemblPlants:GLYMA20G21376.1 Gramene:GLYMA20G21376.1 eggNOG:ENOG410JQ0U eggNOG:ENOG410Y42B InPa…	.	KHN04075.1 hypothetical protein glysoja_036672 [Glycine soja]	.	3847.GLYMA20G21376.1	AC235433 Glycine max strain Williams 82 clone GM_WBb0145C12, complete sequence	ccaj:109813973 uncharacterized protein LOC109813973	0.1	1.2	0.36	3.9	7.52	8.81154	2.02834	0.000435843	0.0214733	0.863019	3.18907	0.297578	1.53529	0.75619	2.80229	3.57584	3	34	10	130	176
c140983_g2_i1	.	.	.	.	.	.	.	0.89	2.31	4.07	5.85	48.66	8.81141	2.73449	0.000547926	0.0248562	1.28521	3.374	0.754664	1.19172	1.90923	2.0606	4.6874	9	23	40	69	399
c109258_g1_i1	UNIPROTKB|P62199 - symbol:CAM81 "Calmodulin-1" species:4102 "Petunia x hybrida" [GO:0005515 "protein binding" evidence=IPI] InterPro:IPR002048 Pfam:PF13499 PROSITE:PS50222 SMART:SM00054 InterPro:IPR011992 Prosite:PS00018 GO:GO:0005509 InterPro:IPR018247 SUPFAM:SSF47473 CDD:cd00051 EMBL:M80836 PIR:S70768 ProteinModelPortal:P62199 SMR:P62199 IntAct:P62199 MINT:MINT-8051220 Uniprot:P62199	sp|P62200|CALM1_DAUCA Calmodulin-1/11/16 OS=Daucus carota GN=CAM-1 PE=2 SV=2	EOY33182.1 Calmodulin 5 [Theobroma cacao]	Q4XEA7_PLACH/3-70 Q4XEA7.1 PF13499.3;EF-hand_7;	4081.Solyc10g081170.1.1	U13882 Pisum sativum Alaska calmodulin mRNA, complete cds	csin:114262410 putative calmodulin-3	1.79	1.91	1.47	36.94	0.44	8.79123	2.43158	0.00574104	0.111316	1.17634	2.42517	1.33754	1.11941	1.07206	4.5304	0.319943	20	21	16	481	4
c132333_g2_i1	TAIR|locus:504956170 - symbol:AT1G77145 "AT1G77145" species:3702 "Arabidopsis thaliana" [GO:0003674 "molecular_function" evidence=ND] [GO:0008150 "biological_process" evidence=ND] [GO:0016021 "integral component of membrane" evidence=IEA] [GO:0005634 "nucleus" evidence=IDA] TAIR:locus:504956170 GO:GO:0016021 EMBL:CP002684 Proteomes:UP000006548 GO:GO:0005634 EMBL:AC004260 InterPro:IPR006502 PANTHE…	.	XP_003630247.1 uncharacterized protein LOC11442612 [Medicago truncatula] <AET04723.1 DUF506 family protein [Medicago truncatula]	G7LD84_MEDTR/10-212 G7LD84.1 PF04720.9;PDDEXK_6;	3847.GLYMA08G15630.1	XM_003630199 Medicago truncatula DUF506 family protein mRNA	mtr:MTR_8g093440 DUF506 family protein	5.58	21.2	23.26	222.72	128.75	8.74803	6.23626	1.78834e-07	4.77746e-05	4.10585	7.27185	3.08462	4.41446	4.81847	7.70572	6.83798	98	364	395	4520	1827
c117646_g1_i1	TAIR|locus:2141872 - symbol:WRKY28 "AT4G18170" species:3702 "Arabidopsis thaliana" [GO:0003700 "DNA binding transcription factor activity" evidence=ISS;IDA] [GO:0005634 "nucleus" evidence=ISM;IEA] [GO:0006351 "transcription, DNA-templated" evidence=IEA] [GO:0006355 "regulation of transcription, DNA-templated" evidence=IEA;ISS] [GO:0043565 "sequence-specific DNA binding" evidence=IDA] InterPro:IPR…	sp|Q8VWJ2|WRK28_ARATH Probable WRKY transcription factor 28 OS=Arabidopsis thaliana GN=WRKY28 PE=2 SV=1	XP_013457329.1 probable WRKY transcription factor 28 [Medicago truncatula] <KEH31360.1 WRKY family transcription factor [Medicago truncatula]	.	3847.GLYMA05G25770.1	XM_013601875 Medicago truncatula WRKY family transcription factor mRNA	mtr:MTR_4g094588 WRKY family transcription factor	0.39	0.65	0.93	12.13	2.07	8.73731	0.606527	0.00165755	0.0520748	0.406886	1.72597	0.297578	0.355226	0.567854	2.5984	0.853529	3	5	7	110	13
c132474_g1_i1	.	.	AES87496.1 GRF zinc finger protein [Medicago truncatula]	G7K1K8_MEDTR/22-70 G7K1K8.1 PF06839.9;zf-GRF;	.	.	mtr:MTR_4g028240 GRF zinc finger protein	0.25	0.34	0.17	2.35	3.38	8.73283	-0.0533787	0.000606172	0.0265468	0.258222	1.46982	0.297578	0.290836	0.186253	1.33162	1.60802	3	4	2	33	33
c118844_g1_i1	UNIPROTKB|I1LZC9 - symbol:GLYMA_13G148500 "Uncharacterized protein" species:3847 "Glycine max" [GO:0009658 "chloroplast organization" evidence=IBA] [GO:0009707 "chloroplast outer membrane" evidence=IBA] GO:GO:0016021 Proteomes:UP000008827 GO:GO:0009658 GO:GO:0009707 EMBL:CM000846 RefSeq:XP_003542575.1 EnsemblPlants:GLYMA13G21220.1 GeneID:100776941 Gramene:GLYMA13G21220.1 KEGG:gmx:100776941 InPara…	.	XP_003590414.1 protein CHUP1, chloroplastic [Medicago truncatula] <AES60665.1 transmembrane protein, putative [Medicago truncatula]	.	3847.GLYMA13G21220.1	XM_003590366 Medicago truncatula transmembrane protein, putative mRNA	mtr:MTR_1g061840 transmembrane protein, putative	0.23	0.05	0.14	3.13	0.06	8.67825	0.0395058	0.0163471	0.204812	0.272004	1.15626	0.466548	0.0783873	0.271076	2.22565	0.0868794	5	1	3	80	1
c105315_g1_i3	.	.	XP_004494392.1 PREDICTED: uncharacterized protein LOC101491431 isoform X1 [Cicer arietinum]	.	3847.GLYMA19G40060.2	XM_004494336 PREDICTED: Cicer arietinum uncharacterized LOC101491431 (LOC101491431), transcript variant X2, mRNA	cam:101491431 uncharacterized LOC101491431	0.18	0.05	0.19	0.78	2.51	8.67236	-0.00837181	0.0022803	0.0644246	0.27137	1.43199	0.384535	0.0783873	0.351187	0.940582	1.9234	4	1	4	20	45
c135702_g2_i6	TAIR|locus:2030265 - symbol:AT1G72570 "AT1G72570" species:3702 "Arabidopsis thaliana" [GO:0003677 "DNA binding" evidence=IEA;ISS] [GO:0003700 "DNA binding transcription factor activity" evidence=ISS;TAS] [GO:0005634 "nucleus" evidence=ISM;IEA;IC] [GO:0006351 "transcription, DNA-templated" evidence=IEA] [GO:0006355 "regulation of transcription, DNA-templated" evidence=IEA;ISS] [GO:0007275 "multice…	sp|Q1PFE1|AIL1_ARATH AP2-like ethylene-responsive transcription factor AIL1 OS=Arabidopsis thaliana GN=AIL1 PE=2 SV=1	XP_024629696.1 AP2-like ethylene-responsive transcription factor AIL1 [Medicago truncatula]	W5DWE9_WHEAT/254-314 W5DWE9.1 PF00847.17;AP2;	3847.GLYMA16G00950.2	XM_003627218 Medicago truncatula AP2 domain transcription factor partial mRNA	mtr:MTR_8g020510 AP2 domain transcription factor	0.13	0.31	0.37	2.51	3.35	8.63928	1.53352	0.000158987	0.0107074	0.726899	2.77649	0.466548	0.739888	0.974261	2.63088	2.9221	5	12	14	113	106
c137937_g2_i1	.	.	.	.	.	.	.	0.1	0.52	0.21	2.02	4.04	8.57861	-0.254956	0.000923413	0.0355795	0.21588	1.30951	0.10616	0.355226	0.186253	1.04068	1.57834	1	5	2	23	32
c121761_g1_i1	.	.	KOM53008.1 hypothetical protein LR48_Vigan09g166700 [Vigna angularis] <BAT87805.1 hypothetical protein VIGAN_05121500 [Vigna angularis var. angularis]	I1NCQ0_SOYBN/26-78 I1NCQ0.1 PF16594.2;ATP-synt_Z;	3847.GLYMA16G02300.1	.	pvu:PHAVU_006G116500g hypothetical protein	0.35	0.27	0.54	8.07	0.33	8.55233	0.435173	0.00817595	0.137081	0.369052	1.40577	0.384535	0.223437	0.499185	2.56517	0.246361	4	3	6	107	3
c130107_g2_i2	TAIR|locus:2134971 - symbol:AT4G24050 "AT4G24050" species:3702 "Arabidopsis thaliana" [GO:0016491 "oxidoreductase activity" evidence=ISS] [GO:0055114 "oxidation-reduction process" evidence=ISS] Pfam:PF00106 InterPro:IPR002347 TAIR:locus:2134971 Proteomes:UP000006548 EMBL:CP002687 GO:GO:0016491 InterPro:IPR036291 SUPFAM:SSF51735 eggNOG:COG1028 PRINTS:PR00081 EMBL:AC002343 EMBL:AL161560 EMBL:AL1096…	sp|A2RVM0|TIC32_ARATH Short-chain dehydrogenase TIC 32, chloroplastic OS=Arabidopsis thaliana GN=TIC32 PE=2 SV=1	XP_004503573.1 PREDICTED: short-chain dehydrogenase TIC 32, chloroplastic-like isoform X2 [Cicer arietinum]	A0A072TUU0_MEDTR/36-252 A0A072TUU0.1 PF00106.22;adh_short;	3847.GLYMA08G02980.1	XM_004503516 PREDICTED: Cicer arietinum short-chain dehydrogenase TIC 32, chloroplastic-like (LOC101510397), transcript variant X2, mRNA	mtr:MTR_8g099995 NAD(P)-binding rossmann-fold protein	0.07	0.19	0.12	2.05	0.65	8.51145	0.0380089	0.00152261	0.0495885	0.277114	1.43209	0.205042	0.355226	0.271076	1.96192	0.902255	2	5	3	63	14
c128692_g4_i2	TAIR|locus:2136799 - symbol:CCoAOMT7 "AT4G26220" species:3702 "Arabidopsis thaliana" [GO:0009809 "lignin biosynthetic process" evidence=IEA] [GO:0032259 "methylation" evidence=IEA] [GO:0046872 "metal ion binding" evidence=IEA] [GO:0005829 "cytosol" evidence=IDA;TAS] [GO:0042409 "caffeoyl-CoA O-methyltransferase activity" evidence=IMP;IDA] InterPro:IPR002935 Pfam:PF01596 PROSITE:PS51682 UniPathway…	sp|Q9C5D7|CAMT3_ARATH Probable caffeoyl-CoA O-methyltransferase At4g26220 OS=Arabidopsis thaliana GN=At4g26220 PE=2 SV=1	ACU19602.1 unknown [Glycine max]	I1J4D5_SOYBN/26-237 I1J4D5.1 PF01596.14;Methyltransf_3;	3847.GLYMA01G00730.1	XM_003620823 Medicago truncatula caffeoyl-CoA 3-O-methyltransferase mRNA	gmx:100800911 probable caffeoyl-CoA O-methyltransferase At4g26220	0.17	0.59	0.6	8.66	0.64	8.51052	1.10775	0.00350935	0.0833748	0.564603	1.90124	0.297578	0.640039	0.75619	3.1622	0.640282	3	10	10	173	9
c64339_g1_i1	UNIPROTKB|I1LNG5 - symbol:GLYMA_11G243400 "Uncharacterized protein" species:3847 "Glycine max" [GO:0043161 "proteasome-mediated ubiquitin-dependent protein catabolic process" evidence=IBA] [GO:0061630 "ubiquitin protein ligase activity" evidence=IBA] InterPro:IPR001841 InterPro:IPR011016 SMART:SM00744 Pfam:PF13639 InterPro:IPR013083 GO:GO:0016021 GO:GO:0008270 GO:GO:0043161 Proteomes:UP000008827 …	sp|Q9SI09|XERIC_ARATH Probable E3 ubiquitin-protein ligase XERICO OS=Arabidopsis thaliana GN=XERICO PE=1 SV=1	XP_003601903.1 probable E3 ubiquitin-protein ligase XERICO [Medicago truncatula] <AES72154.1 C3HC4-type RING zinc finger protein [Medicago truncatula]	G7J361_MEDTR/104-148 G7J361.1 PF13639.3;zf-RING_2;	3847.GLYMA18G01720.1	XM_003601855 Medicago truncatula C3HC4-type RING zinc finger protein mRNA	mtr:MTR_3g086630 C3HC4-type RING zinc finger protein	6.14	2.14	8.48	39.27	87.97	8.47111	5.10687	2.27459e-06	0.000377158	3.05326	6.11105	3.52828	1.85772	3.77379	5.57732	6.64478	138	47	184	1017	1596
c116564_g1_i1	TAIR|locus:2098328 - symbol:GIR2 species:3702 "Arabidopsis thaliana" [GO:0005634 "nucleus" evidence=ISM] [GO:0016874 "ligase activity" evidence=IEA] [GO:0080167 "response to karrikin" evidence=IEP] [GO:0005515 "protein binding" evidence=IPI] [GO:0080147 "root hair cell development" evidence=IGI] TAIR:locus:2098328 Proteomes:UP000006548 EMBL:CP002686 GO:GO:0016874 GO:GO:0080167 EMBL:AC009918 GO:GO…	.	AES67107.1 hypothetical protein MTR_2g086870 [Medicago truncatula]	.	3847.GLYMA13G39070.1	.	mtr:MTR_2g086870 hypothetical protein	0.5	0.61	0.66	2.53	10.37	8.44632	1.80906	0.000342005	0.0182173	0.880423	2.80677	0.879673	0.787335	0.974261	1.97884	3.6347	11	13	14	64	184
c136692_g4_i2	UNIPROTKB|I1NF12 - symbol:GLYMA_20G099200 "Uncharacterized protein" species:3847 "Glycine max" [GO:0004591 "oxoglutarate dehydrogenase (succinyl-transferring) activity" evidence=IBA] [GO:0005739 "mitochondrion" evidence=IBA] [GO:0006099 "tricarboxylic acid cycle" evidence=IBA] [GO:0045252 "oxoglutarate dehydrogenase complex" evidence=IBA] [GO:0005829 "cytosol" evidence=IBA] InterPro:IPR001017 Int…	sp|Q54JE4|ODO1_DICDI 2-oxoglutarate dehydrogenase, mitochondrial OS=Dictyostelium discoideum GN=ogdh PE=3 SV=1	GAU12177.1 hypothetical protein TSUD_01430, partial [Trifolium subterraneum]	A0A072W2L0_MEDTR/636-852 A0A072W2L0.1 PF02779.21;Transket_pyr;	3847.GLYMA20G23200.1	XM_013614983 Medicago truncatula E1 subunit-like 2-oxoglutarate dehydrogenase mRNA	mtr:MTR_1g115340 E1 subunit-like 2-oxoglutarate dehydrogenase	0.32	0.32	0.49	2.99	5.26	8.42044	0.479789	0.000676666	0.0284424	0.391519	1.85867	0.384535	0.290836	0.499185	1.59573	2.12161	4	4	6	44	54
c120459_g1_i1	TAIR|locus:2136383 - symbol:PCBER1 "phenylcoumaran benzylic ether reductase 1" species:3702 "Arabidopsis thaliana" [GO:0005737 "cytoplasm" evidence=ISM] [GO:0032442 "phenylcoumaran benzylic ether reductase activity" evidence=ISS] [GO:0055114 "oxidation-reduction process" evidence=IEA] [GO:0046686 "response to cadmium ion" evidence=IEP] [GO:0009807 "lignan biosynthetic process" evidence=IDA] [GO:0…	sp|P52576|IFR_PEA Isoflavone reductase OS=Pisum sativum GN=IFR PE=2 SV=1	P52576.1 RecName: Full=Isoflavone reductase; Short=IFR; AltName: Full=2'-hydroxyisoflavone reductase; AltName: Full=NADPH:isoflavone oxidoreductase <AAB31368.1 isoflavone reductase [Pisum sativum]	Q9LKI6_MEDTR/7-309 Q9LKI6.1 PF05368.10;NmrA;	3847.GLYMA1454S00200.1	S72472 isoflavone reductase [Pisum sativum=peas, seedlings, Alaska Green, mRNA Partial, 957 nt]	mtr:MTR_5g020800 isoflavone reductase-like protein	0.12	2.88	7.99	70.7	3.41	8.41444	3.96413	0.00827727	0.137956	1.7895	3.96998	0.205042	1.85772	3.30574	5.99314	1.94682	2	47	129	1364	46
c117905_g1_i1	TAIR|locus:2150986 - symbol:CASP5 "AT5G15290" species:3702 "Arabidopsis thaliana" [GO:0003954 "NADH dehydrogenase activity" evidence=IBA] [GO:0005739 "mitochondrion" evidence=ISM] [GO:0016021 "integral component of membrane" evidence=IEA] [GO:0051536 "iron-sulfur cluster binding" evidence=IBA] [GO:0005515 "protein binding" evidence=IPI] [GO:0005886 "plasma membrane" evidence=IDA] [GO:0007043 "cel…	sp|G7KGQ4|CASP1_MEDTR Casparian strip membrane protein 1 OS=Medicago truncatula GN=MTR_5g041900 PE=3 SV=1	XP_003613862.1 casparian strip membrane protein 1 [Medicago truncatula] <G7KGQ4.1 RecName: Full=Casparian strip membrane protein 1; Short=MtCASP1 <AES96820.1 casparian strip membrane protein [Medicago truncatula]	CASP1_MEDTR/22-171 G7KGQ4.1 PF04535.9;DUF588;	3847.GLYMA02G12200.1	XM_003613814 Medicago truncatula casparian strip membrane protein mRNA	mtr:MTR_5g041900 casparian strip membrane protein	1.35	0.46	2.32	2.44	29.09	8.41138	2.57232	0.00194548	0.0577378	1.20897	3.08181	1.38048	0.475977	1.77044	1.59573	4.5679	21	7	35	44	366
c139905_g1_i1	TAIR|locus:2094014 - symbol:PGSIP1 "AT3G18660" species:3702 "Arabidopsis thaliana" [GO:0000139 "Golgi membrane" evidence=IEA] [GO:0005634 "nucleus" evidence=ISM] [GO:0005794 "Golgi apparatus" evidence=IEA;IDA] [GO:0005982 "starch metabolic process" evidence=IMP] [GO:0009058 "biosynthetic process" evidence=ISS] [GO:0009834 "plant-type secondary cell wall biogenesis" evidence=IEA;IGI] [GO:0015020 "…	sp|Q9LSB1|GUX1_ARATH UDP-glucuronate:xylan alpha-glucuronosyltransferase 1 OS=Arabidopsis thaliana GN=GUX1 PE=2 SV=1	XP_004502919.1 PREDICTED: UDP-glucuronate:xylan alpha-glucuronosyltransferase 1 [Cicer arietinum]	K7KV68_SOYBN/310-521 K7KV68.1 PF01501.17;Glyco_transf_8;	3847.GLYMA04G39240.2	XM_004502862 PREDICTED: Cicer arietinum UDP-glucuronate:xylan alpha-glucuronosyltransferase 1 (LOC101508570), mRNA	cam:101508570 UDP-glucuronate:xylan alpha-glucuronosyltransferase 1	0.09	0.35	0.09	0.79	2.85	8.37139	1.03268	0.00120657	0.0424962	0.537837	2.18961	0.384535	0.877789	0.351187	1.50518	2.87405	4	15	4	40	102
c114959_g2_i1	.	.	KEH26407.1 Clavata3/ESR (CLE) gene family member MtCLE10 [Medicago truncatula]	.	3847.GLYMA16G31896.1	AC157779 Medicago truncatula chromosome 6 clone mth2-156d20, complete sequence	mtr:MTR_6g054925 Clavata3/ESR (CLE) gene family member MtCLE10	1.19	0.3	0.41	3.41	11.28	8.34747	0.930619	0.00174578	0.053334	0.50432	2.1258	0.938337	0.223437	0.351187	1.50518	2.74641	12	3	4	40	92
c121655_g1_i1	TAIR|locus:2097345 - symbol:PSK4 "phytosulfokine 4 precursor" species:3702 "Arabidopsis thaliana" [GO:0005576 "extracellular region" evidence=ISM] [GO:0007275 "multicellular organism development" evidence=IEA] [GO:0008083 "growth factor activity" evidence=IEA] [GO:0008283 "cell proliferation" evidence=ISS] [GO:0030154 "cell differentiation" evidence=ISS] [GO:0031012 "extracellular matrix" evidenc…	sp|Q9M2Y0|PSK3_ARATH Phytosulfokines 3 OS=Arabidopsis thaliana GN=PSK3 PE=2 SV=2	KEH40008.1 phytosulfokine precursor protein [Medicago truncatula]	A0A072VEZ2_MEDTR/10-82 A0A072VEZ2.1 PF06404.9;PSK;	3847.GLYMA06G05081.1	XM_013610518 Medicago truncatula phytosulfokine precursor protein mRNA	mtr:MTR_1g017700 phytosulfokine precursor protein	0.4	1	2.04	16.15	7.62	8.34242	0.711033	0.00130808	0.0448007	0.438819	1.99218	0.205042	0.355226	0.75619	2.43634	1.54803	2	5	10	96	31
c132882_g1_i1	TAIR|locus:504956336 - symbol:AT5G08770 "AT5G08770" species:3702 "Arabidopsis thaliana" [GO:0003674 "molecular_function" evidence=ND] [GO:0005739 "mitochondrion" evidence=ISM] [GO:0008150 "biological_process" evidence=ND] TAIR:locus:504956336 Proteomes:UP000006548 EMBL:CP002688 GO:GO:0016853 RefSeq:NP_680159.1 UniGene:At.45650 ProteinModelPortal:F4KCH4 PaxDb:F4KCH4 EnsemblPlants:AT5G08770.1 GeneI…	.	XP_003602686.1 uncharacterized protein LOC11424999 [Medicago truncatula] <XP_024633596.1 uncharacterized protein LOC11424999 [Medicago truncatula] <AES72937.1 hypothetical protein MTR_3g096940 [Medicago truncatula]	.	3847.GLYMA04G38540.1	AC141112 Medicago truncatula clone mth2-15m12, complete sequence	mtr:MTR_3g096940 hypothetical protein	0.53	0.21	0.15	3.31	3.3	8.29194	1.52809	0.000564087	0.0252088	0.71689	2.76765	1.24761	0.475977	0.427083	2.80229	2.73301	18	7	5	130	91
c100052_g1_i1	TAIR|locus:2130374 - symbol:CLA1 "AT4G15560" species:3702 "Arabidopsis thaliana" [GO:0009228 "thiamine biosynthetic process" evidence=IEA] [GO:0009507 "chloroplast" evidence=ISM;IDA] [GO:0009570 "chloroplast stroma" evidence=IEA] [GO:0016114 "terpenoid biosynthetic process" evidence=IEA] [GO:0046872 "metal ion binding" evidence=IEA] [GO:0052865 "1-deoxy-D-xylulose 5-phosphate biosynthetic process…	sp|Q6YU51|DXS2_ORYSJ Probable 1-deoxy-D-xylulose-5-phosphate synthase 2, chloroplastic OS=Oryza sativa subsp. japonica GN=Os07g0190000 PE=2 SV=1	GAU49647.1 hypothetical protein TSUD_407850 [Trifolium subterraneum]	Q8L692_MEDTR/69-354 Q8L692.1 PF13292.3;DXP_synthase_N;	3847.GLYMA08G37670.1	XM_013590619 Medicago truncatula 1-deoxy-D-xylulose-5-phosphate synthase mRNA	mtr:MTR_8g068265 1-deoxy-D-xylulose-5-phosphate synthase	0.6	0.44	0.89	4.68	9.38	8.29135	1.07214	0.000533421	0.0243175	0.576401	2.32697	0.617786	0.355226	0.75619	1.96192	2.69202	7	5	10	63	88
c138213_g3_i1	UNIPROTKB|B9HG84 - symbol:POPTR_0007s15300g "Uncharacterized protein" species:3694 "Populus trichocarpa" [GO:0005929 "cilium" evidence=IBA] [GO:0030991 "intraciliary transport particle A" evidence=IBA] [GO:0035721 "intraciliary retrograde transport" evidence=IBA] [GO:0060271 "cilium assembly" evidence=IBA] [GO:0061512 "protein localization to cilium" evidence=IBA] InterPro:IPR011990 Gene3D:1.25.4…	.	GAU34732.1 hypothetical protein TSUD_17050 [Trifolium subterraneum]	.	3694.POPTR_0007s15300.1	XM_013586560 Medicago truncatula TPR1-like protein mRNA	mtr:MTR_0365s0010 TPR1-like protein	2.73	6.29	2.15	56.63	16.84	8.28929	4.98513	1.03314e-06	0.000203606	3.10307	5.81992	3.04512	3.68855	2.57555	6.71577	4.92407	95	213	72	2265	473
c136692_g1_i1	UNIPROTKB|I1NF12 - symbol:GLYMA_20G099200 "Uncharacterized protein" species:3847 "Glycine max" [GO:0004591 "oxoglutarate dehydrogenase (succinyl-transferring) activity" evidence=IBA] [GO:0005739 "mitochondrion" evidence=IBA] [GO:0006099 "tricarboxylic acid cycle" evidence=IBA] [GO:0045252 "oxoglutarate dehydrogenase complex" evidence=IBA] [GO:0005829 "cytosol" evidence=IBA] InterPro:IPR001017 Int…	sp|O74378|ODO1_SCHPO 2-oxoglutarate dehydrogenase, mitochondrial OS=Schizosaccharomyces pombe (strain 972 / ATCC 24843) GN=kgd1 PE=3 SV=1	PNY10689.1 2-oxoglutarate dehydrogenase mitochondrial-like [Trifolium pratense]	A0A072W2L0_MEDTR/870-1014 A0A072W2L0.1 PF16870.2;OxoGdeHyase_C;	3847.GLYMA20G23200.1	XM_020380746 PREDICTED: Cajanus cajan 2-oxoglutarate dehydrogenase, mitochondrial-like (LOC109815916), transcript variant X2, mRNA	mtr:MTR_1g115340 E1 subunit-like 2-oxoglutarate dehydrogenase	0.25	0.25	0.51	1.89	5.86	8.26357	-1.00943	0.00526809	0.106455	0.1236	0.811676	0.10616	0.0783873	0.186253	0.499462	1.12389	1	1	2	9	19
c141334_g1_i2	UNIPROTKB|F6H2U0 - symbol:VIT_04s0008g02170 "Putative uncharacterized protein" species:29760 "Vitis vinifera" [GO:0003723 "RNA binding" evidence=IBA] [GO:0004525 "ribonuclease III activity" evidence=IBA] [GO:0005634 "nucleus" evidence=IBA] [GO:0005737 "cytoplasm" evidence=IBA] [GO:0016442 "RISC complex" evidence=IBA] [GO:0030422 "production of siRNA involved in RNA interference" evidence=IBA] Int…	sp|Q94HW2|POLR1_ARATH Retrovirus-related Pol polyprotein from transposon RE1 OS=Arabidopsis thaliana GN=RE1 PE=2 SV=1	CAN75466.1 hypothetical protein VITISV_025054 [Vitis vinifera]	A0A0D3CKP1_BRAOL/974-1219 A0A0D3CKP1.1 PF07727.11;RVT_2;	39947.LOC_Os02g06230.1	XM_004499758 PREDICTED: Cicer arietinum uncharacterized LOC101509523 (LOC101509523), mRNA	rcn:112176750 uncharacterized protein LOC112176750 isoform X1	0.02	0.04	0.02	0.33	0.23	8.25729	-1.01917	0.00167409	0.0521648	0.118342	0.818601	0.10616	0.152734	0.0961302	0.940582	0.69662	1	2	1	20	10
c109463_g1_i1	TAIR|locus:2093277 - symbol:AT3G15760 "AT3G15760" species:3702 "Arabidopsis thaliana" [GO:0003674 "molecular_function" evidence=ND] [GO:0005576 "extracellular region" evidence=ISM] [GO:0008150 "biological_process" evidence=ND] [GO:0016021 "integral component of membrane" evidence=IEA] TAIR:locus:2093277 GO:GO:0016021 Proteomes:UP000006548 EMBL:CP002686 EMBL:AB017071 HOGENOM:HOG000234913 OrthoDB:E…	.	XP_003597896.1 uncharacterized protein LOC11432517 [Medicago truncatula] <ABD28733.1 hypothetical protein MtrDRAFT_AC149206g23v2 [Medicago truncatula] <AES68147.1 transmembrane protein, putative [Medicago truncatula]	.	3847.GLYMA07G03480.1	.	mtr:MTR_2g103750 transmembrane protein, putative	8.08	6.62	2.68	49.41	73.52	8.21155	3.67812	4.21523e-06	0.000596451	1.99565	4.77734	2.63051	2.0254	1.33105	4.54751	5.00717	68	55	22	487	502
c126327_g1_i1	UNIPROTKB|K7K747 - symbol:GLYMA_02G084400 "Uncharacterized protein" species:3847 "Glycine max" [GO:0051213 "dioxygenase activity" evidence=IBA] InterPro:IPR005123 Pfam:PF03171 PROSITE:PS51471 GO:GO:0016491 GO:GO:0046872 Proteomes:UP000008827 eggNOG:KOG0143 eggNOG:COG3491 Gene3D:2.60.120.330 InterPro:IPR026992 InterPro:IPR027443 Pfam:PF14226 EMBL:CM000835 STRING:3847.GLYMA02G09290.2 EnsemblPlants:…	sp|Q43383|ACCH5_ARATH 1-aminocyclopropane-1-carboxylate oxidase homolog 5 OS=Arabidopsis thaliana GN=2A6 PE=2 SV=2	XP_013466563.1 1-aminocyclopropane-1-carboxylate oxidase homolog 4 isoform X1 [Medicago truncatula] <KEH40604.1 1-aminocyclopropane-1-carboxylate oxidase-like protein [Medicago truncatula]	A0A072VEZ8_MEDTR/73-189 A0A072VEZ8.1 PF14226.3;DIOX_N;	3847.GLYMA07G25390.1	XM_004498202 PREDICTED: Cicer arietinum 1-aminocyclopropane-1-carboxylate oxidase homolog 4-like (LOC101488870), mRNA	mtr:MTR_1g032220 1-aminocyclopropane-1-carboxylate oxidase-like protein	3.33	42.49	24.72	396.85	39.89	8.19278	7.01513	0.000604343	0.0265468	4.64679	7.28108	2.81402	5.80446	5.32188	8.96458	5.59758	79	983	566	10847	764
c137684_g2_i1	TAIR|locus:2184417 - symbol:AT5G04550 "AT5G04550" species:3702 "Arabidopsis thaliana" [GO:0003674 "molecular_function" evidence=ND] [GO:0005634 "nucleus" evidence=ISM] [GO:0008150 "biological_process" evidence=ND] TAIR:locus:2184417 Proteomes:UP000006548 EMBL:CP002688 EMBL:AL162875 HOGENOM:HOG000238462 InterPro:IPR021864 InterPro:IPR007700 Pfam:PF11961 Pfam:PF05003 EMBL:AF367313 EMBL:AY062477 EMB…	.	XP_003590387.1 uncharacterized protein LOC11430507 [Medicago truncatula] <ABE80130.1 Protein of unknown function DUF668 [Medicago truncatula] <AES60638.1 plant/T32M21-140 protein [Medicago truncatula]	Q1SN23_MEDTR/386-471 Q1SN23.1 PF05003.9;DUF668;	3847.GLYMA10G07530.2	AC146788 Medicago truncatula clone mth2-11a6, complete sequence	mtr:MTR_1g061540 plant/T32M21-140 protein	0.66	2.01	1.71	24.2	4.38	8.1845	3.36234	0.0001087	0.0080663	1.80728	4.04611	1.29327	2.04505	2.08352	5.23044	2.86178	19	56	47	795	101
c143984_g1_i1	.	.	.	.	.	.	.	1.22	0.71	0.45	9.56	7.29	8.14887	1.34109	0.000513597	0.0239311	0.669602	2.58371	1.04896	0.532763	0.427083	2.78315	2.38427	14	8	5	128	68
c137236_g2_i1	.	.	.	.	.	XM_004494678 PREDICTED: Cicer arietinum cell division cycle 5-like protein (LOC101511962), mRNA	.	2.01	2	2.49	11.39	34.48	8.11532	1.40162	0.000449181	0.0217735	0.718646	2.53419	0.754664	0.587398	0.813875	1.92747	3.14092	9	9	11	61	126
c133762_g1_i2	.	.	.	.	.	.	.	2.59	10.77	0.78	13.34	78.22	8.09714	2.14596	0.00251162	0.0680798	0.943891	2.98719	0.818522	1.74208	0.271076	1.9448	4.02958	10	42	3	62	247
c107864_g1_i1	TAIR|locus:1005716402 - symbol:AT4G06536 "AT4G06536" species:3702 "Arabidopsis thaliana" [GO:0003674 "molecular_function" evidence=ND] [GO:0005634 "nucleus" evidence=ISM] [GO:0008150 "biological_process" evidence=ND] TAIR:locus:1005716402 Proteomes:UP000006548 EMBL:CP002687 InterPro:IPR013320 SUPFAM:SSF49899 InterPro:IPR001870 PROSITE:PS50188 EMBL:DQ446806 EMBL:BT030663 RefSeq:NP_849312.1 UniGene…	sp|Q4WRW0|SSH4_ASPFU Protein ssh4 OS=Neosartorya fumigata (strain ATCC MYA-4609 / Af293 / CBS 101355 / FGSC A1100) GN=ssh4 PE=3 SV=2	XP_003589150.1 uncharacterized protein LOC11414525 [Medicago truncatula] <AES59401.1 SPla/RYanodine receptor (SPRY) domain protein [Medicago truncatula]	I1K817_SOYBN/217-394 I1K817.1 PF00622.25;SPRY;	3847.GLYMA17G35815.1	XM_003589102 Medicago truncatula SPla/RYanodine receptor (SPRY) domain protein mRNA	mtr:MTR_1g019040 SPla/RYanodine receptor (SPRY) domain protein	0.09	0.05	0.19	0.08	2.33	8.09698	-0.408314	0.0146697	0.191686	0.211539	0.988831	0.205042	0.0783873	0.351187	0.126881	1.85078	2	1	4	2	42
c145441_g1_i2	SGD|S000007347 - symbol:YGR109W-B "Retrotransposon TYA Gag and TYB Pol genes" species:559292 "Saccharomyces cerevisiae S288C" [GO:0003964 "RNA-directed DNA polymerase activity" evidence=IEA;ISS] [GO:0046872 "metal ion binding" evidence=IEA] [GO:0004519 "endonuclease activity" evidence=IEA] [GO:0000943 "retrotransposon nucleocapsid" evidence=ISS] [GO:0071897 "DNA biosynthetic process" evidence=IEA…	sp|Q99315|YG31B_YEAST Transposon Ty3-G Gag-Pol polyprotein OS=Saccharomyces cerevisiae (strain ATCC 204508 / S288c) GN=TY3B-G PE=1 SV=3	XP_024634530.1 uncharacterized protein LOC112420124 [Medicago truncatula]	Q8W2U3_ORYSJ/1066-1231 Q8W2U3.1 PF00078.24;RVT_1;	39947.LOC_Os01g49980.1	AC151816 Medicago truncatula chromosome 8 clone mth2-85j22, complete sequence	ccaj:109806873 uncharacterized protein LOC109806873	0.14	0.4	0.38	4.93	0.97	8.08779	2.5913	0.000312485	0.0171531	1.30439	3.37331	0.879673	1.4494	1.58408	4.45076	2.29585	11	31	29	454	63
c134056_g1_i1	TAIR|locus:2137549 - symbol:GRF2 "AT4G37740" species:3702 "Arabidopsis thaliana" [GO:0005524 "ATP binding" evidence=IEA] [GO:0005634 "nucleus" evidence=ISM;ISS;IDA] [GO:0006351 "transcription, DNA-templated" evidence=IEA] [GO:0006355 "regulation of transcription, DNA-templated" evidence=IEA] [GO:0048366 "leaf development" evidence=IGI] [GO:0005515 "protein binding" evidence=IPI] [GO:0008285 "nega…	sp|Q6AWY3|GRF6_ORYSJ Growth-regulating factor 6 OS=Oryza sativa subsp. japonica GN=GRF6 PE=2 SV=2	KEH39997.1 growth-regulating factor [Medicago truncatula]	K4GWY8_BRARP/198-240 K4GWY8.1 PF08879.7;WRC;	29760.VIT_18s0001g08650.t01	XM_013610508 Medicago truncatula growth-regulating factor mRNA	mtr:MTR_1g017490 growth-regulating factor	1.3	1.28	1.42	7.52	20.39	8.0657	3.45236	4.64538e-06	0.0006456	1.92577	4.43239	2.07283	1.69309	2.01139	3.78433	5.08045	42	40	44	278	529
c139335_g1_i1	TAIR|locus:2174643 - symbol:LAZY1 "AT5G14090" species:3702 "Arabidopsis thaliana" [GO:0003674 "molecular_function" evidence=ND] [GO:0005634 "nucleus" evidence=ISM;IDA] [GO:0016021 "integral component of membrane" evidence=IEA] [GO:0040008 "regulation of growth" evidence=IEA] [GO:0005886 "plasma membrane" evidence=IDA] [GO:0009958 "positive gravitropism" evidence=IMP] [GO:0009959 "negative gravitr…	sp|Q5XV40|LAZY1_ARATH Protein LAZY 1 OS=Arabidopsis thaliana GN=LA1 PE=1 SV=1	XP_003621746.2 protein LAZY 1 [Medicago truncatula] <AES77964.2 WRKY transcription factor-like protein [Medicago truncatula]	.	3847.GLYMA18G52080.1	XM_003621698 Medicago truncatula WRKY transcription factor-like protein mRNA	mtr:MTR_7g022360 WRKY transcription factor-like protein	0.4	1.68	0.05	0.04	13.54	8.06464	1.91047	0.0334421	0.297796	0.82238	2.0472	0.754664	1.61635	0.0961302	0.0648347	4.02958	9	37	1	1	247
c133657_g2_i5	TAIR|locus:2175463 - symbol:AT5G04830 "AT5G04830" species:3702 "Arabidopsis thaliana" [GO:0003674 "molecular_function" evidence=ND] [GO:0005634 "nucleus" evidence=ISM] [GO:0008150 "biological_process" evidence=ND] [GO:0005886 "plasma membrane" evidence=IDA] TAIR:locus:2175463 Proteomes:UP000006548 GO:GO:0005886 EMBL:CP002688 EMBL:AB008271 InterPro:IPR032710 SUPFAM:SSF54427 EMBL:AF360335 EMBL:AY05…	.	XP_004496115.1 PREDICTED: uncharacterized protein LOC101493409 isoform X1 [Cicer arietinum]	.	3847.GLYMA10G34010.1	XM_003591641 Medicago truncatula nuclear transport factor 2 (NTF2) family protein mRNA	cam:101493409 uncharacterized LOC101493409	0.5	1.21	0.28	8.31	4.55	8.05835	2.27578	0.000176514	0.0114032	1.09915	3.38501	1.10124	1.56282	0.633403	3.81292	2.95711	15	35	8	284	109
c129274_g1_i2	UNIPROTKB|F6HX39 - symbol:VIT_09s0002g05110 "Putative uncharacterized protein" species:29760 "Vitis vinifera" [GO:0005737 "cytoplasm" evidence=IBA] [GO:0017196 "N-terminal peptidyl-methionine acetylation" evidence=IBA] [GO:0004596 "peptide alpha-N-acetyltransferase activity" evidence=IBA] InterPro:IPR001584 InterPro:IPR011990 InterPro:IPR013026 InterPro:IPR019734 InterPro:IPR036397 Pfam:PF00665 P…	sp|Q9ZT94|POLR2_ARATH Retrovirus-related Pol polyprotein from transposon RE2 OS=Arabidopsis thaliana GN=RE2 PE=4 SV=1	GAU42188.1 hypothetical protein TSUD_305330 [Trifolium subterraneum]	A0A087HQI6_ARAAL/535-650 A0A087HQI6.1 PF00665.23;rve;	3711.Bra015746.1-P	AC141923 Medicago truncatula clone mth2-7f19, complete sequence	ccaj:109814162 uncharacterized protein LOC109814162	0.1	0.1	0.15	0.08	2.42	8.04746	-0.43621	0.013095	0.1795	0.209617	0.97631	0.205042	0.152734	0.271076	0.126881	1.82574	2	2	3	2	41
c122753_g2_i2	UNIPROTKB|I1MRN6 - symbol:GLYMA_17G031000 "Importin subunit alpha" species:3847 "Glycine max" [GO:0005643 "nuclear pore" evidence=IBA] [GO:0005654 "nucleoplasm" evidence=IBA] [GO:0005829 "cytosol" evidence=IBA] [GO:0006607 "NLS-bearing protein import into nucleus" evidence=IBA] [GO:0008139 "nuclear localization sequence binding" evidence=IBA] [GO:0008565 "protein transporter activity" evidence=IB…	sp|F4JL11|IMPA2_ARATH Importin subunit alpha-2 OS=Arabidopsis thaliana GN=IMPA2 PE=1 SV=1	XP_003550530.1 PREDICTED: importin subunit alpha-2-like [Glycine max] <KRH02316.1 hypothetical protein GLYMA_17G031000 [Glycine max] <KRH02317.1 hypothetical protein GLYMA_17G031000 [Glycine max]	A5ARC5_VITVI/12-94 A5ARC5.1 PF01749.17;IBB;	3847.GLYMA17G03430.1	XM_019584631 PREDICTED: Lupinus angustifolius importin subunit alpha-2-like (LOC109345558), mRNA	gmx:100792804 importin subunit alpha-2	0.11	0.22	0.11	1.32	1.9	8.03331	-1.04944	0.00197991	0.0585778	0.118342	0.809518	0.10616	0.152734	0.0961302	0.716782	0.902255	1	2	1	14	14
c124674_g1_i1	TAIR|locus:505006460 - symbol:AHL20 "AT4G14465" species:3702 "Arabidopsis thaliana" [GO:0003680 "AT DNA binding" evidence=IBA] [GO:0003700 "DNA binding transcription factor activity" evidence=IBA] [GO:0005634 "nucleus" evidence=IBA] [GO:0006351 "transcription, DNA-templated" evidence=IEA] [GO:0006355 "regulation of transcription, DNA-templated" evidence=IEA] [GO:0045087 "innate immune response" e…	sp|Q8GWQ2|AHL20_ARATH AT-hook motif nuclear-localized protein 20 OS=Arabidopsis thaliana GN=AHL20 PE=2 SV=1	XP_003590930.1 AT-hook motif nuclear-localized protein 19 [Medicago truncatula] <AES61181.1 AT hook motif DNA-binding family protein [Medicago truncatula]	G7I674_MEDTR/102-215 G7I674.1 PF03479.12;DUF296;	3847.GLYMA20G36460.1	XM_003590882 Medicago truncatula AT hook motif DNA-binding family protein mRNA	mtr:MTR_1g079810 AT hook motif DNA-binding family protein	0.15	0.74	0.16	1.02	5.84	8.0318	0.784364	0.00281919	0.0732412	0.467308	1.89355	0.297578	0.833271	0.271076	1.04068	2.74641	3	14	3	23	92
c144239_g5_i3	UNIPROTKB|K7MWZ5 - symbol:K7MWZ5 "Uncharacterized protein" species:3847 "Glycine max" [GO:0005737 "cytoplasm" evidence=IBA] [GO:0006537 "glutamate biosynthetic process" evidence=IBA] [GO:0015930 "glutamate synthase activity" evidence=IBA] [GO:0019676 "ammonia assimilation cycle" evidence=IBA] InterPro:IPR002489 InterPro:IPR002932 InterPro:IPR006005 InterPro:IPR006982 InterPro:IPR009051 InterPro:I…	sp|Q03460|GLSN_MEDSA Glutamate synthase [NADH], amyloplastic OS=Medicago sativa PE=1 SV=1	XP_012570649.1 PREDICTED: glutamate synthase [NADH], amyloplastic isoform X1 [Cicer arietinum]	I1MAK3_SOYBN/570-860 I1MAK3.2 PF04898.11;Glu_syn_central;	3847.GLYMA19G16486.1	XM_013610814 Medicago truncatula NADH glutamate synthase mRNA	cam:101509615 glutamate synthase [NADH], amyloplastic	2	1.85	3.1	17.44	30.73	8.02611	5.3826	1.54557e-08	6.7564e-06	3.52402	6.42276	3.57525	3.0263	3.97051	6.05529	6.79023	143	128	213	1425	1767
c115052_g1_i2	TAIR|locus:2081368 - symbol:AT3G44100 "AT3G44100" species:3702 "Arabidopsis thaliana" [GO:0003674 "molecular_function" evidence=ND] [GO:0005576 "extracellular region" evidence=ISM] [GO:0032366 "intracellular sterol transport" evidence=IEA] [GO:0031225 "anchored component of membrane" evidence=TAS] [GO:0005773 "vacuole" evidence=IDA] [GO:0005618 "cell wall" evidence=IDA] InterPro:IPR033917 TAIR:lo…	sp|Q54SW1|Y2179_DICDI Putative phosphatidylglycerol/phosphatidylinositol transfer protein DDB_G0282179 OS=Dictyostelium discoideum GN=DDB_G0282179 PE=3 SV=2	GAU14449.1 hypothetical protein TSUD_249890 [Trifolium subterraneum]	G7K7K9_MEDTR/31-153 G7K7K9.1 PF02221.12;E1_DerP2_DerF2;	3847.GLYMA02G43790.1	XM_004491072 PREDICTED: Cicer arietinum putative phosphatidylglycerol/phosphatidylinositol transfer protein DDB_G0282179 (LOC101497149), mRNA	cam:101497149 putative phosphatidylglycerol/phosphatidylinositol transfer protein DDB_G0282179	0.57	2.7	4	14.97	33.23	8.01594	2.65967	0.000253367	0.0148578	1.27923	3.73044	0.544148	1.35808	1.93546	3.24147	4.2194	6	28	41	184	284
c104415_g1_i1	UNIPROTKB|I1JHL0 - symbol:GLYMA_02G235200 "Uncharacterized protein" species:3847 "Glycine max" [GO:0010052 "guard cell differentiation" evidence=IBA] Proteomes:UP000008827 GO:GO:0010052 EMBL:CM000835 eggNOG:ENOG410J3U1 eggNOG:ENOG410Z4SM RefSeq:XP_003519287.1 RefSeq:XP_006575447.1 EnsemblPlants:GLYMA02G40140.1 EnsemblPlants:GLYMA02G40140.2 GeneID:100814100 Gramene:GLYMA02G40140.1 Gramene:GLYMA02G…	sp|Q1PEY6|EPFL6_ARATH EPIDERMAL PATTERNING FACTOR-like protein 6 OS=Arabidopsis thaliana GN=EPFL6 PE=1 SV=1	XP_004490707.1 PREDICTED: EPIDERMAL PATTERNING FACTOR-like protein 5 [Cicer arietinum]	M0T2C0_MUSAM/2-53 M0T2C0.1 PF17181.1;EPF;	3847.GLYMA02G40140.1	XM_004490650 PREDICTED: Cicer arietinum EPIDERMAL PATTERNING FACTOR-like protein 5 (LOC101489249), mRNA	cam:101489249 EPIDERMAL PATTERNING FACTOR-like protein 5	0.17	0.06	0.29	0.15	3.67	8.00333	-0.107685	0.012218	0.172596	0.267683	1.14363	0.297578	0.0783873	0.427083	0.186368	2.10089	3	1	5	3	53
c141403_g1_i1	TAIR|locus:2015302 - symbol:EMB1674 "AT1G58210" species:3702 "Arabidopsis thaliana" [GO:0000778 "condensed nuclear chromosome kinetochore" evidence=IBA] [GO:0009793 "embryo development ending in seed dormancy" evidence=NAS] [GO:0005886 "plasma membrane" evidence=IDA] InterPro:IPR011684 Pfam:PF07765 PROSITE:PS51774 EMBL:CP002684 Proteomes:UP000006548 GO:GO:0005886 GO:GO:0003779 EMBL:AC079131 eggNO…	sp|P0DMS1|NET2A_ARATH Protein NETWORKED 2A OS=Arabidopsis thaliana GN=NET2A PE=2 SV=1	AES98260.2 kinase interacting (KIP1-like) family protein [Medicago truncatula]	G7KBM5_MEDTR/11-84 G7KBM5.2 PF07765.9;KIP1;	3847.GLYMA14G36061.1	XM_004490395 PREDICTED: Cicer arietinum protein NETWORKED 2A-like (LOC101504977), mRNA	mtr:MTR_5g066340 kinase interacting (KIP1-like) family protein	0.04	0.02	0.17	0.18	1.48	7.98553	0.132292	0.00877001	0.142279	0.305611	1.38331	0.205042	0.0783873	0.633403	0.545624	2.221	2	1	8	10	59
c130318_g1_i3	TAIR|locus:2140411 - symbol:AT4G19390 "AT4G19390" species:3702 "Arabidopsis thaliana" [GO:0003674 "molecular_function" evidence=ND] [GO:0005886 "plasma membrane" evidence=ISM] [GO:0008150 "biological_process" evidence=ND] [GO:0016021 "integral component of membrane" evidence=IEA] [GO:0009941 "chloroplast envelope" evidence=IDA] TAIR:locus:2140411 GO:GO:0016021 Proteomes:UP000006548 EMBL:CP002687 …	.	XP_003612502.1 uncharacterized protein LOC11407388 [Medicago truncatula] <AES95460.1 transmembrane protein, putative [Medicago truncatula] <AFK38558.1 unknown [Medicago truncatula]	G7K428_MEDTR/99-232 G7K428.1 PF03350.13;UPF0114;	3847.GLYMA09G35190.1	XM_003612454 Medicago truncatula transmembrane protein, putative mRNA	mtr:MTR_5g025750 transmembrane protein, putative	8.27	5.18	8.18	97.29	50.59	7.91352	5.43395	7.14971e-08	2.35354e-05	3.57092	6.42937	3.99006	2.93445	3.78825	6.93485	5.9239	195	119	186	2640	962
c135298_g1_i1	UNIPROTKB|K7KD40 - symbol:K7KD40 "Uncharacterized protein" species:3847 "Glycine max" [GO:0051213 "dioxygenase activity" evidence=IBA] InterPro:IPR005123 Pfam:PF03171 PROSITE:PS51471 GO:GO:0016491 GO:GO:0046872 Proteomes:UP000008827 eggNOG:KOG0143 eggNOG:COG3491 Gene3D:2.60.120.330 InterPro:IPR026992 InterPro:IPR027443 Pfam:PF14226 OrthoDB:EOG09360D9Y OMA:FRQPMEV STRING:3847.GLYMA03G07680.3 Ensem…	sp|Q9FFF6|DIOX5_ARATH Probable 2-oxoglutarate-dependent dioxygenase At5g05600 OS=Arabidopsis thaliana GN=At5g05600 PE=2 SV=1	XP_013449150.1 probable 2-oxoglutarate-dependent dioxygenase At5g05600 [Medicago truncatula] <KEH23177.1 leucoanthocyanidin dioxygenase-like protein [Medicago truncatula]	K7KD41_SOYBN/200-335 K7KD41.1 PF03171.17;2OG-FeII_Oxy;	3847.GLYMA07G18280.1	XM_013593696 Medicago truncatula leucoanthocyanidin dioxygenase-like protein mRNA	mtr:MTR_7g068650 leucoanthocyanidin dioxygenase-like protein	2.29	37.22	14.38	269.06	48.07	7.90284	6.8332	0.00043516	0.0214733	4.43848	7.40764	2.59449	5.88845	4.83249	8.68044	6.13485	66	1043	399	8904	1116
c137027_g1_i1	UNIPROTKB|I1JCC6 - symbol:GLYMA_02G043500 "Uncharacterized protein" species:3847 "Glycine max" [GO:0003677 "DNA binding" evidence=IBA] [GO:0005634 "nucleus" evidence=IBA] [GO:0005694 "chromosome" evidence=IBA] [GO:0005737 "cytoplasm" evidence=IBA] [GO:0006260 "DNA replication" evidence=IBA] [GO:0006284 "base-excision repair" evidence=IBA] [GO:0006302 "double-strand break repair" evidence=IBA] [GO…	sp|Q1PEZ8|FB117_ARATH F-box protein At2g26160 OS=Arabidopsis thaliana GN=At2g26160 PE=2 SV=1	XP_013449881.1 F-box protein At2g26160 [Medicago truncatula] <XP_024626405.1 F-box protein At2g26160 [Medicago truncatula] <XP_024626406.1 F-box protein At2g26160 [Medicago truncatula] <XP_024626407.1 F-box protein At2g26160 [Medicago truncatula] <XP_024626408.1 F-box protein At2g26160 [Medicago truncatula] <XP_024626409.1 F-box protein At2g26160 [Medicago truncatula] <XP_024626410.1 F-box protei…	G7ZZ94_MEDTR/312-367 G7ZZ94.1 PF03478.15;DUF295;	3847.GLYMA02G04930.1	XM_013594427 Medicago truncatula F-box protein mRNA	mtr:MTR_7g096720 F-box protein	0.58	1.02	0.17	5.93	5.62	7.90076	1.82327	0.000407126	0.0207824	0.875571	3.02553	1.04896	1.22657	0.351187	3.09395	2.95711	14	24	4	164	109
c113526_g1_i1	UNIPROTKB|I1JQL7 - symbol:GLYMA_03G214100 "Uncharacterized protein" species:3847 "Glycine max" [GO:0005634 "nucleus" evidence=IBA] [GO:0016567 "protein ubiquitination" evidence=IBA] [GO:0043161 "proteasome-mediated ubiquitin-dependent protein catabolic process" evidence=IBA] [GO:0061630 "ubiquitin protein ligase activity" evidence=IBA] InterPro:IPR001841 InterPro:IPR004331 InterPro:IPR013083 Pros…	sp|Q9SRX9|BAH1_ARATH E3 ubiquitin-protein ligase BAH1 OS=Arabidopsis thaliana GN=BAH1 PE=1 SV=1	XP_013445379.1 probable E3 ubiquitin-protein ligase BAH1-like 1 [Medicago truncatula] <XP_003625926.2 probable E3 ubiquitin-protein ligase BAH1-like 1 [Medicago truncatula] <KEH19405.1 E3 ubiquitin-protein ligase BAH1-like protein [Medicago truncatula] <AES82144.2 E3 ubiquitin-protein ligase BAH1-like protein [Medicago truncatula]	G7KSP3_MEDTR/208-265 G7KSP3.2 PF13920.3;zf-C3HC4_3;	3847.GLYMA03G37210.1	XM_003625878 Medicago truncatula E3 ubiquitin-protein ligase BAH1-like protein mRNA	mtr:MTR_7g108840 E3 ubiquitin-protein ligase BAH1-like protein	0.08	0.08	0.55	2.83	1.98	7.86658	-0.126123	0.00313313	0.0783053	0.250801	1.38872	0.10616	0.0783873	0.567854	1.57362	1.20381	1	1	7	43	21
c129577_g1_i1	UNIPROTKB|K7LN57 - symbol:K7LN57 "Uncharacterized protein" species:3847 "Glycine max" [GO:0016020 "membrane" evidence=IBA] [GO:0016709 "oxidoreductase activity, acting on paired donors, with incorporation or reduction of molecular oxygen, NAD(P)H as one donor, and incorporation of one atom of oxygen" evidence=IBA] [GO:0042343 "indole glucosinolate metabolic process" evidence=IBA] [GO:0044550 "sec…	sp|Q6WNQ8|C81E8_MEDTR Cytochrome P450 81E8 OS=Medicago truncatula GN=CYP81E8 PE=2 SV=1	XP_003611660.2 cytochrome P450 81E8-like [Medicago truncatula]	G7K581_MEDTR/32-481 G7K581.1 PF00067.19;p450;	3847.GLYMA11G05532.1	XM_003611612 Medicago truncatula cytochrome P450 family protein mRNA	mtr:MTR_5g016440 cytochrome P450 family protein	0.92	2.38	8.22	70.02	4.16	7.85674	4.66828	0.00194457	0.0577378	2.56642	4.6987	1.54052	2.1756	3.98313	6.66439	2.73301	25	63	215	2185	91
c144595_g3_i1	TAIR|locus:2061529 - symbol:ACD11 "AT2G34690" species:3702 "Arabidopsis thaliana" [GO:0005737 "cytoplasm" evidence=ISM;IEA] [GO:0008289 "lipid binding" evidence=IEA] [GO:0120009 "intermembrane lipid transfer" evidence=IEA] [GO:0120013 "intermembrane lipid transfer activity" evidence=IEA] [GO:0008219 "cell death" evidence=IMP] [GO:0009751 "response to salicylic acid" evidence=IMP] [GO:0009816 "def…	sp|O64587|ACD11_ARATH Accelerated cell death 11 OS=Arabidopsis thaliana GN=ACD11 PE=1 SV=1	XP_003594554.1 accelerated cell death 11 [Medicago truncatula] <AES64805.1 glycolipid transfer protein [Medicago truncatula] <AFK34315.1 unknown [Medicago truncatula]	G7IKX4_MEDTR/84-222 G7IKX4.1 PF08718.8;GLTP;	3694.POPTR_0006s05030.1	AC192958 Medicago truncatula chromosome 2 BAC clone mte1-45m19, complete sequence	mtr:MTR_2g030530 glycolipid transfer protein	0.42	0.74	0.54	9.09	1.76	7.85306	2.7903	0.000196905	0.0123728	1.48378	3.53916	1.38048	1.58983	1.48102	4.6435	2.43483	21	36	26	522	71
c141431_g1_i2	.	.	GAU25258.1 hypothetical protein TSUD_17710 [Trifolium subterraneum]	.	.	.	mtr:MTR_6g034305 hypothetical protein	0.05	0.06	0.39	2.43	0.94	7.82985	-0.125602	0.0043834	0.0953947	0.250801	1.33181	0.10616	0.0783873	0.567854	1.76136	0.902255	1	1	7	52	14
c125598_g1_i1	TAIR|locus:2101222 - symbol:HSP70 "AT3G12580" species:3702 "Arabidopsis thaliana" [GO:0005634 "nucleus" evidence=IEA] [GO:0006351 "transcription, DNA-templated" evidence=IEA] [GO:0006355 "regulation of transcription, DNA-templated" evidence=IEA] [GO:0005829 "cytosol" evidence=IDA;TAS] [GO:0006457 "protein folding" evidence=TAS] [GO:0009408 "response to heat" evidence=IEP] [GO:0009615 "response to…	sp|Q9LHA8|MD37C_ARATH Probable mediator of RNA polymerase II transcription subunit 37c OS=Arabidopsis thaliana GN=MED37C PE=1 SV=1	ADN03965.1 heat shock cognate 70 kDa protein, partial [Phytolacca acinosa]	K4A6U5_SETIT/9-618 K4A6U5.1 PF00012.17;HSP70;	15368.BRADI1G66590.1	XM_004505815 PREDICTED: Cicer arietinum heat shock cognate 70 kDa protein 2 (LOC101501931), mRNA	ajm:119058044 heat shock cognate 70 kDa protein 2-like	9.32	48.17	5.98	274.23	116.27	7.82975	1.76998	0.00162945	0.0514288	0.800853	2.83787	0.544148	1.50722	0.351187	3.47409	2.20166	6	33	4	220	58
c119729_g1_i1	TAIR|locus:2076829 - symbol:LBD41 "LOB domain-containing protein 41" species:3702 "Arabidopsis thaliana" [GO:0005634 "nucleus" evidence=ISM] [GO:0006355 "regulation of transcription, DNA-templated" evidence=IDA] TAIR:locus:2076829 Proteomes:UP000006548 EMBL:AC021640 EMBL:CP002686 GO:GO:0006355 InterPro:IPR004883 InterPro:IPR017414 Pfam:PF03195 PIRSF:PIRSF038155 PROSITE:PS50891 HOGENOM:HOG00023745…	sp|Q9M886|LBD41_ARATH LOB domain-containing protein 41 OS=Arabidopsis thaliana GN=LBD41 PE=2 SV=1	PNX99138.1 LOB domain-containing protein 41-like [Trifolium pratense]	.	3847.GLYMA08G48040.2	.	cam:105851536 LOB domain-containing protein 41-like	0.55	1.69	0.29	3.34	12.91	7.82804	1.17025	0.00187662	0.056119	0.606292	2.27684	0.544148	1.00365	0.271076	1.55116	3.00251	6	18	3	42	113
c125902_g1_i1	TAIR|locus:2080797 - symbol:AT3G11420 species:3702 "Arabidopsis thaliana" [GO:0005886 "plasma membrane" evidence=ISM] [GO:0008150 "biological_process" evidence=ND] [GO:0016021 "integral component of membrane" evidence=IEA] [GO:0016757 "transferase activity, transferring glycosyl groups" evidence=IEA;ISS] InterPro:IPR006740 TAIR:locus:2080797 GO:GO:0016021 Proteomes:UP000006548 EMBL:CP002686 GO:GO…	.	XP_013460710.1 uncharacterized protein LOC25489341 isoform X2 [Medicago truncatula] <KEH34744.1 transferring glycosyl group transferase [Medicago truncatula]	A0A072UY59_MEDTR/212-461 A0A072UY59.1 PF04646.9;DUF604;	3847.GLYMA18G04020.1	XM_013605256 Medicago truncatula transferring glycosyl group transferase mRNA	mtr:MTR_3g068125 transferring glycosyl group transferase	1.04	0.69	0.54	11.23	3.98	7.8253	1.92801	0.000478342	0.022991	0.960354	2.96017	1.33754	0.787335	0.75619	3.64285	2.2775	20	13	10	250	62
c93878_g1_i1	TAIR|locus:2139777 - symbol:OSM34 "osmotin 34" species:3702 "Arabidopsis thaliana" [GO:0005576 "extracellular region" evidence=ISM] [GO:0051707 "response to other organism" evidence=ISS] [GO:0009651 "response to salt stress" evidence=IEP] [GO:0009817 "defense response to fungus, incompatible interaction" evidence=IDA] [GO:0009816 "defense response to bacterium, incompatible interaction" evidence=…	sp|P50700|OSL3_ARATH Osmotin-like protein OSM34 OS=Arabidopsis thaliana GN=OSM34 PE=2 SV=2	XP_003611130.2 protein P21 [Medicago truncatula] <AFK46418.1 unknown [Medicago truncatula] <AES94088.2 pathogenesis-related thaumatin family protein [Medicago truncatula]	G7KDF3_MEDTR/32-236 G7KDF3.2 PF00314.14;Thaumatin;	3847.GLYMA11G02770.1	CU326391 Medicago truncatula chromosome 5 clone mth2-182c4, COMPLETE SEQUENCE	mtr:MTR_5g010640 pathogenesis-related thaumatin family protein	4.27	33.1	31.32	332.67	86.76	7.82462	6.54811	6.88676e-05	0.00556547	4.35696	7.29782	2.76624	5.05147	5.25317	8.30168	6.29396	76	576	539	6843	1248
c131164_g1_i2	.	.	.	.	.	.	.	0.07	0.29	0.07	2.24	0.52	7.8131	-0.6626	0.00406438	0.0915837	0.164375	0.945031	0.10616	0.290836	0.0961302	1.43334	0.456724	1	4	1	37	6
c131262_g2_i2	.	.	.	.	.	.	soe:110793788 uncharacterized protein LOC110793788	0.23	0.24	0.08	3.06	0.57	7.79832	-0.445053	0.005671	0.110672	0.205715	1.04784	0.297578	0.223437	0.0961302	1.63895	0.456724	3	3	1	46	6
c128387_g1_i4	TAIR|locus:2007953 - symbol:NF-YA8 "AT1G17590" species:3702 "Arabidopsis thaliana" [GO:0003677 "DNA binding" evidence=IEA] [GO:0003700 "DNA binding transcription factor activity" evidence=ISS] [GO:0005634 "nucleus" evidence=ISM] [GO:0006351 "transcription, DNA-templated" evidence=IEA] [GO:0006355 "regulation of transcription, DNA-templated" evidence=IEA;ISS] [GO:0016602 "CCAAT-binding factor comp…	sp|Q93ZH2|NFYA3_ARATH Nuclear transcription factor Y subunit A-3 OS=Arabidopsis thaliana GN=NFYA3 PE=2 SV=2	AES67802.1 CCAAT-binding transcription factor [Medicago truncatula]	G7IS21_MEDTR/188-243 G7IS21.2 PF02045.12;CBFB_NFYA;	3847.GLYMA07G04050.5	XM_003597503 Medicago truncatula CCAAT-binding transcription factor mRNA	mtr:MTR_2g099490 CCAAT-binding transcription factor	1.39	2.07	1.59	18.01	14.67	7.78221	3.83868	1.9224e-07	5.02395e-05	2.26534	4.92876	2.24538	2.31163	2.23901	5.10888	4.74864	49	71	54	729	417
c89350_g1_i1	TAIR|locus:2130384 - symbol:MAA3 "AT4G15570" species:3702 "Arabidopsis thaliana" [GO:0004386 "helicase activity" evidence=IEA] [GO:0005524 "ATP binding" evidence=IEA] [GO:0005634 "nucleus" evidence=ISM;IEA] [GO:0016787 "hydrolase activity" evidence=IEA] [GO:0009553 "embryo sac development" evidence=IMP] [GO:0009875 "pollen-pistil interaction" evidence=IMP] [GO:0010183 "pollen tube guidance" evide…	sp|B6SFA4|MAA3_ARATH Probable helicase MAGATAMA 3 OS=Arabidopsis thaliana GN=MAA3 PE=2 SV=1	XP_004513650.1 PREDICTED: probable helicase MAGATAMA 3 [Cicer arietinum]	.	3847.GLYMA05G25214.1	.	cam:101515084 probable helicase MAGATAMA 3	0.31	2.12	0.62	7.61	12.02	7.77336	-0.108391	0.00159515	0.0507304	0.25613	1.41433	0.10616	0.475977	0.186253	1.25033	1.57834	1	7	2	30	32
c145037_g1_i2	.	.	KEH18428.1 hypothetical protein MTR_8g019300 [Medicago truncatula]	.	.	.	mtr:MTR_8g019300 hypothetical protein	0.04	0.08	0.43	3.27	0.23	7.75283	0.413805	0.0147945	0.192578	0.35759	1.44314	0.10616	0.152734	0.813875	2.49633	0.389954	1	2	11	101	5
c135210_g4_i1	TAIR|locus:2205824 - symbol:AT1G27170 species:3702 "Arabidopsis thaliana" [GO:0005737 "cytoplasm" evidence=ISM] [GO:0006952 "defense response" evidence=ISS] [GO:0009507 "chloroplast" evidence=IDA] [GO:0009506 "plasmodesma" evidence=IDA] InterPro:IPR000157 InterPro:IPR002182 Pfam:PF00931 Pfam:PF01582 PROSITE:PS50104 SMART:SM00255 InterPro:IPR003591 InterPro:IPR027417 TAIR:locus:2205824 SUPFAM:SSF5…	sp|O82500|Y4117_ARATH Putative disease resistance protein At4g11170 OS=Arabidopsis thaliana GN=At4g11170 PE=2 SV=1	PNX94995.1 TMV resistance protein N [Trifolium pratense]	G7L6T3_MEDTR/181-447 G7L6T3.2 PF00931.19;NB-ARC;	3847.GLYMA16G10340.2	XM_012718563 PREDICTED: Cicer arietinum TMV resistance protein N-like (LOC101511388), transcript variant X2, mRNA	cam:101511388 TMV resistance protein N-like	0.25	0.24	0.75	4.52	3.93	7.74352	-0.825773	0.00356666	0.0841543	0.151875	0.930804	0.10616	0.0783873	0.271076	1.00808	0.853529	1	1	3	22	13
c121700_g1_i1	UNIPROTKB|C6SXK8 - symbol:GLYMA_05G169900 "Uncharacterized protein" species:3847 "Glycine max" [GO:0046658 "anchored component of plasma membrane" evidence=IBA] InterPro:IPR003245 Pfam:PF02298 ProDom:PD003122 PROSITE:PS51485 GO:GO:0009055 Proteomes:UP000008827 Gene3D:2.60.40.420 InterPro:IPR008972 SUPFAM:SSF49503 GO:GO:0046658 eggNOG:ENOG410IZV9 eggNOG:ENOG410YPS7 OrthoDB:EOG09360W6M OMA:NSCSAPR …	sp|Q8LG89|BABL_ARATH Basic blue protein OS=Arabidopsis thaliana GN=ARPN PE=2 SV=2	XP_003629993.1 basic blue protein [Medicago truncatula] <AET04469.1 basic blue-like protein [Medicago truncatula]	G7L9J5_MEDTR/36-114 G7L9J5.1 PF02298.14;Cu_bind_like;	3847.GLYMA05G30380.1	XM_003629945 Medicago truncatula basic blue-like protein mRNA	mtr:MTR_8g089110 basic blue-like protein	2.11	0.93	0.71	12.31	13.19	7.72525	0.593167	0.00142257	0.047504	0.438858	1.95437	0.754664	0.290836	0.271076	1.96192	1.94682	9	4	3	63	46
c135451_g1_i1	TAIR|locus:2077081 - symbol:ATRAB28 "AT3G22490" species:3702 "Arabidopsis thaliana" [GO:0003674 "molecular_function" evidence=ND] [GO:0005737 "cytoplasm" evidence=ISM] [GO:0009793 "embryo development ending in seed dormancy" evidence=ISS] [GO:0006970 "response to osmotic stress" evidence=IEP] [GO:0009414 "response to water deprivation" evidence=IEP] [GO:0009737 "response to abscisic acid" evidenc…	sp|P09444|LEA34_GOSHI Late embryogenesis abundant protein D-34 OS=Gossypium hirsutum PE=3 SV=1	XP_013469831.1 late embryogenesis abundant protein D-34 [Medicago truncatula] <KEH43869.1 late embryogenesis abundant D-like protein [Medicago truncatula]	A0A072VPF7_MEDTR/197-256 A0A072VPF7.1 PF04927.9;SMP;	3847.GLYMA10G39270.1	XM_013614377 Medicago truncatula late embryogenesis abundant D-like protein mRNA	mtr:MTR_1g103620 late embryogenesis abundant D-like protein	0.35	0.42	0.3	3.23	3.83	7.71826	0.696432	0.000613429	0.0267524	0.482403	2.03986	0.544148	0.475977	0.427083	1.97884	2.10089	6	7	5	64	53
c137493_g2_i1	TAIR|locus:2204813 - symbol:AT1G02190 "AT1G02190" species:3702 "Arabidopsis thaliana" [GO:0003824 "catalytic activity" evidence=ISS] [GO:0006629 "lipid metabolic process" evidence=IBA] InterPro:IPR006694 Pfam:PF04116 TAIR:locus:2204813 GO:GO:0016021 EMBL:CP002684 Proteomes:UP000006548 GO:GO:0005789 GO:GO:0016491 GO:GO:0005506 GO:GO:0006629 GO:GO:0008610 EMBL:U89959 InterPro:IPR021940 Pfam:PF12076…	sp|F4HVY0|CER1_ARATH Protein ECERIFERUM 1 OS=Arabidopsis thaliana GN=CER1 PE=1 SV=1	XP_003626834.1 protein ECERIFERUM 1 [Medicago truncatula] <AET01310.1 fatty acid hydroxylase superfamily protein [Medicago truncatula]	G7LDH6_MEDTR/451-614 G7LDH6.1 PF12076.5;Wax2_C;	3847.GLYMA07G12741.1	XM_003626786 Medicago truncatula fatty acid hydroxylase superfamily protein mRNA	mtr:MTR_8g009560 fatty acid hydroxylase superfamily protein	17.86	22.73	13.44	232.01	114.17	7.71523	7.38756	2.95981e-08	1.11192e-05	5.51371	8.35443	5.76083	5.61858	5.16172	8.90219	7.80668	697	862	505	10387	3591
c132337_g1_i1	UNIPROTKB|I1LJW9 - symbol:GLYMA_11G134300 "Uncharacterized protein" species:3847 "Glycine max" [GO:0009813 "flavonoid biosynthetic process" evidence=IBA] [GO:0043231 "intracellular membrane-bounded organelle" evidence=IBA] [GO:0052696 "flavonoid glucuronidation" evidence=IBA] [GO:0080043 "quercetin 3-O-glucosyltransferase activity" evidence=IBA] [GO:0080044 "quercetin 7-O-glucosyltransferase acti…	sp|U3UA11|UGT7_CATRO UDP-glucose iridoid glucosyltransferase OS=Catharanthus roseus GN=UGT76A2 PE=1 SV=1	XP_013456173.1 UDP-glucose iridoid glucosyltransferase isoform X1 [Medicago truncatula] <KEH30204.1 UDP-glucosyltransferase family protein [Medicago truncatula]	A0A072UM90_MEDTR/18-416 A0A072UM90.1 PF00201.15;UDPGT;	3847.GLYMA11G14260.2	XM_013600719 Medicago truncatula UDP-glucosyltransferase family protein mRNA	mtr:MTR_4g064987 UDP-glucosyltransferase family protein	0.12	2.56	1.03	14.9	6.79	7.70757	2.72998	0.000969702	0.0368318	1.27555	3.76066	0.297578	2.12109	1.40798	4.32074	3.20058	3	60	24	413	132
c136365_g1_i1	.	.	.	.	.	.	.	0.11	0.53	0.92	3.03	7.02	7.69245	1.77712	0.00110207	0.0403303	0.846277	2.90175	0.297578	0.833271	1.40798	2.41162	3.39187	3	14	24	94	153
c138874_g3_i1	TAIR|locus:2008855 - symbol:NPF6.3 "AT1G12110" species:3702 "Arabidopsis thaliana" [GO:0005215 "transporter activity" evidence=ISS] [GO:0005886 "plasma membrane" evidence=ISM;IDA] [GO:0006857 "oligopeptide transport" evidence=IEA] [GO:0009635 "response to herbicide" evidence=IEA] [GO:0009734 "auxin-activated signaling pathway" evidence=IEA] [GO:0015293 "symporter activity" evidence=IEA] [GO:00160…	sp|Q05085|PTR7_ARATH Protein NRT1/ PTR FAMILY 6.3 OS=Arabidopsis thaliana GN=NPF6.3 PE=1 SV=1	XP_003608752.1 protein NRT1/ PTR FAMILY 6.3 [Medicago truncatula] <AES90949.1 peptide/nitrate transporter [Medicago truncatula]	G7JK37_MEDTR/99-536 G7JK37.1 PF00854.18;PTR2;	3694.POPTR_0003s11080.1	XM_003608704 Medicago truncatula peptide/nitrate transporter mRNA	mtr:MTR_4g101380 peptide/nitrate transporter	0.81	3.08	1.13	23.05	7.05	7.68838	3.60432	4.16512e-05	0.00386649	2.00582	4.47068	1.5779	2.66911	1.77044	5.32115	3.62021	26	96	35	848	182
c122662_g1_i1	TAIR|locus:2024957 - symbol:SMR5 "AT1G07500" species:3702 "Arabidopsis thaliana" [GO:0004860 "protein kinase inhibitor activity" evidence=IEA] [GO:0005634 "nucleus" evidence=ISM] [GO:0007049 "cell cycle" evidence=IEA] [GO:0005515 "protein binding" evidence=IPI] [GO:0006974 "cellular response to DNA damage stimulus" evidence=IGI] TAIR:locus:2024957 EMBL:CP002684 Proteomes:UP000006548 GO:GO:0004860…	sp|Q9LNX4|SMR5_ARATH Cyclin-dependent protein kinase inhibitor SMR5 OS=Arabidopsis thaliana GN=SMR5 PE=1 SV=1	PNX80189.1 hypothetical protein L195_g036186 [Trifolium pratense]	.	3847.GLYMA02G41620.1	XM_003613930 Medicago truncatula hypothetical protein partial mRNA	pvu:PHAVU_005G145600g hypothetical protein	0.39	1.28	0.3	5.24	7.06	7.68426	0.761867	0.00110507	0.0403786	0.480982	2.09146	0.384535	0.787335	0.271076	1.96192	2.221	4	13	3	63	59
c129610_g3_i2	TAIR|locus:2115179 - symbol:AT4G37100 "AT4G37100" species:3702 "Arabidopsis thaliana" [GO:0016740 "transferase activity" evidence=IEA] [GO:0005886 "plasma membrane" evidence=IDA] InterPro:IPR015421 InterPro:IPR015422 InterPro:IPR015424 TAIR:locus:2115179 Proteomes:UP000006548 GO:GO:0005886 Gene3D:3.40.640.10 Gene3D:3.90.1150.10 SUPFAM:SSF53383 EMBL:CP002687 GO:GO:0016740 EMBL:Z99707 EMBL:AL161590…	.	XP_013457684.1 uncharacterized protein LOC25493664 [Medicago truncatula] <KEH31715.1 hypothetical protein MTR_4g102890 [Medicago truncatula]	I1LDW0_SOYBN/155-375 I1LDW0.2 PF00266.16;Aminotran_5;	3847.GLYMA05G03420.3	XM_013602230 Medicago truncatula hypothetical protein mRNA	mtr:MTR_4g102890 hypothetical protein	0.09	0.23	0.37	1	3.52	7.68126	0.439375	0.00201375	0.0592422	0.39789	1.72413	0.205042	0.355226	0.633403	1.13428	2.31397	2	5	8	26	64
c118962_g1_i2	UNIPROTKB|K7LEQ4 - symbol:K7LEQ4 "Uncharacterized protein" species:3847 "Glycine max" [GO:0005737 "cytoplasm" evidence=IBA] [GO:0030001 "metal ion transport" evidence=IBA] [GO:0046914 "transition metal ion binding" evidence=IBA] [GO:0046916 "cellular transition metal ion homeostasis" evidence=IBA] InterPro:IPR036163 GO:GO:0005737 Proteomes:UP000008827 GO:GO:0046914 GO:GO:0030001 SUPFAM:SSF55008 G…	.	XP_024641414.1 heavy metal-associated isoprenylated plant protein 9-like isoform X2 [Medicago truncatula]	A0A0D3AVW9_BRAOL/10-68 A0A0D3AVW9.1 PF00403.23;HMA;	3847.GLYMA09G31731.1	EU139871 Medicago truncatula cultivar Jemalong cold-acclimation specific protein 31 gene, promoter regions and complete cds	cam:101504022 uncharacterized LOC101504022	0.1	0.39	0.1	2.54	1.18	7.66781	-0.684043	0.00261817	0.0700208	0.164375	0.987278	0.10616	0.290836	0.0961302	1.27794	0.69662	1	4	1	31	10
c125375_g1_i2	UNIPROTKB|K7MZR6 - symbol:GLYMA_19G226000 "Uncharacterized protein" species:3847 "Glycine max" [GO:0004674 "protein serine/threonine kinase activity" evidence=IBA] [GO:0005634 "nucleus" evidence=IBA] [GO:0005737 "cytoplasm" evidence=IBA] [GO:0035556 "intracellular signal transduction" evidence=IBA] InterPro:IPR000719 PROSITE:PS50011 SMART:SM00220 InterPro:IPR011009 GO:GO:0005634 GO:GO:0005524 GO:…	sp|O80528|HASP_ARATH Serine/threonine-protein kinase haspin homolog OS=Arabidopsis thaliana GN=HASPIN PE=1 SV=1	PNY05832.1 serine/threonine-protein kinase haspin-like protein [Trifolium pratense]	B3RRC3_TRIAD/195-470 B3RRC3.1 PF00069.22;Pkinase;	3847.GLYMA19G41380.2	XM_012714092 PREDICTED: Cicer arietinum putative serine/threonine-protein kinase haspin homolog (LOC101501993), mRNA	cam:101501993 putative serine/threonine-protein kinase haspin homolog	0.1	0.03	0.03	0.47	0.67	7.66583	-0.820931	0.00385716	0.0884548	0.157365	0.936147	0.297578	0.0783873	0.0961302	0.833017	1.03928	3	1	1	17	17
c129263_g1_i1	TAIR|locus:2174527 - symbol:AT5G57500 "AT5G57500" species:3702 "Arabidopsis thaliana" [GO:0000139 "Golgi membrane" evidence=IEA] [GO:0005794 "Golgi apparatus" evidence=ISM] [GO:0006486 "protein glycosylation" evidence=IEA] [GO:0008378 "galactosyltransferase activity" evidence=IEA] [GO:0016021 "integral component of membrane" evidence=IEA] [GO:0016757 "transferase activity, transferring glycosyl g…	sp|Q9ASW1|B3GTG_ARATH Hydroxyproline O-galactosyltransferase GALT3 OS=Arabidopsis thaliana GN=GALT3 PE=2 SV=1	XP_004507843.1 PREDICTED: uncharacterized protein LOC101492465 [Cicer arietinum]	V4LJN2_EUTSA/85-255 V4LJN2.1 PF01762.18;Galactosyl_T;	3847.GLYMA13G01060.1	XM_003610089 Medicago truncatula galactosyltransferase family protein mRNA	cam:101492465 uncharacterized LOC101492465	0.24	0.57	0.29	5.64	1.14	7.65339	1.19015	0.00151923	0.0495885	0.648424	2.18285	0.544148	0.833271	0.567854	3.08616	1.27954	6	14	7	163	23
c130032_g2_i8	.	.	.	.	.	.	.	0.15	0.31	0.16	1.39	2.76	7.64361	-0.349199	0.00190431	0.0568055	0.227377	1.23009	0.205042	0.290836	0.186253	0.974726	1.48545	2	4	2	21	29
c144191_g1_i1	UNIPROTKB|Q6USK1 - symbol:GES "Geraniol synthase, chloroplastic" species:39350 "Ocimum basilicum" [GO:0016787 "hydrolase activity" evidence=IDA] [GO:0030145 "manganese ion binding" evidence=IDA] [GO:0033383 "geranyl diphosphate metabolic process" evidence=IDA] [GO:0042803 "protein homodimerization activity" evidence=IDA] InterPro:IPR001906 InterPro:IPR005630 InterPro:IPR036965 Pfam:PF01397 Pfam:P…	sp|B9RHP7|TPS11_RICCO Probable terpene synthase 11 OS=Ricinus communis GN=TPS11 PE=3 SV=1	XP_003597053.1 probable terpene synthase 11 [Medicago truncatula] <ABB01626.1 terpene synthase [Medicago truncatula] <AES67304.1 sesquiterpene synthase [Medicago truncatula]	A0RZI3_MEDTR/244-511 A0RZI3.1 PF03936.13;Terpene_synth_C;	3847.GLYMA12G32370.2	XM_003597005 Medicago truncatula sesquiterpene synthase mRNA	mtr:MTR_2g089120 sesquiterpene synthase	0.32	0.36	0.16	4.64	0.66	7.63021	1.17809	0.0024422	0.0669531	0.645477	2.08577	0.818522	0.690827	0.427083	3.13226	1.03928	10	11	5	169	17
c98387_g1_i1	TAIR|locus:2135297 - symbol:MIPS1 "AT4G39800" species:3702 "Arabidopsis thaliana" [GO:0004512 "inositol-3-phosphate synthase activity" evidence=IGI;ISS;IDA] [GO:0005634 "nucleus" evidence=IEA] [GO:0005737 "cytoplasm" evidence=ISM;IDA] [GO:0006021 "inositol biosynthetic process" evidence=IEA;ISS;IDA] [GO:0008654 "phospholipid biosynthetic process" evidence=ISS] [GO:0010264 "myo-inositol hexakispho…	sp|Q9LW96|INO1_TOBAC Inositol-3-phosphate synthase OS=Nicotiana tabacum PE=2 SV=1	BAE71281.1 putative myo-inositol-1-phosphate synthase [Trifolium pratense] <BAE71283.1 putative myo-inositol-1-phosphate synthase [Trifolium pratense]	G7J4B7_MEDTR/1-412 G7J4B7.1 PF07994.9;NAD_binding_5;	3847.GLYMA05G31450.1	XM_003630010 Medicago truncatula myo-inositol 1-phosphate synthase mRNA	pvu:PHAVU_002G261700g hypothetical protein	3.99	7.44	7.03	71.04	44.09	7.61867	3.55534	2.30225e-06	0.00037913	2.04875	4.61019	1.78388	2.10245	2.25992	4.98662	4.23375	32	59	55	668	287
c144970_g2_i1	.	.	PNY04544.1 FAM91A1-like protein [Trifolium pratense]	.	.	EU417376 Trifolium repens clone CloverSSR-076_C02_006_1 microsatellite sequence	.	0.03	0.1	0.33	1.53	1.47	7.61284	0.365403	0.00229914	0.0648044	0.361929	1.76993	0.10616	0.223437	0.75619	1.81888	1.72098	1	3	10	55	37
c144744_g2_i1	.	.	.	.	.	.	.	0.1	0.05	0.05	1.28	0.06	7.5891	-1.04452	0.0228044	0.24488	0.12652	0.668603	0.205042	0.0783873	0.0961302	1.25033	0.0868794	2	1	1	30	1
c140836_g2_i2	UNIPROTKB|I1MII8 - symbol:GLYMA_15G224200 "Uncharacterized protein" species:3847 "Glycine max" [GO:0005886 "plasma membrane" evidence=IBA] [GO:0009705 "plant-type vacuole membrane" evidence=IBA] [GO:0016021 "integral component of membrane" evidence=IBA] [GO:0022821 "potassium ion antiporter activity" evidence=IBA] [GO:0090333 "regulation of stomatal closure" evidence=IBA] InterPro:IPR001958 Inter…	sp|Q8RWN2|ZIF1_ARATH Protein ZINC INDUCED FACILITATOR 1 OS=Arabidopsis thaliana GN=ZIF1 PE=1 SV=2	BAE71198.1 putative transporter-like protein [Trifolium pratense]	A0A072TPR2_MEDTR/39-423 A0A072TPR2.1 PF07690.13;MFS_1;	3847.GLYMA15G35440.1	AB236746 Trifolium pratense RNA for putative transporter-like protein, complete cds, clone: C1408	mtr:MTR_8g042780 zinc induced facilitator-like protein	0.15	1.54	1.32	13.31	4.66	7.58585	1.65308	0.00169713	0.0525148	0.801825	2.70927	0.205042	1.08185	1.11859	3.38168	2.03686	2	20	17	205	50
c137661_g5_i7	.	.	GAU28897.1 hypothetical protein TSUD_293490 [Trifolium subterraneum]	G7IY59_MEDTR/133-164 G7IY59.1 PF12854.4;PPR_1;	.	XM_003594821 Medicago truncatula pentatricopeptide (PPR) repeat protein mRNA	mtr:MTR_0237s0070 pentatricopeptide (PPR) repeat protein	0.04	0.28	0.28	1.03	2.7	7.5565	0.391189	0.00243665	0.0668771	0.383331	1.73	0.10616	0.475977	0.567854	1.27794	2.18206	1	7	7	31	57
c136246_g2_i1	.	.	.	.	.	CU012043 M.truncatula DNA sequence from clone MTH2-63O12 on chromosome 3, complete sequence	.	0.41	1.45	0.88	10.27	6.25	7.55348	2.50525	9.87519e-05	0.00748988	1.29736	3.60415	0.879673	1.64238	1.37003	3.96928	3.23903	11	38	23	319	136
c128594_g1_i1	UNIPROTKB|I1JFT2 - symbol:GLYMA_13G029900 "Glycosyltransferase" species:3847 "Glycine max" [GO:0009813 "flavonoid biosynthetic process" evidence=IBA] [GO:0043231 "intracellular membrane-bounded organelle" evidence=IBA] [GO:0052696 "flavonoid glucuronidation" evidence=IBA] [GO:0080043 "quercetin 3-O-glucosyltransferase activity" evidence=IBA] [GO:0080044 "quercetin 7-O-glucosyltransferase activity…	sp|G3FIN8|UGTK4_MANES Linamarin synthase 1 OS=Manihot esculenta GN=UGT85K4 PE=1 SV=1	XP_013461082.1 linamarin synthase 2 [Medicago truncatula] <KEH35116.1 UDP-glucosyltransferase family protein [Medicago truncatula]	F6I2A0_VITVI/14-453 F6I2A0.1 PF00201.15;UDPGT;	3847.GLYMA20G05700.1	XM_013605628 Medicago truncatula UDP-glucosyltransferase family protein mRNA	mtr:MTR_3g479470 UDP-glucosyltransferase family protein	0.38	2.7	3.81	0.58	42.65	7.5389	3.4571	0.0102444	0.155617	1.78995	3.1153	0.687848	2.0254	2.65661	0.716782	5.51383	8	55	77	14	720
c114855_g1_i2	.	sp|Q8LJT8|TKI1_ARATH TSL-kinase interacting protein 1 OS=Arabidopsis thaliana GN=TKI1 PE=1 SV=2	GAU19685.1 hypothetical protein TSUD_78100, partial [Trifolium subterraneum]	.	3847.GLYMA08G15300.2	XM_004503937 PREDICTED: Cicer arietinum TSL-kinase interacting protein 1 (LOC101508371), transcript variant X3, mRNA	cam:101508371 TSL-kinase interacting protein 1	0.44	0.74	0.55	7.24	3.48	7.50901	2.55948	6.79729e-05	0.00555875	1.3709	3.60743	1.29327	1.4494	1.37003	4.12561	3.08925	19	31	23	358	121
c142406_g1_i3	UNIPROTKB|C1IIX2 - symbol:FRD3a "Protein DETOXIFICATION" species:3847 "Glycine max" [GO:0005886 "plasma membrane" evidence=IBA] [GO:0006855 "drug transmembrane transport" evidence=IBA] [GO:0015137 "citrate transmembrane transporter activity" evidence=IBA] [GO:0015238 "drug transmembrane transporter activity" evidence=IBA] InterPro:IPR002528 Pfam:PF01554 GO:GO:0016021 Proteomes:UP000008827 GO:GO:0…	sp|Q9SYD6|DTX42_ARATH Protein DETOXIFICATION 42 OS=Arabidopsis thaliana GN=DTX42 PE=2 SV=2	AMP17768.1 multidrug and toxin extrusion 69 [Medicago truncatula]	G7IZF7_MEDTR/336-497 G7IZF7.1 PF01554.15;MatE;	3847.GLYMA15G43021.1	XM_003599102 Medicago truncatula MATE efflux family protein mRNA	mtr:MTR_3g029510 MATE efflux family protein	0.26	0.41	0.38	3.79	2.79	7.50886	1.58622	0.000263731	0.0153532	0.836896	2.78373	0.754664	0.833271	0.922755	3.00588	2.56159	9	14	13	153	79
c127539_g3_i3	.	.	.	.	.	.	.	0.06	0.13	0.13	1.48	0.53	7.5071	-0.868043	0.0055246	0.108965	0.148383	0.857006	0.10616	0.152734	0.186253	1.19347	0.520541	1	2	2	28	7
c109442_g1_i1	.	.	.	.	.	.	.	0.43	1.25	0.86	1.05	16.28	7.50091	-0.716801	0.00947891	0.14818	0.17195	0.8672	0.10616	0.223437	0.186253	0.186368	1.54803	1	3	2	3	31
c121444_g1_i1	UNIPROTKB|I1KAB0 - symbol:GLYMA_06G114300 "Aldehyde dehydrogenase" species:3847 "Glycine max" [GO:0004028 "3-chloroallyl aldehyde dehydrogenase activity" evidence=IBA] [GO:0004029 "aldehyde dehydrogenase (NAD) activity" evidence=IBA] InterPro:IPR012394 InterPro:IPR015590 InterPro:IPR016161 InterPro:IPR016162 InterPro:IPR029510 Pfam:PF00171 PIRSF:PIRSF036492 PROSITE:PS00687 Proteomes:UP000008827 e…	sp|Q70DU8|AL3H1_ARATH Aldehyde dehydrogenase family 3 member H1 OS=Arabidopsis thaliana GN=ALDH3H1 PE=1 SV=2	XP_003602042.2 aldehyde dehydrogenase family 3 member H1 [Medicago truncatula] <AES72293.2 NAD-dependent aldehyde dehydrogenase family protein [Medicago truncatula]	G7J4Y0_MEDTR/11-447 G7J4Y0.2 PF00171.19;Aldedh;	3847.GLYMA06G12010.1	XM_003601994 Medicago truncatula NAD-dependent aldehyde dehydrogenase family protein mRNA	mtr:MTR_3g088150 NAD-dependent aldehyde dehydrogenase family protein	1.18	17.89	19.07	147.81	76.65	7.49841	6.33815	0.000221811	0.0134672	3.9803	7.3149	1.84649	4.86226	5.23217	7.82428	6.80552	34	503	531	4909	1786
c145615_g2_i6	UNIPROTKB|K7MM23 - symbol:K7MM23 "Uncharacterized protein" species:3847 "Glycine max" [GO:0000977 "RNA polymerase II regulatory region sequence-specific DNA binding" evidence=IBA] [GO:0003700 "DNA binding transcription factor activity" evidence=IBA] [GO:0005634 "nucleus" evidence=IBA] [GO:0006357 "regulation of transcription by RNA polymerase II" evidence=IBA] InterPro:IPR003656 InterPro:IPR00890…	sp|P08770|TRA1_MAIZE Putative AC transposase OS=Zea mays PE=2 SV=2	PNX73995.1 HAT family dimerization domain-containing protein, partial [Trifolium pratense]	K7MM23_SOYBN/463-536 K7MM23.1 PF05699.11;Dimer_Tnp_hAT;	3847.GLYMA17G18341.1	CR931733 Medicago truncatula chromosome 5 clone mth2-38a4, COMPLETE SEQUENCE	adu:110276750 zinc finger BED domain-containing protein RICESLEEPER 2-like	0.14	0.95	0.98	4.93	7.55	7.48179	2.93095	0.000183061	0.0117369	1.49674	4.03234	0.617786	1.81257	2.05988	3.77951	4.28518	7	45	46	277	298
c123264_g1_i1	TAIR|locus:2183861 - symbol:Rap2.6L "AT5G13330" species:3702 "Arabidopsis thaliana" [GO:0003677 "DNA binding" evidence=ISS] [GO:0003700 "DNA binding transcription factor activity" evidence=ISS] [GO:0005634 "nucleus" evidence=ISM;IEA;ISS] [GO:0006351 "transcription, DNA-templated" evidence=IEA] [GO:0006355 "regulation of transcription, DNA-templated" evidence=ISS] [GO:0009873 "ethylene-activated s…	sp|Q9LYU3|EF113_ARATH Ethylene-responsive transcription factor ERF113 OS=Arabidopsis thaliana GN=ERF113 PE=2 SV=1	AES77850.2 ethylene response factor [Medicago truncatula]	W5BGJ9_WHEAT/160-211 W5BGJ9.1 PF00847.17;AP2;	3847.GLYMA08G28835.1	XM_003621582 Medicago truncatula ethylene response factor mRNA	mtr:MTR_7g021010 ethylene response factor	0.21	0.64	0.43	1.08	7.13	7.46241	0.0954904	0.00448342	0.0964175	0.324364	1.38789	0.205042	0.416865	0.351187	0.633739	2.14204	2	6	4	12	55
c117433_g1_i1	TAIR|locus:2013930 - symbol:MLP34 "AT1G70850" species:3702 "Arabidopsis thaliana" [GO:0003674 "molecular_function" evidence=ND] [GO:0005737 "cytoplasm" evidence=ISM] [GO:0006952 "defense response" evidence=IEA] [GO:0009607 "response to biotic stimulus" evidence=IEA] InterPro:IPR000916 Pfam:PF00407 SMART:SM01037 TAIR:locus:2013930 EMBL:CP002684 Proteomes:UP000006548 GO:GO:0006952 Gene3D:3.30.530.2…	sp|Q9SSK7|MLP34_ARATH MLP-like protein 34 OS=Arabidopsis thaliana GN=MLP34 PE=2 SV=1	AAQ72568.1 ripening-related protein [Pisum sativum]	G7L7T5_MEDTR/2-152 G7L7T5.1 PF00407.16;Bet_v_1;	3847.GLYMA02G25950.2	HQ731908 Oxytropis campestris subsp. johannensis isolate 93_ocj_AA300_12 ripening-related protein gene, partial cds	mtr:MTR_8g045490 pathogenesis-related protein bet V I family protein	1.31	29.71	12.68	22.1	262.74	7.45779	1.42574	0.00857433	0.140622	0.696305	2.20016	0.10616	1.22657	0.75619	0.974726	3.4256	1	24	10	21	157
c140923_g3_i1	TAIR|locus:2118344 - symbol:AT4G29450 "AT4G29450" species:3702 "Arabidopsis thaliana" [GO:0004672 "protein kinase activity" evidence=IEA] [GO:0005524 "ATP binding" evidence=IEA] [GO:0006468 "protein phosphorylation" evidence=IEA] [GO:0016021 "integral component of membrane" evidence=IEA] [GO:0016301 "kinase activity" evidence=ISS] [GO:0016310 "phosphorylation" evidence=ISS] InterPro:IPR001611 Int…	sp|C0LGR6|Y4291_ARATH Probable LRR receptor-like serine/threonine-protein kinase At4g29180 OS=Arabidopsis thaliana GN=At4g29180 PE=2 SV=2	XP_004502557.1 PREDICTED: probable LRR receptor-like serine/threonine-protein kinase At4g29180 isoform X1 [Cicer arietinum]	A0A072UCQ8_MEDTR/41-368 A0A072UCQ8.1 PF12819.4;Malectin_like;	3847.GLYMA07G15270.1	XM_004513024 PREDICTED: Cicer arietinum probable LRR receptor-like serine/threonine-protein kinase At4g29180 (LOC101499550), transcript variant X1, mRNA	cam:101509002 probable LRR receptor-like serine/threonine-protein kinase At4g29180	0.14	0.53	0.31	1.78	4.16	7.4512	1.91867	0.000425424	0.021177	0.978533	3.02097	0.617786	1.29382	1.02399	2.51964	3.52229	7	26	15	103	169
c131093_g3_i1	TAIR|locus:2092301 - symbol:AT3G19850 "AT3G19850" species:3702 "Arabidopsis thaliana" [GO:0004871 "signal transducer activity" evidence=ISS] [GO:0005886 "plasma membrane" evidence=ISM] [GO:0009416 "response to light stimulus" evidence=ISS] [GO:0016567 "protein ubiquitination" evidence=IEA] InterPro:IPR000210 PROSITE:PS50097 SMART:SM00225 UniPathway:UPA00143 Pfam:PF03000 TAIR:locus:2092301 Proteom…	sp|Q9LT24|Y3985_ARATH BTB/POZ domain-containing protein At3g19850 OS=Arabidopsis thaliana GN=At3g19850 PE=2 SV=1	XP_013456516.1 BTB/POZ domain-containing protein At1g50280 isoform X1 [Medicago truncatula] <KEH30547.1 phototropic-responsive NPH3 family protein [Medicago truncatula]	A0A072ULH0_MEDTR/208-442 A0A072ULH0.1 PF03000.11;NPH3;	3847.GLYMA12G03300.1	XM_013601062 Medicago truncatula phototropic-responsive NPH3 family protein mRNA	mtr:MTR_4g074190 phototropic-responsive NPH3 family protein	0.12	0.44	0.22	2.49	2.23	7.44773	1.03648	0.000681255	0.0285854	0.59522	2.31631	0.384535	0.833271	0.567854	2.41162	2.221	4	14	7	94	59
c138374_g1_i4	.	sp|Q07202|CORA_MEDSA Cold and drought-regulated protein CORA OS=Medicago sativa GN=CORA PE=2 SV=1	XP_003616812.1 abscisic acid and environmental stress-inducible protein [Medicago truncatula] <AES99770.1 leguminosin group485 secreted peptide [Medicago truncatula]	G7K7E0_MEDTR/1-93 G7K7E0.1 PF07172.8;GRP;	.	.	mtr:MTR_5g084540 leguminosin group485 secreted peptide	1.38	0.58	3.27	7.49	27.24	7.44381	2.41899	0.00112912	0.0410713	1.18632	3.36034	1.20045	0.475977	1.88252	2.56517	4.15551	17	7	39	107	271
c144504_g2_i1	.	.	.	.	.	.	.	0.31	1.87	0.51	4.8	10.99	7.43655	2.15713	0.000633426	0.0272563	1.04982	3.24154	0.617786	1.71779	0.813875	2.74409	3.73898	7	41	11	124	199
c139326_g4_i1	TAIR|locus:2115189 - symbol:MEE59 "AT4G37300" species:3702 "Arabidopsis thaliana" [GO:0003674 "molecular_function" evidence=ND] [GO:0005634 "nucleus" evidence=ISM] [GO:0009793 "embryo development ending in seed dormancy" evidence=IMP] TAIR:locus:2115189 Proteomes:UP000006548 EMBL:CP002687 GO:GO:0009793 EMBL:AL161591 EMBL:Z99707 UniGene:At.20976 EMBL:AF370192 EMBL:AY039591 EMBL:AY054152 EMBL:AY062…	.	PNX81337.1 hypothetical protein L195_g037355 [Trifolium pratense]	.	3847.GLYMA01G39750.1	XM_003611613 Medicago truncatula maternal effect embryo arrest protein mRNA	cam:101506585 uncharacterized LOC101506585	0.09	0.33	0.07	1.68	1.21	7.38878	0.779669	0.00125456	0.0436518	0.496294	2.08512	0.384535	0.833271	0.271076	2.29485	1.8754	4	14	3	85	43
c135300_g1_i1	.	.	.	.	.	.	.	0.29	0.23	0.23	4.5	0.18	7.38659	-0.0541912	0.0121402	0.172383	0.293016	1.13043	0.384535	0.223437	0.271076	2.09205	0.168823	4	3	3	71	2
c141358_g1_i1	UNIPROTKB|K7MML5 - symbol:GLYMA_17G192500 "Uncharacterized protein" species:3847 "Glycine max" [GO:0003333 "amino acid transmembrane transport" evidence=IBA] [GO:0005886 "plasma membrane" evidence=IBA] [GO:0015171 "amino acid transmembrane transporter activity" evidence=IBA] GO:GO:0016021 GO:GO:0005886 Proteomes:UP000008827 GO:GO:0015171 eggNOG:KOG1303 eggNOG:COG0814 OrthoDB:EOG09360984 InterPro:…	sp|Q42400|AAP1_ARATH Amino acid permease 1 OS=Arabidopsis thaliana GN=AAP1 PE=1 SV=1	AQY72416.1 amino acid permease 1-like protein [Pisum sativum]	G7J3I7_MEDTR/62-494 G7J3I7.1 PF01490.15;Aa_trans;	3847.GLYMA17G26720.1	KX620900 Pisum sativum amino acid permease 1-like protein (AAP1) mRNA, complete cds	mtr:MTR_3g110430 transmembrane amino acid transporter family protein	0.07	0.34	0.08	1.17	1.76	7.38551	0.159689	0.00162546	0.0514222	0.326231	1.60382	0.205042	0.587398	0.186253	1.43334	1.77431	2	9	2	37	39
c142131_g3_i2	UNIPROTKB|Q8W3Z1 - symbol:OSCBPY "Beta-amyrin synthase" species:78630 "Betula platyphylla" [GO:0019745 "pentacyclic triterpenoid biosynthetic process" evidence=IDA] [GO:0042300 "beta-amyrin synthase activity" evidence=IDA] InterPro:IPR002365 InterPro:IPR018333 PROSITE:PS01074 InterPro:IPR008930 SUPFAM:SSF48239 GO:GO:0042300 GO:GO:0019745 CDD:cd02892 InterPro:IPR032696 InterPro:IPR032697 Pfam:PF13…	sp|Q9LRH8|BAMS_PEA Beta-amyrin synthase OS=Pisum sativum GN=OSCPSY PE=2 SV=1	Q9LRH8.1 RecName: Full=Beta-amyrin synthase <BAA97558.1 beta-amyrin synthase [Pisum sativum]	I1KVV6_SOYBN/39-377 I1KVV6.1 PF13243.3;SQHop_cyclase_C;	3847.GLYMA07G00330.1	AB034802 Pisum sativum OSCPSY mRNA for beta-amyrin synthase, complete cds	mtr:MTR_4g005190 beta-amyrin synthase	0.19	0.78	0.79	8.86	1.38	7.34475	2.65342	0.00106933	0.0397137	1.38126	3.31851	0.754664	1.58983	1.79929	4.53612	2.10089	9	36	36	483	53
c129079_g2_i7	.	.	.	.	.	.	.	0.57	0.72	0.58	3.5	8.39	7.33778	0.217272	0.00133064	0.0453151	0.363649	1.60736	0.384535	0.355226	0.351187	1.22218	1.99254	4	5	4	29	48
c132565_g1_i1	TAIR|locus:2079807 - symbol:AT3G05470 "AT3G05470" species:3702 "Arabidopsis thaliana" [GO:0003779 "actin binding" evidence=ISS] [GO:0005576 "extracellular region" evidence=ISM] [GO:0016021 "integral component of membrane" evidence=IEA] Pfam:PF02181 TAIR:locus:2079807 GO:GO:0016021 Proteomes:UP000006548 EMBL:CP002686 GO:GO:0003779 InterPro:IPR015425 SMART:SM00498 PROSITE:PS51444 EMBL:AC009606 RefS…	sp|Q9MA60|FH11_ARATH Formin-like protein 11 OS=Arabidopsis thaliana GN=FH11 PE=2 SV=1	GAU29357.1 hypothetical protein TSUD_31630 [Trifolium subterraneum]	G7I8P1_MEDTR/488-887 G7I8P1.1 PF02181.20;FH2;	3847.GLYMA20G37980.1	XM_003591092 Medicago truncatula formin-like 2 domain protein mRNA	mtr:MTR_1g083260 formin-like 2 domain protein	0.58	0.04	0.07	0.43	4.53	7.33256	1.54285	0.0158112	0.201136	0.679383	2.28537	1.61434	0.152734	0.271076	1.04068	3.53007	27	2	3	23	170
c140037_g2_i6	.	.	.	.	.	.	.	0.1	0.51	1.34	3.86	8.27	7.32581	0.701086	0.00397785	0.0901409	0.46138	1.99226	0.10616	0.355226	0.922755	1.6175	2.36701	1	5	13	45	67
c143580_g5_i2	UNIPROTKB|Q5NAE0 - symbol:P0498A12.33 "Putative BP-5 protein" species:39947 "Oryza sativa Japonica Group" [GO:0005634 "nucleus" evidence=IC] InterPro:IPR011598 InterPro:IPR036638 Pfam:PF00010 PROSITE:PS50888 SMART:SM00353 GO:GO:0005634 GO:GO:0046983 Gene3D:4.10.280.10 CDD:cd00083 SUPFAM:SSF47459 OrthoDB:EOG093605W3 EMBL:AP003020 eggNOG:ENOG410IV8V eggNOG:ENOG4111SYS UniGene:Os.27705 ProteinModelP…	sp|Q6AT90|APG_ORYSJ Transcription factor APG OS=Oryza sativa subsp. japonica GN=APG PE=1 SV=1	XP_003626080.1 transcription factor PIF3 [Medicago truncatula] <AES82298.1 helix loop helix DNA-binding domain protein [Medicago truncatula]	G7KUN6_MEDTR/209-258 G7KUN6.1 PF00010.23;HLH;	3847.GLYMA10G27910.2	XM_003626032 Medicago truncatula helix loop helix DNA-binding domain protein mRNA	mtr:MTR_7g110810 helix loop helix DNA-binding domain protein	0.19	1.39	0.2	3.76	6.51	7.31131	1.05577	0.00255285	0.0688096	0.562688	2.31003	0.297578	1.11941	0.271076	2.02845	2.59161	3	21	3	67	81
c85244_g1_i1	TAIR|locus:2173063 - symbol:AT5G52020 "AT5G52020" species:3702 "Arabidopsis thaliana" [GO:0003677 "DNA binding" evidence=ISS] [GO:0005634 "nucleus" evidence=ISM;IEA] [GO:0006351 "transcription, DNA-templated" evidence=IEA] [GO:0006355 "regulation of transcription, DNA-templated" evidence=IEA] [GO:0009873 "ethylene-activated signaling pathway" evidence=IEA] [GO:0045893 "positive regulation of tran…	sp|Q9FJ90|ERF25_ARATH Ethylene-responsive transcription factor ERF025 OS=Arabidopsis thaliana GN=ERF025 PE=2 SV=1	GAU15477.1 hypothetical protein TSUD_45140 [Trifolium subterraneum]	.	3847.GLYMA20G29440.1	XM_003592269 Medicago truncatula ethylene-responsive transcription factor ERF026 mRNA	cam:101511542 ethylene-responsive transcription factor ERF027-like	0.32	0.33	0.33	4.94	1.05	7.28065	-0.216048	0.00401498	0.0906881	0.26403	1.19081	0.297578	0.223437	0.271076	1.79996	0.581653	3	3	3	54	8
c141688_g2_i1	UNIPROTKB|I1M8J3 - symbol:GLYMA_14G080500 "Carboxypeptidase" species:3847 "Glycine max" [GO:0004185 "serine-type carboxypeptidase activity" evidence=IBA] [GO:0051603 "proteolysis involved in cellular protein catabolic process" evidence=IBA] InterPro:IPR001563 Pfam:PF00450 PRINTS:PR00724 InterPro:IPR018202 InterPro:IPR029058 Proteomes:UP000008827 Gene3D:3.40.50.1820 SUPFAM:SSF53474 GO:GO:0004185 G…	sp|P52711|CBP23_HORVU Serine carboxypeptidase II-3 OS=Hordeum vulgare GN=CXP;2-3 PE=2 SV=1	KEH40059.1 serine carboxypeptidase-like protein [Medicago truncatula]	A0A072VDG1_MEDTR/94-493 A0A072VDG1.1 PF00450.19;Peptidase_S10;	3847.GLYMA14G08830.1	XM_013610566 Medicago truncatula serine carboxypeptidase-like protein partial mRNA	mtr:MTR_1g020090 serine carboxypeptidase-like protein	0.59	1.2	0.39	11.75	0.88	7.27945	1.99645	0.00384878	0.0884548	1.03438	2.51269	1.04896	1.35808	0.696102	3.98611	1.03928	14	28	9	323	17
c100052_g2_i1	TAIR|locus:2130374 - symbol:CLA1 "AT4G15560" species:3702 "Arabidopsis thaliana" [GO:0009228 "thiamine biosynthetic process" evidence=IEA] [GO:0009507 "chloroplast" evidence=ISM;IDA] [GO:0009570 "chloroplast stroma" evidence=IEA] [GO:0016114 "terpenoid biosynthetic process" evidence=IEA] [GO:0046872 "metal ion binding" evidence=IEA] [GO:0052865 "1-deoxy-D-xylulose 5-phosphate biosynthetic process…	sp|Q6YU51|DXS2_ORYSJ Probable 1-deoxy-D-xylulose-5-phosphate synthase 2, chloroplastic OS=Oryza sativa subsp. japonica GN=Os07g0190000 PE=2 SV=1	PNY14719.1 putative 1-deoxy-D-xylulose-5-phosphate synthase chloroplastic-like [Trifolium pratense]	Q8L692_MEDTR/389-554 Q8L692.1 PF02779.21;Transket_pyr;	3847.GLYMA08G37670.1	XM_013590619 Medicago truncatula 1-deoxy-D-xylulose-5-phosphate synthase mRNA	mtr:MTR_8g068265 1-deoxy-D-xylulose-5-phosphate synthase	0.69	1.33	1.68	8.18	14.33	7.27568	2.80622	5.21857e-05	0.00456255	1.52943	3.88932	1.20045	1.4786	1.90923	3.54965	4.22898	17	32	40	233	286
c145583_g1_i3	ZFIN|ZDB-GENE-131127-504 - symbol:si:ch211-149k12.3 "si:ch211-149k12.3" species:7955 "Danio rerio" [GO:0003964 "RNA-directed DNA polymerase activity" evidence=IBA] InterPro:IPR000477 InterPro:IPR005135 Pfam:PF03372 Pfam:PF00078 ZFIN:ZDB-GENE-131127-504 Proteomes:UP000000437 Gene3D:3.60.10.10 InterPro:IPR036691 SUPFAM:SSF56219 PROSITE:PS50878 EMBL:AL929195 PaxDb:A0A0R4ISL7 Ensembl:ENSDART000001633…	sp|P14381|YTX2_XENLA Transposon TX1 uncharacterized 149 kDa protein OS=Xenopus laevis PE=4 SV=1	GAU48536.1 hypothetical protein TSUD_282880 [Trifolium subterraneum]	Q75GM6_ORYSJ/1122-1381 Q75GM6.1 PF00078.24;RVT_1;	3694.POPTR_0014s18180.1	.	soe:110792319 uncharacterized protein LOC110792319	0.02	0.05	0.04	0.66	0.02	7.26695	-0.236191	0.0185564	0.21944	0.255651	1.01584	0.205042	0.290836	0.271076	1.9448	0.0868794	2	4	3	62	1
c143810_g9_i1	.	.	KEH33571.1 hypothetical protein MTR_3g047715 [Medicago truncatula]	.	.	.	mtr:MTR_3g047715 hypothetical protein	0.49	0.2	0.87	9.43	0.3	7.26683	1.42319	0.013607	0.183898	0.742648	1.935	0.818522	0.290836	1.11859	3.48004	0.389954	10	4	17	221	5
c127273_g1_i1	TAIR|locus:2199297 - symbol:ENDO2 "AT1G68290" species:3702 "Arabidopsis thaliana" [GO:0003676 "nucleic acid binding" evidence=IEA;ISS] [GO:0004519 "endonuclease activity" evidence=ISS;IDA] [GO:0005576 "extracellular region" evidence=ISM] [GO:0006308 "DNA catabolic process" evidence=IEA;ISS] [GO:0046872 "metal ion binding" evidence=IEA] [GO:0000014 "single-stranded DNA endodeoxyribonuclease activi…	sp|Q9C9G4|ENDO2_ARATH Endonuclease 2 OS=Arabidopsis thaliana GN=ENDO2 PE=1 SV=1	XP_003592645.1 endonuclease 2 [Medicago truncatula] <AES62896.1 S1/P1 nuclease family protein [Medicago truncatula] <AFK46202.1 unknown [Medicago truncatula]	I1NFK4_SOYBN/24-284 I1NFK4.1 PF02265.13;S1-P1_nuclease;	3847.GLYMA20G25090.1	XM_003592597 Medicago truncatula S1/P1 nuclease family protein mRNA	mtr:MTR_1g110510 S1/P1 nuclease family protein	0.31	1.32	1.27	15.89	0.68	7.25448	1.85089	0.00753177	0.131032	0.945245	2.26115	0.466548	1.11941	1.24978	3.88201	0.640282	5	21	20	299	9
c122815_g1_i1	UNIPROTKB|I1NGU4 - symbol:GLYMA_20G159700 "Uncharacterized protein" species:3847 "Glycine max" [GO:0004497 "monooxygenase activity" evidence=IBA] InterPro:IPR001128 InterPro:IPR002401 InterPro:IPR017972 InterPro:IPR036396 Pfam:PF00067 PRINTS:PR00385 PRINTS:PR00463 PROSITE:PS00086 GO:GO:0016021 GO:GO:0005506 GO:GO:0004497 Proteomes:UP000008827 GO:GO:0020037 Gene3D:1.10.630.10 SUPFAM:SSF48264 eggNO…	sp|Q9ZW95|C7352_ARATH Cytokinin hydroxylase OS=Arabidopsis thaliana GN=CYP735A2 PE=1 SV=1	XP_003592277.1 cytokinin hydroxylase [Medicago truncatula] <AES62528.1 cytochrome P450 family 72 protein [Medicago truncatula]	G7IAM5_MEDTR/69-508 G7IAM5.1 PF00067.19;p450;	3847.GLYMA20G29900.1	XM_003592229 Medicago truncatula cytochrome P450 family 72 protein partial mRNA	mtr:MTR_1g101040 cytochrome P450 family 72 protein	0.17	0.18	0.57	5.14	0.47	7.23346	1.14762	0.00697937	0.124946	0.631279	1.94908	0.466548	0.355226	1.07206	3.14731	0.750842	5	5	16	171	11
c134103_g4_i2	UNIPROTKB|I1JTF1 - symbol:GLYMA_04G035500 "Uncharacterized protein" species:3847 "Glycine max" [GO:0016020 "membrane" evidence=IBA] [GO:0016709 "oxidoreductase activity, acting on paired donors, with incorporation or reduction of molecular oxygen, NAD(P)H as one donor, and incorporation of one atom of oxygen" evidence=IBA] [GO:0044550 "secondary metabolite biosynthetic process" evidence=IBA] Inte…	sp|Q43068|C82A1_PEA Cytochrome P450 82A1 (Fragment) OS=Pisum sativum GN=CYP82A1 PE=2 SV=2	XP_013463821.1 cytochrome P450 CYP82D47 [Medicago truncatula] <KEH37856.1 cytochrome P450 family protein [Medicago truncatula]	A0A072V8D1_MEDTR/38-509 A0A072V8D1.1 PF00067.19;p450;	3847.GLYMA04G03780.1	XM_013608367 Medicago truncatula cytochrome P450 family protein partial mRNA	mtr:MTR_2g450040 cytochrome P450 family protein	0.72	5.94	1.98	36.64	10.53	7.23136	4.26182	0.000142411	0.00981084	2.44805	5.06846	1.46272	3.50206	2.37936	5.97639	4.16053	23	185	61	1348	272
c115941_g1_i1	TAIR|locus:2081922 - symbol:NRG2 "AT3G60320" species:3702 "Arabidopsis thaliana" [GO:0003677 "DNA binding" evidence=ISS] [GO:0005634 "nucleus" evidence=ISM;IDA] [GO:0006351 "transcription, DNA-templated" evidence=IEA] [GO:0006355 "regulation of transcription, DNA-templated" evidence=IEA] [GO:0005515 "protein binding" evidence=IPI] [GO:0010167 "response to nitrate" evidence=IEP] [GO:0015706 "nitra…	sp|Q93YU8|NRG2_ARATH Nitrate regulatory gene2 protein OS=Arabidopsis thaliana GN=NRG2 PE=1 SV=1	GAU22629.1 hypothetical protein TSUD_234510 [Trifolium subterraneum]	G7JXJ4_MEDTR/206-515 G7JXJ4.1 PF04782.9;DUF632;	3847.GLYMA01G36920.1	XM_003612159 Medicago truncatula DUF630 family protein mRNA	mtr:MTR_5g022530 DUF630 family protein	0.07	0.03	0.17	0.23	1.55	7.20852	-0.366004	0.0080491	0.135567	0.236837	1.09983	0.205042	0.0783873	0.427083	0.451774	1.74789	2	1	5	8	38
c124071_g1_i1	UNIPROTKB|Q53JP1 - symbol:LOC_Os11g25070 "Integrase core domain, putative" species:39947 "Oryza sativa Japonica Group" [GO:0009061 "anaerobic respiration" evidence=IBA] [GO:0018171 "peptidyl-cysteine oxidation" evidence=IBA] [GO:0070483 "detection of hypoxia" evidence=IBA] InterPro:IPR001584 InterPro:IPR036397 Pfam:PF00665 PROSITE:PS50994 InterPro:IPR012337 GO:GO:0055114 EMBL:DP000010 GO:GO:00036…	.	XP_024634530.1 uncharacterized protein LOC112420124 [Medicago truncatula]	A0A072UHU7_MEDTR/49-84 A0A072UHU7.1 PF05553.8;DUF761;	39947.LOC_Os07g11400.1	XM_012717580 PREDICTED: Cicer arietinum putative protein TPRXL (LOC101507324), mRNA	adu:107475065 uncharacterized protein LOC107475065	0.4	1.13	0.42	7.87	3.28	7.15073	1.98545	0.000522767	0.0240323	1.03772	3.03638	0.879673	1.4196	0.813875	3.62146	2.45129	11	30	11	246	72
c142943_g1_i1	UNIPROTKB|I1KF12 - symbol:GLYMA_06G291700 "Uncharacterized protein" species:3847 "Glycine max" [GO:0004144 "diacylglycerol O-acyltransferase activity" evidence=IBA] [GO:0005886 "plasma membrane" evidence=IBA] [GO:0019432 "triglyceride biosynthetic process" evidence=IBA] [GO:0047196 "long-chain-alcohol O-fatty-acyltransferase activity" evidence=IBA] InterPro:IPR004255 InterPro:IPR009721 Pfam:PF030…	sp|Q93ZR6|WSD1_ARATH O-acyltransferase WSD1 OS=Arabidopsis thaliana GN=WSD1 PE=2 SV=1	XP_013456651.2 O-acyltransferase WSD1 [Medicago truncatula]	A0A072UNR4_MEDTR/3-192 A0A072UNR4.1 PF03007.13;WES_acyltransf;	3847.GLYMA06G44640.1	XM_003607439 Medicago truncatula O-acyltransferase WSD1-like protein mRNA	mtr:MTR_4g078390 O-acyltransferase WSD1-like protein	2.87	2.22	0.28	17.6	15.55	7.13844	3.81578	0.000289015	0.0163117	2.03713	4.89205	3.07157	2.34372	0.696102	5.01561	4.76849	97	73	9	682	423
c117931_g1_i1	.	.	.	.	.	CR936326 Medicago truncatula chromosome 5 clone mte1-25j21, COMPLETE SEQUENCE	.	0.21	0.5	0.07	0.36	4.43	7.13386	-0.0790568	0.00993914	0.152765	0.289895	1.20496	0.297578	0.475977	0.0961302	0.351392	2.05852	3	7	1	6	51
c139383_g4_i4	UNIPROTKB|F6HX39 - symbol:VIT_09s0002g05110 "Putative uncharacterized protein" species:29760 "Vitis vinifera" [GO:0005737 "cytoplasm" evidence=IBA] [GO:0017196 "N-terminal peptidyl-methionine acetylation" evidence=IBA] [GO:0004596 "peptide alpha-N-acetyltransferase activity" evidence=IBA] InterPro:IPR001584 InterPro:IPR011990 InterPro:IPR013026 InterPro:IPR019734 InterPro:IPR036397 Pfam:PF00665 P…	sp|P04146|COPIA_DROME Copia protein OS=Drosophila melanogaster GN=GIP PE=1 SV=3	ABD32582.1 Integrase, catalytic region; Zinc finger, CCHC-type; Peptidase aspartic, catalytic [Medicago truncatula]	.	4558.Sb01g025335.1	AP010396 Lotus japonicus genomic DNA, chromosome 3, clone: LjT08O21, TM0241, complete sequence	cam:105851780 uncharacterized LOC105851780	0.03	0.08	0.03	0.53	0.29	7.13064	-0.938486	0.00339471	0.0822832	0.141909	0.840481	0.10616	0.223437	0.0961302	1.04068	0.640282	1	3	1	23	9
c137569_g2_i1	TAIR|locus:2045379 - symbol:AT2G23110 "AT2G23110" species:3702 "Arabidopsis thaliana" [GO:0003674 "molecular_function" evidence=ND] [GO:0005737 "cytoplasm" evidence=ISM] [GO:0008150 "biological_process" evidence=ND] [GO:0005829 "cytosol" evidence=IDA] TAIR:locus:2045379 Proteomes:UP000006548 GO:GO:0005829 EMBL:CP002685 EMBL:AC004401 InterPro:IPR018930 Pfam:PF10714 EMBL:AF386989 EMBL:BT006512 EMBL…	sp|Q9ZT94|POLR2_ARATH Retrovirus-related Pol polyprotein from transposon RE2 OS=Arabidopsis thaliana GN=RE2 PE=4 SV=1	GAU12555.1 hypothetical protein TSUD_182690 [Trifolium subterraneum]	G7JCT1_MEDTR/17-91 G7JCT1.1 PF10714.6;LEA_6;	3847.GLYMA05G22030.1	.	mtr:MTR_4g095330 late embryogenesis abundant protein, group 6	1.36	5.49	2.29	16.64	34.92	7.09341	5.62865	8.85699e-07	0.000178948	3.81766	6.60192	3.18494	4.59195	3.67608	6.10912	7.09472	106	414	171	1480	2186
c143998_g1_i3	UNIPROTKB|I1N377 - symbol:GLYMA_18G212800 "Uncharacterized protein" species:3847 "Glycine max" [GO:0004674 "protein serine/threonine kinase activity" evidence=IBA] [GO:0005634 "nucleus" evidence=IBA] [GO:0005737 "cytoplasm" evidence=IBA] [GO:0035556 "intracellular signal transduction" evidence=IBA] InterPro:IPR000719 InterPro:IPR000961 InterPro:IPR008271 InterPro:IPR017441 Pfam:PF00069 PROSITE:PS…	sp|Q39030|KPK2_ARATH Serine/threonine-protein kinase AtPK2/AtPK19 OS=Arabidopsis thaliana GN=ATPK2 PE=1 SV=2	GAU30029.1 hypothetical protein TSUD_161150 [Trifolium subterraneum]	A0A022RML8_ERYGU/177-554 A0A022RML8.1 PF00368.15;HMG-CoA_red;	3847.GLYMA18G44520.1	XM_013593798 Medicago truncatula ribosomal protein S6 kinase mRNA	mtr:MTR_7g073520 ribosomal protein S6 kinase	0.4	0.07	0.94	1.11	7.96	7.09163	2.2875	0.00581581	0.112043	1.10214	2.99965	1.20045	0.223437	1.88252	1.81888	4.18042	17	3	39	55	276
c131053_g1_i1	TAIR|locus:2095823 - symbol:UVI4-LIKE "UV-B-insensitive 4-like" species:3702 "Arabidopsis thaliana" [GO:0005634 "nucleus" evidence=ISM;IDA] [GO:0006260 "DNA replication" evidence=IEA] [GO:0006952 "defense response" evidence=IEA] [GO:0051301 "cell division" evidence=IEA] [GO:0040020 "regulation of meiotic nuclear division" evidence=IMP] [GO:0005515 "protein binding" evidence=IPI] [GO:0007088 "regu…	sp|Q9M2R1|GIG1_ARATH Protein GIGAS CELL1 OS=Arabidopsis thaliana GN=GIG1 PE=1 SV=1	XP_004493551.1 PREDICTED: protein GIGAS CELL1-like [Cicer arietinum]	.	3847.GLYMA03G29760.1	.	cam:101497267 protein GIGAS CELL1-like	0.86	0.88	0.56	8.2	5.6	7.09117	1.75019	0.000359828	0.0188894	0.942955	2.90988	1.1517	0.920975	0.75619	3.18426	2.6355	16	16	10	176	84
c99390_g1_i1	TAIR|locus:2050782 - symbol:BAP2 "AT2G45760" species:3702 "Arabidopsis thaliana" [GO:0003674 "molecular_function" evidence=ND] [GO:0006952 "defense response" evidence=IEA] [GO:0016020 "membrane" evidence=IEA] InterPro:IPR000008 Pfam:PF00168 TAIR:locus:2050782 Proteomes:UP000006548 GO:GO:0016020 EMBL:CP002685 GO:GO:0006952 Gene3D:2.60.40.150 InterPro:IPR035892 SMART:SM00239 SUPFAM:SSF49562 EMBL:AC…	sp|Q58FX0|BAP2_ARATH BON1-associated protein 2 OS=Arabidopsis thaliana GN=BAP2 PE=1 SV=1	OIW02069.1 hypothetical protein TanjilG_14592 [Lupinus angustifolius]	K7L097_SOYBN/45-148 K7L097.1 PF00168.27;C2;	3847.GLYMA07G08270.2	XM_006583276 PREDICTED: Glycine max BON1-associated protein 1-like (LOC102665635), mRNA	lang:109360042 BON1-associated protein 2-like	2.24	13.28	11.63	105.09	46.47	7.09069	4.95421	1.6496e-05	0.00189768	3.10722	5.88602	1.90649	3.66334	3.75182	6.5056	5.26643	36	209	181	1955	604
c144097_g2_i1	.	.	.	.	.	XM_013606884 Medicago truncatula PHD finger and bromo-adjacent-like domain protein mRNA	.	0.08	0.39	0.22	2.11	1.87	7.08964	0.399555	0.00156626	0.05021	0.406508	1.78388	0.205042	0.587398	0.427083	1.8742	1.69356	2	9	5	58	36
c104774_g1_i2	TAIR|locus:2042684 - symbol:KCS9 "3-ketoacyl-CoA synthase 9" species:3702 "Arabidopsis thaliana" [GO:0005634 "nucleus" evidence=ISM] [GO:0005789 "endoplasmic reticulum membrane" evidence=IEA] [GO:0006633 "fatty acid biosynthetic process" evidence=IEA] [GO:0016021 "integral component of membrane" evidence=IEA] [GO:0102336 "3-oxo-arachidoyl-CoA synthase activity" evidence=IEA] [GO:0102337 "3-oxo-ce…	sp|Q9SIX1|KCS9_ARATH 3-ketoacyl-CoA synthase 9 OS=Arabidopsis thaliana GN=KCS9 PE=2 SV=1	XP_004499254.1 PREDICTED: 3-ketoacyl-CoA synthase 4 [Cicer arietinum]	D7MF06_ARALL/74-363 D7MF06.1 PF08392.9;FAE1_CUT1_RppA;	59689.fgenesh2_kg.7__640__AT4G34510.1	.	cam:101515667 3-ketoacyl-CoA synthase 4	2.39	6.35	3.28	46.84	20.93	7.0818	2.95283	7.22451e-05	0.00575162	1.65214	3.94387	1.38048	2.0254	1.55054	4.5304	3.35734	21	55	28	481	149
c129921_g1_i1	TAIR|locus:2167654 - symbol:CRA1 "AT5G44120" species:3702 "Arabidopsis thaliana" [GO:0000326 "protein storage vacuole" evidence=IEA] [GO:0005634 "nucleus" evidence=ISM] [GO:0045735 "nutrient reservoir activity" evidence=IEA;ISS;IDA] [GO:0010431 "seed maturation" evidence=IDA] [GO:0009737 "response to abscisic acid" evidence=IEP] [GO:0071215 "cellular response to abscisic acid stimulus" evidence=I…	sp|P05692|LEGJ_PEA Legumin J OS=Pisum sativum GN=LEGJ PE=1 SV=1	GAU11656.1 hypothetical protein TSUD_334690 [Trifolium subterraneum]	A0A072U489_MEDTR/37-190 A0A072U489.1 PF00190.19;Cupin_1;	3847.GLYMA19G34770.2	XM_013594446 Medicago truncatula glycinin G4 partial mRNA	mtr:MTR_7g096970 glycinin G4	0.82	0.4	0.26	2.22	7.18	7.05784	1.75736	0.00159464	0.0507304	0.907134	2.79114	1.46272	0.690827	0.567854	2.10752	3.47476	23	11	7	72	163
c138926_g2_i3	.	.	.	.	.	.	.	0.09	0.38	0.19	2.02	1.98	7.0389	-0.593753	0.00180012	0.0543723	0.194416	1.07151	0.10616	0.290836	0.186253	1.10375	1.03928	1	4	2	25	17
c144394_g5_i3	.	.	KEH22606.1 F-box/RNI/FBD-like domain protein [Medicago truncatula]	I1L581_SOYBN/1027-1123 I1L581.1 PF10551.6;MULE;	3847.GLYMA09G34850.1	.	mtr:MTR_7g056020 F-box/RNI/FBD-like domain protein	0.03	0.14	0.04	0.51	0.78	7.03246	-0.77589	0.00316763	0.0788398	0.164375	0.95761	0.10616	0.290836	0.0961302	0.833017	1.0822	1	4	1	17	18
c145920_g1_i1	UNIPROTKB|Q2F946 - symbol:orf490 "Uncharacterized protein" species:39947 "Oryza sativa Japonica Group" [GO:0005739 "mitochondrion" evidence=IC] GO:GO:0005739 EMBL:DQ167807 EMBL:DQ167400 HOGENOM:HOG000078713 eggNOG:KOG0017 eggNOG:COG2801 InterPro:IPR013103 Pfam:PF07727 Uniprot:Q2F946	sp|P10978|POLX_TOBAC Retrovirus-related Pol polyprotein from transposon TNT 1-94 OS=Nicotiana tabacum PE=2 SV=1	GAU26746.1 hypothetical protein TSUD_317440 [Trifolium subterraneum]	Q9FWI2_ORYSJ/795-1030 Q9FWI2.2 PF07727.11;RVT_2;	39947.LOC_Os03g61660.1	CP023116 Lupinus angustifolius cultivar Tanjil chromosome LG-04	lsv:111887908 uncharacterized protein LOC111887908	0.01	0.06	0.01	0.43	0.07	7.02551	-0.764816	0.00874013	0.141918	0.164375	0.851659	0.10616	0.290836	0.0961302	1.38337	0.319943	1	4	1	35	4
c142727_g2_i3	UNIPROTKB|I1JCX2 - symbol:MLO "MLO-like protein" species:3847 "Glycine max" [GO:0005886 "plasma membrane" evidence=IBA] [GO:0006952 "defense response" evidence=IBA] InterPro:IPR004326 Pfam:PF03094 GO:GO:0016021 GO:GO:0006952 GO:GO:0005516 Proteomes:UP000008827 GO:GO:0009607 KO:K08472 eggNOG:ENOG410IHFA eggNOG:ENOG410ZUVB OrthoDB:EOG093605U3 OMA:NCFHEST EMBL:CM000835 RefSeq:XP_003519926.1 EnsemblP…	sp|Q94KB7|MLO6_ARATH MLO-like protein 6 OS=Arabidopsis thaliana GN=MLO6 PE=2 SV=2	AVR48471.1 MLO1 [Lens nigricans]	I1JCX2_SOYBN/9-493 I1JCX2.2 PF03094.12;Mlo;	3847.GLYMA02G07110.1	FJ463618 Pisum sativum MLO1 (MLO1) mRNA, complete cds	mtr:MTR_6g033330 seven transmembrane MLO family protein	0.25	0.2	0.2	2.59	1.35	6.98923	0.936103	0.00127233	0.0441986	0.599498	2.16412	0.754664	0.475977	0.567854	2.55393	1.77431	9	7	7	106	39
c128891_g1_i1	.	.	.	.	.	.	.	0.04	0.04	0.04	0.34	0.43	6.98476	-1.43017	0.00627032	0.117139	0.0935593	0.592953	0.10616	0.0783873	0.0961302	0.545624	0.640282	1	1	1	10	9
c125355_g1_i1	.	.	.	.	.	.	.	0.23	0.08	0.4	3.99	0.29	6.98278	-0.215433	0.0136651	0.184269	0.267683	1.07815	0.297578	0.0783873	0.427083	1.90993	0.246361	3	1	5	60	3
c102983_g1_i1	.	.	.	.	.	.	.	0.46	1.33	0.91	0.37	16.81	6.95334	-0.795218	0.02062	0.230992	0.17195	0.790957	0.10616	0.223437	0.186253	0.0648347	1.51708	1	3	2	1	30
c110896_g1_i2	TAIR|locus:2135748 - symbol:AT4G12680 "AT4G12680" species:3702 "Arabidopsis thaliana" [GO:0016021 "integral component of membrane" evidence=IEA] [GO:0010228 "vegetative to reproductive phase transition of meristem" evidence=IMP] TAIR:locus:2135748 GO:GO:0016021 Proteomes:UP000006548 EMBL:CP002687 GO:GO:0010228 HOGENOM:HOG000239224 EMBL:DQ132705 RefSeq:NP_193004.2 UniGene:At.54293 STRING:3702.AT4G…	sp|Q8GUM4|Y3739_ARATH Uncharacterized membrane protein At3g27390 OS=Arabidopsis thaliana GN=At3g27390 PE=1 SV=2	XP_003601496.2 uncharacterized membrane protein At3g27390 [Medicago truncatula] <AES71747.2 transmembrane protein, putative [Medicago truncatula]	.	3847.GLYMA20G06750.1	XM_004502045 PREDICTED: Cicer arietinum uncharacterized membrane protein At3g27390 (LOC101496000), mRNA	mtr:MTR_3g082330 transmembrane protein, putative	0.16	0.98	0.7	5.27	4.95	6.95171	2.2762	0.000429352	0.0212843	1.18398	3.41582	0.544148	1.56282	1.44496	3.49188	3.33976	6	35	25	223	147
c145177_g5_i2	TAIR|locus:2177125 - symbol:AGL15 "AT5G13790" species:3702 "Arabidopsis thaliana" [GO:0000977 "RNA polymerase II regulatory region sequence-specific DNA binding" evidence=IEA] [GO:0003677 "DNA binding" evidence=ISS;IDA;IPI] [GO:0003700 "DNA binding transcription factor activity" evidence=ISS;IDA] [GO:0005634 "nucleus" evidence=ISM;IBA;IDA;NAS;TAS] [GO:0006351 "transcription, DNA-templated" eviden…	sp|Q38847|AGL15_ARATH Agamous-like MADS-box protein AGL15 OS=Arabidopsis thaliana GN=AGL15 PE=1 SV=1	XP_004516227.1 PREDICTED: agamous-like MADS-box protein AGL15 [Cicer arietinum]	B9HNU4_POPTR/10-57 B9HNU4.1 PF00319.15;SRF-TF;	3694.POPTR_0009s06060.1	XM_013588192 Medicago truncatula MADS-box transcription factor mRNA	cam:101502231 agamous-like MADS-box protein AGL15	0.11	0.09	0.05	1	0.48	6.91343	0.440588	0.0022174	0.063167	0.435242	1.75222	0.617786	0.416865	0.271076	2.15296	1.35149	7	6	3	75	25
c140314_g6_i1	.	.	GAU44176.1 hypothetical protein TSUD_280180 [Trifolium subterraneum]	C5YJT7_SORBI/101-230 C5YJT7.1 PF02992.11;Transposase_21;	3847.GLYMA15G21480.1	CT033765 Medicago truncatula chromosome 5 clone mth2-105d20, COMPLETE SEQUENCE	cam:101504131 uncharacterized LOC101504131	0.06	0.07	0.13	0.83	0.79	6.90707	-1.1649	0.0076424	0.132096	0.1236	0.726598	0.10616	0.0783873	0.186253	0.756576	0.69662	1	1	2	15	10
c126062_g1_i1	TAIR|locus:2123999 - symbol:CBSX5 "CBS domain containing protein 5" species:3702 "Arabidopsis thaliana" [GO:0005576 "extracellular region" evidence=ISM] [GO:0008150 "biological_process" evidence=ND] InterPro:IPR000644 TAIR:locus:2123999 Proteomes:UP000006548 EMBL:CP002687 Pfam:PF00571 PROSITE:PS51371 EMBL:AL161571 EMBL:AL078467 EMBL:BT002893 EMBL:BT020485 EMBL:BT026427 PIR:T08938 RefSeq:NP_194476…	sp|Q84WQ5|CBSX5_ARATH CBS domain-containing protein CBSX5 OS=Arabidopsis thaliana GN=CBSX5 PE=2 SV=2	XP_003593526.1 CBS domain-containing protein CBSX5 [Medicago truncatula] <ABN08611.1 CBS [Medicago truncatula] <AES63777.1 CBS domain CBSX5-like protein [Medicago truncatula]	A2Q4R1_MEDTR/333-390 A2Q4R1.1 PF00571.25;CBS;	6085.XP_002163763	XM_003593478 Medicago truncatula CBS domain CBSX5-like protein mRNA	mtr:MTR_2g013110 CBS domain CBSX5-like protein	0.18	0.13	0.09	1.64	0.76	6.90521	-0.268463	0.00297586	0.0755882	0.264742	1.23794	0.384535	0.223437	0.186253	1.57362	0.902255	4	3	2	43	14
c140038_g3_i1	UNIPROTKB|E7C196 - symbol:E7C196 "Methylecgonone reductase" species:289672 "Erythroxylum coca" [GO:1901868 "ecgonine methyl ester catabolic process" evidence=IDA] [GO:1901869 "ecgonine methyl ester biosynthetic process" evidence=IDA] [GO:1901871 "ecgonone methyl ester catabolic process" evidence=IDA] [GO:1901872 "ecgonone methyl ester biosynthetic process" evidence=IDA] InterPro:IPR018170 InterPr…	sp|E7C196|MER_ERYCB Methylecgonone reductase OS=Erythroxylum coca PE=1 SV=1	XP_003607111.1 methylecgonone reductase [Medicago truncatula] <XP_024637321.1 methylecgonone reductase [Medicago truncatula] <XP_024637322.1 methylecgonone reductase [Medicago truncatula] <XP_024637323.1 methylecgonone reductase [Medicago truncatula] <AES89308.1 aldo/keto reductase family oxidoreductase [Medicago truncatula]	G7JL30_MEDTR/20-288 G7JL30.1 PF00248.18;Aldo_ket_red;	3847.GLYMA09G29991.1	XM_003607060 Medicago truncatula aldo/keto reductase family oxidoreductase mRNA	lja:Lj2g3v0635370.1 Lj2g3v0635370.1; -	1.02	2.33	3.66	34.17	5.12	6.90423	3.45791	0.000577991	0.0257083	1.98815	4.01348	1.42219	1.9015	2.64076	5.32115	2.70582	22	49	76	848	89
c125543_g3_i1	UNIPROTKB|I1LNX0 - symbol:GLYMA_12G008700 "Uncharacterized protein" species:3847 "Glycine max" [GO:0051213 "dioxygenase activity" evidence=IBA] InterPro:IPR005123 PROSITE:PS51471 GO:GO:0016491 Proteomes:UP000008827 Gene3D:2.60.120.330 InterPro:IPR026992 InterPro:IPR027443 Pfam:PF14226 OMA:YYANCAF eggNOG:ENOG410IIVE eggNOG:ENOG410XTFZ EMBL:CM000845 RefSeq:XP_003539824.1 EnsemblPlants:GLYMA12G01130…	.	XP_013442103.2 uncharacterized protein LOC25480867 [Medicago truncatula]	A0A072TGL7_MEDTR/8-131 A0A072TGL7.1 PF14226.3;DIOX_N;	3847.GLYMA12G01130.1	XM_012719553 PREDICTED: Cicer arietinum uncharacterized LOC101497375 (LOC101497375), mRNA	cam:101497375 uncharacterized LOC101497375	2.61	3.97	6.88	60.46	16.2	6.89333	4.5478	1.94288e-05	0.00214856	2.90281	5.30634	2.51962	2.61754	3.57126	6.269	4.34368	62	92	158	1656	311
c99832_g1_i1	.	.	.	.	.	.	.	0.17	0.11	0.52	1.68	3.15	6.89321	0.279549	0.00370997	0.0863493	0.382138	1.6651	0.297578	0.152734	0.696102	1.38337	1.94682	3	2	9	35	46
c136343_g2_i5	.	.	.	.	.	.	.	0.15	0.75	1.43	4.23	9.23	6.89256	1.27313	0.00281523	0.0732412	0.684147	2.45125	0.205042	0.640039	1.20736	2.02845	2.87405	2	10	19	67	102
c130840_g1_i4	UNIPROTKB|I1KAP9 - symbol:GLYMA_06G126800 "Uncharacterized protein" species:3847 "Glycine max" [GO:0004842 "ubiquitin-protein transferase activity" evidence=IBA] [GO:0019005 "SCF ubiquitin ligase complex" evidence=IBA] [GO:0031146 "SCF-dependent proteasomal ubiquitin-dependent protein catabolic process" evidence=IBA] InterPro:IPR001810 InterPro:IPR015915 InterPro:IPR036047 Pfam:PF00646 PROSITE:PS…	sp|Q9SU30|CPR1_ARATH F-box protein CPR1 OS=Arabidopsis thaliana GN=CPR1 PE=1 SV=2	KEH32235.1 F-box protein interaction domain protein [Medicago truncatula]	A0A072URK6_MEDTR/201-323 A0A072URK6.1 PF08268.9;FBA_3;	3847.GLYMA07G37650.1	XM_003619600 Medicago truncatula galactose oxidase partial mRNA	mtr:MTR_4g117720 F-box protein interaction domain protein	0.08	0.08	0.85	3.14	2.97	6.88914	0.0888654	0.00807521	0.135676	0.313579	1.54059	0.10616	0.0783873	0.75619	1.59573	1.48545	1	1	10	44	29
c120987_g1_i2	TAIR|locus:2199461 - symbol:ACP2 "AT1G54580" species:3702 "Arabidopsis thaliana" [GO:0000035 "acyl binding" evidence=IBA] [GO:0005829 "cytosol" evidence=IBA] [GO:0006633 "fatty acid biosynthetic process" evidence=IEA;TAS] [GO:0009245 "lipid A biosynthetic process" evidence=IBA] [GO:0009507 "chloroplast" evidence=ISM;IDA] [GO:0031177 "phosphopantetheine binding" evidence=IBA] [GO:0000036 "acyl car…	sp|P93092|ACP1_CASGL Acyl carrier protein 1, chloroplastic OS=Casuarina glauca GN=ACP1 PE=2 SV=1	XP_004495766.1 PREDICTED: acyl carrier protein 1, chloroplastic-like [Cicer arietinum]	A0A022RV59_ERYGU/118-185 A0A022RV59.1 PF00550.22;PP-binding;	3847.GLYMA10G30000.2	BT147299 Lotus japonicus clone JCVI-FLLj-5B19 unknown mRNA	aprc:113872851 acyl carrier protein 1, chloroplastic-like isoform X1	0.48	2.42	0.98	14.93	5.87	6.88424	1.55908	0.00155353	0.0500705	0.827774	2.63565	0.466548	1.26059	0.75619	3.23444	2.03686	5	25	10	183	50
c125124_g1_i2	TAIR|locus:1005716386 - symbol:AT4G10265 "AT4G10265" species:3702 "Arabidopsis thaliana" [GO:0003674 "molecular_function" evidence=ND] [GO:0005634 "nucleus" evidence=ISM] [GO:0009611 "response to wounding" evidence=ISS] TAIR:locus:1005716386 Proteomes:UP000006548 EMBL:CP002687 UniGene:At.50331 HOGENOM:HOG000238802 InterPro:IPR022251 PANTHER:PTHR33090 Pfam:PF12609 eggNOG:ENOG410J4T0 eggNOG:ENOG410…	.	XP_013464784.1 uncharacterized protein LOC25488438 [Medicago truncatula] <KEH38819.1 wound-responsive family protein [Medicago truncatula]	A0A072V9V8_MEDTR/10-84 A0A072V9V8.1 PF12609.5;DUF3774;	3847.GLYMA12G34660.2	AC130811 Medicago truncatula clone mth2-26b4, complete sequence	mtr:MTR_2g481150 wound-responsive family protein	3.33	12.21	3.52	14.89	90.37	6.87854	4.1715	0.000176909	0.0114032	2.53661	4.78395	2.17394	3.35235	2.08352	3.57769	5.9902	46	165	47	238	1008
c116922_g1_i1	UNIPROTKB|I1MFB7 - symbol:GLYMA_15G101600 "Uncharacterized protein" species:3847 "Glycine max" [GO:0004842 "ubiquitin-protein transferase activity" evidence=IBA] [GO:0019005 "SCF ubiquitin ligase complex" evidence=IBA] [GO:0031146 "SCF-dependent proteasomal ubiquitin-dependent protein catabolic process" evidence=IBA] InterPro:IPR001810 InterPro:IPR036047 Pfam:PF00646 PROSITE:PS50181 SMART:SM00256…	sp|Q9LIR8|FBK67_ARATH F-box/kelch-repeat protein At3g23880 OS=Arabidopsis thaliana GN=At3g23880 PE=2 SV=1	XP_003594083.2 F-box/kelch-repeat protein At3g23880 [Medicago truncatula] <AES64334.2 F-box protein interaction domain protein [Medicago truncatula]	I1LDB4_SOYBN/199-358 I1LDB4.2 PF07734.10;FBA_1;	3847.GLYMA15G10840.1	XM_003594035 Medicago truncatula F-box protein interaction domain protein mRNA	mtr:MTR_2g021150 F-box protein interaction domain protein	4.97	15.23	10.19	42.72	127.72	6.87822	5.8535	1.6898e-06	0.000308614	4.12067	6.71648	3.50905	4.56498	4.28797	5.97322	7.45975	136	406	269	1345	2820
c145938_g1_i1	.	.	.	.	.	.	.	0.02	7.1	0.08	21.6	13.29	6.87317	4.44562	0.0303239	0.282697	1.59272	5.45633	0.10616	4.32082	0.351187	5.83485	5.07781	1	340	4	1220	528
c68277_g2_i1	TAIR|locus:2121989 - symbol:HB22 "AT4G24660" species:3702 "Arabidopsis thaliana" [GO:0003700 "DNA binding transcription factor activity" evidence=ISS] [GO:0005634 "nucleus" evidence=ISM] [GO:0006351 "transcription, DNA-templated" evidence=IEA] [GO:0006355 "regulation of transcription, DNA-templated" evidence=IEA] [GO:0046872 "metal ion binding" evidence=IEA] [GO:0003677 "DNA binding" evidence=ISS…	sp|Q9SB61|ZHD2_ARATH Zinc-finger homeodomain protein 2 OS=Arabidopsis thaliana GN=ZHD1 PE=1 SV=1	XP_003615230.1 zinc-finger homeodomain protein 2 [Medicago truncatula] <AES98188.1 homeobox domain, ZF-HD class protein [Medicago truncatula]	K7K9W2_SOYBN/50-104 K7K9W2.1 PF04770.9;ZF-HD_dimer;	3847.GLYMA14G35770.1	CU928860 Medicago truncatula chromosome 5 clone mth4-58a13, COMPLETE SEQUENCE	mtr:MTR_5g065440 homeobox domain, ZF-HD class protein	1.57	2.72	3.07	6.95	36.04	6.87282	2.78611	0.000418265	0.0209827	1.57605	3.55501	1.33754	1.53529	1.85531	2.51964	4.59037	20	34	38	103	372
c122719_g3_i1	.	.	.	.	.	.	cam:101502278 glycine-rich cell wall structural protein-like	3.17	18.47	5.82	138.79	1.95	6.87076	3.57306	0.0106121	0.157888	2.0131	3.14936	1.33754	2.90248	1.79929	5.60211	0.69662	20	116	36	1035	10
c144145_g1_i2	.	.	.	.	.	XM_013594844 Medicago truncatula phosphatidic acid phosphatase (PAP2) family protein mRNA	.	1.34	0.22	0.07	0.85	9.92	6.8669	0.997833	0.0222959	0.241796	0.537614	1.86521	1.29327	0.223437	0.0961302	0.716782	3.01365	19	3	1	14	114
c130701_g1_i1	UNIPROTKB|I1LLA6 - symbol:GLYMA_11G152200 "Serine/threonine-protein kinase" species:3847 "Glycine max" [GO:0004674 "protein serine/threonine kinase activity" evidence=IBA] [GO:0005886 "plasma membrane" evidence=IBA] [GO:0006468 "protein phosphorylation" evidence=IBA] [GO:0006952 "defense response" evidence=IBA] [GO:0009506 "plasmodesma" evidence=IBA] InterPro:IPR000719 InterPro:IPR000858 InterPro…	sp|O81832|Y4729_ARATH G-type lectin S-receptor-like serine/threonine-protein kinase At4g27290 OS=Arabidopsis thaliana GN=At4g27290 PE=3 SV=4	PNX75446.1 G-type lectin S-receptor-like serine/threonine-protein kinase, partial [Trifolium pratense]	I1LLA6_SOYBN/500-771 I1LLA6.2 PF07714.14;Pkinase_Tyr;	3847.GLYMA11G21250.1	CU104794 M.truncatula DNA sequence from clone MTH2-6H18 on chromosome 3, complete sequence	gmx:100803275 G-type lectin S-receptor-like serine/threonine-protein kinase At4g27290	0.17	1.78	0.69	10.58	3.29	6.86432	1.19215	0.0038235	0.0882231	0.652618	2.27117	0.205042	1.11941	0.633403	2.964	1.57834	2	21	8	148	32
c131574_g1_i4	TAIR|locus:2163986 - symbol:UVR8 "UVB-RESISTANCE 8" species:3702 "Arabidopsis thaliana" [GO:0005737 "cytoplasm" evidence=ISM] [GO:0009881 "photoreceptor activity" evidence=IEA] [GO:0018298 "protein-chromophore linkage" evidence=IEA] [GO:0005085 "guanyl-nucleotide exchange factor activity" evidence=ISS] [GO:0009411 "response to UV" evidence=IMP] [GO:0003682 "chromatin binding" evidence=IDA] [GO:00…	sp|Q9FN03|UVR8_ARATH Ultraviolet-B receptor UVR8 OS=Arabidopsis thaliana GN=UVR8 PE=1 SV=1	XP_003630331.2 ultraviolet-B receptor UVR8 isoform X1 [Medicago truncatula] <AET04807.2 chromosome condensation regulator RCC1 repeat protein [Medicago truncatula]	G7LEZ5_MEDTR/54-102 G7LEZ5.2 PF00415.15;RCC1;	3847.GLYMA05G32790.1	XM_003630282 Medicago truncatula chromosome condensation regulator RCC1 repeat protein mRNA	mtr:MTR_8g094410 chromosome condensation regulator RCC1 repeat protein	0.46	0.41	0.52	3.72	4.48	6.84949	1.69113	0.000434542	0.0214733	0.937613	2.87493	1.04896	0.739888	1.02399	2.79275	2.95711	14	12	15	129	109
c125194_g1_i1	TAIR|locus:2092940 - symbol:BBX32 "B-box domain protein 32" species:3702 "Arabidopsis thaliana" [GO:0005634 "nucleus" evidence=ISM;IDA] [GO:0006351 "transcription, DNA-templated" evidence=IEA] [GO:0008270 "zinc ion binding" evidence=IEA;ISS] [GO:0003700 "DNA binding transcription factor activity" evidence=ISS] [GO:0006355 "regulation of transcription, DNA-templated" evidence=TAS] [GO:0010200 "res…	sp|Q9LJB7|BBX32_ARATH B-box zinc finger protein 32 OS=Arabidopsis thaliana GN=BBX32 PE=1 SV=1	XP_004507021.1 PREDICTED: B-box zinc finger protein 32 [Cicer arietinum]	I1KVQ6_SOYBN/1-47 I1KVQ6.1 PF00643.21;zf-B_box;	3847.GLYMA08G23700.1	XM_004506964 PREDICTED: Cicer arietinum B-box zinc finger protein 32 (LOC101494931), mRNA	cam:101494931 B-box zinc finger protein 32	0.55	0.96	0.32	1.01	9.66	6.84601	0.844964	0.00576449	0.111506	0.56962	1.80299	0.617786	0.739888	0.351187	0.756576	2.84941	7	12	4	15	100
c136566_g4_i2	.	.	.	.	.	CT954252 M.truncatula DNA sequence from clone MTH2-60M21 on chromosome 3, complete sequence	.	0.14	0.41	1.38	7.24	3.83	6.83898	0.253929	0.00492176	0.102188	0.361929	1.62073	0.10616	0.223437	0.75619	1.96192	1.27954	1	3	10	63	23
c123603_g1_i1	TAIR|locus:2173413 - symbol:AT5G64250 species:3702 "Arabidopsis thaliana" [GO:0005739 "mitochondrion" evidence=ISM] [GO:0016491 "oxidoreductase activity" evidence=ISS] [GO:0018580 "nitronate monooxygenase activity" evidence=IEA] [GO:0051213 "dioxygenase activity" evidence=IEA] [GO:0055114 "oxidation-reduction process" evidence=IEA] [GO:0046686 "response to cadmium ion" evidence=IEP] [GO:0009610 "…	sp|Q9I4V0|2NPD_PSEAE Nitronate monooxygenase OS=Pseudomonas aeruginosa (strain ATCC 15692 / DSM 22644 / CIP 104116 / JCM 14847 / LMG 12228 / 1C / PRS 101 / PAO1) GN=PA1024 PE=1 SV=1	GAU41039.1 hypothetical protein TSUD_133460 [Trifolium subterraneum]	K7L7D2_SOYBN/69-320 K7L7D2.1 PF03060.12;NMO;	3847.GLYMA08G18990.2	XM_003600723 Medicago truncatula 2-nitropropane dioxygenase-like protein mRNA	mtr:MTR_3g069190 2-nitropropane dioxygenase-like protein	0.12	0.7	0.4	4.72	1.79	6.83181	1.5593	0.00173051	0.0530696	0.833005	2.62817	0.384535	1.19172	0.922755	3.24147	2.01487	4	23	13	184	49
c139794_g5_i5	.	.	GAU13904.1 hypothetical protein TSUD_262310 [Trifolium subterraneum]	.	.	.	mtr:MTR_7g091020 hypothetical protein	0.4	1.84	1.45	2.76	18.14	6.82529	1.42508	0.00386298	0.0884548	0.787483	2.31796	0.384535	1.00365	0.974261	1.30503	3.33088	4	18	14	32	146
c109511_g1_i1	TAIR|locus:2097228 - symbol:TT5 "AT3G55120" species:3702 "Arabidopsis thaliana" [GO:0005504 "fatty acid binding" evidence=IBA] [GO:0006631 "fatty acid metabolic process" evidence=IBA] [GO:0009507 "chloroplast" evidence=ISM] [GO:0009570 "chloroplast stroma" evidence=IBA] [GO:0009813 "flavonoid biosynthetic process" evidence=IEA;IBA;IMP] [GO:0045430 "chalcone isomerase activity" evidence=IEA;IBA;IM…	sp|P28012|CFI1_MEDSA Chalcone--flavonone isomerase 1 OS=Medicago sativa GN=CHI1 PE=1 SV=1	XP_003592761.1 chalcone--flavonone isomerase 1 [Medicago truncatula] <AES63012.1 chalcone-flavanone isomerase family protein [Medicago truncatula] <AFK35021.1 unknown [Medicago truncatula]	G7IEZ6_MEDTR/10-212 G7IEZ6.1 PF02431.12;Chalcone;	3847.GLYMA20G38560.1	U03433 Pisum sativum var. Alaska chalcone isomerase mRNA, complete cds	mtr:MTR_1g115820 chalcone-flavanone isomerase family protein	1.22	0.86	0.47	12.76	1.98	6.8111	1.40381	0.00401709	0.0906881	0.780571	2.25688	1.1517	0.690827	0.499185	3.30994	1.20381	16	11	6	194	21
c123950_g1_i2	TAIR|locus:2076186 - symbol:AT3G23870 "AT3G23870" species:3702 "Arabidopsis thaliana" [GO:0005769 "early endosome" evidence=IEA] [GO:0005886 "plasma membrane" evidence=ISM;IEA] [GO:0008150 "biological_process" evidence=ND] [GO:0015095 "magnesium ion transmembrane transporter activity" evidence=IEA] [GO:0016021 "integral component of membrane" evidence=IEA] InterPro:IPR008521 Pfam:PF05653 TAIR:loc…	sp|Q9LIR9|NIPA1_ARATH Probable magnesium transporter NIPA1 OS=Arabidopsis thaliana GN=At3g23870 PE=2 SV=1	XP_013446628.1 probable magnesium transporter NIPA2 [Medicago truncatula] <KEH20655.1 magnesium transporter NIPA2-like protein [Medicago truncatula]	A0A072U492_MEDTR/5-298 A0A072U492.1 PF05653.11;Mg_trans_NIPA;	3847.GLYMA05G28580.1	XM_013591174 Medicago truncatula magnesium transporter NIPA2-like protein partial mRNA	mtr:MTR_8g081650 magnesium transporter NIPA2-like protein	0.17	0.09	0.09	1.06	1.08	6.77863	-0.418238	0.00253933	0.068599	0.241174	1.17894	0.384535	0.152734	0.186253	1.19347	1.16441	4	2	2	28	20
c135061_g1_i1	.	.	GAU34678.1 hypothetical protein TSUD_67280 [Trifolium subterraneum]	.	.	.	gmx:102663778 uncharacterized protein LOC102663778	0.12	0.67	0.06	4.15	0.3	6.75697	0.144695	0.017853	0.216241	0.330666	1.2728	0.205042	0.690827	0.0961302	2.22565	0.319943	2	11	1	80	4
c138717_g1_i1	TAIR|locus:2084756 - symbol:SUS4 "AT3G43190" species:3702 "Arabidopsis thaliana" [GO:0005985 "sucrose metabolic process" evidence=IEA] [GO:0005986 "sucrose biosynthetic process" evidence=ISS] [GO:0008194 "UDP-glycosyltransferase activity" evidence=ISS] [GO:0016157 "sucrose synthase activity" evidence=IGI;ISS;IBA;IDA] [GO:0016757 "transferase activity, transferring glycosyl groups" evidence=ISS;IB…	sp|P13708|SUS_SOYBN Sucrose synthase OS=Glycine max GN=SS PE=1 SV=2	CAC32462.1 sucrose synthase isoform 3 [Pisum sativum]	A0A072V740_MEDTR/6-551 A0A072V740.1 PF00862.16;Sucrose_synth;	3847.GLYMA15G20180.1	AJ311496 Pisum sativum mRNA for sucrose synthase isoform 3 (sus3 gene)	cam:101509229 sucrose synthase-like	29.08	90.22	62.31	716.62	254.96	6.73684	9.26836	2.9046e-06	0.000448845	7.4796	10.0987	6.80574	7.938	7.69505	10.8808	9.31663	1452	4374	2993	41001	10257
c126562_g1_i2	.	.	.	.	.	AC202500 Medicago truncatula clone mth2-34m15, complete sequence	.	0.24	0.44	0.16	2.8	1.85	6.68874	0.710736	0.0015215	0.0495885	0.528721	2.00081	0.544148	0.690827	0.351187	2.25373	1.74789	6	11	4	82	38
c144307_g1_i1	.	.	.	.	.	.	.	0.12	0.49	0.12	0.72	3.55	6.68528	-0.83766	0.00794044	0.134799	0.164375	0.859211	0.10616	0.290836	0.0961302	0.402456	1.31597	1	4	1	7	24
c122625_g1_i1	TAIR|locus:2157042 - symbol:AT5G49760 "AT5G49760" species:3702 "Arabidopsis thaliana" [GO:0004674 "protein serine/threonine kinase activity" evidence=IEA] [GO:0005524 "ATP binding" evidence=IEA] [GO:0005576 "extracellular region" evidence=ISM] [GO:0006468 "protein phosphorylation" evidence=IEA] [GO:0016021 "integral component of membrane" evidence=IEA] [GO:0016301 "kinase activity" evidence=ISS] …	sp|Q9LT96|Y5977_ARATH Probable leucine-rich repeat receptor-like protein kinase At5g49770 OS=Arabidopsis thaliana GN=At5g49770 PE=2 SV=1	XP_004485853.1 PREDICTED: probable leucine-rich repeat receptor-like protein kinase At5g49770 [Cicer arietinum]	G7IFI1_MEDTR/611-880 G7IFI1.1 PF00069.22;Pkinase;	3847.GLYMA10G08010.1	XM_003593633 Medicago truncatula LRR receptor-like kinase mRNA	cam:101489119 probable leucine-rich repeat receptor-like protein kinase At5g49770	0.12	0.34	0.56	4.42	1.2	6.68499	1.33561	0.00329872	0.0807649	0.746339	2.35151	0.384535	0.690827	1.16366	3.12468	1.57834	4	11	18	168	32
c139359_g5_i6	TAIR|locus:2825842 - symbol:RAP2.1 "AT1G46768" species:3702 "Arabidopsis thaliana" [GO:0003677 "DNA binding" evidence=IEA;ISS] [GO:0003700 "DNA binding transcription factor activity" evidence=IEA;ISS] [GO:0005634 "nucleus" evidence=ISM;IEA;ISS] [GO:0006351 "transcription, DNA-templated" evidence=IEA] [GO:0006355 "regulation of transcription, DNA-templated" evidence=ISS] [GO:0009873 "ethylene-acti…	sp|Q8LC30|RAP21_ARATH Ethylene-responsive transcription factor RAP2-1 OS=Arabidopsis thaliana GN=RAP2-1 PE=2 SV=1	XP_004499041.1 PREDICTED: ethylene-responsive transcription factor RAP2-1 [Cicer arietinum]	M1ADM5_SOLTU/16-67 M1ADM5.1 PF00847.17;AP2;	3847.GLYMA04G04355.1	AC137824 Medicago truncatula clone mth2-10l10, complete sequence	cam:101501500 ethylene-responsive transcription factor RAP2-1	3.37	4.5	2	36.73	17.79	6.68496	4.31571	2.90266e-06	0.000448845	2.77155	5.26894	3.05841	2.99632	2.25992	5.81614	4.72174	96	125	55	1204	409
c140787_g5_i6	TAIR|locus:2085226 - symbol:AT3G52990 "AT3G52990" species:3702 "Arabidopsis thaliana" [GO:0000287 "magnesium ion binding" evidence=IEA] [GO:0004743 "pyruvate kinase activity" evidence=IEA;ISS] [GO:0005737 "cytoplasm" evidence=ISM] [GO:0006096 "glycolytic process" evidence=IEA;ISS] [GO:0016301 "kinase activity" evidence=IEA] [GO:0030955 "potassium ion binding" evidence=IEA] [GO:0046686 "response t…	sp|B8BJ39|KPYC1_ORYSI Pyruvate kinase 1, cytosolic OS=Oryza sativa subsp. indica GN=OsI_35105 PE=3 SV=1	XP_013469353.1 pyruvate kinase 1, cytosolic [Medicago truncatula] <XP_024640449.1 pyruvate kinase 1, cytosolic [Medicago truncatula] <KEH43391.1 pyruvate kinase family protein [Medicago truncatula]	A0A072VP40_MEDTR/28-378 A0A072VP40.1 PF00224.18;PK;	3847.GLYMA20G33060.1	XM_013613899 Medicago truncatula pyruvate kinase family protein partial mRNA	mtr:MTR_1g091040 pyruvate kinase family protein	12.88	10.74	7.51	23.4	159.24	6.6823	6.41175	4.94977e-05	0.00440768	4.69462	6.90414	5.25213	4.52355	4.30818	5.57176	8.23653	486	394	273	1013	4843
c135775_g2_i2	TAIR|locus:2122799 - symbol:AT4G10270 "AT4G10270" species:3702 "Arabidopsis thaliana" [GO:0003674 "molecular_function" evidence=ND] [GO:0005634 "nucleus" evidence=ISM] [GO:0009611 "response to wounding" evidence=ISS] TAIR:locus:2122799 Proteomes:UP000006548 EMBL:CP002687 EMBL:AF096373 EMBL:AL049488 EMBL:AL161517 HOGENOM:HOG000238802 InterPro:IPR022251 PANTHER:PTHR33090 Pfam:PF12609 EMBL:AY085799 …	.	XP_013465015.1 uncharacterized protein LOC25487585 [Medicago truncatula] <XP_013465019.1 uncharacterized protein LOC25487589 [Medicago truncatula] <XP_013465023.1 uncharacterized protein LOC25487593 [Medicago truncatula] <AFK41140.1 unknown [Medicago truncatula] <KEH39050.1 wound-responsive family protein [Medicago truncatula] <KEH39054.1 wound-responsive family protein [Medicago truncatula] <KEH…	I3SLJ8_MEDTR/10-90 I3SLJ8.1 PF12609.5;DUF3774;	4113.PGSC0003DMT400047316	XM_013609557 Medicago truncatula wound-responsive family protein mRNA	mtr:MTR_2g089940 wound-responsive family protein	1.72	5.81	5.13	7.4	62.79	6.6791	3.27971	0.000922458	0.0355795	1.9096	3.79339	1.29327	2.1756	2.25992	2.42403	5.16275	19	63	55	95	561
c131925_g1_i1	TAIR|locus:2185319 - symbol:GT2L "GT-2Like protein" species:3702 "Arabidopsis thaliana" [GO:0005634 "nucleus" evidence=ISM;IDA] [GO:0006351 "transcription, DNA-templated" evidence=IEA] [GO:0003700 "DNA binding transcription factor activity" evidence=ISS] [GO:0006355 "regulation of transcription, DNA-templated" evidence=TAS] [GO:0001158 "enhancer sequence-specific DNA binding" evidence=IDA] [GO:00…	sp|Q8H181|GTL2_ARATH Trihelix transcription factor GTL2 OS=Arabidopsis thaliana GN=At5g28300 PE=2 SV=1	GAU11609.1 hypothetical protein TSUD_346010 [Trifolium subterraneum]	G7L1T9_MEDTR/379-476 G7L1T9.1 PF13837.3;Myb_DNA-bind_4;	3847.GLYMA20G36680.1	XM_003626371 Medicago truncatula Myb/SANT-like DNA-binding domain protein partial mRNA	mtr:MTR_7g114860 Myb/SANT-like DNA-binding domain protein	0.33	0.49	0.27	0.9	5.38	6.66993	1.145	0.00314529	0.0784463	0.703284	2.12	0.754664	0.787335	0.567854	1.19347	3.04653	9	13	7	28	117
c143143_g2_i1	TAIR|locus:2091206 - symbol:IKU2 "AT3G19700" species:3702 "Arabidopsis thaliana" [GO:0004672 "protein kinase activity" evidence=ISS] [GO:0004674 "protein serine/threonine kinase activity" evidence=IEA] [GO:0005524 "ATP binding" evidence=IEA;ISS] [GO:0005886 "plasma membrane" evidence=ISM] [GO:0006468 "protein phosphorylation" evidence=IEA;ISS] [GO:0016021 "integral component of membrane" evidence…	sp|Q9LJM4|IKU2_ARATH Receptor-like protein kinase HAIKU2 OS=Arabidopsis thaliana GN=IKU2 PE=1 SV=1	XP_003593346.1 receptor-like protein kinase HAIKU2 [Medicago truncatula] <AES63597.1 LRR receptor-like kinase family protein [Medicago truncatula]	D7KKK2_ARALL/97-156 D7KKK2.1 PF13855.3;LRR_8;	3847.GLYMA13G32630.1	XM_003593298 Medicago truncatula LRR receptor-like kinase family protein mRNA	mtr:MTR_2g010470 LRR receptor-like kinase family protein	0.64	9.03	1.55	48.92	5.55	6.66309	4.59111	0.00282789	0.0732662	2.58215	4.93585	1.42219	4.14984	2.17441	6.47983	3.39187	22	300	51	1920	153
c117798_g1_i2	.	.	.	.	.	.	.	0.22	0.66	0.45	5.02	2.45	6.65839	-0.801925	0.00394145	0.0898156	0.17195	0.902231	0.10616	0.223437	0.186253	1.16418	0.640282	1	3	2	27	9
c117957_g2_i1	TAIR|locus:2039732 - symbol:AT2G39540 "AT2G39540" species:3702 "Arabidopsis thaliana" [GO:0005576 "extracellular region" evidence=ISM;IEA] [GO:0009739 "response to gibberellin" evidence=ISS] [GO:0009740 "gibberellic acid mediated signaling pathway" evidence=IEA] TAIR:locus:2039732 InterPro:IPR003854 Proteomes:UP000006548 GO:GO:0005576 EMBL:CP002685 EMBL:AC004218 GO:GO:0009740 HOGENOM:HOG000240234…	sp|P86888|PMLN_PRUPE Peamaclein OS=Prunus persica PE=1 SV=1	XP_004499015.1 PREDICTED: peamaclein-like [Cicer arietinum]	Q2HRJ5_MEDTR/32-91 Q2HRJ5.1 PF02704.11;GASA;	3847.GLYMA14G09620.1	.	mtr:MTR_1g018640 gibberellin-regulated family protein	10.86	5.02	4.16	4.4	117.43	6.65144	4.0762	0.00340039	0.0822832	2.47244	3.95816	3.35608	2.0254	2.03584	1.85599	6.06032	121	55	45	57	1059
c134727_g1_i2	.	.	PNX97977.1 hypothetical protein L195_g021217, partial [Trifolium pratense]	.	.	.	.	0.39	1.2	0.41	3.55	7.41	6.64056	0.608611	0.00228761	0.0645553	0.49187	1.90504	0.384535	0.739888	0.351187	1.55116	2.25891	4	12	4	42	61
c130794_g1_i1	UNIPROTKB|F6HKM9 - symbol:VIT_08s0007g03050 "Putative uncharacterized protein" species:29760 "Vitis vinifera" [GO:0051213 "dioxygenase activity" evidence=IBA] InterPro:IPR005123 Pfam:PF03171 PROSITE:PS51471 GO:GO:0016491 GO:GO:0046872 eggNOG:KOG0143 eggNOG:COG3491 Gene3D:2.60.120.330 InterPro:IPR026992 InterPro:IPR027443 Pfam:PF14226 Proteomes:UP000009183 OrthoDB:EOG09360GPB EMBL:FN595991 Ensembl…	sp|Q84MB3|ACCH1_ARATH 1-aminocyclopropane-1-carboxylate oxidase homolog 1 OS=Arabidopsis thaliana GN=At1g06620 PE=2 SV=1	XP_003625859.1 1-aminocyclopropane-1-carboxylate oxidase homolog 4 [Medicago truncatula] <ABD32692.1 2OG-Fe(II) oxygenase [Medicago truncatula] <AES82077.1 desacetoxyvindoline 4-hydroxylase, putative [Medicago truncatula]	Q2HTD9_MEDTR/59-174 Q2HTD9.1 PF14226.3;DIOX_N;	29760.VIT_08s0007g03050.t01	XM_003625811 Medicago truncatula desacetoxyvindoline 4-hydroxylase, putative mRNA	mtr:MTR_7g105070 desacetoxyvindoline 4-hydroxylase, putative	7.98	10.83	3.97	71.18	54.04	6.64014	5.11207	4.28533e-07	9.72001e-05	3.4541	6.13559	3.82886	3.78521	2.74823	6.37107	5.90011	173	229	83	1779	946
c130701_g3_i2	UNIPROTKB|I1LLA6 - symbol:GLYMA_11G152200 "Serine/threonine-protein kinase" species:3847 "Glycine max" [GO:0004674 "protein serine/threonine kinase activity" evidence=IBA] [GO:0005886 "plasma membrane" evidence=IBA] [GO:0006468 "protein phosphorylation" evidence=IBA] [GO:0006952 "defense response" evidence=IBA] [GO:0009506 "plasmodesma" evidence=IBA] InterPro:IPR000719 InterPro:IPR000858 InterPro…	sp|O81832|Y4729_ARATH G-type lectin S-receptor-like serine/threonine-protein kinase At4g27290 OS=Arabidopsis thaliana GN=At4g27290 PE=3 SV=4	GAU20892.1 hypothetical protein TSUD_120840 [Trifolium subterraneum]	I1LLA6_SOYBN/208-318 I1LLA6.2 PF00954.17;S_locus_glycop;	3847.GLYMA11G21250.1	XM_007148922 Phaseolus vulgaris hypothetical protein (PHAVU_005G030900g) mRNA, complete cds	gmx:100803275 G-type lectin S-receptor-like serine/threonine-protein kinase At4g27290	0.15	1.55	1.35	12.43	3.43	6.63942	2.06878	0.00323568	0.0798722	1.06607	2.97984	0.297578	1.4196	1.48102	3.81763	2.14204	3	30	26	285	55
c136298_g3_i1	.	sp|Q9C950|VIP5_ARATH Protein RTF1 homolog OS=Arabidopsis thaliana GN=VIP5 PE=1 SV=1	XP_007162629.1 hypothetical protein PHAVU_001G167200g [Phaseolus vulgaris] <ESW34623.1 hypothetical protein PHAVU_001G167200g [Phaseolus vulgaris]	.	3847.GLYMA19G35350.1	XM_003625380 Medicago truncatula RNA polymerase-associated RTF1-like protein mRNA	pvu:PHAVU_001G167200g hypothetical protein	0.21	0.62	0.42	3.28	3.79	6.60994	-0.814098	0.00288523	0.0744309	0.17195	0.9275	0.10616	0.223437	0.186253	0.90561	0.94939	1	3	2	19	15
c145624_g2_i1	.	.	.	.	.	.	.	0.08	0.13	0.38	2.97	0.31	6.60391	0.232447	0.0144364	0.190502	0.37486	1.36215	0.205042	0.223437	0.696102	2.26757	0.456724	2	3	9	83	6
c140364_g4_i1	.	.	XP_012569380.1 PREDICTED: ABC transporter C family member 5-like [Cicer arietinum]	.	.	.	cam:101505195 ABC transporter C family member 5-like	0.93	0.35	0.12	2.18	6.29	6.60199	0.0589674	0.0077035	0.132744	0.335805	1.45384	0.687848	0.223437	0.0961302	1.00808	1.8996	8	3	1	22	44
c126396_g1_i1	.	sp|G1CWH1|CYC2_CLITE Cliotide T2 OS=Clitoria ternatea PE=1 SV=1	XP_003605206.1 albumin-1 [Medicago truncatula] <AES87403.1 Leginsulin/Albumin-1 [Medicago truncatula] <AFK36009.1 unknown [Medicago truncatula]	G7KTY0_MEDTR/68-114 G7KTY0.1 PF16720.2;Albumin_I_a;	3847.GLYMA13G26340.1	.	mtr:MTR_4g026590 Leginsulin/Albumin-1	0.39	0.39	0.2	0.08	5.71	6.59649	-0.226298	0.0263033	0.264054	0.287208	1.02869	0.384535	0.290836	0.186253	0.0648347	1.99254	4	4	2	1	48
c130148_g1_i1	.	.	.	.	.	AC174363 Medicago truncatula chromosome 8 clone mth2-41c1, complete sequence	.	0.66	0.64	0.66	2.16	9.6	6.5925	-0.800683	0.00969858	0.150269	0.181343	0.88387	0.205042	0.152734	0.186253	0.451774	1.31597	2	2	2	8	24
c144885_g2_i3	TAIR|locus:2829273 - symbol:AT3G24255 species:3702 "Arabidopsis thaliana" [GO:0005634 "nucleus" evidence=ISM] [GO:0008150 "biological_process" evidence=ND] TAIR:locus:2829273 Proteomes:UP000006548 EMBL:CP002686 eggNOG:KOG1075 eggNOG:ENOG410Y65V GO:GO:0003964 InterPro:IPR026960 Pfam:PF13966 UniGene:At.5358 UniGene:At.66479 OrthoDB:EOG09360F59 RefSeq:NP_189068.2 ProteinModelPortal:F4J6J5 SMR:F4J6J5…	sp|O00370|LORF2_HUMAN LINE-1 retrotransposable element ORF2 protein OS=Homo sapiens PE=1 SV=1	XP_010666661.1 PREDICTED: uncharacterized protein LOC104883796 [Beta vulgaris subsp. vulgaris]	M1B3P7_SOLTU/1-180 M1B3P7.1 PF00078.24;RVT_1;	3694.POPTR_0017s03160.1	.	bvg:104883796 uncharacterized LOC104883796	0.25	0.48	0.01	2.28	1.69	6.58955	1.89316	0.0045831	0.097707	0.950321	3.03353	1.24761	1.50722	0.0961302	3.25543	2.81164	18	33	1	186	97
c138543_g2_i1	TAIR|locus:2115400 - symbol:AT4G36470 species:3702 "Arabidopsis thaliana" [GO:0005634 "nucleus" evidence=ISM] [GO:0032259 "methylation" evidence=IEA;IMP] [GO:0008757 "S-adenosylmethionine-dependent methyltransferase activity" evidence=ISS;IMP] InterPro:IPR005299 Pfam:PF03492 InterPro:IPR029063 TAIR:locus:2115400 Proteomes:UP000006548 EMBL:CP002687 SUPFAM:SSF53335 EMBL:AL161589 GO:GO:0008757 EMBL:…	sp|Q9SPV4|SAMT_CLABR Salicylate carboxymethyltransferase OS=Clarkia breweri GN=SAMT PE=1 SV=1	AAO27257.1 putative S-adenosyl-L-methionine:salicylic acid carboxyl methyltransferase [Pisum sativum]	I1JCM8_SOYBN/38-368 I1JCM8.1 PF03492.12;Methyltransf_7;	3847.GLYMA16G24810.1	AY166630 Pisum sativum putative S-adenosyl-L-methionine:salicylic acid carboxyl methyltransferase mRNA, complete cds	lja:Lj1g3v1363270.1 Lj1g3v1363270.1; -	2.1	6.45	1.91	29.23	25.06	6.56446	5.2854	9.17418e-07	0.000182293	3.58135	6.31637	3.3344	4.38005	3.0296	6.46264	6.1701	119	355	104	1897	1144
c133176_g1_i1	.	.	.	.	.	.	.	0.19	0.45	1.44	6.17	5.31	6.56267	1.29231	0.0032417	0.0799386	0.701535	2.50758	0.297578	0.475977	1.33105	2.63088	2.38427	3	7	22	113	68
c130330_g1_i1	UNIPROTKB|K7L4G7 - symbol:GLYMA_08G019400 "Uncharacterized protein" species:3847 "Glycine max" [GO:0005634 "nucleus" evidence=IBA] [GO:0008568 "microtubule-severing ATPase activity" evidence=IBA] [GO:0031122 "cytoplasmic microtubule organization" evidence=IBA] InterPro:IPR003959 InterPro:IPR003960 Pfam:PF00004 PROSITE:PS00674 InterPro:IPR003593 InterPro:IPR027417 SUPFAM:SSF52540 GO:GO:0005634 GO:…	.	XP_004503659.1 PREDICTED: fidgetin-like protein 1 [Cicer arietinum]	.	3847.GLYMA08G02261.1	XM_004503602 PREDICTED: Cicer arietinum fidgetin-like protein 1 (LOC101510168), mRNA	cam:101510168 fidgetin-like protein 1	1.4	3.87	3.09	21.9	22.75	6.556	2.54102	0.000154392	0.0105456	1.43607	3.65193	1.04896	1.64238	1.61686	3.66915	3.6347	14	38	30	255	184
c127780_g1_i1	.	.	.	.	.	.	.	0.35	0.64	0.24	3.77	2.91	6.55044	1.20483	0.00114602	0.0412942	0.724941	2.42469	0.754664	0.920975	0.499185	2.60931	2.24008	9	16	6	111	60
c142004_g5_i7	UNIPROTKB|I1LIV8 - symbol:GLYMA_11G103700 "Uncharacterized protein" species:3847 "Glycine max" [GO:0000470 "maturation of LSU-rRNA" evidence=IBA] [GO:0003723 "RNA binding" evidence=IBA] [GO:0006412 "translation" evidence=IBA] [GO:0022625 "cytosolic large ribosomal subunit" evidence=IBA] InterPro:IPR004037 PROSITE:PS01082 InterPro:IPR004038 Pfam:PF01248 InterPro:IPR001921 GO:GO:0003723 GO:GO:00064…	sp|P35685|RL7A1_ORYSJ 60S ribosomal protein L7a-1 OS=Oryza sativa subsp. japonica GN=RPL7A-1 PE=2 SV=1	XP_013456527.1 60S ribosomal protein L7a-2 [Medicago truncatula] <AFK34452.1 unknown [Medicago truncatula] <AFK45905.1 unknown [Medicago truncatula] <KEH30558.1 ribosomal protein L7Ae/L30e/S12e/Gadd45 family protein [Medicago truncatula]	A0A072TYM4_MEDTR/115-210 A0A072TYM4.1 PF01248.23;Ribosomal_L7Ae;	3847.GLYMA11G11040.1	XM_013601073 Medicago truncatula ribosomal protein L7Ae/L30e/S12e/Gadd45 family protein mRNA	mtr:MTR_4g074260 ribosomal protein L7Ae/L30e/S12e/Gadd45 family protein	0.18	2.11	1.23	12.15	5.72	6.54994	2.36143	0.00176184	0.0534848	1.22604	3.38747	0.384535	1.81257	1.48102	3.91316	2.86178	4	45	26	306	101
c105349_g1_i1	.	.	AET04626.1 transmembrane protein, putative [Medicago truncatula] <AFK34938.1 unknown [Medicago truncatula]	.	3847.GLYMA05G32010.1	BT135143 Medicago truncatula clone JCVI-FLMt-10B8 unknown mRNA	mtr:MTR_8g092340 transmembrane protein, putative	1.03	3.1	0.3	12.71	10.29	6.54109	1.10861	0.00356389	0.0841543	0.64115	2.34505	0.617786	1.11941	0.186253	2.50803	2.18206	7	21	2	102	57
c100588_g1_i2	.	.	GAU15520.1 hypothetical protein TSUD_45570, partial [Trifolium subterraneum]	.	.	AC152423 Medicago truncatula chromosome 8 clone mth2-31c9, complete sequence	.	0.54	0.41	0.28	5.2	1.67	6.53686	-0.320695	0.00488621	0.101802	0.264742	1.15706	0.384535	0.223437	0.186253	1.6175	0.69662	4	3	2	45	10
c139512_g1_i1	TAIR|locus:2023860 - symbol:AFP2 "ABI five binding protein 2" species:3702 "Arabidopsis thaliana" [GO:0005634 "nucleus" evidence=ISM;IDA] [GO:0007165 "signal transduction" evidence=IEA] [GO:0009414 "response to water deprivation" evidence=IMP] [GO:0009737 "response to abscisic acid" evidence=IMP] [GO:0005515 "protein binding" evidence=IPI] InterPro:IPR031307 TAIR:locus:2023860 EMBL:CP002684 Prote…	sp|Q9LMX5|AFP2_ARATH Ninja-family protein AFP2 OS=Arabidopsis thaliana GN=AFP2 PE=1 SV=1	XP_024640873.1 ninja-family protein AFP1 [Medicago truncatula]	A0A072UEP6_MEDTR/320-388 A0A072UEP6.1 PF16135.2;Jas;	3847.GLYMA01G07390.1	XM_013598381 Medicago truncatula ninja-family protein AFP1 partial mRNA	cam:101490870 ninja-family protein AFP3	2.6	3.7	3.26	31.76	20.13	6.53275	4.68886	1.54999e-07	4.33332e-05	3.16566	5.6876	3.12306	3.14032	3.2336	6.04729	5.32792	101	140	122	1417	631
c145505_g6_i1	UNIPROTKB|Q7FAG8 - symbol:OSJNBa0084K01.25 "OSJNBa0084K01.25 protein" species:39947 "Oryza sativa Japonica Group" [GO:0004045 "aminoacyl-tRNA hydrolase activity" evidence=IBA] [GO:0005762 "mitochondrial large ribosomal subunit" evidence=IBA] [GO:0016150 "translation release factor activity, codon nonspecific" evidence=IBA] [GO:0043022 "ribosome binding" evidence=IBA] [GO:0070126 "mitochondrial tr…	.	AAO73529.1 gag-pol polyprotein [Glycine max]	A0A087GL50_ARAAL/65-206 A0A087GL50.1 PF14223.3;Retrotran_gag_2;	39947.LOC_Os03g12600.1	.	gmx:547854 gag-protease polyprotein	0.02	0.02	0.07	0.61	0.04	6.53269	-0.183167	0.0158724	0.201596	0.285654	1.08691	0.205042	0.152734	0.499185	1.92747	0.246361	2	2	6	61	3
c117585_g1_i1	TAIR|locus:2170194 - symbol:HAT14 "AT5G06710" species:3702 "Arabidopsis thaliana" [GO:0003677 "DNA binding" evidence=ISS] [GO:0005634 "nucleus" evidence=ISM;IEA;ISS] [GO:0006351 "transcription, DNA-templated" evidence=IEA] [GO:0006355 "regulation of transcription, DNA-templated" evidence=IEA;ISS] [GO:0043565 "sequence-specific DNA binding" evidence=IEA] [GO:0003700 "DNA binding transcription fact…	sp|P46665|HAT14_ARATH Homeobox-leucine zipper protein HAT14 OS=Arabidopsis thaliana GN=HAT14 PE=2 SV=3	XP_003595805.1 homeobox-leucine zipper protein HOX11 [Medicago truncatula] <AES66056.1 homeobox associated leucine zipper protein [Medicago truncatula]	V4LLB9_EUTSA/188-244 V4LLB9.1 PF00046.26;Homeobox;	3847.GLYMA09G16790.1	XM_003595757 Medicago truncatula homeobox associated leucine zipper protein mRNA	mtr:MTR_2g061030 homeobox associated leucine zipper protein	1.43	1.36	1.08	10.72	10.83	6.53128	1.59488	0.000599509	0.0263992	0.91613	2.77909	1.10124	0.833271	0.813875	2.81176	2.74641	15	14	11	131	92
c141911_g4_i2	.	.	.	.	.	.	.	5.83	0.5	1.63	9.91	39.63	6.52721	2.67995	0.00558871	0.10961	1.29603	3.53862	2.4608	0.355226	1.07206	2.67309	4.40415	59	5	16	117	325
c157267_g1_i1	.	.	.	.	.	XM_012712764 PREDICTED: Cicer arietinum ADP-ribosylation factor 2 (LOC105851577), mRNA	.	1.82	1.49	1.22	14.99	9.98	6.51486	0.296197	0.00242529	0.0667941	0.416854	1.66498	0.544148	0.355226	0.351187	1.90993	1.42002	6	5	4	60	27
c140299_g1_i2	UNIPROTKB|F6HWM2 - symbol:VIT_07s0141g00250 "Putative uncharacterized protein" species:29760 "Vitis vinifera" [GO:0001077 "transcriptional activator activity, RNA polymerase II proximal promoter sequence-specific DNA binding" evidence=IBA] [GO:0005634 "nucleus" evidence=IBA] [GO:0043565 "sequence-specific DNA binding" evidence=IBA] [GO:0045944 "positive regulation of transcription by RNA polymera…	sp|P0C2F6|RNHX1_ARATH Putative ribonuclease H protein At1g65750 OS=Arabidopsis thaliana GN=At1g65750 PE=3 SV=1	GAU47142.1 hypothetical protein TSUD_379190 [Trifolium subterraneum]	A0A072UEQ3_MEDTR/20-170 A0A072UEQ3.1 PF14111.3;DUF4283;	4113.PGSC0003DMT400060687	.	lang:109329375 uncharacterized LOC109329375	0.01	0.03	0.04	0.38	0.11	6.51068	-0.489002	0.0073991	0.129724	0.226928	1.04342	0.10616	0.223437	0.351187	1.50518	0.581653	1	3	4	40	8
c144239_g6_i2	UNIPROTKB|K7MWZ5 - symbol:K7MWZ5 "Uncharacterized protein" species:3847 "Glycine max" [GO:0005737 "cytoplasm" evidence=IBA] [GO:0006537 "glutamate biosynthetic process" evidence=IBA] [GO:0015930 "glutamate synthase activity" evidence=IBA] [GO:0019676 "ammonia assimilation cycle" evidence=IBA] InterPro:IPR002489 InterPro:IPR002932 InterPro:IPR006005 InterPro:IPR006982 InterPro:IPR009051 InterPro:I…	sp|Q03460|GLSN_MEDSA Glutamate synthase [NADH], amyloplastic OS=Medicago sativa PE=1 SV=1	XP_013466268.1 glutamate synthase [NADH], amyloplastic isoform X1 [Medicago truncatula] <KEH40309.1 NADH glutamate synthase [Medicago truncatula]	A0A072VE66_MEDTR/1825-2151 A0A072VE66.1 PF07992.11;Pyr_redox_2;	3847.GLYMA19G16486.1	XM_013610814 Medicago truncatula NADH glutamate synthase mRNA	mtr:MTR_1g027020 NADH glutamate synthase	3.57	4.87	4.66	31.4	40.16	6.49452	6.69211	2.10706e-08	8.44333e-06	5.0538	7.71239	5.0138	4.96384	5.18376	7.57166	7.85312	410	541	513	4117	3709
c119366_g1_i1	.	.	.	.	.	.	.	0.16	0.08	0.08	1.08	0.77	6.48314	-1.20952	0.0103698	0.15615	0.12652	0.688478	0.205042	0.0783873	0.0961302	0.795303	0.581653	2	1	1	16	8
c144356_g2_i1	.	.	.	.	.	.	.	1.2	0.24	3.7	21.83	6.95	6.48116	1.7125	0.00765795	0.13227	0.862706	2.70078	0.818522	0.152734	1.61686	3.4317	1.96986	10	2	30	213	47
c99712_g1_i1	TAIR|locus:2824065 - symbol:SUFE2 "sulfur E2" species:3702 "Arabidopsis thaliana" [GO:0009507 "chloroplast" evidence=ISM;IDA] [GO:0008047 "enzyme activator activity" evidence=IDA] [GO:0016226 "iron-sulfur cluster assembly" evidence=IC] [GO:0051176 "positive regulation of sulfur metabolic process" evidence=IDA] Pfam:PF02657 TAIR:locus:2824065 EMBL:CP002684 Proteomes:UP000006548 GO:GO:0009507 GO:GO…	sp|Q9FXE3|SUFE2_ARATH SufE-like protein 2, chloroplastic OS=Arabidopsis thaliana GN=SUFE2 PE=2 SV=1	PNX76931.1 sufE-like protein chloroplastic-like [Trifolium pratense]	G7J358_MEDTR/66-189 G7J358.1 PF02657.12;SufE;	3847.GLYMA18G01700.2	.	cam:101510817 sufE-like protein 2, chloroplastic	0.37	0.14	0.24	2.97	1.32	6.47966	0.412601	0.00428	0.0943208	0.446122	1.70876	0.687848	0.223437	0.427083	2.13797	1.27954	8	3	5	74	23
c124052_g6_i1	TAIR|locus:2185223 - symbol:AT5G02230 "AT5G02230" species:3702 "Arabidopsis thaliana" [GO:0016787 "hydrolase activity" evidence=ISS] InterPro:IPR006439 InterPro:IPR023214 TAIR:locus:2185223 Proteomes:UP000006548 EMBL:CP002688 GO:GO:0016787 GO:GO:0008152 Gene3D:3.40.50.1000 InterPro:IPR036412 SUPFAM:SSF56784 TIGRFAMs:TIGR01509 EMBL:AL162508 eggNOG:COG1011 InterPro:IPR010237 SFLD:SFLDG01132 TIGRFAM…	sp|Q09893|YAI5_SCHPO Uncharacterized protein C24B11.05 OS=Schizosaccharomyces pombe (strain 972 / ATCC 24843) GN=SPAC24B11.05 PE=3 SV=1	XP_013455015.1 suppressor of disruption of TFIIS [Medicago truncatula] <XP_024638476.1 suppressor of disruption of TFIIS [Medicago truncatula] <KEH29061.1 haloacid dehalogenase-like hydrolase [Medicago truncatula]	M4DUX2_BRARP/14-207 M4DUX2.1 PF13419.3;HAD_2;	3847.GLYMA01G24360.1	XM_013599561 Medicago truncatula haloacid dehalogenase-like hydrolase mRNA	mtr:MTR_4g021800 haloacid dehalogenase-like hydrolase	24.64	14.13	9.96	212.09	60.6	6.47091	5.94547	2.81866e-05	0.00292169	4.19555	6.69041	5.08043	3.85367	3.65256	7.62571	5.7551	430	241	168	4275	854
c56301_g1_i1	.	.	.	.	.	.	.	0.14	0.29	0.15	1.09	2.28	6.45806	-1.2468	0.00723331	0.128064	0.118342	0.676495	0.10616	0.152734	0.0961302	0.499462	0.853529	1	2	1	9	13
c84944_g1_i1	.	.	.	.	.	AC154034 Medicago truncatula chromosome 7 BAC clone mth2-71n23, complete sequence	.	0.49	0.9	0.81	7.21	4.64	6.45369	0.749736	0.0017498	0.0533812	0.56245	2.02137	0.466548	0.587398	0.633403	2.29485	1.74789	5	9	8	85	38
c133435_g3_i1	.	.	.	.	.	XM_003591554 Medicago truncatula hypothetical protein partial mRNA	.	0.74	0.76	1.08	11.17	2.76	6.45054	1.36669	0.00263643	0.0702747	0.810941	2.34334	0.818522	0.640039	0.974261	3.16959	1.51708	10	10	14	174	30
c114145_g1_i1	TAIR|locus:2150695 - symbol:AT5G03890 species:3702 "Arabidopsis thaliana" [GO:0005634 "nucleus" evidence=ISM] TAIR:locus:2150695 Proteomes:UP000006548 EMBL:CP002688 EMBL:AL162873 EMBL:AB005235 InterPro:IPR025322 Pfam:PF14009 eggNOG:ENOG410J503 eggNOG:ENOG410YZ1F HOGENOM:HOG000243660 OrthoDB:EOG09360VMK PIR:T48416 RefSeq:NP_196009.1 UniGene:At.54714 DNASU:831673 EnsemblPlants:AT5G03890.1 GeneID:83…	.	XP_004502739.1 PREDICTED: uncharacterized protein LOC101508248 [Cicer arietinum]	G7J8A6_MEDTR/1-138 G7J8A6.1 PF14009.3;DUF4228;	3847.GLYMA04G40780.1	XM_003602305 Medicago truncatula DUF4228 domain protein mRNA	cam:101508248 uncharacterized LOC101508248	0.11	0.91	0.69	1.64	7.64	6.4476	0.203215	0.00772892	0.132923	0.379369	1.48753	0.10616	0.532763	0.499185	0.833017	2.14204	1	8	6	17	55
c143022_g1_i1	UNIPROTKB|K7N2C1 - symbol:GLYMA_20G085100 "Uncharacterized protein" species:3847 "Glycine max" [GO:0005634 "nucleus" evidence=IBA] [GO:0009416 "response to light stimulus" evidence=IBA] [GO:0009909 "regulation of flower development" evidence=IBA] Proteomes:UP000008827 OrthoDB:EOG09360BWU EMBL:CM000853 EnsemblPlants:GLYMA20G21376.1 Gramene:GLYMA20G21376.1 eggNOG:ENOG410JQ0U eggNOG:ENOG410Y42B InPa…	.	ABB00038.1 reverse transcriptase family member [Glycine max]	M7ZEB5_TRIUA/319-516 M7ZEB5.1 PF00581.17;Rhodanese;	3847.GLYMA19G02725.1	CU326393 Medicago truncatula chromosome 5 clone mth4-5l6, COMPLETE SEQUENCE	nta:107799961 uncharacterized LOC107799961	0.65	0.27	0.27	1.72	5.18	6.4427	1.09093	0.00341785	0.0822832	0.672431	2.2253	1.10124	0.416865	0.499185	1.63895	2.81164	15	6	6	46	97
c133018_g1_i1	.	.	.	.	.	.	.	0.47	0.07	0.07	1.57	2.09	6.42669	-0.289008	0.00942626	0.147561	0.264101	1.25784	0.617786	0.0783873	0.0961302	1.16418	1.35149	7	1	1	27	25
c145769_g1_i3	.	.	XP_024631762.1 uncharacterized protein LOC112419091 [Medicago truncatula]	G7KG29_MEDTR/81-222 G7KG29.2 PF02902.16;Peptidase_C48;	3847.GLYMA01G42340.2	AP010475 Lotus japonicus genomic DNA, clone: LjT14A12, TM1965, complete sequence	mtr:MTR_7g046380 Ulp1 protease family, carboxy-terminal domain protein	0.55	0.72	0.36	5.7	3.03	6.42284	1.99273	0.000633549	0.0272563	1.12973	3.06956	1.29327	1.22657	0.869342	3.50362	2.6355	19	24	12	225	84
c134667_g2_i1	UNIPROTKB|D7SIP6 - symbol:VIT_17s0000g04810 "Putative uncharacterized protein" species:29760 "Vitis vinifera" [GO:0005737 "cytoplasm" evidence=IBA] GO:GO:0005737 GO:GO:0016757 Proteomes:UP000009183 GO:GO:0006004 CDD:cd11299 InterPro:IPR024709 InterPro:IPR019378 Pfam:PF10250 PIRSF:PIRSF009360 HOGENOM:HOG000240134 eggNOG:ENOG410IENX eggNOG:ENOG410Y216 OrthoDB:EOG093607N5 OMA:ASKRMVI EMBL:FN594950 R…	sp|Q93ZR8|OFT21_ARATH O-fucosyltransferase 21 OS=Arabidopsis thaliana GN=OFUT21 PE=2 SV=1	XP_008374671.1 PREDICTED: uncharacterized protein At1g04910-like [Malus domestica]	.	29760.VIT_17s0000g04810.t01	XM_013602576 Medicago truncatula GDP-fucose O-fucosyltransferase-like protein mRNA	mdm:103437923 rhamnogalacturonan I rhamnosyltransferase 1-like	1.76	2.03	1.16	3.86	23.71	6.4209	1.52041	0.00326316	0.080221	0.888679	2.40022	1.04896	0.920975	0.696102	1.40857	3.39187	14	16	9	36	153
c130142_g1_i1	UNIPROTKB|I1KLH6 - symbol:I1KLH6 "Uncharacterized protein" species:3847 "Glycine max" [GO:0016020 "membrane" evidence=IBA] [GO:0016709 "oxidoreductase activity, acting on paired donors, with incorporation or reduction of molecular oxygen, NAD(P)H as one donor, and incorporation of one atom of oxygen" evidence=IBA] [GO:0044550 "secondary metabolite biosynthetic process" evidence=IBA] InterPro:IPR0…	sp|Q9STK8|C71AP_ARATH Cytochrome P450 71A25 OS=Arabidopsis thaliana GN=CYP71A25 PE=2 SV=1	XP_013457720.2 cytochrome P450 71A25 [Medicago truncatula]	A0A072V0V4_MEDTR/29-494 A0A072V0V4.1 PF00067.19;p450;	3847.GLYMA07G31380.1	XM_013602270 Medicago truncatula cytochrome P450 family 71 protein mRNA	mtr:MTR_4g104610 cytochrome P450 family 71 protein	0.76	1.2	0.72	6.79	7.48	6.39965	2.55162	0.000117837	0.00855939	1.48318	3.65557	1.50214	1.61635	1.33105	3.62683	3.68431	24	37	22	247	191
c141739_g1_i3	.	.	XP_003589543.1 FBD-associated F-box protein At5g27750 [Medicago truncatula] <AES59794.1 F-box/RNI/FBD-like domain protein [Medicago truncatula]	.	3847.GLYMA17G27890.1	.	mtr:MTR_1g025870 F-box/RNI/FBD-like domain protein	0.06	0.21	0.06	1.39	0.29	6.38127	-0.17217	0.00717556	0.127229	0.289091	1.20027	0.205042	0.475977	0.186253	1.81888	0.581653	2	7	2	55	8
c139512_g2_i1	TAIR|locus:2023860 - symbol:AFP2 "ABI five binding protein 2" species:3702 "Arabidopsis thaliana" [GO:0005634 "nucleus" evidence=ISM;IDA] [GO:0007165 "signal transduction" evidence=IEA] [GO:0009414 "response to water deprivation" evidence=IMP] [GO:0009737 "response to abscisic acid" evidence=IMP] [GO:0005515 "protein binding" evidence=IPI] InterPro:IPR031307 TAIR:locus:2023860 EMBL:CP002684 Prote…	sp|Q9LMX5|AFP2_ARATH Ninja-family protein AFP2 OS=Arabidopsis thaliana GN=AFP2 PE=1 SV=1	XP_024640873.1 ninja-family protein AFP1 [Medicago truncatula]	A0A072UEP6_MEDTR/320-388 A0A072UEP6.1 PF16135.2;Jas;	3847.GLYMA01G07390.1	CT573052 Medicago truncatula chromosome 5 clone mth2-60f21, COMPLETE SEQUENCE	mtr:MTR_5g045370 ninja-family protein AFP1	1.02	1.01	1.09	9.96	6.88	6.35841	2.64838	0.000126587	0.00900452	1.55317	3.71626	1.68456	1.35808	1.61686	3.99861	3.43391	29	28	30	326	158
c110496_g1_i1	UNIPROTKB|I1KRL4 - symbol:GLYMA_08G089500 "Uncharacterized protein" species:3847 "Glycine max" [GO:0016020 "membrane" evidence=IBA] [GO:0016709 "oxidoreductase activity, acting on paired donors, with incorporation or reduction of molecular oxygen, NAD(P)H as one donor, and incorporation of one atom of oxygen" evidence=IBA] [GO:0042343 "indole glucosinolate metabolic process" evidence=IBA] [GO:004…	sp|Q6WNR0|C81E7_MEDTR Isoflavone 2'-hydroxylase OS=Medicago truncatula GN=CYP81E7 PE=1 SV=1	GAU13742.1 hypothetical protein TSUD_82510 [Trifolium subterraneum]	C81E7_MEDTR/33-486 Q6WNR0.1 PF00067.19;p450;	3847.GLYMA08G09460.1	XM_016102866 PREDICTED: Arachis duranensis isoflavone 2'-hydroxylase-like (LOC107482401), mRNA	cam:101502156 cyp81E3v2; isoflavone 2'-hydroxylase-like	2.35	2.15	2.58	28.79	9	6.3469	2.6849	0.000423563	0.0211281	1.575	3.56308	1.71844	1.32631	1.68027	4.36647	2.7597	30	27	32	427	93
c139581_g1_i2	TAIR|locus:2160125 - symbol:SGP1 "AT5G54840" species:3702 "Arabidopsis thaliana" [GO:0003924 "GTPase activity" evidence=IEA] [GO:0005525 "GTP binding" evidence=IEA;ISS] [GO:0005634 "nucleus" evidence=ISM] [GO:0005515 "protein binding" evidence=IPI] InterPro:IPR001806 InterPro:IPR005225 Pfam:PF00071 InterPro:IPR027417 TAIR:locus:2160125 GO:GO:0005525 SUPFAM:SSF52540 TIGRFAMs:TIGR00231 Proteomes:UP…	sp|P87027|SPG1_SCHPO Septum-promoting GTP-binding protein 1 OS=Schizosaccharomyces pombe (strain 972 / ATCC 24843) GN=spg1 PE=1 SV=1	XP_003617481.1 septum-promoting GTP-binding protein 1 [Medicago truncatula] <AET00440.1 Ras-related small GTP-binding family protein [Medicago truncatula]	G7K3G2_MEDTR/106-271 G7K3G2.1 PF00071.19;Ras;	3847.GLYMA14G02890.1	XM_003617433 Medicago truncatula Ras-related small GTP-binding family protein mRNA	mtr:MTR_5g092060 Ras-related small GTP-binding family protein	0.9	1.05	1.36	11.11	6.48	6.33454	2.50253	0.000234912	0.0140497	1.45435	3.55237	1.42219	1.26059	1.68027	3.94365	3.16108	22	25	32	313	128
c123314_g1_i1	.	.	.	.	.	.	.	0.11	0.22	0.22	0.74	2.4	6.33182	-1.04113	0.0127692	0.176849	0.148383	0.766988	0.10616	0.152734	0.186253	0.451774	1.0822	1	2	2	8	18
c143678_g3_i3	TAIR|locus:2827363 - symbol:AT2G20635 species:3702 "Arabidopsis thaliana" [GO:0005634 "nucleus" evidence=ISM] InterPro:IPR000719 InterPro:IPR008271 InterPro:IPR011990 InterPro:IPR015661 Pfam:PF00069 PROSITE:PS00108 PROSITE:PS50011 SMART:SM00220 InterPro:IPR011009 TAIR:locus:2827363 Proteomes:UP000006548 GO:GO:0005524 EMBL:CP002685 GO:GO:0051301 GO:GO:0051754 SUPFAM:SSF56112 GO:GO:0004672 GO:GO:00…	sp|F4IVI0|BUB1_ARATH Mitotic checkpoint serine/threonine-protein kinase BUB1 OS=Arabidopsis thaliana GN=BUB1 PE=1 SV=1	XP_004505559.1 PREDICTED: mitotic checkpoint serine/threonine-protein kinase BUB1 [Cicer arietinum]	K7LUA0_SOYBN/154-456 K7LUA0.1 PF00069.22;Pkinase;	3847.GLYMA12G13255.1	XM_004505502 PREDICTED: Cicer arietinum mitotic checkpoint serine/threonine-protein kinase BUB1 (LOC101503762), mRNA	cam:101503762 mitotic checkpoint serine/threonine-protein kinase BUB1	0.15	0.04	0.11	0.51	1.23	6.33175	-0.47391	0.00532392	0.107112	0.244666	1.10766	0.384535	0.0783873	0.271076	0.795303	1.42002	4	1	3	16	27
c126470_g5_i1	.	.	.	.	.	.	.	0.36	0.6	0.12	4.86	0.73	6.32917	-0.388837	0.0130611	0.179342	0.249645	1.03544	0.297578	0.355226	0.0961302	1.68092	0.389954	3	5	1	48	5
c133669_g1_i2	.	.	.	.	.	.	.	0.13	0.13	0.04	1.49	0.1	6.32012	-0.64688	0.0211389	0.234186	0.205715	0.848589	0.297578	0.223437	0.0961302	1.52836	0.168823	3	3	1	41	2
c123576_g1_i1	.	.	.	.	.	.	.	0.11	0.27	0.06	0.83	1.52	6.31849	-0.555488	0.0038701	0.0885335	0.218799	1.07466	0.205042	0.355226	0.0961302	0.86977	1.27954	2	5	1	18	23
c120749_g1_i1	TAIR|locus:2170116 - symbol:AT5G50090 "AT5G50090" species:3702 "Arabidopsis thaliana" [GO:0003674 "molecular_function" evidence=ND] [GO:0005634 "nucleus" evidence=ISM] TAIR:locus:2170116 Proteomes:UP000006548 EMBL:CP002688 EMBL:AB026650 InterPro:IPR025322 Pfam:PF14009 HOGENOM:HOG000242807 OrthoDB:EOG09360RIE EMBL:BT004765 EMBL:AK227893 RefSeq:NP_199820.1 UniGene:At.29750 STRING:3702.AT5G50090.1 E…	.	XP_013461027.1 uncharacterized protein LOC25489551 [Medicago truncatula] <KEH35061.1 DUF4228 domain protein [Medicago truncatula]	A0A072V025_MEDTR/1-180 A0A072V025.1 PF14009.3;DUF4228;	3847.GLYMA06G19670.1	XM_013605573 Medicago truncatula DUF4228 domain protein mRNA	mtr:MTR_3g078300 DUF4228 domain protein	0.59	0.34	0.2	4.95	1.22	6.30718	0.449626	0.00608618	0.114949	0.460322	1.63551	0.754664	0.355226	0.271076	2.32163	0.94939	9	5	3	87	15
c130908_g1_i1	UNIPROTKB|K7KPW4 - symbol:K7KPW4 "Uncharacterized protein" species:3847 "Glycine max" [GO:0005737 "cytoplasm" evidence=IBA] [GO:0008757 "S-adenosylmethionine-dependent methyltransferase activity" evidence=IBA] [GO:0032259 "methylation" evidence=IBA] InterPro:IPR004159 Pfam:PF03141 InterPro:IPR029063 GO:GO:0016021 GO:GO:0005737 SUPFAM:SSF53335 Proteomes:UP000008827 GO:GO:0008757 GO:GO:0032259 eggN…	.	PNX98764.1 S-adenosyl-L-methionine-dependent methyltransferase [Trifolium pratense]	A0A072UPV1_MEDTR/193-348 A0A072UPV1.1 PF03141.13;Methyltransf_29;	3847.GLYMA05G25720.2	XM_013601871 Medicago truncatula S-adenosyl-L-methionine-dependent methyltransferase mRNA	mtr:MTR_4g094572 S-adenosyl-L-methionine-dependent methyltransferase	0.34	0.15	0.35	4.21	0.42	6.29721	1.5714	0.00786009	0.134219	0.899914	2.25224	1.1517	0.475977	1.07206	3.50946	0.995033	16	7	16	226	16
c144602_g2_i2	.	.	.	.	.	.	.	0.1	0.53	0.48	4.41	1.22	6.27519	0.633502	0.00551999	0.108965	0.513728	1.79226	0.205042	0.640039	0.696102	2.46063	1.12389	2	10	9	98	19
c131348_g2_i1	.	.	.	.	.	.	.	0.15	0.29	0.3	2.84	1.07	6.25588	-1.03721	0.0121379	0.172383	0.148383	0.748702	0.10616	0.152734	0.186253	1.04068	0.456724	1	2	2	23	6
c120964_g4_i1	TAIR|locus:2043849 - symbol:KCS11 "3-ketoacyl-CoA synthase 11" species:3702 "Arabidopsis thaliana" [GO:0005634 "nucleus" evidence=ISM] [GO:0006633 "fatty acid biosynthetic process" evidence=IEA] [GO:0016021 "integral component of membrane" evidence=IEA] [GO:0102336 "3-oxo-arachidoyl-CoA synthase activity" evidence=IEA] [GO:0102337 "3-oxo-cerotoyl-CoA synthase activity" evidence=IEA] [GO:0102338 "…	sp|O48780|KCS11_ARATH 3-ketoacyl-CoA synthase 11 OS=Arabidopsis thaliana GN=KCS11 PE=1 SV=1	XP_013467000.1 3-ketoacyl-CoA synthase 11 [Medicago truncatula] <KEH41035.1 3-ketoacyl-CoA synthase-like protein [Medicago truncatula]	G7ZZP2_MEDTR/101-390 G7ZZP2.1 PF08392.9;FAE1_CUT1_RppA;	3847.GLYMA10G32260.1	XM_013611546 Medicago truncatula 3-ketoacyl-CoA synthase-like protein mRNA	mtr:MTR_1g041085 3-ketoacyl-CoA synthase-like protein	2.26	6.03	0.61	26.03	17.61	6.22586	2.29454	0.00203901	0.059495	1.21442	3.37652	1.29327	1.92291	0.427083	3.67436	3.07869	19	50	5	256	120
c134274_g1_i1	TAIR|locus:2145512 - symbol:EBF2 "EIN3-binding F box protein 2" species:3702 "Arabidopsis thaliana" [GO:0005634 "nucleus" evidence=ISM;IDA;TAS] [GO:0009873 "ethylene-activated signaling pathway" evidence=IEA] [GO:0016567 "protein ubiquitination" evidence=IEA] [GO:0005515 "protein binding" evidence=IPI] [GO:0006511 "ubiquitin-dependent protein catabolic process" evidence=TAS] [GO:0009723 "response…	sp|Q708Y0|EBF2_ARATH EIN3-binding F-box protein 2 OS=Arabidopsis thaliana GN=EBF2 PE=1 SV=1	AOD74922.1 EIN3-binding F box protein 2 [Pisum sativum]	.	3694.POPTR_0006s06770.1	KX261621 Pisum sativum cultivar I3 EIN3-binding F box protein 2 (EBF2) mRNA, complete cds	cam:101507637 EIN3-binding F-box protein 2-like	8.1	15.56	8.17	98.69	62.3	6.22427	6.02231	2.04801e-07	5.29465e-05	4.43472	6.99435	4.35017	4.78255	4.17144	7.36193	6.62677	254	475	247	3557	1576
c111722_g1_i1	UNIPROTKB|O24544 - symbol:VR-ACS6 "1-aminocyclopropane-1-carboxylate synthase" species:3916 "Vigna radiata var. radiata" [GO:0016847 "1-aminocyclopropane-1-carboxylate synthase activity" evidence=ISS] InterPro:IPR004838 InterPro:IPR004839 InterPro:IPR015421 InterPro:IPR015422 Pfam:PF00155 PROSITE:PS00105 InterPro:IPR015424 GO:GO:0030170 Gene3D:3.40.640.10 Gene3D:3.90.1150.10 SUPFAM:SSF53383 GO:GO…	sp|Q00257|1A12_CUCMA 1-aminocyclopropane-1-carboxylate synthase CMA101 OS=Cucurbita maxima GN=ACS2 PE=2 SV=1	XP_013457509.1 1-aminocyclopropane-1-carboxylate synthase CMA101 [Medicago truncatula] <KEH31540.1 1-aminocyclopropane-1-carboxylate synthase [Medicago truncatula]	A0A072V097_MEDTR/40-430 A0A072V097.1 PF00155.18;Aminotran_1_2;	3847.GLYMA17G16990.1	XM_013602055 Medicago truncatula 1-aminocyclopropane-1-carboxylate synthase mRNA	mtr:MTR_4g097540 1-aminocyclopropane-1-carboxylate synthase	1.11	1.54	0.72	14.64	2.5	6.21746	2.7156	0.00129276	0.0445299	1.59987	3.37032	1.78388	1.76596	1.24978	4.53898	2.20166	32	43	20	484	58
c126569_g1_i1	TAIR|locus:2060364 - symbol:MIPS2 "AT2G22240" species:3702 "Arabidopsis thaliana" [GO:0004512 "inositol-3-phosphate synthase activity" evidence=IEA;IGI;ISS] [GO:0005737 "cytoplasm" evidence=ISM;IDA] [GO:0006021 "inositol biosynthetic process" evidence=IEA;ISS;IBA] [GO:0008654 "phospholipid biosynthetic process" evidence=IEA;ISS] [GO:0009733 "response to auxin" evidence=TAS] [GO:0016036 "cellular …	sp|Q9SSV4|INO1_NICPA Inositol-3-phosphate synthase OS=Nicotiana paniculata GN=INPS1 PE=2 SV=1	ADD09590.1 myo-inositol-1-phosphate synthase [Trifolium repens]	I1MYT8_SOYBN/62-380 I1MYT8.1 PF07994.9;NAD_binding_5;	3847.GLYMA05G31450.1	AB236829 Trifolium pratense RNA for putative myo-inositol-1-phosphate synthase, complete cds, clone: C2404 <gi|84468399|dbj|AB236831.1| Trifolium pratense RNA for putative myo-inositol-1-phosphate synthase, complete cds, clone: C2409	mtr:MTR_8g091320 myo-inositol 1-phosphate synthase	4.54	5.29	6.02	47.21	35.49	6.20888	3.73481	5.9311e-06	0.00079223	2.38945	4.76256	2.39949	2.19332	2.57555	5.00326	4.52186	56	64	72	676	354
c145883_g1_i1	UNIPROTKB|I1MUJ8 - symbol:GLYMA_17G125300 "Uncharacterized protein" species:3847 "Glycine max" [GO:0016020 "membrane" evidence=IBA] [GO:0016709 "oxidoreductase activity, acting on paired donors, with incorporation or reduction of molecular oxygen, NAD(P)H as one donor, and incorporation of one atom of oxygen" evidence=IBA] [GO:0044550 "secondary metabolite biosynthetic process" evidence=IBA] Inte…	sp|P24465|C71A1_PERAE Cytochrome P450 71A1 OS=Persea americana GN=CYP71A1 PE=1 SV=2	XP_013457728.1 cytochrome P450 71A1 [Medicago truncatula] <KEH31759.1 cytochrome P450 family 71 protein [Medicago truncatula]	A0A072UPJ4_MEDTR/49-516 A0A072UPJ4.1 PF00067.19;p450;	3847.GLYMA17G13420.1	XM_013602274 Medicago truncatula cytochrome P450 family 71 protein mRNA	mtr:MTR_4g104640 cytochrome P450 family 71 protein	0.66	0.96	1.95	14.1	4.34	6.19573	1.4287	0.00332448	0.0812301	0.835868	2.44159	0.617786	0.640039	1.24978	3.1622	1.72098	7	10	20	173	37
c105044_g1_i2	.	.	.	.	.	.	.	0.22	0.89	1.13	3.72	8.18	6.1947	-0.298304	0.00524411	0.10636	0.274693	1.22883	0.10616	0.290836	0.427083	0.940582	1.51708	1	4	5	20	30
c121961_g1_i1	.	.	.	.	.	AC186676 Medicago truncatula chromosome 7 BAC clone mte1-31d11, complete sequence	.	0.04	0.04	0.04	0.47	0.13	6.17336	-1.5218	0.0162418	0.204225	0.0935593	0.501469	0.10616	0.0783873	0.0961302	0.756576	0.246361	1	1	1	15	3
c129907_g1_i4	TAIR|locus:2181655 - symbol:AT5G13400 "AT5G13400" species:3702 "Arabidopsis thaliana" [GO:0005215 "transporter activity" evidence=ISS] [GO:0005886 "plasma membrane" evidence=ISM] [GO:0006857 "oligopeptide transport" evidence=IEA;ISS] [GO:0016020 "membrane" evidence=ISS] [GO:0016021 "integral component of membrane" evidence=IEA] [GO:0022857 "transmembrane transporter activity" evidence=IEA] [GO:00…	sp|Q9LYR6|PTR49_ARATH Protein NRT1/ PTR FAMILY 6.1 OS=Arabidopsis thaliana GN=NPF6.1 PE=2 SV=1	XP_003621048.1 protein NRT1/ PTR FAMILY 6.1 [Medicago truncatula] <AES77266.1 peptide transporter [Medicago truncatula]	G7KXR0_MEDTR/135-575 G7KXR0.1 PF00854.18;PTR2;	3847.GLYMA18G53710.1	XM_003621000 Medicago truncatula peptide transporter mRNA	mtr:MTR_7g006540 peptide transporter	0.35	1.18	0.58	6.56	3.76	6.17077	2.35939	0.000556802	0.0250696	1.35055	3.41092	0.994708	1.76596	1.29099	3.80819	3.01365	13	43	21	283	114
c137850_g1_i4	.	.	.	.	.	CR931731 Medicago truncatula chromosome 5 clone mth2-83l19, COMPLETE SEQUENCE	.	0.05	0.47	0.26	2.52	1.33	6.12537	0.152992	0.00464672	0.0986935	0.373547	1.5299	0.10616	0.587398	0.427083	1.85599	1.20381	1	9	5	57	21
c124511_g1_i1	TAIR|locus:2097983 - symbol:AT3G62070 "AT3G62070" species:3702 "Arabidopsis thaliana" [GO:0003674 "molecular_function" evidence=ND] [GO:0005575 "cellular_component" evidence=ND] [GO:0008150 "biological_process" evidence=ND] TAIR:locus:2097983 Proteomes:UP000006548 EMBL:CP002686 EMBL:AL138651 OrthoDB:EOG09360SLO eggNOG:ENOG410IYWN eggNOG:ENOG410YQ21 HOGENOM:HOG000237778 EMBL:BT012529 EMBL:BT014831…	.	XP_003626086.1 uncharacterized protein LOC11442060 [Medicago truncatula] <AES82304.1 hypothetical protein MTR_7g110880 [Medicago truncatula]	.	3847.GLYMA03G38420.1	AC137831 Medicago truncatula clone mth2-34o21, complete sequence	mtr:MTR_7g110880 hypothetical protein	4.91	9.8	6.82	45.06	63.51	6.12292	5.01511	1.47441e-07	4.17049e-05	3.51709	6.02294	3.27873	3.74371	3.52883	5.81849	6.22739	114	222	153	1206	1191
c144541_g4_i1	.	.	.	.	.	.	.	0.08	0.47	0.24	2.34	1.63	6.1147	-0.332237	0.00381869	0.0881966	0.2647	1.21133	0.10616	0.416865	0.271076	1.38337	1.03928	1	6	3	35	17
c117774_g1_i1	.	.	.	.	.	.	.	0.71	1.04	0.36	4.36	6.93	6.10635	-0.881503	0.00750054	0.130661	0.17487	0.875805	0.205042	0.223437	0.0961302	0.756576	0.995033	2	3	1	15	16
c115751_g1_i1	.	.	XP_013470305.1 uncharacterized protein LOC25485600 [Medicago truncatula] <KEH44343.1 myb-like DNA-binding domain, shaqkyf class protein [Medicago truncatula]	.	3847.GLYMA20G24290.1	.	mtr:MTR_1g112370 myb-like DNA-binding domain, shaqkyf class protein	0.1	0.31	0.11	0.79	2.03	6.10141	-1.09062	0.00833728	0.138435	0.141909	0.747247	0.10616	0.223437	0.0961302	0.499462	0.995033	1	3	1	9	16
c107754_g2_i1	.	.	.	.	.	.	.	0.11	0.17	0.18	1.63	0.78	6.08561	-0.550479	0.00537639	0.107556	0.233185	1.04123	0.205042	0.223437	0.271076	1.33162	0.750842	2	3	3	33	11
c142504_g1_i1	UNIPROTKB|K7KM28 - symbol:GLYMA_04G241400 "Uncharacterized protein" species:3847 "Glycine max" [GO:0008643 "carbohydrate transport" evidence=IBA] [GO:0016021 "integral component of membrane" evidence=IBA] [GO:0051119 "sugar transmembrane transporter activity" evidence=IBA] InterPro:IPR004316 InterPro:IPR018180 Pfam:PF03083 GO:GO:0016021 GO:GO:0005886 Proteomes:UP000008827 GO:GO:0051119 GO:GO:0008…	sp|Q8L9J7|SWET1_ARATH Bidirectional sugar transporter SWEET1 OS=Arabidopsis thaliana GN=SWEET1 PE=1 SV=1	AQY72401.1 bidirectional sugar transporter 1-like protein [Pisum sativum]	I1KAI9_SOYBN/6-95 I1KAI9.1 PF03083.13;MtN3_slv;	3847.GLYMA04G42040.2	KX620885 Pisum sativum bidirectional sugar transporter 1-like protein (SWEET1) mRNA, complete cds	cam:101515250 bidirectional sugar transporter SWEET1-like	1.12	3.95	1.95	15.28	18.8	6.08204	4.66665	1.99784e-06	0.000345568	3.13836	5.68745	2.57613	3.74972	3.08922	5.57732	5.79758	65	223	109	1017	880
c118250_g2_i2	.	.	GAU31666.1 hypothetical protein TSUD_222700 [Trifolium subterraneum]	.	3847.GLYMA09G34565.1	XM_003612574 Medicago truncatula growth-regulating factor mRNA	mtr:MTR_5g027030 growth-regulating factor	0.22	0.41	0.22	2.85	1.38	6.07384	0.732945	0.00288445	0.0744309	0.578053	1.96089	0.544148	0.690827	0.499185	2.37374	1.54803	6	11	6	91	31
[truncated: 23,514 more rows]

## Sheet: Sheet1
		Up	Down
	Histidine Kinase
	Histidine kinase 1	1	3
	Histidine kinase 2	1	2
	Histidine kinase 3	5	0
	Histidine kinase 4	0	1
	Histidine kinase 5	1	1
	calcium ion binding	75	91
	calcium-dependent lipid-binding	10	14
	Mitogen-activated protein kinase kinase kinase	10	12
	Serine/threonine- protein kinase	216	272
	protein phosphatase inhibitor activity	9	10
	Phosphatidylinositol 3,4,5-trisphosphate 3-phosphatase and dual-specificity protein phosphatase	1	1
	sucrose nonfermenting 1(SNF1)-related kinase	3	2
	LRR receptor-like kinase	72	122
[truncated: 36 more rows]
