# Supplementary material for: Transcriptomic analysis reveals candidate genes associated with salinity stress tolerance during the early vegetative stage in fababean genotype, Hassawi-2
Source: Sci Rep. 2023 Dec 1;13:21223. doi: 10.1038/s41598-023-48118-0 (PMC10692206; doi:10.1038/s41598-023-48118-0)
Supplement: Supplementary file 9 — Supplementary Table 7. [file 41598_2023_48118_MOESM9_ESM.xlsx]

## Sheet: data2
Table S7: List of Differentially expressed Genes (DEGs FVS72h/FVC0h) using different data bases
Contig	GO	UniProt	NR	Pfam	EggNOG	NT	KO_EUK	FVC-0h-1_FPKM	FVC-0h-2_FPKM	FVC-0h-3_FPKM	FVS-72h-1_FPKM	FVS-72h-2_FPKM	FVS-72h-3_FPKM	FVS-72h/FVC-0h.fc	FVS-72h/FVC-0h.logCPM	FVS-72h/FVC-0h.raw.pval	FVS-72h/FVC-0h.bh.pval	FVC-0h.mean	FVS-72h.mean	N_FVC-0h-1	N_FVC-0h-2	N_FVC-0h-3	N_FVS-72h-1	N_FVS-72h-2	N_FVS-72h-3	FVC-0h-1_Read_Count	FVC-0h-2_Read_Count	FVC-0h-3_Read_Count	FVS-72h-1_Read_Count	FVS-72h-2_Read_Count	FVS-72h-3_Read_Count
c138313_g1_i3	.	sp|P28639|DHN1_PEA Dehydrin DHN1 OS=Pisum sativum GN=DHN1 PE=2 SV=1	AAB51380.1 dehydrin 2 [Pisum sativum]	.	.	X63062 P.sativum mRNA for dehydrin DHN2	mtr:MTR_6g084640 dehydrin	1.3	6.12	1.08	1310.9	2128.72	1215.63	431.41	9.54248	3.19891e-40	1.10445e-36	1.95397	10.5078	1.61929	2.94234	1.30029	10.2835	10.9282	10.3118	25	115	20	28682	43929	24977
c144061_g6_i1	TAIR|locus:2159178 - symbol:AT5G61820 "AT5G61820" species:3702 "Arabidopsis thaliana" [GO:0003674 "molecular_function" evidence=ND] [GO:0008150 "biological_process" evidence=ND] [GO:0009507 "chloroplast" evidence=ISM] [GO:0005773 "vacuole" evidence=IDA] TAIR:locus:2159178 GO:GO:0016021 Proteomes:UP000006548 GO:GO:0005773 EMBL:CP002688 EMBL:AY065363 EMBL:AY117191 RefSeq:NP_001330390.1 RefSeq:NP_20…	.	ACJ85863.1 unknown [Medicago truncatula] <AFK38198.1 unknown [Medicago truncatula]	A0A072UQP9_MEDTR/33-411 A0A072UQP9.1 PF07712.9;SURNod19;	3847.GLYMA08G08660.3	AY714244 Pisum sativum MtN19-like protein mRNA, complete cds	mtr:MTR_4g094550 stress up-regulated Nod 19 protein	0.7	0.18	1.43	458.63	518.5	287.29	367.498	5.87417	1.32317e-50	1.06594e-46	0.386414	6.85542	0.413117	0.0815358	0.664589	7.02912	7.05127	6.48587	4	1	8	2985	2969	1743
c136228_g2_i1	TAIR|locus:2044611 - symbol:AT2G15780 species:3702 "Arabidopsis thaliana" [GO:0005576 "extracellular region" evidence=ISM] [GO:0009055 "electron transfer activity" evidence=IEA] InterPro:IPR003245 Pfam:PF02298 PROSITE:PS51485 TAIR:locus:2044611 Proteomes:UP000006548 EMBL:CP002685 GO:GO:0009055 Gene3D:2.60.40.420 InterPro:IPR008972 SUPFAM:SSF49503 EMBL:AC006438 OrthoDB:EOG09360NLJ EMBL:AF410284 EM…	.	XP_003608032.1 uncharacterized protein LOC11441412 [Medicago truncatula] <AES90229.1 plastocyanin-like domain protein [Medicago truncatula]	G7JMH1_MEDTR/70-167 G7JMH1.1 PF02298.14;Cu_bind_like;	3847.GLYMA02G15230.2	XM_003607984 Medicago truncatula plastocyanin-like domain protein mRNA	mtr:MTR_4g086750 plastocyanin-like domain protein	0.06	0.66	0.13	227.98	79.73	37.42	299.338	5.46714	1.37254e-24	5.02601e-22	0.324361	6.11806	0.114887	0.661238	0.196958	7.45074	5.88673	5.01672	1	10	2	4006	1312	617
c135738_g6_i3	UNIPROTKB|I1JLN5 - symbol:GLYMA_03G069400 "Uncharacterized protein" species:3847 "Glycine max" [GO:0004350 "glutamate-5-semialdehyde dehydrogenase activity" evidence=IBA] [GO:0005737 "cytoplasm" evidence=IBA] [GO:0006561 "proline biosynthetic process" evidence=IBA] HAMAP:MF_00412 HAMAP:MF_00456 InterPro:IPR000965 InterPro:IPR005715 InterPro:IPR005766 InterPro:IPR015590 InterPro:IPR016161 InterPro…	sp|O65361|P5CS_MESCR Delta-1-pyrroline-5-carboxylate synthase OS=Mesembryanthemum crystallinum GN=P5CS PE=2 SV=1	XP_013454958.1 delta-1-pyrroline-5-carboxylate synthase isoform X1 [Medicago truncatula] <KEH29006.1 delta-1-pyrroline-5-carboxylate synthetase [Medicago truncatula]	A0A072UH55_MEDTR/322-613 A0A072UH55.1 PF00171.19;Aldedh;	3847.GLYMA03G12240.1	XM_013599504 Medicago truncatula delta-1-pyrroline-5-carboxylate synthetase mRNA	mtr:MTR_4g020110 delta-1-pyrroline-5-carboxylate synthetase	0.77	1.1	0.47	259.82	467.35	111.19	259.254	8.45378	8.03291e-39	2.1571e-35	1.85152	9.25277	2.08158	2.04955	1.42342	9.34113	10.1582	8.25899	39	54	23	14914	25751	6005
c112122_g1_i1	UNIPROTKB|I1NB83 - symbol:GLYMA_19G212300 "Pectinesterase" species:3847 "Glycine max" [GO:0030599 "pectinesterase activity" evidence=IBA] [GO:0046910 "pectinesterase inhibitor activity" evidence=IBA] [GO:0071944 "cell periphery" evidence=IBA] InterPro:IPR000070 InterPro:IPR006501 Pfam:PF01095 Pfam:PF04043 SMART:SM00856 UniPathway:UPA00545 GO:GO:0005618 Proteomes:UP000008827 GO:GO:0045490 GO:GO:00…	sp|Q8RXK7|PME41_ARATH Probable pectinesterase/pectinesterase inhibitor 41 OS=Arabidopsis thaliana GN=PME41 PE=2 SV=2	GAU11244.1 hypothetical protein TSUD_342350 [Trifolium subterraneum]	A0A072U4Y4_MEDTR/251-550 A0A072U4Y4.1 PF01095.16;Pectinesterase;	3847.GLYMA19G39990.1	XM_013594919 Medicago truncatula pectinesterase/pectinesterase inhibitor, putative mRNA	mtr:MTR_7g108875 pectinesterase/pectinesterase inhibitor, putative	0.1	0.14	0.62	110.83	142.35	49.21	249.908	6.23937	1.85657e-32	2.63939e-29	0.611341	7.13584	0.320392	0.301676	1.21195	7.37049	7.69025	6.34678	3	4	18	3788	4636	1581
c120483_g1_i1	TAIR|locus:2156657 - symbol:AT5G52390 "AT5G52390" species:3702 "Arabidopsis thaliana" [GO:0003674 "molecular_function" evidence=ND] [GO:0008150 "biological_process" evidence=ND] TAIR:locus:2156657 Proteomes:UP000006548 EMBL:CP002688 EMBL:AB019226 EMBL:AY091116 EMBL:AY122980 RefSeq:NP_200052.1 UniGene:At.29617 STRING:3702.AT5G52390.1 EnsemblPlants:AT5G52390.1 GeneID:835315 Gramene:AT5G52390.1 KEGG…	.	PNY16668.1 PAR-1a protein [Trifolium pratense]	G7IAN1_MEDTR/28-194 G7IAN1.1 PF06521.8;PAR1;	3847.GLYMA10G37940.1	BT135095 Medicago truncatula clone JCVI-FLMt-7M15 unknown mRNA	mtr:MTR_1g101120 PAR1 protein	0.07	0.9	0.15	215.14	65.35	10.1	196.641	5.03249	1.48719e-13	7.27581e-12	0.358483	5.23171	0.114887	0.763604	0.196958	7.18921	5.42279	3.08315	1	12	2	3338	945	147
c142722_g1_i1	TAIR|locus:2159178 - symbol:AT5G61820 "AT5G61820" species:3702 "Arabidopsis thaliana" [GO:0003674 "molecular_function" evidence=ND] [GO:0008150 "biological_process" evidence=ND] [GO:0009507 "chloroplast" evidence=ISM] [GO:0005773 "vacuole" evidence=IDA] TAIR:locus:2159178 GO:GO:0016021 Proteomes:UP000006548 GO:GO:0005773 EMBL:CP002688 EMBL:AY065363 EMBL:AY117191 RefSeq:NP_001330390.1 RefSeq:NP_20…	.	AAU14999.2 MtN19-like protein [Pisum sativum]	A0A072UZW4_MEDTR/32-410 A0A072UZW4.1 PF07712.9;SURNod19;	3847.GLYMA08G08660.3	AY714244 Pisum sativum MtN19-like protein mRNA, complete cds	mtr:MTR_4g094548 stress up-regulated Nod 19 protein	0.54	4.41	3.74	493.13	869.18	431.91	159.503	8.70209	6.96835e-29	6.01468e-26	2.40218	9.64209	1.16565	2.98534	3.05554	9.40128	10.1764	9.34862	15	119	100	15550	26078	12802
c141210_g3_i7	.	.	.	.	.	.	.	0.05	0.05	0.05	28.78	4.66	4.59	156.815	2.64795	2.52016e-12	9.77646e-11	0.09942	3.2487	0.114887	0.0815358	0.101838	4.8211	2.39401	2.53099	1	1	1	628	96	94
c124930_g1_i5	.	.	XP_003630263.1 uncharacterized protein LOC11442614 isoform X1 [Medicago truncatula] <AET04739.1 hypothetical protein MTR_8g093620 [Medicago truncatula]	.	3847.GLYMA05G32491.1	XM_006580272 PREDICTED: Glycine max uncharacterized LOC102660360 (LOC102660360), mRNA	mtr:MTR_8g093620 hypothetical protein	0.27	0.36	0.27	14.47	76.78	86.94	141.262	4.10794	1.60064e-19	2.24908e-17	0.302754	4.77201	0.320392	0.301676	0.286194	3.18209	5.37272	5.76122	3	4	3	186	912	1047
c137490_g1_i1	UNIPROTKB|C6T3N6 - symbol:GSTU43 "Tau class glutathione S-transferase" species:3847 "Glycine max" [GO:0004364 "glutathione transferase activity" evidence=IBA] [GO:0005737 "cytoplasm" evidence=IBA] [GO:0006749 "glutathione metabolic process" evidence=IBA] [GO:0009407 "toxin catabolic process" evidence=IBA] InterPro:IPR004045 Pfam:PF02798 PROSITE:PS50404 GO:GO:0005737 Proteomes:UP000008827 InterPro…	sp|P25317|GSTXA_TOBAC Probable glutathione S-transferase parA OS=Nicotiana tabacum GN=PARA PE=2 SV=1	GAU18627.1 hypothetical protein TSUD_124600 [Trifolium subterraneum]	B9INL5_POPTR/69-193 B9INL5.2 PF00043.22;GST_C;	3847.GLYMA11G31330.1	XM_004500318 PREDICTED: Cicer arietinum probable glutathione S-transferase parA (LOC101507299), mRNA	mtr:MTR_3g467420 glutathione S-transferase, amino-terminal domain protein	0.09	4.75	1.25	255.39	226.55	402.32	122.704	7.41827	9.11459e-16	6.90537e-14	1.53702	8.34119	0.221295	2.817	1.57278	8.15093	7.93047	8.94217	2	104	27	6523	5480	9654
c137331_g5_i1	UNIPROTKB|I1J7T2 - symbol:GLYMA_01G138000 "Pectinesterase" species:3847 "Glycine max" [GO:0030599 "pectinesterase activity" evidence=IBA] [GO:0046910 "pectinesterase inhibitor activity" evidence=IBA] [GO:0071944 "cell periphery" evidence=IBA] InterPro:IPR000070 InterPro:IPR006501 Pfam:PF01095 Pfam:PF04043 SMART:SM00856 UniPathway:UPA00545 GO:GO:0005618 GO:GO:0005576 Proteomes:UP000008827 GO:GO:00…	sp|O04887|PME2_CITSI Pectinesterase 2 OS=Citrus sinensis GN=PECS-2.1 PE=2 SV=1	XP_013455077.1 pectinesterase 2 [Medicago truncatula] <KEH29125.1 pectinesterase/pectinesterase inhibitor [Medicago truncatula]	A0A072UI35_MEDTR/205-499 A0A072UI35.1 PF01095.16;Pectinesterase;	3847.GLYMA01G33500.1	XM_013599623 Medicago truncatula pectinesterase/pectinesterase inhibitor mRNA	mtr:MTR_4g025730 pectinesterase/pectinesterase inhibitor	0.17	0.52	1.13	82.46	135.77	73.7	117.526	6.17786	7.17191e-32	9.62948e-29	1.04833	7.13422	0.500241	0.904703	1.74005	6.91696	7.5919	6.8938	5	15	32	2760	4329	2319
c140937_g2_i1	TAIR|locus:2175786 - symbol:AT5G60700 "AT5G60700" species:3702 "Arabidopsis thaliana" [GO:0009058 "biosynthetic process" evidence=ISS] [GO:0016021 "integral component of membrane" evidence=IEA] [GO:0016740 "transferase activity" evidence=IEA] [GO:0016757 "transferase activity, transferring glycosyl groups" evidence=ISS] TAIR:locus:2175786 Proteomes:UP000006548 EMBL:CP002688 GO:GO:0016740 Gene3D:3…	.	XP_024638377.1 uncharacterized protein LOC11410743 isoform X1 [Medicago truncatula]	D2VQ93_NAEGR/451-665 D2VQ93.1 PF13641.3;Glyco_tranf_2_3;	3847.GLYMA11G20461.1	XM_003606321 Medicago truncatula glycosyltransferase family 2 protein mRNA	mtr:MTR_4g058760 glycosyltransferase family 2 protein	0.19	0.07	0.15	25.01	25.29	16.61	116.325	5.17203	4.67583e-39	1.41257e-35	0.675833	6.15801	0.996156	0.301676	0.729667	6.30902	6.29945	5.86556	12	4	9	1803	1754	1127
c139458_g3_i1	TAIR|locus:2080787 - symbol:PP2CA "AT3G11410" species:3702 "Arabidopsis thaliana" [GO:0004722 "protein serine/threonine phosphatase activity" evidence=ISS;IMP;TAS] [GO:0005737 "cytoplasm" evidence=ISM] [GO:0006470 "protein dephosphorylation" evidence=IEA] [GO:0046872 "metal ion binding" evidence=IEA] [GO:0005515 "protein binding" evidence=IPI] [GO:0009409 "response to cold" evidence=IEP] [GO:0009…	sp|Q5SN75|P2C08_ORYSJ Probable protein phosphatase 2C 8 OS=Oryza sativa subsp. japonica GN=Os01g0656200 PE=2 SV=1	XP_004498408.1 PREDICTED: probable protein phosphatase 2C 51 [Cicer arietinum]	A0A072VG64_MEDTR/111-372 A0A072VG64.1 PF00481.18;PP2C;	3847.GLYMA14G32430.1	XM_004498351 PREDICTED: Cicer arietinum probable protein phosphatase 2C 51 (LOC101507599), mRNA	cam:101507599 probable protein phosphatase 2C 51	0.04	0.68	1.93	123.43	156.92	117.89	112.006	6.44423	4.81541e-18	5.28995e-16	1.09329	7.43111	0.114887	0.991642	2.17335	7.30703	7.60773	7.37858	1	17	48	3624	4377	3253
c139251_g4_i1	UNIPROTKB|I1JLV8 - symbol:I1JLV8 "Laccase" species:3847 "Glycine max" [GO:0005507 "copper ion binding" evidence=IBA] [GO:0016722 "oxidoreductase activity, oxidizing metal ions" evidence=IBA] InterPro:IPR001117 InterPro:IPR002355 InterPro:IPR011706 InterPro:IPR011707 InterPro:IPR017761 InterPro:IPR034288 InterPro:IPR034289 Pfam:PF00394 Pfam:PF07731 Pfam:PF07732 PROSITE:PS00080 GO:GO:0048046 Proteo…	sp|Q9SR40|LAC7_ARATH Laccase-7 OS=Arabidopsis thaliana GN=LAC7 PE=2 SV=1	XP_013454903.1 laccase-7 [Medicago truncatula] <KEH28951.1 laccase/diphenol oxidase family protein [Medicago truncatula]	A0A072UHQ4_MEDTR/415-556 A0A072UHQ4.1 PF07731.11;Cu-oxidase_2;	3847.GLYMA03G15800.5	XM_013599449 Medicago truncatula laccase/diphenol oxidase family protein mRNA	mtr:MTR_4g019225 laccase/diphenol oxidase family protein	0.03	1.41	4.27	290.7	382.58	147.77	106.167	7.75057	1.62396e-11	5.42097e-10	1.76856	8.65831	0.114887	1.80743	3.38336	8.81757	9.17464	7.98271	1	43	129	10368	13012	4955
c134255_g1_i3	TAIR|locus:2156657 - symbol:AT5G52390 "AT5G52390" species:3702 "Arabidopsis thaliana" [GO:0003674 "molecular_function" evidence=ND] [GO:0008150 "biological_process" evidence=ND] TAIR:locus:2156657 Proteomes:UP000006548 EMBL:CP002688 EMBL:AB019226 EMBL:AY091116 EMBL:AY122980 RefSeq:NP_200052.1 UniGene:At.29617 STRING:3702.AT5G52390.1 EnsemblPlants:AT5G52390.1 GeneID:835315 Gramene:AT5G52390.1 KEGG…	.	GAU36136.1 hypothetical protein TSUD_292960 [Trifolium subterraneum]	A0A072UA78_MEDTR/22-188 A0A072UA78.1 PF06521.8;PAR1;	3847.GLYMA09G25420.1	XM_013596839 Medicago truncatula PAR1 protein mRNA	mtr:MTR_6g452730 PAR1 protein	0.34	4.12	0.49	254.64	372.6	38.9	106.072	6.31294	1.50985e-13	7.35689e-12	1.08138	6.8448	0.500241	2.14747	0.596436	7.53049	8.01004	4.99388	5	59	7	4235	5792	607
c142288_g2_i1	.	.	GAU51686.1 hypothetical protein TSUD_415000 [Trifolium subterraneum]	.	.	XM_019599359 PREDICTED: Lupinus angustifolius late embryogenesis abundant protein 1-like (LOC109356032), transcript variant X5, mRNA	gmx:102667136 uncharacterized protein LOC102667136	0.19	1.45	0.28	13.51	171.43	38.91	93.2189	6.13624	9.14464e-13	3.87733e-11	1.1604	6.44415	0.660134	2.02914	0.791936	4.70821	8.28831	6.33593	7	53	10	579	7029	1569
c28832_g1_i1	UNIPROTKB|K7L6L1 - symbol:GLYMA_08G139700 "Uncharacterized protein" species:3847 "Glycine max" [GO:0043161 "proteasome-mediated ubiquitin-dependent protein catabolic process" evidence=IBA] [GO:0061630 "ubiquitin protein ligase activity" evidence=IBA] InterPro:IPR001841 Pfam:PF13639 InterPro:IPR013083 GO:GO:0016021 GO:GO:0043161 Proteomes:UP000008827 Gene3D:3.30.40.10 eggNOG:KOG0800 eggNOG:ENOG411…	sp|Q9ZT50|RHA2A_ARATH E3 ubiquitin-protein ligase RHA2A OS=Arabidopsis thaliana GN=RHA2A PE=1 SV=1	XP_004502459.1 PREDICTED: probable E3 ubiquitin-protein ligase XERICO [Cicer arietinum]	G7J4E6_MEDTR/67-111 G7J4E6.1 PF13639.3;zf-RING_2;	3847.GLYMA11G36040.1	XM_004502402 PREDICTED: Cicer arietinum probable E3 ubiquitin-protein ligase XERICO (LOC101504280), mRNA	cam:101504280 probable E3 ubiquitin-protein ligase XERICO	0.16	0.32	0.32	13.57	49.8	40.7	92.8167	3.5074	3.50045e-19	4.54833e-17	0.297734	4.35567	0.221295	0.301676	0.370229	3.25608	4.94453	4.86639	2	4	4	197	672	554
c131089_g1_i1	TAIR|locus:2044646 - symbol:AT2G15960 "AT2G15960" species:3702 "Arabidopsis thaliana" [GO:0003674 "molecular_function" evidence=ND] [GO:0005575 "cellular_component" evidence=ND] [GO:0008150 "biological_process" evidence=ND] TAIR:locus:2044646 Proteomes:UP000006548 EMBL:CP002685 EMBL:AC006438 UniGene:At.184 EMBL:AY045948 EMBL:AY079308 EMBL:AK230337 PIR:B84535 RefSeq:NP_565384.1 UniGene:At.13871 ST…	.	AES89058.1 hypothetical protein MTR_4g068560 [Medicago truncatula]	.	3847.GLYMA11G13130.1	.	mtr:MTR_4g068560 hypothetical protein	0.25	0.35	0.09	31.51	35.76	17.45	88.419	4.66302	9.57506e-32	1.21795e-28	0.617953	5.62151	0.804061	0.763604	0.286194	5.80547	5.95018	5.10889	9	12	3	1265	1372	659
c142337_g4_i1	UNIPROTKB|Q338B0 - symbol:HSFA2C "Heat stress transcription factor A-2c" species:39947 "Oryza sativa Japonica Group" [GO:0042802 "identical protein binding" evidence=IPI] InterPro:IPR000232 Pfam:PF00447 PRINTS:PR00056 PROSITE:PS00434 SMART:SM00415 GO:GO:0005634 GO:GO:0005737 Proteomes:UP000059680 GO:GO:0042802 GO:GO:0003700 Gene3D:1.10.10.10 InterPro:IPR036388 InterPro:IPR036390 SUPFAM:SSF46785 G…	sp|P41152|HSF30_SOLPE Heat shock factor protein HSF30 OS=Solanum peruvianum GN=HSF30 PE=2 SV=1	XP_024637947.1 heat stress transcription factor A-9-like [Medicago truncatula]	K7MK25_SOYBN/74-163 K7MK25.1 PF00447.14;HSF_DNA-bind;	3847.GLYMA13G16510.1	XM_004507890 PREDICTED: Cicer arietinum heat shock factor protein HSF30-like (LOC101495918), mRNA	cam:101495918 heat shock factor protein HSF30-like	0.2	0.17	0.13	18.16	31.3	11.55	85.2978	3.66511	5.42809e-23	1.59983e-20	0.362703	4.59974	0.500241	0.301676	0.286194	4.52445	5.23854	4.03623	5	4	3	507	829	303
c121272_g1_i1	TAIR|locus:2058588 - symbol:GH3.3 species:3702 "Arabidopsis thaliana" [GO:0005737 "cytoplasm" evidence=ISM] [GO:0009733 "response to auxin" evidence=ISS] [GO:0010252 "auxin homeostasis" evidence=TAS] [GO:0010279 "indole-3-acetic acid amido synthetase activity" evidence=IDA] TAIR:locus:2058588 Pfam:PF03321 Proteomes:UP000006548 EMBL:CP002685 Reactome:R-ATH-6798695 EMBL:AC002391 GO:GO:0010252 UniGe…	sp|O22190|GH33_ARATH Indole-3-acetic acid-amido synthetase GH3.3 OS=Arabidopsis thaliana GN=GH3.3 PE=1 SV=1	AMS25624.1 indole-3-acetyl-amido synthetase [Pisum sativum]	G7K574_MEDTR/26-572 G7K574.1 PF03321.10;GH3;	3847.GLYMA11G05510.1	KU310549 Pisum sativum indole-3-acetyl-amido synthetase (GH3) mRNA, complete cds	mtr:MTR_5g016320 indole-3-acetic acid-amido synthetase	0.12	0.19	0.35	6.73	59.65	1.6	71.8002	4.20301	7.96472e-09	1.56624e-07	0.565496	4.02967	0.413117	0.431744	0.851627	3.57271	6.57239	1.94391	4	6	11	251	2124	56
c135005_g1_i1	UNIPROTKB|Q5VQG4 - symbol:RFS "Galactinol--sucrose galactosyltransferase" species:39947 "Oryza sativa Japonica Group" [GO:0047274 "galactinol-sucrose galactosyltransferase activity" evidence=IDA] InterPro:IPR013785 Proteomes:UP000059680 GO:GO:0005975 Gene3D:3.20.20.70 InterPro:IPR017853 SUPFAM:SSF51445 EMBL:AP014957 EMBL:AP008207 EMBL:CM000138 EMBL:AP003282 GO:GO:0047274 InterPro:IPR008811 PANTHE…	sp|Q8VWN6|RFS_PEA Galactinol--sucrose galactosyltransferase OS=Pisum sativum GN=RFS PE=1 SV=1	ALO17652.1 raffinose synthase [Lens culinaris] <ALO17653.1 raffinose synthase [Lens culinaris]	G7J4U7_MEDTR/28-771 G7J4U7.1 PF05691.9;Raffinose_syn;	3847.GLYMA06G18890.1	AJ426475 Pisum sativum mRNA for raffinose synthase (rfs gene)	mtr:MTR_3g077280 galactinol-raffinose galactosyltransferase	0.08	0.36	0.16	23.89	18.54	13.63	68.7664	3.61606	1.96331e-23	6.49992e-21	0.399573	4.60996	0.221295	0.607195	0.370229	4.95638	4.56137	4.31212	2	9	4	692	510	371
c58542_g1_i1	UNIPROTKB|I1JII8 - symbol:GLYMA_02G268000 "Uncharacterized protein" species:3847 "Glycine max" [GO:0009693 "ethylene biosynthetic process" evidence=IBA] [GO:0051213 "dioxygenase activity" evidence=IBA] InterPro:IPR005123 Pfam:PF03171 PROSITE:PS51471 GO:GO:0009693 GO:GO:0016491 GO:GO:0046872 Proteomes:UP000008827 eggNOG:KOG0143 eggNOG:COG3491 Gene3D:2.60.120.330 InterPro:IPR027443 OrthoDB:EOG09360…	sp|Q9MB94|ACCO_PRUMU 1-aminocyclopropane-1-carboxylate oxidase OS=Prunus mume GN=ACO1 PE=2 SV=1	AOD74919.1 1-aminocyclopropane-1-carboxylate oxidase 3 [Pisum sativum]	.	3847.GLYMA02G43560.1	KX261618 Pisum sativum cultivar I3 1-aminocyclopropane-1-carboxylate oxidase 3 (ACO3) mRNA, complete cds	mtr:MTR_5g085330 1-aminocyclopropane-1-carboxylate oxidase	0.16	0.46	0.17	21.28	20.48	29.21	68.1804	4.26702	8.6846e-29	6.99631e-26	0.603022	5.23978	0.500241	0.859186	0.449638	5.07635	4.98549	5.65749	5	14	5	754	692	973
c130590_g1_i2	TAIR|locus:2137829 - symbol:SUS3 "AT4G02280" species:3702 "Arabidopsis thaliana" [GO:0005986 "sucrose biosynthetic process" evidence=ISS] [GO:0008194 "UDP-glycosyltransferase activity" evidence=ISS] [GO:0009507 "chloroplast" evidence=ISM] [GO:0016157 "sucrose synthase activity" evidence=ISS;IDA] [GO:0016757 "transferase activity, transferring glycosyl groups" evidence=ISS] [GO:0009414 "response t…	sp|O24301|SUS2_PEA Sucrose synthase 2 OS=Pisum sativum GN=SUS2 PE=2 SV=1	O24301.1 RecName: Full=Sucrose synthase 2; AltName: Full=Sucrose-UDP glucosyltransferase 2 <CAA04512.1 second sucrose synthase [Pisum sativum]	G7IEL2_MEDTR/9-556 G7IEL2.2 PF00862.16;Sucrose_synth;	3847.GLYMA03G37441.1	AJ001071 Pisum sativum mRNA for second sucrose synthase	cam:101490898 sucrose synthase 2	0.25	0.53	0.33	31.99	37.67	30.19	67.5927	5.77276	1.06372e-45	6.427e-42	1.35455	6.75784	1.218	1.54535	1.30029	6.66991	6.87775	6.72585	16	33	20	2322	2630	2062
c129577_g1_i1	UNIPROTKB|K7LN57 - symbol:K7LN57 "Uncharacterized protein" species:3847 "Glycine max" [GO:0016020 "membrane" evidence=IBA] [GO:0016709 "oxidoreductase activity, acting on paired donors, with incorporation or reduction of molecular oxygen, NAD(P)H as one donor, and incorporation of one atom of oxygen" evidence=IBA] [GO:0042343 "indole glucosinolate metabolic process" evidence=IBA] [GO:0044550 "sec…	sp|Q6WNQ8|C81E8_MEDTR Cytochrome P450 81E8 OS=Medicago truncatula GN=CYP81E8 PE=2 SV=1	XP_003611660.2 cytochrome P450 81E8-like [Medicago truncatula]	G7K581_MEDTR/32-481 G7K581.1 PF00067.19;p450;	3847.GLYMA11G05532.1	XM_003611612 Medicago truncatula cytochrome P450 family protein mRNA	mtr:MTR_5g016440 cytochrome P450 family protein	0.92	2.38	8.22	126.62	417.82	481.57	66.2517	7.91241	9.56987e-15	5.85531e-13	2.63484	8.65894	1.61929	2.22128	4.06394	7.41448	9.08867	9.47368	25	63	215	3906	12258	13963
c139853_g1_i2	TAIR|locus:2027549 - symbol:GolS2 "galactinol synthase 2" species:3702 "Arabidopsis thaliana" [GO:0005634 "nucleus" evidence=ISM] [GO:0005737 "cytoplasm" evidence=IEA] [GO:0016051 "carbohydrate biosynthetic process" evidence=ISS] [GO:0016757 "transferase activity, transferring glycosyl groups" evidence=ISS] [GO:0016758 "transferase activity, transferring hexosyl groups" evidence=ISS] [GO:0046872 …	sp|C7G304|GOLS2_SOLLC Galactinol synthase 2 OS=Solanum lycopersicum GN=GOLS2 PE=2 SV=1	ALO17648.1 galactinol synthase 2 [Lens culinaris] <ALO17649.1 galactinol synthase 2 [Lens culinaris] <ALO17650.1 galactinol synthase 2 [Lens culinaris]	G7I9J1_MEDTR/25-269 G7I9J1.1 PF01501.17;Glyco_transf_8;	3847.GLYMA10G28610.1	KT007094 Lens culinaris clone LcGolS2VarC galactinol synthase 2 (GolS2) mRNA, complete cds	mtr:MTR_1g084670 galactinol synthase	0.15	0.16	0.21	16.66	12.6	18.94	65.9159	3.04704	2.47998e-19	3.2932e-17	0.307528	4.0528	0.320392	0.231963	0.370229	4.09302	3.66726	4.39813	3	3	4	370	264	395
c123695_g1_i1	TAIR|locus:2162976 - symbol:RWP1 "REDUCED LEVELS OF WALL-BOUND PHENOLICS 1" species:3702 "Arabidopsis thaliana" [GO:0005737 "cytoplasm" evidence=ISM] [GO:0016740 "transferase activity" evidence=ISS] [GO:0016747 "transferase activity, transferring acyl groups other than amino-acyl groups" evidence=IEA] [GO:0102406 "omega-hydroxypalmitate O-sinapoyl transferase activity" evidence=IEA] [GO:0010345 "…	sp|Q94CD1|HHT1_ARATH Omega-hydroxypalmitate O-feruloyl transferase OS=Arabidopsis thaliana GN=HHT1 PE=1 SV=1	XP_013447911.1 omega-hydroxypalmitate O-feruloyl transferase [Medicago truncatula] <KEH21938.1 omega-hydroxypalmitate O-feruloyl transferase [Medicago truncatula]	A0A072TYM0_MEDTR/14-437 A0A072TYM0.1 PF02458.12;Transferase;	3847.GLYMA16G05770.2	XM_013592457 Medicago truncatula omega-hydroxypalmitate O-feruloyl transferase mRNA	mtr:MTR_7g027175 omega-hydroxypalmitate O-feruloyl transferase	0.04	0.12	0.27	28.41	9.45	2.09	65.8064	3.16795	3.15493e-10	8.09686e-09	0.314429	3.64939	0.114887	0.231963	0.596436	5.251	3.69715	2.00001	1	3	7	854	270	59
c110325_g1_i3	TAIR|locus:2006772 - symbol:PCR2 "AT1G14870" species:3702 "Arabidopsis thaliana" [GO:0003674 "molecular_function" evidence=ND] [GO:0005737 "cytoplasm" evidence=ISM] [GO:0016021 "integral component of membrane" evidence=IEA] [GO:0005886 "plasma membrane" evidence=IDA] [GO:0006979 "response to oxidative stress" evidence=IMP] TAIR:locus:2006772 GO:GO:0016021 EMBL:CP002684 Proteomes:UP000006548 GO:GO…	sp|Q9LQU4|PCR2_ARATH Protein PLANT CADMIUM RESISTANCE 2 OS=Arabidopsis thaliana GN=PCR2 PE=1 SV=1	XP_004503374.1 PREDICTED: protein PLANT CADMIUM RESISTANCE 11-like [Cicer arietinum]	G7LAH9_MEDTR/34-132 G7LAH9.1 PF04749.14;PLAC8;	4113.PGSC0003DMT400081921	XM_003630863 Medicago truncatula plant cadmium resistance protein mRNA	cam:101500354 protein PLANT CADMIUM RESISTANCE 11-like	0.08	2.78	2.11	87.14	154.01	172.66	65.3028	5.55256	6.18434e-18	6.6428e-16	1.10559	6.47158	0.114887	1.62909	1.57278	5.8561	6.5944	6.96423	1	36	27	1311	2157	2436
c140920_g2_i2	UNIPROTKB|K7MGB8 - symbol:GLYMA_16G107200 "Uncharacterized protein" species:3847 "Glycine max" [GO:0004197 "cysteine-type endopeptidase activity" evidence=IBA] [GO:0005615 "extracellular space" evidence=IBA] [GO:0005764 "lysosome" evidence=IBA] [GO:0051603 "proteolysis involved in cellular protein catabolic process" evidence=IBA] InterPro:IPR000668 InterPro:IPR013128 Pfam:PF00112 PRINTS:PR00705 S…	sp|P22895|P34_SOYBN P34 probable thiol protease OS=Glycine max PE=1 SV=1	XP_003593772.2 ervatamin-B [Medicago truncatula] <AES64023.2 papain family cysteine protease [Medicago truncatula]	G7ILJ3_MEDTR/141-358 G7ILJ3.2 PF00112.20;Peptidase_C1;	3847.GLYMA16G17210.2	XM_019055809 PREDICTED: Bemisia tabaci cathepsin L1 (LOC109040040), transcript variant X2, mRNA	mtr:MTR_2g015920 papain family cysteine protease	0.19	0.05	0.3	5.06	44.79	3.12	64.7658	3.21187	1.06664e-08	2.02821e-07	0.339852	3.45099	0.413117	0.0815358	0.524904	2.64475	5.51938	2.18882	4	1	6	121	1012	70
c119199_g1_i1	TAIR|locus:2041145 - symbol:AT2G02060 "AT2G02060" species:3702 "Arabidopsis thaliana" [GO:0003677 "DNA binding" evidence=IEA] [GO:0005634 "nucleus" evidence=ISM;IEA] [GO:0006351 "transcription, DNA-templated" evidence=IEA] [GO:0016740 "transferase activity" evidence=IEA] [GO:0003700 "DNA binding transcription factor activity" evidence=ISS] [GO:0006355 "regulation of transcription, DNA-templated" …	sp|Q700D9|MYBF_ARATH Putative Myb family transcription factor At1g14600 OS=Arabidopsis thaliana GN=At1g14600 PE=2 SV=2	KEH33664.1 myb-like DNA-binding domain, shaqkyf class protein [Medicago truncatula]	A0A072UUY9_MEDTR/21-72 A0A072UUY9.1 PF00249.28;Myb_DNA-binding;	3847.GLYMA18G14071.1	BT148496 Medicago truncatula clone JCVI-FLMt-14F11 unknown mRNA	mtr:MTR_3g450310 myb-like DNA-binding domain, shaqkyf class protein	0.08	0.17	0.09	6.52	18.31	8.22	64.6633	1.77618	6.48482e-12	2.3357e-10	0.125144	2.80043	0.114887	0.158709	0.101838	2.26933	3.47932	2.65264	1	2	1	88	229	104
c135979_g1_i1	UNIPROTKB|A9P937 - symbol:POPTR_0014s10220g "Eugenol O-methyltransferase family protein" species:3694 "Populus trichocarpa" [GO:0005829 "cytosol" evidence=IBA] [GO:0008171 "O-methyltransferase activity" evidence=IBA] [GO:0008757 "S-adenosylmethionine-dependent methyltransferase activity" evidence=IBA] [GO:0019438 "aromatic compound biosynthetic process" evidence=IBA] InterPro:IPR001077 InterPro:I…	sp|Q8W013|COMT1_CATRO Caffeic acid 3-O-methyltransferase OS=Catharanthus roseus GN=COMT1 PE=2 SV=1	PNY01373.1 caffeic acid 3-O-methyltransferase-like protein [Trifolium pratense]	A0A072TYD0_MEDTR/93-315 A0A072TYD0.1 PF00891.15;Methyltransf_2;	3847.GLYMA07G05480.1	XM_013589081 Medicago truncatula caffeic acid O-methyltransferase partial mRNA	lang:109355876 anthranilate N-methyltransferase-like	0.6	2.26	0.14	18.35	123.92	96.86	63.2049	5.48062	5.6898e-13	2.50933e-11	1.08788	6.08059	1.0549	1.92254	0.286194	4.37246	7.01809	6.85123	13	48	3	454	2901	2251
c118852_g1_i1	TAIR|locus:2201287 - symbol:PDE337 "AT1G68450" species:3702 "Arabidopsis thaliana" [GO:0003674 "molecular_function" evidence=ND] [GO:0005634 "nucleus" evidence=ISM] [GO:0008150 "biological_process" evidence=ND] [GO:0009507 "chloroplast" evidence=IEA] TAIR:locus:2201287 EMBL:CP002684 Proteomes:UP000006548 GO:GO:0009507 InterPro:IPR008889 Pfam:PF05678 EMBL:AC011915 EMBL:AK117732 EMBL:BT003665 PIR:E…	sp|Q9CA36|VQ8_ARATH VQ motif-containing protein 8, chloroplastic OS=Arabidopsis thaliana GN=VQ8 PE=2 SV=1	XP_003592651.1 VQ motif-containing protein 8, chloroplastic [Medicago truncatula] <AES62902.1 VQ motif protein [Medicago truncatula]	G7ID96_MEDTR/48-73 G7ID96.1 PF05678.11;VQ;	3847.GLYMA10G41970.2	XM_003592603 Medicago truncatula VQ motif protein mRNA	mtr:MTR_1g110570 VQ motif protein	0.08	0.08	0.34	4.92	18.4	21.29	61.4676	2.26626	2.56385e-11	8.21791e-10	0.188884	3.13729	0.114887	0.0815358	0.370229	1.9828	3.51892	3.91015	1	1	4	68	236	276
c133269_g1_i2	TAIR|locus:2179862 - symbol:WRKY75 "AT5G13080" species:3702 "Arabidopsis thaliana" [GO:0003700 "DNA binding transcription factor activity" evidence=ISS] [GO:0005634 "nucleus" evidence=ISM;IDA] [GO:0006351 "transcription, DNA-templated" evidence=IEA] [GO:0006355 "regulation of transcription, DNA-templated" evidence=ISS] [GO:0032107 "regulation of response to nutrient levels" evidence=IMP] [GO:0043…	sp|Q9FYA2|WRK75_ARATH Probable WRKY transcription factor 75 OS=Arabidopsis thaliana GN=WRKY75 PE=2 SV=1	XP_013447931.1 probable WRKY transcription factor 75 [Medicago truncatula] <XP_013447948.1 probable WRKY transcription factor 75 [Medicago truncatula] <KEH21958.1 WRKY family transcription factor [Medicago truncatula] <KEH21975.1 WRKY family transcription factor [Medicago truncatula]	M8A8X0_TRIUA/3-60 M8A8X0.1 PF03106.12;WRKY;	3847.GLYMA19G26400.1	XM_013592477 Medicago truncatula WRKY family transcription factor mRNA	mtr:MTR_7g028415 WRKY family transcription factor	0.34	0.78	1.67	68.83	101.27	67.52	60.932	4.55822	2.8295e-27	1.70959e-24	0.759038	5.54101	0.413117	0.607195	1.2568	5.35108	5.81696	5.45499	4	9	19	917	1249	843
c139459_g3_i5	TAIR|locus:2040535 - symbol:AT2G36710 "AT2G36710" species:3702 "Arabidopsis thaliana" [GO:0005576 "extracellular region" evidence=ISM;IEA] [GO:0005618 "cell wall" evidence=IEA] [GO:0009505 "plant-type cell wall" evidence=ISS] [GO:0030599 "pectinesterase activity" evidence=IEA;ISS] [GO:0042545 "cell wall modification" evidence=IEA] [GO:0045330 "aspartyl esterase activity" evidence=IEA] [GO:0045490…	sp|Q9ZQA3|PME15_ARATH Probable pectinesterase 15 OS=Arabidopsis thaliana GN=PME15 PE=2 SV=1	XP_004494018.1 PREDICTED: probable pectinesterase 15 [Cicer arietinum]	G7L4X8_MEDTR/98-390 G7L4X8.1 PF01095.16;Pectinesterase;	3847.GLYMA19G37180.1	XM_004493961 PREDICTED: Cicer arietinum probable pectinesterase 15 (LOC101511633), mRNA	cam:101511633 probable pectinesterase 15	0.03	0.16	0.27	3.67	22.01	12.03	59.8074	4.21767	6.76184e-15	4.30053e-13	0.632294	4.90878	0.221295	0.607195	1.06839	3.50811	5.95431	5.26393	2	9	15	239	1376	736
c123152_g2_i1	TAIR|locus:2033776 - symbol:NPF7.3 "AT1G32450" species:3702 "Arabidopsis thaliana" [GO:0005215 "transporter activity" evidence=ISS] [GO:0005886 "plasma membrane" evidence=ISM;IDA] [GO:0006857 "oligopeptide transport" evidence=ISS] [GO:0015293 "symporter activity" evidence=IEA] [GO:0016020 "membrane" evidence=ISS] [GO:0016021 "integral component of membrane" evidence=IEA] [GO:0010167 "response to …	sp|Q9LQL2|PTR14_ARATH Protein NRT1/ PTR FAMILY 7.3 OS=Arabidopsis thaliana GN=NPF7.3 PE=1 SV=2	XP_003611453.1 protein NRT1/ PTR FAMILY 7.3 [Medicago truncatula] <AES94411.1 peptide transporter [Medicago truncatula]	G7JZV7_MEDTR/116-551 G7JZV7.1 PF00854.18;PTR2;	3847.GLYMA01G40850.1	XM_003611405 Medicago truncatula peptide transporter mRNA	mtr:MTR_5g014150 peptide transporter	0.11	0.09	0.03	14.37	3.46	1.98	58.3363	2.58417	3.3015e-10	8.43452e-09	0.248973	3.23516	0.413117	0.231963	0.101838	4.68648	2.7672	2.25179	4	3	1	570	131	74
c132592_g1_i1	UNIPROTKB|I1M8K4 - symbol:GLYMA_14G081300 "Patatin" species:3847 "Glycine max" [GO:0004620 "phospholipase activity" evidence=IBA] [GO:0005737 "cytoplasm" evidence=IBA] [GO:0016020 "membrane" evidence=IBA] [GO:0047372 "acylglycerol lipase activity" evidence=IBA] InterPro:IPR002641 InterPro:IPR016035 Pfam:PF01734 PROSITE:PS51635 GO:GO:0005737 GO:GO:0016020 GO:GO:0016042 Proteomes:UP000008827 GO:GO:…	sp|O48723|PLP2_ARATH Patatin-like protein 2 OS=Arabidopsis thaliana GN=PLP2 PE=1 SV=1	XP_003589236.1 patatin-like protein 2 [Medicago truncatula] <AES59487.1 patatin-like phospholipase [Medicago truncatula]	G7I4H0_MEDTR/24-230 G7I4H0.1 PF01734.19;Patatin;	3847.GLYMA14G08910.1	XM_003589188 Medicago truncatula patatin-like phospholipase mRNA	mtr:MTR_1g019940 patatin-like phospholipase	0.07	0.87	0.35	28.91	34.88	32.83	58.2679	4.4949	2.89829e-25	1.26784e-22	0.72527	5.48671	0.221295	1.22485	0.729667	5.30746	5.53049	5.62218	2	23	9	889	1020	949
c137331_g1_i1	UNIPROTKB|I1J7T0 - symbol:GLYMA_01G137700 "Pectinesterase" species:3847 "Glycine max" [GO:0030599 "pectinesterase activity" evidence=IBA] [GO:0046910 "pectinesterase inhibitor activity" evidence=IBA] [GO:0071944 "cell periphery" evidence=IBA] InterPro:IPR000070 InterPro:IPR006501 Pfam:PF01095 Pfam:PF04043 SMART:SM00856 UniPathway:UPA00545 GO:GO:0005618 GO:GO:0005576 Proteomes:UP000008827 GO:GO:00…	sp|O04887|PME2_CITSI Pectinesterase 2 OS=Citrus sinensis GN=PECS-2.1 PE=2 SV=1	PNX75371.1 pectinesterase 2-like protein, partial [Trifolium pratense] <PNX76956.1 pectinesterase 2-like protein, partial [Trifolium pratense]	A0A072UTA7_MEDTR/204-495 A0A072UTA7.1 PF01095.16;Pectinesterase;	3847.GLYMA03G03460.1	XM_013599623 Medicago truncatula pectinesterase/pectinesterase inhibitor mRNA	mtr:MTR_4g025730 pectinesterase/pectinesterase inhibitor	0.6	1.57	2.56	173.53	130.29	72.14	57.3389	5.20686	7.78587e-27	4.37602e-24	1.1118	6.12466	0.660134	1.03322	1.64203	6.65941	6.17042	5.54415	7	18	29	2305	1602	898
c164243_g1_i1	UNIPROTKB|C6T892 - symbol:GLYMA_13G189700 "Uncharacterized protein" species:3847 "Glycine max" [GO:0005886 "plasma membrane" evidence=IBA] [GO:0006810 "transport" evidence=IBA] [GO:0022857 "transmembrane transporter activity" evidence=IBA] InterPro:IPR000620 InterPro:IPR030184 Pfam:PF00892 GO:GO:0016021 GO:GO:0005886 GO:GO:0022857 PANTHER:PTHR31218 Proteomes:UP000008827 GO:GO:0006810 eggNOG:ENOG4…	sp|Q9FL41|WTR38_ARATH WAT1-related protein At5g07050 OS=Arabidopsis thaliana GN=At5g07050 PE=2 SV=1	GAU18480.1 hypothetical protein TSUD_366630 [Trifolium subterraneum]	G7LID0_MEDTR/12-156 G7LID0.1 PF00892.17;EamA;	3847.GLYMA13G25890.1	XM_003627963 Medicago truncatula nodulin MtN21/EamA-like transporter family protein mRNA	mtr:MTR_8g041390 nodulin MtN21/EamA-like transporter family protein	0.45	1.38	0.27	70.73	51.21	30.88	55.4634	5.12363	8.3155e-26	3.79187e-23	1.07389	6.05027	0.996156	1.62909	0.596436	6.56465	6.06258	5.52357	12	36	7	2157	1485	885
c132400_g1_i1	UNIPROTKB|P29421 - symbol:RASI "Alpha-amylase/subtilisin inhibitor" species:39947 "Oryza sativa Japonica Group" [GO:0004867 "serine-type endopeptidase inhibitor activity" evidence=ISS;IDA] [GO:0015066 "alpha-amylase inhibitor activity" evidence=ISS;IDA] InterPro:IPR002160 Pfam:PF00197 PRINTS:PR00291 PROSITE:PS00283 SMART:SM00452 GO:GO:0005739 Proteomes:UP000059680 GO:GO:0009611 GO:GO:0009651 GO:G…	sp|P29421|IAAS_ORYSJ Alpha-amylase/subtilisin inhibitor OS=Oryza sativa subsp. japonica GN=RASI PE=1 SV=2	XP_004488980.1 PREDICTED: alpha-amylase/subtilisin inhibitor-like [Cicer arietinum]	A0A072V908_MEDTR/32-197 A0A072V908.1 PF00197.15;Kunitz_legume;	3847.GLYMA12G36330.1	XM_013609040 Medicago truncatula Kunitz type trypsin inhibitor mRNA	cam:101508812 alpha-amylase/subtilisin inhibitor-like	0.52	0.97	4.61	13.04	280.41	168.07	54.4628	6.37575	6.1996e-09	1.24652e-07	1.67506	6.53631	0.934923	1.11295	2.9773	3.86697	8.14496	7.59702	11	20	94	313	6362	3788
c136740_g2_i1	TAIR|locus:2196045 - symbol:AT1G02660 "AT1G02660" species:3702 "Arabidopsis thaliana" [GO:0004806 "triglyceride lipase activity" evidence=ISS] [GO:0005576 "extracellular region" evidence=ISM] [GO:0006629 "lipid metabolic process" evidence=ISS] [GO:0016298 "lipase activity" evidence=IBA] InterPro:IPR002921 Pfam:PF01764 InterPro:IPR029058 TAIR:locus:2196045 GO:GO:0016021 EMBL:CP002684 Proteomes:UP0…	.	AES82170.1 triacylglycerol lipase [Medicago truncatula]	.	3847.GLYMA02G01720.1	XM_004494875 PREDICTED: Cicer arietinum uncharacterized LOC101493817 (LOC101493817), mRNA	mtr:MTR_7g109350 triacylglycerol lipase	0.08	0.16	0.25	12.65	13.55	12.29	54.443	2.08089	1.87514e-14	1.08626e-12	0.186596	3.16693	0.114887	0.158709	0.286194	3.13295	3.15244	3.2154	1	2	3	179	178	163
c138885_g5_i7	UNIPROTKB|D7U2S9 - symbol:VIT_07s0005g02490 "Putative uncharacterized protein" species:29760 "Vitis vinifera" [GO:0004497 "monooxygenase activity" evidence=IBA] InterPro:IPR001128 InterPro:IPR002401 InterPro:IPR017972 InterPro:IPR036396 Pfam:PF00067 PRINTS:PR00385 PRINTS:PR00463 PROSITE:PS00086 GO:GO:0016021 GO:GO:0005506 GO:GO:0004497 GO:GO:0020037 Gene3D:1.10.630.10 SUPFAM:SSF48264 eggNOG:KOG01…	sp|F4IK45|C70B2_ARATH Cytochrome P450 709B2 OS=Arabidopsis thaliana GN=CYP709B2 PE=2 SV=1	XP_013469137.1 cytochrome P450 709B2 [Medicago truncatula] <KEH43175.1 cytochrome P450 family 709 protein [Medicago truncatula]	A0A072VYL9_MEDTR/78-513 A0A072VYL9.1 PF00067.19;p450;	29760.VIT_07s0005g02490.t01	XM_013613683 Medicago truncatula cytochrome P450 family 709 protein partial mRNA	mtr:MTR_1g085680 cytochrome P450 family 709 protein	0.37	4.01	5.52	318.92	277.72	108.48	54.2061	8.24214	2.13832e-14	1.22462e-12	3.12823	9.09874	1.36452	3.6453	4.37488	9.6457	9.41762	8.2329	19	198	270	18425	15403	5897
c119115_g1_i2	TAIR|locus:2039498 - symbol:AT2G26850 "AT2G26850" species:3702 "Arabidopsis thaliana" [GO:0003674 "molecular_function" evidence=ND] [GO:0008150 "biological_process" evidence=ND] [GO:0009507 "chloroplast" evidence=ISM] InterPro:IPR001810 InterPro:IPR036047 Pfam:PF00646 PROSITE:PS50181 SMART:SM00256 TAIR:locus:2039498 Proteomes:UP000006548 EMBL:CP002685 SUPFAM:SSF81383 EMBL:AC005168 EMBL:BT012221 E…	sp|Q6NLB1|FB118_ARATH F-box protein At2g26850 OS=Arabidopsis thaliana GN=At2g26850 PE=2 SV=1	PNY16585.1 F-box protein at2g32560-like protein [Trifolium pratense]	A0A072UUV8_MEDTR/87-134 A0A072UUV8.1 PF00646.30;F-box;	3847.GLYMA20G08260.1	XM_004513910 PREDICTED: Cicer arietinum F-box protein At2g26850-like (LOC101503479), mRNA	cam:101503479 F-box protein At2g26850-like	0.14	0.09	0.19	4.94	12.41	14.61	53.4343	2.62609	9.73222e-14	4.9104e-12	0.28311	3.54537	0.320392	0.158709	0.370229	2.65473	3.79255	4.18883	3	2	4	122	290	339
c110420_g1_i1	UNIPROTKB|I1MF31 - symbol:GLYMA_15G093900 "Uncharacterized protein" species:3847 "Glycine max" [GO:0009416 "response to light stimulus" evidence=IBA] [GO:0045487 "gibberellin catabolic process" evidence=IBA] [GO:0052634 "C-19 gibberellin 2-beta-dioxygenase activity" evidence=IBA] InterPro:IPR005123 Pfam:PF03171 PROSITE:PS51471 GO:GO:0046872 Proteomes:UP000008827 GO:GO:0009416 eggNOG:KOG0143 eggNO…	sp|Q9XG83|G2OX_PHACN Gibberellin 2-beta-dioxygenase OS=Phaseolus coccineus GN=GA2OX1 PE=2 SV=1	XP_003593922.1 gibberellin 2-beta-dioxygenase [Medicago truncatula] <AES64173.1 plant gibberellin 2-oxidase [Medicago truncatula]	I1M1F8_SOYBN/176-280 I1M1F8.1 PF03171.17;2OG-FeII_Oxy;	3847.GLYMA15G10070.1	XM_003593874 Medicago truncatula plant gibberellin 2-oxidase mRNA	mtr:MTR_2g019370 plant gibberellin 2-oxidase	0.4	0.46	0.36	15.22	25.76	45.68	52.5928	3.9483	3.30134e-20	5.28389e-18	0.645841	4.79102	0.733892	0.607195	0.596436	4.0138	4.68588	5.67339	8	9	7	349	558	984
c134651_g2_i1	TAIR|locus:504954956 - symbol:AT5G42905 "AT5G42905" species:3702 "Arabidopsis thaliana" [GO:0005575 "cellular_component" evidence=ND] InterPro:IPR002156 InterPro:IPR036397 PROSITE:PS50879 InterPro:IPR012337 TAIR:locus:504954956 Proteomes:UP000006548 EMBL:CP002688 GO:GO:0016740 GO:GO:0003676 Gene3D:3.30.420.10 SUPFAM:SSF53098 GO:GO:0004523 eggNOG:KOG1075 eggNOG:ENOG410Y65V OrthoDB:EOG093610R1 RefS…	sp|P0C2F6|RNHX1_ARATH Putative ribonuclease H protein At1g65750 OS=Arabidopsis thaliana GN=At1g65750 PE=3 SV=1	GAU31911.1 hypothetical protein TSUD_270960 [Trifolium subterraneum]	RNHX1_ARATH/463-584 P0C2F6.1 PF13456.3;RVT_3;	3694.POPTR_0007s05830.1	.	pop:112325720 uncharacterized protein LOC112325720	0.27	0.36	0.55	59.47	2.11	24.65	52.5373	3.09357	1.92137e-08	3.48616e-07	0.382324	3.39061	0.320392	0.301676	0.524904	5.09113	1.07613	4.00458	3	4	6	762	25	296
c122804_g2_i2	TAIR|locus:2831859 - symbol:RABC2A "AT5G03530" species:3702 "Arabidopsis thaliana" [GO:0003924 "GTPase activity" evidence=IEA] [GO:0005525 "GTP binding" evidence=IEA;ISS] [GO:0005794 "Golgi apparatus" evidence=ISM;IBA] [GO:0005886 "plasma membrane" evidence=IEA] [GO:0015031 "protein transport" evidence=IEA] [GO:0005515 "protein binding" evidence=IPI] [GO:0005777 "peroxisome" evidence=IDA] [GO:003…	sp|O49841|RAC2A_ARATH Ras-related protein RABC2a OS=Arabidopsis thaliana GN=RABC2A PE=1 SV=1	XP_004496130.1 PREDICTED: ras-related protein RABC2a-like [Cicer arietinum]	B7FF73_MEDTR/17-181 B7FF73.1 PF00071.19;Ras;	3847.GLYMA20G33441.1	XM_013613823 Medicago truncatula RAB GTPase-like protein A5B mRNA	cam:101498490 ras-related protein RABC2a-like	0.81	0.83	0.54	61.03	71.34	26.28	51.4056	4.81411	2.05572e-27	1.27391e-24	1.03726	5.71114	1.26851	0.991642	0.851627	6.00496	6.17662	4.95183	17	17	11	1456	1609	589
c135787_g4_i8	UNIPROTKB|I1MWZ7 - symbol:GLYMA_17G218200 "Uncharacterized protein" species:3847 "Glycine max" [GO:0004029 "aldehyde dehydrogenase (NAD) activity" evidence=IBA] [GO:0004777 "succinate-semialdehyde dehydrogenase (NAD+) activity" evidence=IBA] [GO:0009013 "succinate-semialdehyde dehydrogenase [NAD(P)+] activity" evidence=IBA] InterPro:IPR015590 InterPro:IPR016160 InterPro:IPR016161 InterPro:IPR0161…	sp|P81406|GAPN_PEA NADP-dependent glyceraldehyde-3-phosphate dehydrogenase OS=Pisum sativum GN=GAPN PE=1 SV=1	XP_003588885.1 NADP-dependent glyceraldehyde-3-phosphate dehydrogenase [Medicago truncatula] <AES59136.1 NADP-dependent glyceraldehyde-3-phosphate dehydrogenase [Medicago truncatula]	G7JGT0_MEDTR/24-484 G7JGT0.1 PF00171.19;Aldedh;	3847.GLYMA17G33340.1	XM_003588837 Medicago truncatula NADP-dependent glyceraldehyde-3-phosphate dehydrogenase mRNA	mtr:MTR_1g014320 NADP-dependent glyceraldehyde-3-phosphate dehydrogenase	0.05	0.21	0.26	7.28	20.35	9.32	50.6934	2.65633	6.92948e-14	3.6171e-12	0.288734	3.59848	0.114887	0.301676	0.449638	3.01392	4.32654	3.45498	1	4	5	163	430	196
c144946_g1_i3	UNIPROTKB|B4Y0U0 - symbol:MAT1 "Isoflavonoid malonyl transferase 1" species:3880 "Medicago truncatula" [GO:0016420 "malonyltransferase activity" evidence=IDA] InterPro:IPR003480 Pfam:PF02458 EMBL:EU272030 BRENDA:2.3.1.115 GO:GO:0016420 Uniprot:B4Y0U0	sp|Q940Z5|PMAT1_ARATH Phenolic glucoside malonyltransferase 1 OS=Arabidopsis thaliana GN=PMAT1 PE=1 SV=1	XP_003621462.2 phenolic glucoside malonyltransferase 1 [Medicago truncatula]	F4ZG53_MEDTR/6-473 F4ZG53.1 PF02458.12;Transferase;	3847.GLYMA18G50330.1	XM_003621412 Medicago truncatula anthocyanin 5-aromatic acyltransferase mRNA	mtr:MTR_7g014610 HXXXD-type acyl-transferase family protein	0.09	0.76	1.66	49.52	68.68	49.95	50.1962	5.60674	4.39444e-17	4.02291e-15	1.30753	6.57714	0.320392	1.2949	2.30729	6.38369	6.81438	6.53337	3	25	54	1900	2516	1802
c108258_g1_i1	TAIR|locus:2165427 - symbol:DFR "AT5G42800" species:3702 "Arabidopsis thaliana" [GO:0009718 "anthocyanin-containing compound biosynthetic process" evidence=IEA;IMP;TAS] [GO:0047890 "flavanone 4-reductase activity" evidence=IEA] [GO:0050662 "coenzyme binding" evidence=IEA] [GO:0055114 "oxidation-reduction process" evidence=IEA] [GO:0005515 "protein binding" evidence=IPI] [GO:0042406 "extrinsic com…	sp|Q40316|VESTR_MEDSA Vestitone reductase OS=Medicago sativa PE=1 SV=1	XP_003623704.1 vestitone reductase [Medicago truncatula] <ABN08314.1 NAD-dependent epimerase/dehydratase [Medicago truncatula] <AES79922.1 dihydroflavonol 4-reductase-like protein [Medicago truncatula] <AFK37037.1 unknown [Medicago truncatula]	A2Q3W4_MEDTR/8-254 A2Q3W4.1 PF01370.18;Epimerase;	3847.GLYMA09G40590.1	AF107404 Pisum sativum sophorol reductase mRNA, complete cds	mtr:MTR_7g074710 dihydroflavonol 4-reductase-like protein	0.33	0.09	0.09	3.46	33.57	3.14	49.4327	2.02022	4.8678e-07	6.60556e-06	0.19883	2.50322	0.413117	0.0815358	0.101838	1.60443	4.30405	1.60118	4	1	1	47	423	40
c144613_g3_i2	TAIR|locus:2119445 - symbol:AT4G13820 species:3702 "Arabidopsis thaliana" [GO:0005886 "plasma membrane" evidence=ISM] [GO:0016301 "kinase activity" evidence=ISS] [GO:0007165 "signal transduction" evidence=IC] Pfam:PF00560 InterPro:IPR001611 TAIR:locus:2119445 Proteomes:UP000006548 EMBL:CP002687 eggNOG:KOG0619 eggNOG:COG4886 Gene3D:3.80.10.10 InterPro:IPR032675 SUPFAM:SSF52058 InterPro:IPR013210 P…	sp|Q9FK63|CARLK_ARATH Calmodulin-binding receptor kinase CaMRLK OS=Arabidopsis thaliana GN=CAMRLK PE=1 SV=1	GAU40707.1 hypothetical protein TSUD_263570 [Trifolium subterraneum]	G7JQ81_MEDTR/268-327 G7JQ81.1 PF13855.3;LRR_8;	3847.GLYMA01G28936.1	XM_004506667 PREDICTED: Cicer arietinum receptor-like protein 12 (LOC101498977), mRNA	mtr:MTR_4g017280 verticillium wilt disease resistance protein	0.04	0.04	0.04	0.64	6.57	1.49	49.3713	1.96139	1.88967e-08	3.43379e-07	0.192321	2.61359	0.221295	0.158709	0.196958	1.38215	4.10285	2.35577	2	2	2	37	365	81
c121543_g1_i1	UNIPROTKB|I1LPC9 - symbol:GLYMA_12G021300 "Uncharacterized protein" species:3847 "Glycine max" [GO:0004553 "hydrolase activity, hydrolyzing O-glycosyl compounds" evidence=IBA] [GO:0030247 "polysaccharide binding" evidence=IBA] [GO:0046658 "anchored component of plasma membrane" evidence=IBA] InterPro:IPR000490 Pfam:PF00332 PROSITE:PS00587 GO:GO:0005975 GO:GO:0030247 InterPro:IPR017853 SUPFAM:SSF5…	sp|A7PQW3|E13B_VITVI Glucan endo-1,3-beta-glucosidase OS=Vitis vinifera GN=VIT_06s0061g00120 PE=1 SV=2	XP_003607319.1 glucan endo-1,3-beta-glucosidase [Medicago truncatula] <AES89516.1 glucan endo-1,3-beta-glucosidase [Medicago truncatula]	G7JQL6_MEDTR/97-403 G7JQL6.2 PF00332.15;Glyco_hydro_17;	3847.GLYMA12G02410.1	XM_003607271 Medicago truncatula glucan endo-1,3-beta-glucosidase mRNA	mtr:MTR_4g076470 glucan endo-1,3-beta-glucosidase	7.16	27.28	5.38	575.47	1715.99	234.73	48.6597	8.7363	2.06524e-14	1.18557e-12	3.95567	9.30423	3.71171	5.02557	3.12974	9.18113	10.7037	8.02782	146	543	106	13346	37596	5113
c143133_g3_i2	.	.	.	.	.	.	.	0.15	0.63	0.21	0.31	42.77	20.63	48.5561	3.42179	1.38485e-06	1.68271e-05	0.484742	3.41736	0.320392	0.763604	0.370229	0.382881	5.35095	4.51824	3	12	4	7	898	431
c107748_g1_i1	.	.	XP_004508146.1 PREDICTED: glycine-rich cell wall structural protein-like isoform X3 [Cicer arietinum]	.	.	.	cam:101502278 glycine-rich cell wall structural protein-like	2.98	2.35	3.3	91.8	201.12	320.83	48.1248	4.11362	7.39735e-19	9.21543e-17	0.757884	4.91615	0.870975	0.55105	0.851627	4.01767	4.85896	5.87183	10	8	11	350	632	1132
c138143_g4_i2	TAIR|locus:2154084 - symbol:SRO5 "AT5G62520" species:3702 "Arabidopsis thaliana" [GO:0003950 "NAD+ ADP-ribosyltransferase activity" evidence=IEA] [GO:0005634 "nucleus" evidence=ISM] [GO:0007275 "multicellular organism development" evidence=IEA] [GO:0016363 "nuclear matrix" evidence=IEA] [GO:0005739 "mitochondrion" evidence=IDA] [GO:0009651 "response to salt stress" evidence=IEP] [GO:0072593 "reac…	sp|Q9FJJ3|SRO5_ARATH Probable inactive poly [ADP-ribose] polymerase SRO5 OS=Arabidopsis thaliana GN=SRO5 PE=1 SV=1	XP_004501930.1 PREDICTED: probable inactive poly [ADP-ribose] polymerase SRO2 isoform X1 [Cicer arietinum]	F6HHU3_VITVI/42-234 F6HHU3.1 PF00644.17;PARP;	3847.GLYMA04G35560.1	XM_012716266 PREDICTED: Cicer arietinum probable inactive poly [ADP-ribose] polymerase SRO2 (LOC101498415), transcript variant X2, mRNA	cam:101498415 probable inactive poly [ADP-ribose] polymerase SRO2	0.39	1.21	0.44	29.98	64.79	34	47.6252	4.9484	6.25855e-27	3.60135e-24	1.12974	5.86489	0.934923	1.54535	0.908947	5.40973	6.46209	5.72284	11	33	12	956	1966	1019
c144191_g1_i1	UNIPROTKB|Q6USK1 - symbol:GES "Geraniol synthase, chloroplastic" species:39350 "Ocimum basilicum" [GO:0016787 "hydrolase activity" evidence=IDA] [GO:0030145 "manganese ion binding" evidence=IDA] [GO:0033383 "geranyl diphosphate metabolic process" evidence=IDA] [GO:0042803 "protein homodimerization activity" evidence=IDA] InterPro:IPR001906 InterPro:IPR005630 InterPro:IPR036965 Pfam:PF01397 Pfam:P…	sp|B9RHP7|TPS11_RICCO Probable terpene synthase 11 OS=Ricinus communis GN=TPS11 PE=3 SV=1	XP_003597053.1 probable terpene synthase 11 [Medicago truncatula] <ABB01626.1 terpene synthase [Medicago truncatula] <AES67304.1 sesquiterpene synthase [Medicago truncatula]	A0RZI3_MEDTR/244-511 A0RZI3.1 PF03936.13;Terpene_synth_C;	3847.GLYMA12G32370.2	XM_003597005 Medicago truncatula sesquiterpene synthase mRNA	mtr:MTR_2g089120 sesquiterpene synthase	0.32	0.36	0.16	8.07	24.38	21.99	47.5377	3.91675	4.02445e-19	5.14619e-17	0.677981	4.76919	0.870975	0.713329	0.449638	3.76928	5.25539	5.2829	10	11	5	291	839	746
c114372_g1_i1	UNIPROTKB|C6SWY6 - symbol:GLYMA_09G040600 "Uncharacterized protein" species:3847 "Glycine max" [GO:0004864 "protein phosphatase inhibitor activity" evidence=IBA] [GO:0004872 "receptor activity" evidence=IBA] [GO:0005634 "nucleus" evidence=IBA] [GO:0005737 "cytoplasm" evidence=IBA] [GO:0009738 "abscisic acid-activated signaling pathway" evidence=IBA] [GO:0010427 "abscisic acid binding" evidence=IB…	sp|Q06931|ABR17_PEA ABA-responsive protein ABR17 OS=Pisum sativum PE=2 SV=1	Q06931.1 RecName: Full=ABA-responsive protein ABR17 <CAA78829.1 ABA-responsive protein [Pisum sativum]	G7IMZ3_MEDTR/1-154 G7IMZ3.1 PF00407.16;Bet_v_1;	3847.GLYMA09G04530.1	Z15128 P.sativum mRNA for ABA-responsive protein	mtr:MTR_2g035190 ABA-responsive protein	1.04	24.2	6.33	173.63	1279.78	424.78	47.4722	7.49209	4.3793e-10	1.09905e-08	2.57112	8.04865	0.996156	4.08658	2.63062	6.64759	9.435	8.06336	12	275	71	2286	15590	5241
c103258_g1_i1	UNIPROTKB|I1LT62 - symbol:GLYMA_12G156600 "Uncharacterized protein" species:3847 "Glycine max" [GO:0004568 "chitinase activity" evidence=IBA] [GO:0005576 "extracellular region" evidence=IBA] [GO:0006032 "chitin catabolic process" evidence=IBA] [GO:0008061 "chitin binding" evidence=IBA] InterPro:IPR001223 InterPro:IPR001579 Pfam:PF00704 PROSITE:PS01095 GO:GO:0005576 GO:GO:0005975 InterPro:IPR01785…	sp|P36908|CHIA_CICAR Acidic endochitinase OS=Cicer arietinum PE=2 SV=1	XP_003592154.1 acidic endochitinase [Medicago truncatula] <AES62405.1 chitinase [Medicago truncatula]	G7ID31_MEDTR/27-283 G7ID31.1 PF00704.25;Glyco_hydro_18;	3847.GLYMA12G25740.1	AC147775 Medicago truncatula clone mth2-13d20, complete sequence	mtr:MTR_1g099310 chitinase	23.06	123.33	57.82	3199.82	7040.01	2127.91	46.7709	10.9446	4.55174e-21	8.94362e-19	6.19755	11.7651	5.22453	7.06895	6.29916	11.5547	12.6373	11.1034	439	2292	1063	69259	143675	43250
c85374_g1_i1	TAIR|locus:2179117 - symbol:AT5G01300 species:3702 "Arabidopsis thaliana" [GO:0005737 "cytoplasm" evidence=ISM] [GO:0008150 "biological_process" evidence=ND] [GO:0008429 "phosphatidylethanolamine binding" evidence=ISS] Pfam:PF01161 TAIR:locus:2179117 Proteomes:UP000006548 EMBL:CP002688 eggNOG:COG1881 Gene3D:3.90.280.10 InterPro:IPR008914 InterPro:IPR036610 SUPFAM:SSF49777 EMBL:AL161746 CDD:cd0086…	sp|O26373|Y273_METTH UPF0098 protein MTH_273 OS=Methanothermobacter thermautotrophicus (strain ATCC 29096 / DSM 1053 / JCM 10044 / NBRC 100330 / Delta H) GN=MTH_273 PE=3 SV=1	PNY01465.1 UPF0098 protein MTH_273-like protein [Trifolium pratense]	A0A072UGX9_MEDTR/21-169 A0A072UGX9.1 PF01161.17;PBP;	3847.GLYMA01G30670.1	XM_013599415 Medicago truncatula phosphatidylethanolamine-binding protein mRNA	adu:107475330 uncharacterized protein LOC107475330	0.42	15.01	8.94	468.4	581.76	338.3	45.4068	7.81499	5.20727e-12	1.92136e-10	2.85097	8.76586	0.733892	4.11106	3.70797	8.79052	9.04805	8.45902	8	280	165	10175	11917	6901
c142144_g7_i2	TAIR|locus:2084495 - symbol:AT3G54040 "AT3G54040" species:3702 "Arabidopsis thaliana" [GO:0003674 "molecular_function" evidence=ND] [GO:0008150 "biological_process" evidence=ND] [GO:0009507 "chloroplast" evidence=ISM] TAIR:locus:2084495 Proteomes:UP000006548 EMBL:CP002686 EMBL:AL132960 eggNOG:ENOG410YH1N InterPro:IPR009489 PANTHER:PTHR33649 Pfam:PF06521 EMBL:AY072404 EMBL:AY114703 RefSeq:NP_19097…	.	GAU40137.1 hypothetical protein TSUD_163060 [Trifolium subterraneum]	A0A072U0B4_MEDTR/15-169 A0A072U0B4.1 PF06521.8;PAR1;	3847.GLYMA01G26840.2	XM_013593596 Medicago truncatula PAR1 protein partial mRNA	mtr:MTR_7g066110 PAR1 protein	0.56	0.81	0.74	33.42	90.04	14.3	45.2308	3.84275	3.33482e-15	2.23258e-13	0.68368	4.53609	0.660134	0.661238	0.729667	4.4375	5.74961	3.42114	7	10	9	476	1191	191
c137375_g1_i1	UNIPROTKB|I1KYP9 - symbol:GLYMA_08G338800 "Glycosyltransferase" species:3847 "Glycine max" [GO:0009813 "flavonoid biosynthetic process" evidence=IBA] [GO:0043231 "intracellular membrane-bounded organelle" evidence=IBA] [GO:0052696 "flavonoid glucuronidation" evidence=IBA] [GO:0080043 "quercetin 3-O-glucosyltransferase activity" evidence=IBA] [GO:0080044 "quercetin 7-O-glucosyltransferase activity…	sp|Q9AR73|HQGT_RAUSE Hydroquinone glucosyltransferase OS=Rauvolfia serpentina GN=AS PE=1 SV=1	GAU46263.1 hypothetical protein TSUD_174390 [Trifolium subterraneum]	A0A072TTM5_MEDTR/226-447 A0A072TTM5.1 PF00201.15;UDPGT;	3847.GLYMA08G44700.1	XM_013587397 Medicago truncatula UDP-glucosyltransferase family protein partial mRNA	mtr:MTR_0078s0190 UDP-glucosyltransferase family protein	0.17	5.38	4.82	158.54	243	182.81	44.7778	7.72463	8.34622e-12	2.95765e-10	2.79258	8.67562	0.660134	3.78572	3.93189	8.36669	8.94928	8.71087	7	220	195	7579	11127	8221
c138970_g1_i1	UNIPROTKB|I1NCT8 - symbol:GLYMA_19G263100 "Potassium transporter" species:3847 "Glycine max" [GO:0015079 "potassium ion transmembrane transporter activity" evidence=IBA] [GO:0016020 "membrane" evidence=IBA] InterPro:IPR003855 Pfam:PF02705 GO:GO:0016021 GO:GO:0016020 Proteomes:UP000008827 GO:GO:0015079 eggNOG:COG3158 KO:K03549 PANTHER:PTHR30540 TIGRFAMs:TIGR00794 eggNOG:ENOG410IEMH OrthoDB:EOG0936…	sp|Q9M7K4|POT5_ARATH Potassium transporter 5 OS=Arabidopsis thaliana GN=POT5 PE=1 SV=1	XP_013457577.1 potassium transporter 5 [Medicago truncatula] <KEH31608.1 high-affinity potassium transporter [Medicago truncatula]	A0A072URB2_MEDTR/68-637 A0A072URB2.1 PF02705.13;K_trans;	3847.GLYMA19G45260.1	XM_013602123 Medicago truncatula high-affinity potassium transporter partial mRNA	mtr:MTR_4g099260 high-affinity potassium transporter	0.18	0.19	0.14	5.3	25.53	2	44.7039	3.60893	1.98296e-10	5.28688e-09	0.603282	3.98797	0.733892	0.55105	0.524904	3.6446	5.78832	2.53099	8	8	6	265	1224	94
c124606_g1_i1	UNIPROTKB|K7MC44 - symbol:GLYMA_15G178300 "Uncharacterized protein" species:3847 "Glycine max" [GO:0006952 "defense response" evidence=IBA] Proteomes:UP000008827 InterPro:IPR007612 InterPro:IPR025659 PANTHER:PTHR31087 Pfam:PF04525 SUPFAM:SSF54518 eggNOG:ENOG410YHS0 OrthoDB:EOG09360PW5 eggNOG:ENOG410IWT2 OMA:FEIKGYF EMBL:CM000848 RefSeq:XP_003546511.1 RefSeq:XP_014622945.1 EnsemblPlants:GLYMA15G19…	sp|Q9ZUF7|LOR6_ARATH Protein LURP-one-related 6 OS=Arabidopsis thaliana GN=At2g05910 PE=2 SV=1	XP_013441671.1 protein LURP-one-related 6 [Medicago truncatula] <AFK47514.1 unknown [Medicago truncatula] <KEH15696.1 LURP-one-like protein [Medicago truncatula]	G7IGE6_MEDTR/5-195 G7IGE6.1 PF04525.9;LOR;	3847.GLYMA15G19660.2	XM_013586217 Medicago truncatula LURP-one-like protein mRNA	mtr:MTR_0650s0010 LURP-one-like protein	0.65	0.48	0.18	36.77	39.58	8.91	44.3742	3.61181	2.6284e-14	1.46705e-12	0.590722	4.40699	0.934923	0.55105	0.286194	4.98831	5.03315	3.19951	11	8	3	708	716	161
c121574_g1_i1	UNIPROTKB|K7KEU2 - symbol:K7KEU2 "Glycosyltransferase" species:3847 "Glycine max" [GO:0008194 "UDP-glycosyltransferase activity" evidence=IBA] [GO:0009813 "flavonoid biosynthetic process" evidence=IBA] [GO:0043231 "intracellular membrane-bounded organelle" evidence=IBA] [GO:0052696 "flavonoid glucuronidation" evidence=IBA] InterPro:IPR002213 Pfam:PF00201 GO:GO:0043231 InterPro:IPR035595 PROSITE:P…	sp|Q9ZSK5|ZOG_PHALU Zeatin O-glucosyltransferase OS=Phaseolus lunatus GN=ZOG1 PE=2 SV=1	XP_013446783.2 zeatin O-glucosyltransferase [Medicago truncatula]	A0A072U4Q8_MEDTR/257-458 A0A072U4Q8.1 PF00201.15;UDPGT;	3847.GLYMA03G29051.1	XM_013591329 Medicago truncatula zeatin O-glucosyltransferase-like protein partial mRNA	mtr:MTR_8g090095 zeatin O-glucosyltransferase-like protein	0.13	2.17	2.23	111.86	96.73	50.98	44.0672	6.04122	2.54332e-15	1.75119e-13	1.71351	6.95913	0.413117	2.22128	2.50613	7.37049	7.12277	6.38415	4	63	64	3788	3121	1623
c134971_g3_i1	TAIR|locus:2141231 - symbol:MYB102 "AT4G21440" species:3702 "Arabidopsis thaliana" [GO:0000981 "RNA polymerase II transcription factor activity, sequence-specific DNA binding" evidence=IBA] [GO:0001135 "transcription factor activity, RNA polymerase II transcription factor recruiting" evidence=IBA] [GO:0003677 "DNA binding" evidence=ISS] [GO:0005634 "nucleus" evidence=ISM;IBA] [GO:0006351 "transcr…	sp|Q9LDR8|MY102_ARATH Transcription factor MYB102 OS=Arabidopsis thaliana GN=MYB102 PE=2 SV=1	PNX77425.1 transcription factor MYB 39-like protein [Trifolium pratense]	G7JSV1_MEDTR/15-62 G7JSV1.1 PF00249.28;Myb_DNA-binding;	3847.GLYMA13G32090.1	XM_003608220 Medicago truncatula myb transcription factor partial mRNA	mtr:MTR_4g091490 myb transcription factor	0.22	0.27	0.59	16.89	23.69	23.85	43.5205	3.69327	9.35681e-21	1.71315e-18	0.632021	4.67625	0.500241	0.431744	0.964077	4.3326	4.75383	4.94232	5	6	13	441	586	585
c136597_g2_i2	.	.	.	.	.	.	.	0.07	0.15	0.31	1.17	17.21	14.32	43.2965	1.97761	1.19885e-07	1.84078e-06	0.214608	2.6424	0.114887	0.158709	0.370229	0.833148	3.57366	3.52038	1	2	4	18	246	206
c136470_g2_i1	TAIR|locus:2036504 - symbol:ATB2 species:3702 "Arabidopsis thaliana" [GO:0005737 "cytoplasm" evidence=ISM] [GO:0016491 "oxidoreductase activity" evidence=IEA] [GO:0055114 "oxidation-reduction process" evidence=IEA] [GO:0046686 "response to cadmium ion" evidence=IEP] [GO:0005829 "cytosol" evidence=IDA] InterPro:IPR020471 PRINTS:PR00069 Pfam:PF00248 InterPro:IPR023210 TAIR:locus:2036504 EMBL:CP0026…	sp|Q7XT99|AKR2_ORYSJ Probable aldo-keto reductase 2 OS=Oryza sativa subsp. japonica GN=Os04g0338000 PE=2 SV=2	XP_003621684.1 probable aldo-keto reductase 2 [Medicago truncatula] <XP_003621699.2 probable aldo-keto reductase 2 [Medicago truncatula] <ABN08808.1 Aldo/keto reductase [Medicago truncatula] <ACJ84900.1 unknown [Medicago truncatula] <AES77902.1 aldo/keto reductase family oxidoreductase [Medicago truncatula] <AES77917.2 aldo/keto reductase family oxidoreductase [Medicago truncatula]	A2Q5A8_MEDTR/20-311 A2Q5A8.1 PF00248.18;Aldo_ket_red;	3847.GLYMA08G29130.3	XM_003621636 Medicago truncatula aldo/keto reductase family oxidoreductase mRNA	mtr:MTR_7g021680 aldo/keto reductase family oxidoreductase	1	9.74	26.22	536.33	1016.37	560.56	42.3749	8.6218	4.45432e-11	1.36614e-09	3.52802	9.5394	1.49752	3.71083	5.37571	9.18177	10.0536	9.38287	22	208	554	13352	23948	13110
c134911_g1_i2	TAIR|locus:2170239 - symbol:LEA4-5 "AT5G06760" species:3702 "Arabidopsis thaliana" [GO:0003674 "molecular_function" evidence=ND] [GO:0009793 "embryo development ending in seed dormancy" evidence=IEA;ISS] [GO:0009409 "response to cold" evidence=IDA] [GO:0006970 "response to osmotic stress" evidence=IMP] [GO:0009414 "response to water deprivation" evidence=IMP] [GO:0048316 "seed development" eviden…	sp|Q01417|PM1_SOYBN 18 kDa seed maturation protein OS=Glycine max GN=GMPM1 PE=2 SV=1	GAU23421.1 hypothetical protein TSUD_331190 [Trifolium subterraneum]	G7KVD4_MEDTR/9-78 G7KVD4.1 PF03760.12;LEA_1;	3847.GLYMA19G32920.1	XM_003625210 Medicago truncatula seed maturation protein mRNA	aprc:113863214 18 kDa seed maturation protein	1.19	11.79	8.87	301	397.21	459.11	41.5825	7.07486	2.8939e-18	3.31468e-16	2.59853	8.01233	1.218	3.33206	3.24552	7.6563	7.98299	8.3977	16	156	116	4623	5684	6613
c109511_g1_i1	TAIR|locus:2097228 - symbol:TT5 "AT3G55120" species:3702 "Arabidopsis thaliana" [GO:0005504 "fatty acid binding" evidence=IBA] [GO:0006631 "fatty acid metabolic process" evidence=IBA] [GO:0009507 "chloroplast" evidence=ISM] [GO:0009570 "chloroplast stroma" evidence=IBA] [GO:0009813 "flavonoid biosynthetic process" evidence=IEA;IBA;IMP] [GO:0045430 "chalcone isomerase activity" evidence=IEA;IBA;IM…	sp|P28012|CFI1_MEDSA Chalcone--flavonone isomerase 1 OS=Medicago sativa GN=CHI1 PE=1 SV=1	XP_003592761.1 chalcone--flavonone isomerase 1 [Medicago truncatula] <AES63012.1 chalcone-flavanone isomerase family protein [Medicago truncatula] <AFK35021.1 unknown [Medicago truncatula]	G7IEZ6_MEDTR/10-212 G7IEZ6.1 PF02431.12;Chalcone;	3847.GLYMA20G38560.1	U03433 Pisum sativum var. Alaska chalcone isomerase mRNA, complete cds	mtr:MTR_1g115820 chalcone-flavanone isomerase family protein	1.22	0.86	0.47	42.86	85.56	24.46	40.9176	4.07661	4.80284e-18	5.28995e-16	0.818744	4.93032	1.218	0.713329	0.524904	4.84527	5.74485	4.20084	16	11	6	639	1187	342
c138674_g2_i4	TAIR|locus:2123919 - symbol:CFIM-25 "AT4G29820" species:3702 "Arabidopsis thaliana" [GO:0003729 "mRNA binding" evidence=IEA] [GO:0005634 "nucleus" evidence=ISM] [GO:0005849 "mRNA cleavage factor complex" evidence=IEA] [GO:0006378 "mRNA polyadenylation" evidence=IEA] [GO:0016787 "hydrolase activity" evidence=IEA] [GO:0046872 "metal ion binding" evidence=IEA] [GO:0005515 "protein binding" evidence=…	sp|Q94AF0|CFIS1_ARATH Pre-mRNA cleavage factor Im 25 kDa subunit 1 OS=Arabidopsis thaliana GN=CFIS1 PE=1 SV=1	XP_013463468.2 pre-mRNA cleavage factor Im 25 kDa subunit 1 [Medicago truncatula] <AFK34627.1 unknown [Medicago truncatula]	I1L1L9_SOYBN/26-214 I1L1L9.1 PF13869.3;NUDIX_2;	3847.GLYMA09G07670.1	XM_004513400 PREDICTED: Cicer arietinum pre-mRNA cleavage factor Im 25 kDa subunit 1 (LOC101513571), transcript variant X2, mRNA	cam:101513571 pre-mRNA cleavage factor Im 25 kDa subunit 1	0.51	0.42	0.37	32.51	19.08	22.71	40.7859	3.66702	4.70873e-21	9.10405e-19	0.67282	4.63439	0.870975	0.55105	0.596436	5.01954	4.23099	4.65264	10	8	7	724	401	475
c136740_g1_i1	TAIR|locus:2196045 - symbol:AT1G02660 "AT1G02660" species:3702 "Arabidopsis thaliana" [GO:0004806 "triglyceride lipase activity" evidence=ISS] [GO:0005576 "extracellular region" evidence=ISM] [GO:0006629 "lipid metabolic process" evidence=ISS] [GO:0016298 "lipase activity" evidence=IBA] InterPro:IPR002921 Pfam:PF01764 InterPro:IPR029058 TAIR:locus:2196045 GO:GO:0016021 EMBL:CP002684 Proteomes:UP0…	.	AES82170.1 triacylglycerol lipase [Medicago truncatula]	G7KSR9_MEDTR/310-449 G7KSR9.1 PF01764.22;Lipase_3;	3847.GLYMA02G01720.1	XM_003625904 Medicago truncatula triacylglycerol lipase partial mRNA	mtr:MTR_7g109350 triacylglycerol lipase	0.05	0.53	0.24	17.53	12.09	13.66	40.3604	3.02418	9.32485e-16	7.02065e-14	0.425951	4.03239	0.114887	0.713329	0.449638	4.28519	3.73607	4.07592	1	11	5	426	278	312
c109655_g1_i1	TAIR|locus:2052981 - symbol:HB1 "hemoglobin 1" species:3702 "Arabidopsis thaliana" [GO:0005737 "cytoplasm" evidence=ISM] [GO:0020037 "heme binding" evidence=IEA] [GO:0046872 "metal ion binding" evidence=IEA] [GO:0005618 "cell wall" evidence=IDA] [GO:0005886 "plasma membrane" evidence=IDA] [GO:0005829 "cytosol" evidence=IDA] [GO:0009506 "plasmodesma" evidence=IDA] [GO:0001666 "response to hypoxia"…	sp|Q9FVL0|HBL1_MEDSA Non-symbiotic hemoglobin 1 OS=Medicago sativa GN=MHB1 PE=2 SV=1	XP_012573209.1 PREDICTED: uncharacterized protein LOC101500782 [Cicer arietinum]	B9HRT1_POPTR/13-122 B9HRT1.1 PF00042.19;Globin;	3694.POPTR_0009s11390.1	XM_013600890 Medicago truncatula Non-symbiotic hemoglobin mRNA	cam:101500782 uncharacterized LOC101500782	0.16	1.9	0.92	26.63	92.58	39.19	40.2016	4.0495	4.84328e-15	3.17215e-13	0.765924	4.88122	0.221295	1.22485	0.851627	4.10763	5.76851	4.76752	2	23	11	374	1207	516
c57314_g1_i1	TAIR|locus:2131709 - symbol:BBX28 "AT4G27310" species:3702 "Arabidopsis thaliana" [GO:0005622 "intracellular" evidence=IEA] [GO:0005634 "nucleus" evidence=ISM] [GO:0008270 "zinc ion binding" evidence=IEA;ISS] [GO:0003700 "DNA binding transcription factor activity" evidence=ISS] [GO:0006355 "regulation of transcription, DNA-templated" evidence=TAS] InterPro:IPR000315 Pfam:PF00643 SMART:SM00336 TAI…	sp|Q9LRM4|MIP1B_ARATH B-box domain protein 31 OS=Arabidopsis thaliana GN=MIP1B PE=2 SV=1	GAU36619.1 hypothetical protein TSUD_387710 [Trifolium subterraneum]	A0A022PWH4_ERYGU/2-69 A0A022PWH4.1 PF00643.21;zf-B_box;	3847.GLYMA15G07140.1	XM_013606995 Medicago truncatula B-box type zinc finger protein mRNA	cam:101492786 zinc finger protein CONSTANS-LIKE 3-like	0.56	0.85	0.14	12.51	50.25	27.45	39.7965	2.45141	1.94315e-11	6.3981e-10	0.315566	3.35165	0.413117	0.431744	0.101838	2.42907	4.09912	3.52675	4	6	1	101	364	207
c93878_g1_i1	TAIR|locus:2139777 - symbol:OSM34 "osmotin 34" species:3702 "Arabidopsis thaliana" [GO:0005576 "extracellular region" evidence=ISM] [GO:0051707 "response to other organism" evidence=ISS] [GO:0009651 "response to salt stress" evidence=IEP] [GO:0009817 "defense response to fungus, incompatible interaction" evidence=IDA] [GO:0009816 "defense response to bacterium, incompatible interaction" evidence=…	sp|P50700|OSL3_ARATH Osmotin-like protein OSM34 OS=Arabidopsis thaliana GN=OSM34 PE=2 SV=2	XP_003611130.2 protein P21 [Medicago truncatula] <AFK46418.1 unknown [Medicago truncatula] <AES94088.2 pathogenesis-related thaumatin family protein [Medicago truncatula]	G7KDF3_MEDTR/32-236 G7KDF3.2 PF00314.14;Thaumatin;	3847.GLYMA11G02770.1	CU326391 Medicago truncatula chromosome 5 clone mth2-182c4, COMPLETE SEQUENCE	mtr:MTR_5g010640 pathogenesis-related thaumatin family protein	4.27	33.1	31.32	982.06	1586.67	912.52	38.9276	9.04394	6.00192e-18	6.47564e-16	4.43768	9.97756	2.86782	5.10814	5.33708	9.75602	10.3899	9.78677	76	576	539	19891	30241	17352
c109583_g2_i1	UNIPROTKB|I1KRL4 - symbol:GLYMA_08G089500 "Uncharacterized protein" species:3847 "Glycine max" [GO:0016020 "membrane" evidence=IBA] [GO:0016709 "oxidoreductase activity, acting on paired donors, with incorporation or reduction of molecular oxygen, NAD(P)H as one donor, and incorporation of one atom of oxygen" evidence=IBA] [GO:0042343 "indole glucosinolate metabolic process" evidence=IBA] [GO:004…	sp|P93147|C81E1_GLYEC Isoflavone 2'-hydroxylase OS=Glycyrrhiza echinata GN=CYP81E1 PE=1 SV=2	P93147.2 RecName: Full=Isoflavone 2'-hydroxylase; AltName: Full=CYP GE-3; AltName: Full=Cytochrome P450 81E1; AltName: Full=Cytochrome P450 91A4 <BAA22422.1 cytochrome P450 [Glycyrrhiza echinata]	C81E7_MEDTR/33-486 Q6WNR0.1 PF00067.19;p450;	3847.GLYMA08G09460.1	XM_013601948 Medicago truncatula cytochrome P450 family 81 protein mRNA	ag:BAA22422 CYP81E1; isoflavone/4'-methoxyisoflavone 2'-hydroxylase (EC:1.14.14.90 1.14.14.89)	0.24	2.86	2.18	137.52	112.39	43.09	38.794	3.33659	5.72213e-14	3.0394e-12	0.536053	4.22927	0.114887	0.763604	0.729667	4.87547	4.39806	3.41428	1	12	9	653	453	190
c116903_g2_i1	UNIPROTKB|I1NH45 - symbol:GLYMA_20G169200 "Peroxidase" species:3847 "Glycine max" [GO:0004601 "peroxidase activity" evidence=IBA] [GO:0009505 "plant-type cell wall" evidence=IBA] [GO:0009664 "plant-type cell wall organization" evidence=IBA] InterPro:IPR000823 InterPro:IPR002016 InterPro:IPR010255 InterPro:IPR019794 InterPro:IPR033905 Pfam:PF00141 PRINTS:PR00458 PRINTS:PR00461 PROSITE:PS00436 PROS…	sp|Q96520|PER12_ARATH Peroxidase 12 OS=Arabidopsis thaliana GN=PER12 PE=1 SV=1	PNX96243.1 peroxidase 12-like protein [Trifolium pratense]	I1LDE1_SOYBN/49-292 I1LDE1.2 PF00141.20;peroxidase;	3847.GLYMA20G30910.1	XM_004496386 PREDICTED: Cicer arietinum peroxidase 12 (LOC101514256), mRNA	cam:101514256 peroxidase 12	0.44	2.43	1.55	66.49	137.65	24.18	38.4975	4.93325	9.22721e-16	6.96885e-14	1.26823	5.63939	0.660134	1.68233	1.46224	5.74251	6.7162	4.45944	7	38	24	1210	2349	413
c142959_g1_i1	TAIR|locus:2170101 - symbol:ERF110 "AT5G50080" species:3702 "Arabidopsis thaliana" [GO:0003677 "DNA binding" evidence=IEA;ISS] [GO:0003700 "DNA binding transcription factor activity" evidence=IEA;ISS] [GO:0005634 "nucleus" evidence=ISM;IEA;ISS] [GO:0006351 "transcription, DNA-templated" evidence=IEA] [GO:0006355 "regulation of transcription, DNA-templated" evidence=ISS] [GO:0009873 "ethylene-acti…	sp|Q70II3|EF110_ARATH Ethylene-responsive transcription factor ERF110 OS=Arabidopsis thaliana GN=ERF110 PE=2 SV=2	BAG50064.1 transcription factor AP2-EREBP [Lotus japonicus]	B9T3F1_RICCO/152-203 B9T3F1.1 PF00847.17;AP2;	3847.GLYMA02G08835.1	XM_013596432 Medicago truncatula AP2 domain class transcription factor mRNA	cam:101490540 ethylene-responsive transcription factor ERF110-like	0.32	1.97	1.1	17.81	65.08	80.43	38.4544	5.49028	7.32376e-16	5.69134e-14	1.60285	6.18793	0.870975	2.16628	1.7713	4.83214	6.62648	7.10516	10	60	33	633	2206	2688
c139019_g3_i1	TAIR|locus:2025926 - symbol:AT1G59950 species:3702 "Arabidopsis thaliana" [GO:0009507 "chloroplast" evidence=ISM] [GO:0016491 "oxidoreductase activity" evidence=IEA] [GO:0055114 "oxidation-reduction process" evidence=IEA] [GO:0008106 "alcohol dehydrogenase (NADP+) activity" evidence=IBA] InterPro:IPR018170 InterPro:IPR020471 PIRSF:PIRSF000097 PRINTS:PR00069 PROSITE:PS00062 PROSITE:PS00798 Pfam:PF…	sp|P26690|6DCS_SOYBN NAD(P)H-dependent 6'-deoxychalcone synthase OS=Glycine max PE=1 SV=1	AAB41556.1 chalcone reductase [Medicago sativa] <prf||2111449B chalcone reductase	G7K4Y9_MEDTR/22-294 G7K4Y9.1 PF00248.18;Aldo_ket_red;	3847.GLYMA02G47750.1	U13925 Medicago sativa Apollo clone CHR7 chalcone reductase (CHR) mRNA, complete cds	mtr:MTR_5g097900 aldo/keto reductase family oxidoreductase	0.4	6.48	8.1	230.74	385.21	142.61	38.4284	7.00995	3.3646e-12	1.27855e-10	2.48115	7.88787	0.733892	3.06769	3.64188	7.8444	8.52878	7.29042	8	127	157	5270	8308	3059
c124466_g1_i1	TAIR|locus:2063130 - symbol:AT2G40390 "AT2G40390" species:3702 "Arabidopsis thaliana" [GO:0003674 "molecular_function" evidence=ND] [GO:0008150 "biological_process" evidence=ND] [GO:0009507 "chloroplast" evidence=ISM] TAIR:locus:2063130 Proteomes:UP000006548 EMBL:CP002685 eggNOG:ENOG410II8Z eggNOG:ENOG410YFJI HOGENOM:HOG000237528 OrthoDB:EOG093607ON EMBL:AY649297 RefSeq:NP_181570.2 UniGene:At.370…	.	XP_003616715.1 uncharacterized protein LOC11418953 [Medicago truncatula] <AES99673.1 hypothetical protein MTR_5g083500 [Medicago truncatula]	.	3847.GLYMA02G42880.1	XM_003616667 Medicago truncatula hypothetical protein mRNA	mtr:MTR_5g083500 hypothetical protein	0.51	2.76	2.18	110.28	77.98	80.91	38.0949	5.89904	5.45119e-25	2.12491e-22	1.89585	6.85317	1.0549	2.32537	2.30729	7.13498	6.59573	6.82882	13	69	54	3214	2159	2216
c143660_g2_i2	.	.	GAU30557.1 hypothetical protein TSUD_65670 [Trifolium subterraneum]	.	29760.VIT_03s0017g00180.t01	XM_003608373 Medicago truncatula leguminosin group485 secreted peptide mRNA	zju:107427695 uncharacterized protein LOC107427695	0.37	2.11	0.5	114.79	33.21	3.46	38.0375	3.38627	2.44598e-07	3.53344e-06	0.560754	3.54603	0.320392	0.991642	0.370229	5.5607	3.74087	1.33653	3	17	4	1064	279	30
c116489_g1_i7	TAIR|locus:2066148 - symbol:GLR2.9 "AT2G29100" species:3702 "Arabidopsis thaliana" [GO:0004970 "ionotropic glutamate receptor activity" evidence=IEA] [GO:0005217 "intracellular ligand-gated ion channel activity" evidence=ISS] [GO:0005634 "nucleus" evidence=ISM] [GO:0006811 "ion transport" evidence=IEA] [GO:0016021 "integral component of membrane" evidence=IEA] [GO:0006874 "cellular calcium ion ho…	sp|Q9LFN5|GLR25_ARATH Glutamate receptor 2.5 OS=Arabidopsis thaliana GN=GLR2.5 PE=2 SV=2	XP_013443374.2 glutamate receptor 2.8 isoform X1 [Medicago truncatula]	A0A072TIP1_MEDTR/1-297 A0A072TIP1.1 PF01094.25;ANF_receptor;	3847.GLYMA16G06681.1	XM_013587921 Medicago truncatula glutamate receptor 2 partial mRNA	mtr:MTR_0018s0230 glutamate receptor 2	0.08	0.15	0.15	7.6	7.46	4.08	37.189	4.23776	5.4421e-25	2.12491e-22	0.971184	5.18872	0.804061	0.991642	1.11785	5.44898	5.40176	4.71542	9	17	16	983	931	497
c130155_g1_i1	TAIR|locus:2194814 - symbol:PUP11 "AT1G44750" species:3702 "Arabidopsis thaliana" [GO:0005345 "purine nucleobase transmembrane transporter activity" evidence=ISS;TAS] [GO:0009507 "chloroplast" evidence=ISM] [GO:0016021 "integral component of membrane" evidence=IEA] [GO:0006863 "purine nucleobase transport" evidence=TAS] [GO:0016020 "membrane" evidence=TAS] InterPro:IPR030182 TAIR:locus:2194814 GO…	sp|Q9LPF6|PUP11_ARATH Probable purine permease 11 OS=Arabidopsis thaliana GN=PUP11 PE=1 SV=1	XP_004508992.1 PREDICTED: probable purine permease 11 isoform X1 [Cicer arietinum]	K7MLS8_SOYBN/42-371 K7MLS8.1 PF16913.2;PUNUT;	3847.GLYMA17G16301.1	XM_004508935 PREDICTED: Cicer arietinum probable purine permease 11 (LOC101508172), transcript variant X1, mRNA	cam:101508172 probable purine permease 11	0.23	0.08	0.68	8.99	24.86	17.76	36.6553	3.55533	5.20927e-13	2.31429e-11	0.635593	4.45206	0.582401	0.158709	1.16567	3.6496	4.99955	4.70701	6	2	17	266	699	494
c140299_g1_i2	UNIPROTKB|F6HWM2 - symbol:VIT_07s0141g00250 "Putative uncharacterized protein" species:29760 "Vitis vinifera" [GO:0001077 "transcriptional activator activity, RNA polymerase II proximal promoter sequence-specific DNA binding" evidence=IBA] [GO:0005634 "nucleus" evidence=IBA] [GO:0043565 "sequence-specific DNA binding" evidence=IBA] [GO:0045944 "positive regulation of transcription by RNA polymera…	sp|P0C2F6|RNHX1_ARATH Putative ribonuclease H protein At1g65750 OS=Arabidopsis thaliana GN=At1g65750 PE=3 SV=1	GAU47142.1 hypothetical protein TSUD_379190 [Trifolium subterraneum]	A0A072UEQ3_MEDTR/20-170 A0A072UEQ3.1 PF14111.3;DUF4283;	4113.PGSC0003DMT400060687	.	lang:109329375 uncharacterized LOC109329375	0.01	0.03	0.04	3.62	0.04	0.76	35.9473	1.88898	2.45158e-05	0.000209363	0.239026	2.21807	0.114887	0.231963	0.370229	4.13641	0.23553	2.28227	1	3	4	382	4	76
c138940_g1_i1	TAIR|locus:2205175 - symbol:ACA7 "AT1G08080" species:3702 "Arabidopsis thaliana" [GO:0004089 "carbonate dehydratase activity" evidence=IEA;ISS] [GO:0006730 "one-carbon metabolic process" evidence=IEA;ISS] [GO:0008270 "zinc ion binding" evidence=IEA;ISS] [GO:0009507 "chloroplast" evidence=ISM] [GO:0009570 "chloroplast stroma" evidence=IEA] InterPro:IPR018338 PROSITE:PS00162 Pfam:PF00194 InterPro:I…	sp|Q8L817|ATCA7_ARATH Alpha carbonic anhydrase 7 OS=Arabidopsis thaliana GN=ACA7 PE=2 SV=1	XP_004506042.1 PREDICTED: alpha carbonic anhydrase 7-like [Cicer arietinum]	A0A072TG98_MEDTR/35-268 A0A072TG98.1 PF00194.18;Carb_anhydrase;	3847.GLYMA11G20290.2	XM_020349162 PREDICTED: Cajanus cajan alpha carbonic anhydrase 7-like (LOC109790065), mRNA	cam:101501720 alpha carbonic anhydrase 7-like	0.33	0.66	0.27	20.41	34	8.83	35.9302	3.05665	8.75843e-14	4.45076e-12	0.510569	3.9312	0.500241	0.661238	0.370229	4.04449	4.68339	3.06573	5	10	4	357	557	145
c131426_g2_i1	TAIR|locus:2169389 - symbol:PGIP1 "AT5G06860" species:3702 "Arabidopsis thaliana" [GO:0005576 "extracellular region" evidence=ISM;IEA] [GO:0006952 "defense response" evidence=ISS] [GO:0016020 "membrane" evidence=IEA] [GO:0007165 "signal transduction" evidence=IC] [GO:0090353 "polygalacturonase inhibitor activity" evidence=IDA] [GO:0005618 "cell wall" evidence=IDA] [GO:0009505 "plant-type cell wal…	sp|Q05091|PGIP_PYRCO Polygalacturonase inhibitor OS=Pyrus communis GN=PGIP PE=1 SV=1	PNX83558.1 polygalacturonase inhibitor-like protein [Trifolium pratense]	I1N956_SOYBN/26-64 I1N956.2 PF08263.9;LRRNT_2;	3847.GLYMA19G32700.1	XM_012713804 PREDICTED: Cicer arietinum polygalacturonase inhibitor (LOC101499557), mRNA	cam:101499557 polygalacturonase inhibitor	0.07	0.03	0.1	2.6	5.11	2.74	35.3813	1.91996	3.60191e-11	1.12179e-09	0.257386	2.96076	0.320392	0.0815358	0.370229	2.62458	3.45036	2.80736	3	1	4	119	224	118
c142131_g3_i2	UNIPROTKB|Q8W3Z1 - symbol:OSCBPY "Beta-amyrin synthase" species:78630 "Betula platyphylla" [GO:0019745 "pentacyclic triterpenoid biosynthetic process" evidence=IDA] [GO:0042300 "beta-amyrin synthase activity" evidence=IDA] InterPro:IPR002365 InterPro:IPR018333 PROSITE:PS01074 InterPro:IPR008930 SUPFAM:SSF48239 GO:GO:0042300 GO:GO:0019745 CDD:cd02892 InterPro:IPR032696 InterPro:IPR032697 Pfam:PF13…	sp|Q9LRH8|BAMS_PEA Beta-amyrin synthase OS=Pisum sativum GN=OSCPSY PE=2 SV=1	Q9LRH8.1 RecName: Full=Beta-amyrin synthase <BAA97558.1 beta-amyrin synthase [Pisum sativum]	I1KVV6_SOYBN/39-377 I1KVV6.1 PF13243.3;SQHop_cyclase_C;	3847.GLYMA07G00330.1	AB034802 Pisum sativum OSCPSY mRNA for beta-amyrin synthase, complete cds	mtr:MTR_4g005190 beta-amyrin synthase	0.19	0.78	0.79	33.43	25.9	21.12	34.7569	5.05271	4.60472e-25	1.85478e-22	1.43144	6.00977	0.804061	1.62909	1.86117	6.31217	5.91986	5.79728	9	36	36	1807	1343	1074
c89016_g1_i1	UNIPROTKB|I1JVJ2 - symbol:GLYMA_04G106500 "Uncharacterized protein" species:3847 "Glycine max" [GO:0005737 "cytoplasm" evidence=IBA] [GO:0030001 "metal ion transport" evidence=IBA] [GO:0046914 "transition metal ion binding" evidence=IBA] [GO:0046916 "cellular transition metal ion homeostasis" evidence=IBA] InterPro:IPR006121 InterPro:IPR036163 Pfam:PF00403 PROSITE:PS50846 GO:GO:0005737 Proteomes:…	sp|O81464|HIP24_ARATH Heavy metal-associated isoprenylated plant protein 24 OS=Arabidopsis thaliana GN=HIPP24 PE=1 SV=1	PNX98131.1 heavy metal-associated isoprenylated plant protein 26-like [Trifolium pratense]	I3SD34_MEDTR/29-87 I3SD34.1 PF00403.23;HMA;	3847.GLYMA04G12040.1	XM_013605378 Medicago truncatula heavy metal transport/detoxification superfamily protein mRNA	cam:101510690 heavy metal-associated isoprenylated plant protein 26	0.08	0.08	0.49	15.79	3.5	11.82	34.0224	1.85403	2.45937e-08	4.36082e-07	0.240442	2.75414	0.114887	0.0815358	0.524904	3.44624	1.62468	3.1915	1	1	6	228	47	160
c132782_g4_i1	UNIPROTKB|I1N339 - symbol:GLYMA_18G208500 "Uncharacterized protein" species:3847 "Glycine max" [GO:0009813 "flavonoid biosynthetic process" evidence=IBA] [GO:0043231 "intracellular membrane-bounded organelle" evidence=IBA] [GO:0052696 "flavonoid glucuronidation" evidence=IBA] [GO:0080043 "quercetin 3-O-glucosyltransferase activity" evidence=IBA] [GO:0080044 "quercetin 7-O-glucosyltransferase acti…	sp|D4Q9Z4|SGT2_SOYBN Soyasapogenol B glucuronide galactosyltransferase OS=Glycine max GN=GmSGT2 PE=1 SV=1	GAU17168.1 hypothetical protein TSUD_177980 [Trifolium subterraneum]	G7KU76_MEDTR/79-449 G7KU76.1 PF00201.15;UDPGT;	3847.GLYMA18G44000.1	XM_003623390 Medicago truncatula UDP-glucosyltransferase family protein mRNA	mtr:MTR_7g070780 UDP-glucosyltransferase family protein	0.1	1.52	1.39	11.32	36.51	78.71	33.9572	5.08269	4.80318e-10	1.1955e-08	1.37483	5.62902	0.320392	1.8312	1.97291	4.14351	5.73647	7.00706	3	44	40	384	1180	2510
c145000_g2_i1	UNIPROTKB|F6H2U0 - symbol:VIT_04s0008g02170 "Putative uncharacterized protein" species:29760 "Vitis vinifera" [GO:0003723 "RNA binding" evidence=IBA] [GO:0004525 "ribonuclease III activity" evidence=IBA] [GO:0005634 "nucleus" evidence=IBA] [GO:0005737 "cytoplasm" evidence=IBA] [GO:0016442 "RISC complex" evidence=IBA] [GO:0030422 "production of siRNA involved in RNA interference" evidence=IBA] Int…	sp|Q94HW2|POLR1_ARATH Retrovirus-related Pol polyprotein from transposon RE1 OS=Arabidopsis thaliana GN=RE1 PE=2 SV=1	XP_015866597.1 PREDICTED: uncharacterized protein LOC107404162 [Ziziphus jujuba]	M4CW55_BRARP/742-991 M4CW55.1 PF07727.11;RVT_2;	39947.LOC_Os11g29950.1	AC135396 Medicago truncatula chromosome 6 clone mth2-33o18, complete sequence	egr:108955780 uncharacterized protein LOC108955780	0.09	0.84	0.73	16.81	35.2	19.68	33.4136	4.82131	2.91202e-17	2.78173e-15	1.26971	5.73388	0.413117	1.65596	1.74005	5.27547	6.29213	5.63405	4	37	32	869	1745	957
c130417_g2_i1	.	.	.	.	.	HQ327439 Medicago sativa subsp. falcata LEA3 protein (LEA3) mRNA, partial cds	.	0.18	0.27	1.9	15.31	37.81	55.13	33.1831	3.44766	1.29102e-09	2.97438e-08	0.598591	4.26184	0.221295	0.231963	1.34252	3.26262	4.39502	5.12789	2	3	21	198	452	668
c119388_g1_i1	TAIR|locus:2144083 - symbol:AT5G06570 species:3702 "Arabidopsis thaliana" [GO:0005634 "nucleus" evidence=ISM] [GO:0008152 "metabolic process" evidence=IEA] [GO:0016787 "hydrolase activity" evidence=IEA] [GO:0052689 "carboxylic ester hydrolase activity" evidence=IEA] InterPro:IPR013094 Pfam:PF07859 InterPro:IPR029058 TAIR:locus:2144083 Proteomes:UP000006548 EMBL:CP002688 GO:GO:0016787 Gene3D:3.40.…	sp|Q9FG13|CXE15_ARATH Probable carboxylesterase 15 OS=Arabidopsis thaliana GN=CXE15 PE=2 SV=1	XP_004494289.1 PREDICTED: probable carboxylesterase 15 [Cicer arietinum]	A0A072U3J9_MEDTR/72-297 A0A072U3J9.1 PF07859.10;Abhydrolase_3;	3847.GLYMA03G36380.1	XM_013594820 Medicago truncatula gibberellin receptor GID1, putative mRNA	cam:101514764 probable carboxylesterase 15	0.25	0.1	0.26	4.59	3.58	19.61	33.1535	2.39227	1.77739e-08	3.24685e-07	0.369529	3.04714	0.500241	0.158709	0.449638	2.48609	2.15644	4.49891	5	2	5	106	78	425
c128692_g4_i2	TAIR|locus:2136799 - symbol:CCoAOMT7 "AT4G26220" species:3702 "Arabidopsis thaliana" [GO:0009809 "lignin biosynthetic process" evidence=IEA] [GO:0032259 "methylation" evidence=IEA] [GO:0046872 "metal ion binding" evidence=IEA] [GO:0005829 "cytosol" evidence=IDA;TAS] [GO:0042409 "caffeoyl-CoA O-methyltransferase activity" evidence=IMP;IDA] InterPro:IPR002935 Pfam:PF01596 PROSITE:PS51682 UniPathway…	sp|Q9C5D7|CAMT3_ARATH Probable caffeoyl-CoA O-methyltransferase At4g26220 OS=Arabidopsis thaliana GN=At4g26220 PE=2 SV=1	ACU19602.1 unknown [Glycine max]	I1J4D5_SOYBN/26-237 I1J4D5.1 PF01596.14;Methyltransf_3;	3847.GLYMA01G00730.1	XM_003620823 Medicago truncatula caffeoyl-CoA 3-O-methyltransferase mRNA	gmx:100800911 probable caffeoyl-CoA O-methyltransferase At4g26220	0.17	0.59	0.6	12	23.26	25.08	32.9848	3.2074	3.40323e-15	2.27208e-13	0.591188	4.14508	0.320392	0.661238	0.791936	3.4915	4.32654	4.61721	3	10	10	236	430	463
c124115_g1_i1	.	.	.	.	.	.	.	0.14	0.21	0.14	3.3	9.18	10.1	32.9647	1.60177	9.22276e-10	2.17403e-08	0.216739	2.60387	0.221295	0.231963	0.196958	1.76049	2.87576	3.17535	2	3	2	55	143	158
c132287_g5_i1	UNIPROTKB|Q6UD73 - symbol:LYK3 "LysM domain-containing receptor-like kinase 3" species:3880 "Medicago truncatula" [GO:0005515 "protein binding" evidence=IPI] [GO:0005775 "vacuolar lumen" evidence=IDA] [GO:0005886 "plasma membrane" evidence=IDA] [GO:0009609 "response to symbiotic bacterium" evidence=IEP;IMP] [GO:0009877 "nodulation" evidence=IEP;IMP] [GO:0016301 "kinase activity" evidence=IDA] [GO…	sp|A0A0P0XII1|CERK1_ORYSJ Chitin elicitor receptor kinase 1 OS=Oryza sativa subsp. japonica GN=CERK1 PE=1 SV=1	AAQ73158.1 LysM domain-containing receptor-like kinase 7 [Medicago truncatula]	G7K7M2_MEDTR/340-610 G7K7M2.2 PF07714.14;Pkinase_Tyr;	3847.GLYMA02G43850.2	XM_003616900 Medicago truncatula LysM receptor kinase K1B mRNA	mtr:MTR_5g086030 LysM receptor kinase K1B	0.03	0.06	0.11	2.04	4.21	2.72	32.7951	1.60453	1.70634e-10	4.644e-09	0.214608	2.67846	0.114887	0.158709	0.370229	2.24311	3.09372	2.69856	1	2	4	86	170	108
c140723_g1_i7	UNIPROTKB|I1N8C0 - symbol:GLYMA_19G115300 "Uncharacterized protein" species:3847 "Glycine max" [GO:0009061 "anaerobic respiration" evidence=IBA] [GO:0018171 "peptidyl-cysteine oxidation" evidence=IBA] [GO:0070483 "detection of hypoxia" evidence=IBA] InterPro:IPR012864 Pfam:PF07847 Gene3D:2.60.120.10 InterPro:IPR014710 InterPro:IPR011051 SUPFAM:SSF51182 GO:GO:0016702 Proteomes:UP000008827 eggNOG:K…	sp|Q9LXG9|PCO1_ARATH Plant cysteine oxidase 1 OS=Arabidopsis thaliana GN=PCO1 PE=1 SV=1	PNX99029.1 2-aminoethanethiol dioxygenase-like protein [Trifolium pratense]	Q2HVC5_MEDTR/76-278 Q2HVC5.1 PF07847.9;DUF1637;	3847.GLYMA19G29300.1	XM_003624639 Medicago truncatula 2-aminoethanethiol dioxygenase-like protein mRNA	mtr:MTR_7g086380 2-aminoethanethiol dioxygenase-like protein	0.28	0.62	0.34	9.37	32.72	12.91	32.3164	3.34796	2.43039e-14	1.36918e-12	0.663675	4.18331	0.582401	0.812187	0.596436	3.44624	5.10367	4.00001	6	13	7	228	753	295
c120749_g1_i1	TAIR|locus:2170116 - symbol:AT5G50090 "AT5G50090" species:3702 "Arabidopsis thaliana" [GO:0003674 "molecular_function" evidence=ND] [GO:0005634 "nucleus" evidence=ISM] TAIR:locus:2170116 Proteomes:UP000006548 EMBL:CP002688 EMBL:AB026650 InterPro:IPR025322 Pfam:PF14009 HOGENOM:HOG000242807 OrthoDB:EOG09360RIE EMBL:BT004765 EMBL:AK227893 RefSeq:NP_199820.1 UniGene:At.29750 STRING:3702.AT5G50090.1 E…	.	XP_013461027.1 uncharacterized protein LOC25489551 [Medicago truncatula] <KEH35061.1 DUF4228 domain protein [Medicago truncatula]	A0A072V025_MEDTR/1-180 A0A072V025.1 PF14009.3;DUF4228;	3847.GLYMA06G19670.1	XM_013605573 Medicago truncatula DUF4228 domain protein mRNA	mtr:MTR_3g078300 DUF4228 domain protein	0.59	0.34	0.2	4.75	39.2	10.67	32.3069	2.83311	6.89252e-09	1.37214e-07	0.486143	3.44828	0.804061	0.368175	0.286194	2.18919	4.86336	3.29229	9	5	3	82	634	173
c140019_g1_i3	.	.	XP_013444919.1 uncharacterized protein LOC25502311 [Medicago truncatula] <KEH18944.1 C2 domain protein [Medicago truncatula]	A0A072TN82_MEDTR/8-115 A0A072TN82.1 PF00168.27;C2;	3847.GLYMA07G08280.1	XM_013589465 Medicago truncatula C2 domain protein mRNA	mtr:MTR_8g432480 C2 domain protein	0.1	0.27	0.38	7.74	17.74	8.29	32.1566	2.50154	2.26949e-12	8.90407e-11	0.395302	3.46986	0.221295	0.368175	0.596436	3.05218	4.09538	3.26202	2	5	7	168	363	169
c145920_g1_i1	UNIPROTKB|Q2F946 - symbol:orf490 "Uncharacterized protein" species:39947 "Oryza sativa Japonica Group" [GO:0005739 "mitochondrion" evidence=IC] GO:GO:0005739 EMBL:DQ167807 EMBL:DQ167400 HOGENOM:HOG000078713 eggNOG:KOG0017 eggNOG:COG2801 InterPro:IPR013103 Pfam:PF07727 Uniprot:Q2F946	sp|P10978|POLX_TOBAC Retrovirus-related Pol polyprotein from transposon TNT 1-94 OS=Nicotiana tabacum PE=2 SV=1	GAU26746.1 hypothetical protein TSUD_317440 [Trifolium subterraneum]	Q9FWI2_ORYSJ/795-1030 Q9FWI2.2 PF07727.11;RVT_2;	39947.LOC_Os03g61660.1	CP023116 Lupinus angustifolius cultivar Tanjil chromosome LG-04	lsv:111887908 uncharacterized protein LOC111887908	0.01	0.06	0.01	0.81	1.43	1.53	32.1522	1.33496	1.37317e-09	3.14566e-08	0.1728	2.44141	0.114887	0.301676	0.101838	1.95075	2.57664	2.79684	1	4	1	66	112	117
c130142_g1_i1	UNIPROTKB|I1KLH6 - symbol:I1KLH6 "Uncharacterized protein" species:3847 "Glycine max" [GO:0016020 "membrane" evidence=IBA] [GO:0016709 "oxidoreductase activity, acting on paired donors, with incorporation or reduction of molecular oxygen, NAD(P)H as one donor, and incorporation of one atom of oxygen" evidence=IBA] [GO:0044550 "secondary metabolite biosynthetic process" evidence=IBA] InterPro:IPR0…	sp|Q9STK8|C71AP_ARATH Cytochrome P450 71A25 OS=Arabidopsis thaliana GN=CYP71A25 PE=2 SV=1	XP_013457720.2 cytochrome P450 71A25 [Medicago truncatula]	A0A072V0V4_MEDTR/29-494 A0A072V0V4.1 PF00067.19;p450;	3847.GLYMA07G31380.1	XM_013602270 Medicago truncatula cytochrome P450 family 71 protein mRNA	mtr:MTR_4g104610 cytochrome P450 family 71 protein	0.76	1.2	0.72	6.59	55.72	51.26	31.7227	4.98477	5.06798e-13	2.25567e-11	1.53978	5.46597	1.57984	1.65596	1.38354	3.49706	6.42237	6.47848	24	37	22	237	1912	1734
c137684_g2_i1	TAIR|locus:2184417 - symbol:AT5G04550 "AT5G04550" species:3702 "Arabidopsis thaliana" [GO:0003674 "molecular_function" evidence=ND] [GO:0005634 "nucleus" evidence=ISM] [GO:0008150 "biological_process" evidence=ND] TAIR:locus:2184417 Proteomes:UP000006548 EMBL:CP002688 EMBL:AL162875 HOGENOM:HOG000238462 InterPro:IPR021864 InterPro:IPR007700 Pfam:PF11961 Pfam:PF05003 EMBL:AF367313 EMBL:AY062477 EMB…	.	XP_003590387.1 uncharacterized protein LOC11430507 [Medicago truncatula] <ABE80130.1 Protein of unknown function DUF668 [Medicago truncatula] <AES60638.1 plant/T32M21-140 protein [Medicago truncatula]	Q1SN23_MEDTR/386-471 Q1SN23.1 PF05003.9;DUF668;	3847.GLYMA10G07530.2	AC146788 Medicago truncatula clone mth2-11a6, complete sequence	mtr:MTR_1g061540 plant/T32M21-140 protein	0.66	2.01	1.71	30.59	75.9	73.4	31.3494	5.49478	1.29154e-22	3.54703e-20	1.86794	6.34192	1.36452	2.08952	2.14977	5.46467	6.7156	6.8455	19	56	47	994	2348	2242
c117615_g1_i1	UNIPROTKB|K7LBN6 - symbol:GLYMA_09G037100 "Uncharacterized protein" species:3847 "Glycine max" [GO:0004553 "hydrolase activity, hydrolyzing O-glycosyl compounds" evidence=IBA] [GO:0030247 "polysaccharide binding" evidence=IBA] [GO:0046658 "anchored component of plasma membrane" evidence=IBA] InterPro:IPR000490 Pfam:PF00332 PROSITE:PS00587 GO:GO:0005975 GO:GO:0030247 InterPro:IPR017853 SUPFAM:SSF5…	sp|Q03467|E13B_PEA Glucan endo-1,3-beta-glucosidase OS=Pisum sativum PE=2 SV=1	XP_003594774.1 glucan endo-1,3-beta-glucosidase, basic isoform isoform X1 [Medicago truncatula] <AES65025.1 glucan endo-1,3-beta-glucosidase [Medicago truncatula]	G7IG01_MEDTR/22-335 G7IG01.1 PF00332.15;Glyco_hydro_17;	3847.GLYMA15G15200.1	XM_003594726 Medicago truncatula glucan endo-1,3-beta-glucosidase mRNA	mtr:MTR_2g034470 glucan endo-1,3-beta-glucosidase	46.18	69.18	50.13	1696.12	3330.22	2029.7	31.2411	10.3366	1.18735e-33	1.91306e-30	6.34195	11.2417	6.36743	6.40277	6.25563	10.802	11.7247	11.1984	984	1438	1031	41096	76316	46196
c129263_g1_i1	TAIR|locus:2174527 - symbol:AT5G57500 "AT5G57500" species:3702 "Arabidopsis thaliana" [GO:0000139 "Golgi membrane" evidence=IEA] [GO:0005794 "Golgi apparatus" evidence=ISM] [GO:0006486 "protein glycosylation" evidence=IEA] [GO:0008378 "galactosyltransferase activity" evidence=IEA] [GO:0016021 "integral component of membrane" evidence=IEA] [GO:0016757 "transferase activity, transferring glycosyl g…	sp|Q9ASW1|B3GTG_ARATH Hydroxyproline O-galactosyltransferase GALT3 OS=Arabidopsis thaliana GN=GALT3 PE=2 SV=1	XP_004507843.1 PREDICTED: uncharacterized protein LOC101492465 [Cicer arietinum]	V4LJN2_EUTSA/85-255 V4LJN2.1 PF01762.18;Galactosyl_T;	3847.GLYMA13G01060.1	XM_003610089 Medicago truncatula galactosyltransferase family protein mRNA	cam:101492465 uncharacterized LOC101492465	0.24	0.57	0.29	7.7	20.47	16.73	30.5192	3.31774	2.55147e-15	1.75182e-13	0.679341	4.21755	0.582401	0.859186	0.596436	3.39951	4.6784	4.57474	6	14	7	220	555	449
c126444_g1_i1	TAIR|locus:2038776 - symbol:At17.1 "AT2G01340" species:3702 "Arabidopsis thaliana" [GO:0003674 "molecular_function" evidence=ND] [GO:0005886 "plasma membrane" evidence=IDA] [GO:0009624 "response to nematode" evidence=IEP] TAIR:locus:2038776 Proteomes:UP000006548 GO:GO:0005886 EMBL:CP002685 GO:GO:0009624 UniGene:At.13541 UniGene:At.63381 HOGENOM:HOG000242814 InterPro:IPR025322 Pfam:PF14009 EMBL:BT…	sp|Q6NLC8|Y1648_ARATH Uncharacterized protein At1g66480 OS=Arabidopsis thaliana GN=At1g66480 PE=2 SV=1	GAU29092.1 hypothetical protein TSUD_58580 [Trifolium subterraneum]	I3SYI8_MEDTR/1-199 I3SYI8.1 PF14009.3;DUF4228;	3847.GLYMA20G01670.1	KC218743 Vicia faba clone NAC-VF-171 microsatellite sequence	mtr:MTR_4g085100 plastid movement impaired protein	0.2	0.41	0.97	17.8	32	17.34	30.1916	3.1194	8.48083e-14	4.32415e-12	0.589771	4.09009	0.320392	0.431744	1.01718	3.81451	4.5505	3.90527	3	6	14	301	506	275
c133789_g2_i1	.	.	AFK48731.1 unknown [Medicago truncatula]	.	.	.	mtr:MTR_1g098460 AP2 domain class transcription factor	0.46	4.35	5.5	139.49	139.25	127.85	29.9294	5.5311	5.96733e-16	4.69767e-14	1.7618	6.49417	0.582401	2.08952	2.61348	6.5162	6.4409	6.52543	6	56	70	2085	1937	1792
c131433_g1_i1	TAIR|locus:2058006 - symbol:XTH32 "AT2G36870" species:3702 "Arabidopsis thaliana" [GO:0004553 "hydrolase activity, hydrolyzing O-glycosyl compounds" evidence=IEA] [GO:0005576 "extracellular region" evidence=ISM] [GO:0005618 "cell wall" evidence=IEA] [GO:0005975 "carbohydrate metabolic process" evidence=IEA] [GO:0010411 "xyloglucan metabolic process" evidence=IEA] [GO:0016762 "xyloglucan:xylogluco…	sp|Q9SJL9|XTH32_ARATH Probable xyloglucan endotransglucosylase/hydrolase protein 32 OS=Arabidopsis thaliana GN=XTH32 PE=2 SV=1	XP_003606342.2 probable xyloglucan endotransglucosylase/hydrolase protein 32 [Medicago truncatula] <AES88539.2 xyloglucan endotransglucosylase/hydrolase family protein [Medicago truncatula]	G7JNA9_MEDTR/50-234 G7JNA9.2 PF00722.18;Glyco_hydro_16;	3847.GLYMA11G19920.1	XM_003606294 Medicago truncatula xyloglucan endotransglucosylase/hydrolase family protein mRNA	mtr:MTR_4g057450 xyloglucan endotransglucosylase/hydrolase family protein	0.04	0.36	0.18	11.92	10.08	1.9	29.9053	2.247	5.62321e-09	1.13916e-07	0.345389	3.05135	0.114887	0.55105	0.370229	3.84098	3.57366	1.73941	1	8	4	307	246	46
c115985_g1_i1	UNIPROTKB|I1NFH1 - symbol:GLYMA_20G114200 "Uncharacterized protein" species:3847 "Glycine max" [GO:0016020 "membrane" evidence=IBA] [GO:0016709 "oxidoreductase activity, acting on paired donors, with incorporation or reduction of molecular oxygen, NAD(P)H as one donor, and incorporation of one atom of oxygen" evidence=IBA] [GO:0044550 "secondary metabolite biosynthetic process" evidence=IBA] Inte…	sp|H2DH22|C7A10_PANGI Cytochrome P450 CYP73A100 OS=Panax ginseng PE=2 SV=1	XP_013470209.1 cytochrome P450 CYP73A100 [Medicago truncatula] <KEH44247.1 cytochrome P450 family cinnamate 4-hydroxylase [Medicago truncatula]	G7ZZA6_MEDTR/66-531 G7ZZA6.1 PF00067.19;p450;	3847.GLYMA20G24810.1	XM_013614755 Medicago truncatula cytochrome P450 family cinnamate 4-hydroxylase mRNA	mtr:MTR_1g111240 cytochrome P450 family cinnamate 4-hydroxylase	0.14	0.22	0.07	2.8	13.35	2.09	29.6315	2.17359	2.3867e-08	4.24443e-07	0.347273	2.87376	0.413117	0.431744	0.196958	2.29509	4.25464	2.07156	4	6	2	90	408	63
c68815_g2_i1	.	.	.	.	.	XM_013602096 Medicago truncatula ethphon-induced protein mRNA	.	0.85	0.49	0.25	19.28	40.28	11.51	29.5486	2.33126	2.44993e-10	6.42887e-09	0.386256	3.26097	0.660134	0.301676	0.196958	3.14716	4.01853	2.61721	7	4	2	181	343	101
c128302_g2_i1	.	.	XP_003593866.1 uncharacterized protein LOC11443845 isoform X1 [Medicago truncatula] <AES64117.1 hypothetical protein MTR_2g018670 [Medicago truncatula]	.	3847.GLYMA15G09720.1	XM_003593818 Medicago truncatula hypothetical protein mRNA	mtr:MTR_2g018670 hypothetical protein	0.75	2.01	1	27.75	69.58	48.4	29.3553	4.92664	7.67092e-23	2.18107e-20	1.54699	5.80494	1.31731	1.90024	1.42342	5.08006	6.33475	6.00001	18	47	23	756	1798	1239
c112106_g1_i1	UNIPROTKB|I1LIL5 - symbol:GLYMA_11G095100 "Uncharacterized protein" species:3847 "Glycine max" [GO:0004553 "hydrolase activity, hydrolyzing O-glycosyl compounds" evidence=IBA] [GO:0030247 "polysaccharide binding" evidence=IBA] [GO:0046658 "anchored component of plasma membrane" evidence=IBA] InterPro:IPR000490 Pfam:PF00332 PROSITE:PS00587 GO:GO:0005975 GO:GO:0030247 InterPro:IPR017853 SUPFAM:SSF5…	sp|A7PQW3|E13B_VITVI Glucan endo-1,3-beta-glucosidase OS=Vitis vinifera GN=VIT_06s0061g00120 PE=1 SV=2	XP_013456593.2 glucan endo-1,3-beta-glucosidase [Medicago truncatula]	A0A072ULH4_MEDTR/25-330 A0A072ULH4.1 PF00332.15;Glyco_hydro_17;	3847.GLYMA11G10080.1	NM_001279135 Cicer arietinum glucan endo-1,3-beta-glucosidase-like (LOC101509535), mRNA <gi|3900935|emb|AJ012751.1| Cicer arietinum mRNA for glucan endo-beta-1,3-glucosidase, acidic isoform	mtr:MTR_4g076255 glucan endo-1,3-beta-glucosidase	1.28	0.57	0.29	27.1	65.14	3.76	29.236	3.857	4.12995e-08	6.99949e-07	0.883381	4.22654	1.53927	0.661238	0.449638	4.64202	5.81696	2.22065	23	10	5	552	1249	72
c124063_g1_i1	UNIPROTKB|I1KC88 - symbol:GLYMA_06G174800 "Uncharacterized protein" species:3847 "Glycine max" [GO:0004197 "cysteine-type endopeptidase activity" evidence=IBA] [GO:0005615 "extracellular space" evidence=IBA] [GO:0005764 "lysosome" evidence=IBA] [GO:0051603 "proteolysis involved in cellular protein catabolic process" evidence=IBA] InterPro:IPR000668 InterPro:IPR013128 Pfam:PF00112 PRINTS:PR00705 S…	sp|P12412|CYSEP_VIGMU Vignain OS=Vigna mungo PE=1 SV=1	PNY14090.1 cysteine proteinase [Trifolium pratense]	G8A2F7_MEDTR/128-344 G8A2F7.1 PF00112.20;Peptidase_C1;	3847.GLYMA06G18390.1	BT142021 Medicago truncatula clone JCVI-FLMt-17B21 unknown mRNA	mtr:MTR_3g075390 KDEL-tailed cysteine endopeptidase CEP1	0.27	0.11	0.06	13.24	5.67	0.5	29.2265	1.68791	7.42026e-06	7.31672e-05	0.253596	2.29942	0.500241	0.158709	0.101838	3.71784	2.58733	0.593093	5	2	1	280	113	10
c100052_g1_i1	TAIR|locus:2130374 - symbol:CLA1 "AT4G15560" species:3702 "Arabidopsis thaliana" [GO:0009228 "thiamine biosynthetic process" evidence=IEA] [GO:0009507 "chloroplast" evidence=ISM;IDA] [GO:0009570 "chloroplast stroma" evidence=IEA] [GO:0016114 "terpenoid biosynthetic process" evidence=IEA] [GO:0046872 "metal ion binding" evidence=IEA] [GO:0052865 "1-deoxy-D-xylulose 5-phosphate biosynthetic process…	sp|Q6YU51|DXS2_ORYSJ Probable 1-deoxy-D-xylulose-5-phosphate synthase 2, chloroplastic OS=Oryza sativa subsp. japonica GN=Os07g0190000 PE=2 SV=1	GAU49647.1 hypothetical protein TSUD_407850 [Trifolium subterraneum]	Q8L692_MEDTR/69-354 Q8L692.1 PF13292.3;DXP_synthase_N;	3847.GLYMA08G37670.1	XM_013590619 Medicago truncatula 1-deoxy-D-xylulose-5-phosphate synthase mRNA	mtr:MTR_8g068265 1-deoxy-D-xylulose-5-phosphate synthase	0.6	0.44	0.89	6.98	52.46	22.74	29.0968	3.03795	6.56305e-10	1.6038e-08	0.606748	3.71041	0.660134	0.368175	0.791936	2.32039	4.87648	3.93435	7	5	10	92	640	281
c92255_g1_i1	TAIR|locus:2155174 - symbol:AT5G49120 "AT5G49120" species:3702 "Arabidopsis thaliana" [GO:0003674 "molecular_function" evidence=ND] [GO:0005634 "nucleus" evidence=ISM] [GO:0008150 "biological_process" evidence=ND] TAIR:locus:2155174 Proteomes:UP000006548 EMBL:CP002688 EMBL:AB023028 InterPro:IPR007650 Pfam:PF04570 PROSITE:PS51795 RefSeq:NP_199723.1 UniGene:At.55444 STRING:3702.AT5G49120.1 EnsemblP…	sp|Q8LGS1|MARD1_ARATH Protein MARD1 OS=Arabidopsis thaliana GN=MARD1 PE=2 SV=2	XP_012573540.1 PREDICTED: LOW QUALITY PROTEIN: uncharacterized protein LOC101508910 [Cicer arietinum]	A0A072V789_MEDTR/53-106 A0A072V789.1 PF04570.11;zf-FLZ;	3847.GLYMA09G04810.1	XM_013607741 Medicago truncatula DUF581 family protein mRNA	cam:101508910 uncharacterized LOC101508910	0.37	1.04	0.77	5.72	66.35	15.69	28.5458	2.99997	1.49591e-08	2.75979e-07	0.597012	3.48471	0.413117	0.713329	0.664589	2.01415	5.09621	3.34378	4	11	8	70	749	180
c138543_g2_i1	TAIR|locus:2115400 - symbol:AT4G36470 species:3702 "Arabidopsis thaliana" [GO:0005634 "nucleus" evidence=ISM] [GO:0032259 "methylation" evidence=IEA;IMP] [GO:0008757 "S-adenosylmethionine-dependent methyltransferase activity" evidence=ISS;IMP] InterPro:IPR005299 Pfam:PF03492 InterPro:IPR029063 TAIR:locus:2115400 Proteomes:UP000006548 EMBL:CP002687 SUPFAM:SSF53335 EMBL:AL161589 GO:GO:0008757 EMBL:…	sp|Q9SPV4|SAMT_CLABR Salicylate carboxymethyltransferase OS=Clarkia breweri GN=SAMT PE=1 SV=1	AAO27257.1 putative S-adenosyl-L-methionine:salicylic acid carboxyl methyltransferase [Pisum sativum]	I1JCM8_SOYBN/38-368 I1JCM8.1 PF03492.12;Methyltransf_7;	3847.GLYMA16G24810.1	AY166630 Pisum sativum putative S-adenosyl-L-methionine:salicylic acid carboxyl methyltransferase mRNA, complete cds	lja:Lj1g3v1363270.1 Lj1g3v1363270.1; -	2.1	6.45	1.91	42.91	135.25	193.63	28.486	7.55337	1.69546e-15	1.20873e-13	3.66087	8.22742	3.44147	4.4357	3.10543	6.91903	8.53982	9.22339	119	355	104	2764	8372	11736
c124760_g1_i1	.	.	.	.	.	.	.	0.15	0.31	0.16	7.75	14.98	4.52	28.2645	0.684421	3.99535e-08	6.79518e-07	0.125144	1.86014	0.114887	0.158709	0.101838	1.797	2.41814	1.36529	1	2	1	57	98	31
c137409_g1_i1	TAIR|locus:2165427 - symbol:DFR "AT5G42800" species:3702 "Arabidopsis thaliana" [GO:0009718 "anthocyanin-containing compound biosynthetic process" evidence=IEA;IMP;TAS] [GO:0047890 "flavanone 4-reductase activity" evidence=IEA] [GO:0050662 "coenzyme binding" evidence=IEA] [GO:0055114 "oxidation-reduction process" evidence=IEA] [GO:0005515 "protein binding" evidence=IPI] [GO:0042406 "extrinsic com…	sp|Q9XES5|DFRA_MALDO Bifunctional dihydroflavonol 4-reductase/flavanone 4-reductase OS=Malus domestica GN=DFR PE=1 SV=1	AJK93559.1 dihydroflavonol reductase 1, partial [Vicia faba]	Q6TQT1_MEDTR/8-264 Q6TQT1.1 PF01370.18;Epimerase;	3847.GLYMA14G07940.1	KP006493 Vicia faba dihydroflavonol reductase 1 (DFR1) mRNA, partial cds	cam:101492767 dihydroflavonol-4-reductase	0.64	1.32	3	80.22	106.92	9.26	28.0386	5.17267	3.62307e-10	9.18808e-09	1.66425	5.60909	1.11134	1.39398	2.48743	6.44465	6.80583	3.57679	14	28	63	1983	2501	215
c124706_g2_i1	TAIR|locus:2039265 - symbol:PUB23 "plant U-box 23" species:3702 "Arabidopsis thaliana" [GO:0005737 "cytoplasm" evidence=ISM] [GO:0006952 "defense response" evidence=IEA;IGI] [GO:0010200 "response to chitin" evidence=IEP] [GO:0004842 "ubiquitin-protein transferase activity" evidence=IGI;IDA] [GO:0005829 "cytosol" evidence=IDA] [GO:0009414 "response to water deprivation" evidence=IMP] [GO:0016567 "…	sp|Q9SF15|PUB24_ARATH E3 ubiquitin-protein ligase PUB24 OS=Arabidopsis thaliana GN=PUB24 PE=1 SV=1	GAU51550.1 hypothetical protein TSUD_414130 [Trifolium subterraneum]	A0A072VUZ2_MEDTR/6-80 A0A072VUZ2.1 PF04564.12;U-box;	3694.POPTR_0016s07020.1	XM_013612394 Medicago truncatula E3 ubiquitin-protein ligase PUB23-like protein mRNA	mtr:MTR_1g056910 E3 ubiquitin-protein ligase PUB23-like protein	0.04	0.62	0.54	4.85	21.2	17.88	28.0109	3.16955	6.22182e-10	1.52349e-08	0.627673	3.95149	0.114887	0.859186	0.908947	2.70363	4.60408	4.54677	1	14	12	127	526	440
c133200_g4_i1	UNIPROTKB|I1M2Q0 - symbol:GLYMA_13G259500 "Uncharacterized protein" species:3847 "Glycine max" [GO:0009416 "response to light stimulus" evidence=IBA] [GO:0045487 "gibberellin catabolic process" evidence=IBA] [GO:0052634 "C-19 gibberellin 2-beta-dioxygenase activity" evidence=IBA] InterPro:IPR005123 Pfam:PF03171 PROSITE:PS51471 GO:GO:0046872 Proteomes:UP000008827 GO:GO:0009416 eggNOG:KOG0143 eggNO…	sp|Q9SQ80|G2OX1_PEA Gibberellin 2-beta-dioxygenase 1 OS=Pisum sativum GN=GA2OX1 PE=1 SV=1	XP_013445468.1 gibberellin 2-beta-dioxygenase 1 [Medicago truncatula] <KEH19494.1 plant gibberellin 2-oxidase [Medicago truncatula]	A0A072TPR3_MEDTR/27-126 A0A072TPR3.1 PF14226.3;DIOX_N;	3847.GLYMA13G33300.1	XM_013590014 Medicago truncatula plant gibberellin 2-oxidase mRNA	mtr:MTR_8g461330 plant gibberellin 2-oxidase	1.14	1.43	0.91	42.69	42.13	48.03	27.9937	4.49997	1.47466e-26	7.91989e-24	1.34163	5.46222	1.49752	1.3617	1.16567	5.38596	5.31444	5.68627	22	27	17	940	875	993
c144814_g1_i1	.	.	.	.	.	AC148821 Medicago truncatula strain A17 clone mth2-80k8, complete sequence	.	0.04	0.02	0.07	1.58	2.66	1.34	27.7749	1.20918	6.28167e-09	1.26092e-07	0.196342	2.33288	0.221295	0.0815358	0.286194	2.16145	2.74829	2.08891	2	1	3	80	129	64
c140763_g1_i1	.	.	.	.	.	.	.	0.05	0.37	0.22	9.66	8.19	6.07	27.4842	2.03998	2.99096e-11	9.49876e-10	0.325915	3.09549	0.114887	0.49263	0.370229	3.3389	3.07865	2.86891	1	7	4	210	168	124
c126199_g1_i1	.	.	XP_004508082.1 PREDICTED: embryonic protein DC-8-like [Cicer arietinum]	.	3847.GLYMA17G04550.1	XM_004508025 PREDICTED: Cicer arietinum embryonic protein DC-8-like (LOC101509550), mRNA	cam:101509550 embryonic protein DC-8-like	0.57	0.47	1.47	10.15	40.66	44.9	27.4235	3.9022	8.16853e-12	2.89893e-10	0.974019	4.62523	0.870975	0.55105	1.50003	3.29489	5.12582	5.45499	10	8	25	203	765	843
c135839_g2_i1	UNIPROTKB|I1LTZ4 - symbol:I1LTZ4 "Uncharacterized protein" species:3847 "Glycine max" [GO:0009705 "plant-type vacuole membrane" evidence=IBA] [GO:0015140 "malate transmembrane transporter activity" evidence=IBA] InterPro:IPR020966 Pfam:PF11744 GO:GO:0016021 Proteomes:UP000008827 GO:GO:0009705 eggNOG:KOG4711 eggNOG:ENOG410XR8V OrthoDB:EOG09360D95 GO:GO:0015140 EnsemblPlants:GLYMA12G31420.1 Gramene…	sp|Q9SRM9|ALMT8_ARATH Aluminum-activated malate transporter 8 OS=Arabidopsis thaliana GN=ALMT8 PE=3 SV=1	XP_013464957.1 aluminum-activated malate transporter 8 [Medicago truncatula] <ABD32783.1 Protein of unknown function UPF0005 [Medicago truncatula] <KEH38992.1 aluminum activated malate transporter family protein [Medicago truncatula]	Q2HVY5_MEDTR/36-378 Q2HVY5.1 PF11744.5;ALMT;	3847.GLYMA12G31420.1	AC151522 Medicago truncatula chromosome 2 clone mte1-61m1, complete sequence	mtr:MTR_2g087285 aluminum activated malate transporter family protein	0.15	0.23	0.12	10.21	5.95	3.13	27.3167	2.17795	1.23025e-10	3.4373e-09	0.377018	3.12372	0.413117	0.431744	0.286194	3.83221	3.08621	2.45275	4	6	3	305	169	88
c178233_g1_i1	UNIPROTKB|I1MLI4 - symbol:GLYMA_16G057300 "Uncharacterized protein" species:3847 "Glycine max" [GO:0031463 "Cul3-RING ubiquitin ligase complex" evidence=IBA] [GO:0004842 "ubiquitin-protein transferase activity" evidence=IBA] InterPro:IPR006652 InterPro:IPR015915 Pfam:PF01344 SMART:SM00612 GO:GO:0005737 GO:GO:0031625 GO:GO:0043161 Proteomes:UP000008827 GO:GO:0030162 GO:GO:0019005 GO:GO:0042787 Gen…	sp|Q9LI89|FBK70_ARATH F-box/kelch-repeat protein At3g27150 OS=Arabidopsis thaliana GN=At3g27150 PE=2 SV=1	XP_013448012.1 F-box/kelch-repeat protein At3g27150 [Medicago truncatula] <KEH22039.1 galactose oxidase/kelch repeat protein [Medicago truncatula]	A0A072TX07_MEDTR/186-234 A0A072TX07.1 PF01344.22;Kelch_1;	3847.GLYMA16G06160.1	XM_013592558 Medicago truncatula galactose oxidase/kelch repeat protein mRNA	mtr:MTR_7g029290 galactose oxidase/kelch repeat protein	0.21	1.53	1.11	24.32	49.41	27.34	27.2571	4.62876	2.67342e-17	2.57415e-15	1.34704	5.54011	0.582401	1.78327	1.67545	5.12023	6.08065	5.41943	6	42	30	778	1504	822
c133569_g1_i1	TAIR|locus:504956101 - symbol:SPL8 "AT1G02065" species:3702 "Arabidopsis thaliana" [GO:0003677 "DNA binding" evidence=IEA;ISS] [GO:0005634 "nucleus" evidence=ISM;IEA;ISS] [GO:0005737 "cytoplasm" evidence=IEA] [GO:0006351 "transcription, DNA-templated" evidence=IEA] [GO:0006355 "regulation of transcription, DNA-templated" evidence=IEA] [GO:0030154 "cell differentiation" evidence=IEA] [GO:0046872 "…	sp|Q38741|SBP1_ANTMA Squamosa promoter-binding protein 1 OS=Antirrhinum majus GN=SBP1 PE=2 SV=1	XP_013445497.1 squamosa promoter-binding protein 1 [Medicago truncatula] <KEH19523.1 squamosa promoter-binding-like protein [Medicago truncatula]	A0A072TRQ4_MEDTR/65-139 A0A072TRQ4.1 PF03110.11;SBP;	3847.GLYMA06G36140.1	XM_004509975 PREDICTED: Cicer arietinum squamosa promoter-binding-like protein 3 (LOC101497340), mRNA	mtr:MTR_8g463140 squamosa promoter-binding-like protein	0.02	0.03	0.02	0.26	1.93	0.49	27.2525	0.635326	2.49132e-06	2.8057e-05	0.125144	1.65512	0.114887	0.158709	0.101838	0.833148	2.73874	1.39349	1	2	1	18	128	32
c140911_g5_i1	UNIPROTKB|I1JJI1 - symbol:GLYMA_02G298800 "Uncharacterized protein" species:3847 "Glycine max" [GO:0016020 "membrane" evidence=IBA] [GO:0016709 "oxidoreductase activity, acting on paired donors, with incorporation or reduction of molecular oxygen, NAD(P)H as one donor, and incorporation of one atom of oxygen" evidence=IBA] [GO:0044550 "secondary metabolite biosynthetic process" evidence=IBA] Inte…	sp|O48923|C71DA_SOYBN Cytochrome P450 71D10 OS=Glycine max GN=CYP71D10 PE=2 SV=1	XP_003600316.2 cytochrome P450 71D10 [Medicago truncatula] <AES70567.2 cytochrome P450 family 71 protein [Medicago truncatula]	G7IUX9_MEDTR/37-495 G7IUX9.2 PF00067.19;p450;	3847.GLYMA02G46840.1	XM_003600268 Medicago truncatula cytochrome P450 family 71 protein mRNA	mtr:MTR_3g057800 cytochrome P450 family 71 protein	0.84	2.36	2.87	45.38	63.14	106.29	27.1132	5.71511	5.66043e-20	8.65831e-18	2.15798	6.55883	1.53927	2.22128	2.71339	5.9654	6.39375	7.31734	23	63	76	1416	1874	3117
c110496_g1_i1	UNIPROTKB|I1KRL4 - symbol:GLYMA_08G089500 "Uncharacterized protein" species:3847 "Glycine max" [GO:0016020 "membrane" evidence=IBA] [GO:0016709 "oxidoreductase activity, acting on paired donors, with incorporation or reduction of molecular oxygen, NAD(P)H as one donor, and incorporation of one atom of oxygen" evidence=IBA] [GO:0042343 "indole glucosinolate metabolic process" evidence=IBA] [GO:004…	sp|Q6WNR0|C81E7_MEDTR Isoflavone 2'-hydroxylase OS=Medicago truncatula GN=CYP81E7 PE=1 SV=1	GAU13742.1 hypothetical protein TSUD_82510 [Trifolium subterraneum]	C81E7_MEDTR/33-486 Q6WNR0.1 PF00067.19;p450;	3847.GLYMA08G09460.1	XM_016102866 PREDICTED: Arachis duranensis isoflavone 2'-hydroxylase-like (LOC107482401), mRNA	cam:101502156 cyp81E3v2; isoflavone 2'-hydroxylase-like	2.35	2.15	2.58	116.88	122.56	36.39	27.0138	4.90596	7.36915e-20	1.1062e-17	1.63454	5.71821	1.80186	1.3617	1.74005	6.22442	6.21759	4.71262	30	27	32	1699	1656	496
c109583_g1_i1	UNIPROTKB|I1KRL4 - symbol:GLYMA_08G089500 "Uncharacterized protein" species:3847 "Glycine max" [GO:0016020 "membrane" evidence=IBA] [GO:0016709 "oxidoreductase activity, acting on paired donors, with incorporation or reduction of molecular oxygen, NAD(P)H as one donor, and incorporation of one atom of oxygen" evidence=IBA] [GO:0042343 "indole glucosinolate metabolic process" evidence=IBA] [GO:004…	sp|Q6WNR0|C81E7_MEDTR Isoflavone 2'-hydroxylase OS=Medicago truncatula GN=CYP81E7 PE=1 SV=1	PNX57318.1 isoflavone 2'-hydroxylase-like protein, partial [Trifolium pratense]	C81E7_MEDTR/33-486 Q6WNR0.1 PF00067.19;p450;	3847.GLYMA08G09460.1	XM_013601948 Medicago truncatula cytochrome P450 family 81 protein mRNA	cam:101502474 cyp81E3; isoflavone 2'-hydroxylase	0.64	0.64	1.74	65.1	39.79	16.79	26.87	2.29113	7.50746e-10	1.81804e-08	0.405648	3.18907	0.320392	0.231963	0.664589	4.00212	3.18094	2.38415	3	3	8	346	182	83
c120195_g1_i1	UNIPROTKB|F6GVV2 - symbol:VIT_14s0083g01100 "Putative uncharacterized protein" species:29760 "Vitis vinifera" [GO:0005794 "Golgi apparatus" evidence=IBA] [GO:0005829 "cytosol" evidence=IBA] [GO:0009832 "plant-type cell wall biogenesis" evidence=IBA] [GO:0033356 "UDP-L-arabinose metabolic process" evidence=IBA] [GO:0052691 "UDP-arabinopyranose mutase activity" evidence=IBA] InterPro:IPR004901 PIRS…	sp|Q9SC19|RGP1_SOLTU Probable UDP-arabinopyranose mutase 1 OS=Solanum tuberosum GN=UPTG1 PE=1 SV=2	XP_013464107.1 UDP-arabinopyranose mutase 3 [Medicago truncatula] <KEH38142.1 alpha-1,4-glucan-protein synthase [UDP-forming]-like protein [Medicago truncatula]	K4BKY8_SOLLC/7-343 K4BKY8.1 PF03214.10;RGP;	4113.PGSC0003DMT400063316	XM_004488375 PREDICTED: Cicer arietinum UDP-arabinopyranose mutase 3-like (LOC101512249), mRNA	mtr:MTR_2g461970 alpha-1,4-glucan-protein synthase [UDP-forming]-like protein	3.25	3.22	2.43	119.82	143.7	72.24	26.7635	5.76114	1.28034e-28	9.66975e-26	2.27417	6.67998	2.59843	2.14747	2.07661	6.80713	7.01216	6.22065	61	59	44	2556	2889	1447
c127666_g1_i2	TAIR|locus:2018052 - symbol:WRKY6 "AT1G62300" species:3702 "Arabidopsis thaliana" [GO:0003700 "DNA binding transcription factor activity" evidence=ISS;IMP] [GO:0005634 "nucleus" evidence=ISM;IEA] [GO:0006351 "transcription, DNA-templated" evidence=IEA] [GO:0006355 "regulation of transcription, DNA-templated" evidence=ISS] [GO:0009873 "ethylene-activated signaling pathway" evidence=IEA] [GO:004356…	sp|Q9C519|WRKY6_ARATH WRKY transcription factor 6 OS=Arabidopsis thaliana GN=WRKY6 PE=1 SV=1	AES92660.1 WRKY1b transcription factor [Medicago truncatula]	I1MFJ2_SOYBN/345-403 I1MFJ2.2 PF03106.12;WRKY;	3847.GLYMA09G00820.1	XM_003610415 Medicago truncatula WRKY1b transcription factor partial mRNA	mtr:MTR_4g132430 WRKY1b transcription factor	0.06	0.45	0.26	3.44	9.55	12.85	26.3759	2.91814	1.51529e-10	4.14739e-09	0.58169	3.74424	0.221295	0.859186	0.664589	2.69399	3.98257	4.55616	2	14	8	126	334	443
c145553_g1_i2	.	.	.	.	.	FJ405426 Pisum sativum RLC-Angela-like solo-LTR, genomic sequence	.	0.22	0.57	0.48	19.38	11.9	13	26.2914	4.29383	4.59032e-22	1.1802e-19	1.25078	5.23575	0.934923	1.39398	1.42342	5.61539	4.90238	5.1895	11	28	23	1106	652	698
c123205_g1_i1	TAIR|locus:2045537 - symbol:CYS2 "AT2G31980" species:3702 "Arabidopsis thaliana" [GO:0002020 "protease binding" evidence=IBA] [GO:0004869 "cysteine-type endopeptidase inhibitor activity" evidence=IBA] [GO:0005576 "extracellular region" evidence=ISM;IEA] [GO:0006952 "defense response" evidence=IEA] [GO:2000117 "negative regulation of cysteine-type endopeptidase activity" evidence=IBA] InterPro:IPR…	sp|Q8L5T9|CYT2_ARATH Cysteine proteinase inhibitor 2 OS=Arabidopsis thaliana GN=CYS2 PE=2 SV=2	PNX95599.1 cysteine proteinase inhibitor 2-like protein [Trifolium pratense]	G7JBC5_MEDTR/33-120 G7JBC5.2 PF16845.2;SQAPI;	3847.GLYMA11G36780.1	.	cam:101498510 cysteine proteinase inhibitor B	0.05	0.85	0.28	3.41	22.27	12.54	26.2435	3.79661	4.34158e-09	9.00664e-08	0.882243	4.4523	0.221295	1.57381	0.851627	2.99046	5.50255	4.86388	2	34	11	160	1000	553
c137975_g8_i2	TAIR|locus:2170862 - symbol:ATAUX2-11 "AT5G43700" species:3702 "Arabidopsis thaliana" [GO:0005622 "intracellular" evidence=ISS] [GO:0005634 "nucleus" evidence=ISM;IDA] [GO:0006351 "transcription, DNA-templated" evidence=IEA] [GO:0006355 "regulation of transcription, DNA-templated" evidence=IEA] [GO:0006417 "regulation of translation" evidence=ISS] [GO:0009733 "response to auxin" evidence=IEP;ISS]…	sp|O24542|AX22D_VIGRR Auxin-induced protein 22D OS=Vigna radiata var. radiata GN=AUX22D PE=2 SV=1	XP_003590532.1 auxin-induced protein 22D [Medicago truncatula] <ACJ86030.1 unknown [Medicago truncatula] <AES60783.1 auxin-responsive AUX/IAA family protein [Medicago truncatula] <AFK44378.1 unknown [Medicago truncatula]	B7FMP7_MEDTR/16-203 B7FMP7.1 PF02309.13;AUX_IAA;	3847.GLYMA02G16090.1	XM_003590484 Medicago truncatula auxin-responsive AUX/IAA family protein mRNA	mtr:MTR_1g070830 auxin-responsive AUX/IAA family protein	0.43	0.61	1.29	41.19	20.32	22.27	25.9553	3.76784	8.46328e-16	6.49335e-14	0.956881	4.68234	0.733892	0.713329	1.42342	5.26899	4.2344	4.54363	8	11	23	865	402	439
c118382_g1_i1	.	.	PNX76382.1 hypothetical protein L195_g032329 [Trifolium pratense]	.	3847.GLYMA17G11781.1	XM_003609388 Medicago truncatula hypothetical protein mRNA	cam:101492129 uncharacterized LOC101492129	0.16	1.89	1.09	21.12	40.45	40.58	25.9491	4.78574	1.26674e-14	7.61557e-13	1.44327	5.68189	0.500241	2.08952	1.74005	5.03682	5.91457	6.09429	5	56	32	733	1338	1324
c127530_g1_i1	TAIR|locus:2077081 - symbol:ATRAB28 "AT3G22490" species:3702 "Arabidopsis thaliana" [GO:0003674 "molecular_function" evidence=ND] [GO:0005737 "cytoplasm" evidence=ISM] [GO:0009793 "embryo development ending in seed dormancy" evidence=ISS] [GO:0006970 "response to osmotic stress" evidence=IEP] [GO:0009414 "response to water deprivation" evidence=IEP] [GO:0009737 "response to abscisic acid" evidenc…	sp|P09444|LEA34_GOSHI Late embryogenesis abundant protein D-34 OS=Gossypium hirsutum PE=3 SV=1	XP_004495777.1 PREDICTED: late embryogenesis abundant protein D-34 isoform X2 [Cicer arietinum]	A0A072VMJ1_MEDTR/115-173 A0A072VMJ1.1 PF04927.9;SMP;	3847.GLYMA10G30090.1	XM_004495720 PREDICTED: Cicer arietinum late embryogenesis abundant protein D-34 (LOC101490476), transcript variant X2, mRNA	cam:101490476 late embryogenesis abundant protein D-34	0.29	2.97	0.99	49.05	58.11	32.14	25.9431	4.6674	1.90183e-15	1.34077e-13	1.35585	5.60813	0.582401	2.18484	1.30029	5.69856	5.88889	5.23695	6	61	20	1173	1314	722
c127962_g3_i1	TAIR|locus:2204579 - symbol:AtBBE-like 13 "AT1G30760" species:3702 "Arabidopsis thaliana" [GO:0005576 "extracellular region" evidence=IEA] [GO:0005737 "cytoplasm" evidence=ISM] [GO:0009055 "electron transfer activity" evidence=ISS] [GO:0016614 "oxidoreductase activity, acting on CH-OH group of donors" evidence=IEA] [GO:0050660 "flavin adenine dinucleotide binding" evidence=IEA] [GO:0052747 "sinap…	sp|Q93ZA3|BBE13_ARATH Berberine bridge enzyme-like 13 OS=Arabidopsis thaliana GN=At1g30760 PE=1 SV=1	XP_003594602.1 berberine bridge enzyme-like 13 [Medicago truncatula] <AES64853.1 FAD-binding berberine family protein [Medicago truncatula]	G7IML7_MEDTR/77-217 G7IML7.1 PF01565.20;FAD_binding_4;	3847.GLYMA09G03090.1	XM_003594554 Medicago truncatula FAD-binding berberine family protein mRNA	mtr:MTR_2g031390 FAD-binding berberine family protein	0.6	0.37	0.46	27.59	16.15	9.59	25.9262	3.53905	8.82027e-15	5.4799e-13	0.874826	4.42291	1.16565	0.607195	0.851627	5.12563	4.33923	3.80386	15	9	11	781	434	255
c132741_g2_i2	.	.	.	.	.	.	.	0.08	0.08	0.04	2.5	3.19	1.98	25.8962	1.76789	7.09924e-11	2.10748e-09	0.303917	2.84428	0.413117	0.301676	0.196958	2.80571	3.08621	2.64092	4	4	2	138	169	103
c143226_g1_i1	.	.	.	.	.	AC169788 Medicago truncatula chromosome 8 clone mth2-28c18, complete sequence	.	0.08	0.06	0.06	2.74	2.37	2.03	25.6781	1.29894	1.34288e-09	3.08127e-08	0.225353	2.4355	0.320392	0.158709	0.196958	2.58336	2.38179	2.34136	3	2	2	115	95	80
c135832_g1_i9	TAIR|locus:2160170 - symbol:PDC2 "AT5G54960" species:3702 "Arabidopsis thaliana" [GO:0000287 "magnesium ion binding" evidence=IEA] [GO:0004737 "pyruvate decarboxylase activity" evidence=IEA;ISS] [GO:0016831 "carboxy-lyase activity" evidence=IBA] [GO:0030976 "thiamine pyrophosphate binding" evidence=IEA] [GO:0001666 "response to hypoxia" evidence=IEP] [GO:0005829 "cytosol" evidence=IBA;IDA] InterP…	sp|Q9FFT4|PDC2_ARATH Pyruvate decarboxylase 2 OS=Arabidopsis thaliana GN=PDC2 PE=2 SV=1	PNX77026.1 pyruvate decarboxylase, partial [Trifolium pratense]	G7JQ58_MEDTR/45-219 G7JQ58.1 PF02776.15;TPP_enzyme_N;	3847.GLYMA01G29190.1	XM_003614175 Medicago truncatula pyruvate decarboxylase mRNA	mtr:MTR_5g046610 pyruvate decarboxylase	1.81	5.87	1.15	53.82	123.76	107.11	25.5779	6.73368	4.97784e-17	4.50578e-15	2.98252	7.59256	2.88411	3.91369	2.14977	6.82989	7.99231	7.95548	77	242	47	2597	5721	4862
c118723_g2_i1	TAIR|locus:2153529 - symbol:PRX52 "AT5G05340" species:3702 "Arabidopsis thaliana" [GO:0004601 "peroxidase activity" evidence=IEA;ISS] [GO:0005576 "extracellular region" evidence=ISM] [GO:0006979 "response to oxidative stress" evidence=IEA] [GO:0020037 "heme binding" evidence=IEA] [GO:0042744 "hydrogen peroxide catabolic process" evidence=IEA] [GO:0046872 "metal ion binding" evidence=IEA] [GO:0055…	sp|Q9FLC0|PER52_ARATH Peroxidase 52 OS=Arabidopsis thaliana GN=PER52 PE=2 SV=1	GAU39240.1 hypothetical protein TSUD_396870 [Trifolium subterraneum]	G7J9S0_MEDTR/44-286 G7J9S0.1 PF00141.20;peroxidase;	3847.GLYMA04G39860.1	XM_003602415 Medicago truncatula horseradish peroxidase-like protein mRNA	mtr:MTR_3g094670 horseradish peroxidase-like protein	0.15	0.15	0.15	4.24	12.03	2.41	25.3616	0.223256	1.70164e-06	1.99819e-05	0.09942	1.45142	0.114887	0.0815358	0.101838	1.25668	2.19885	0.89872	1	1	1	32	81	17
c128033_g2_i1	UNIPROTKB|Q948T9 - symbol:RBOHB "Respiratory burst oxidase homolog protein B" species:4113 "Solanum tuberosum" [GO:0005886 "plasma membrane" evidence=IDA] InterPro:IPR000778 InterPro:IPR002048 InterPro:IPR013112 InterPro:IPR013121 InterPro:IPR013623 InterPro:IPR017927 InterPro:IPR029654 Pfam:PF08022 Pfam:PF08030 Pfam:PF08414 PRINTS:PR00466 PROSITE:PS50222 PROSITE:PS51384 SMART:SM00054 InterPro:IP…	sp|Q948T9|RBOHB_SOLTU Respiratory burst oxidase homolog protein B OS=Solanum tuberosum GN=RBOHB PE=1 SV=1	XP_003591142.1 respiratory burst oxidase homolog protein B [Medicago truncatula] <AES61393.1 respiratory burst oxidase-like protein [Medicago truncatula]	K7KGN2_SOYBN/375-533 K7KGN2.1 PF01794.16;Ferric_reduct;	3847.GLYMA03G39610.1	XM_003591094 Medicago truncatula respiratory burst oxidase-like protein mRNA	mtr:MTR_1g083290 respiratory burst oxidase-like protein	0.56	0.57	2.43	14.96	81.96	35.27	25.328	3.32629	1.8619e-09	4.15114e-08	0.736977	4.06258	0.500241	0.368175	1.34252	2.91772	5.10553	4.16449	5	5	21	151	754	333
c120584_g1_i1	TAIR|locus:2094167 - symbol:AFP3 "AT3G29575" species:3702 "Arabidopsis thaliana" [GO:0005634 "nucleus" evidence=ISM;IEA] [GO:0007165 "signal transduction" evidence=IEA] [GO:0005515 "protein binding" evidence=IPI] InterPro:IPR031307 TAIR:locus:2094167 Proteomes:UP000006548 GO:GO:0005634 EMBL:CP002686 GO:GO:0007165 HOGENOM:HOG000239856 InterPro:IPR032308 InterPro:IPR032310 InterPro:IPR012463 PANTHE…	sp|Q94F39|AFP3_ARATH Ninja-family protein AFP3 OS=Arabidopsis thaliana GN=AFP3 PE=1 SV=1	GAU30792.1 hypothetical protein TSUD_355180 [Trifolium subterraneum]	A0A072TLM1_MEDTR/222-289 A0A072TLM1.1 PF16135.2;Jas;	3847.GLYMA16G12800.1	XM_013588650 Medicago truncatula ninja-family protein AFP1 mRNA	cam:101492383 ninja-family protein AFP2-like	0.46	0.32	0.64	15.62	15.65	19.2	25.2629	3.12949	5.63264e-15	3.6594e-13	0.714918	4.11501	0.804061	0.431744	0.908947	3.99428	3.94569	4.40508	9	6	12	344	325	397
c117646_g1_i1	TAIR|locus:2141872 - symbol:WRKY28 "AT4G18170" species:3702 "Arabidopsis thaliana" [GO:0003700 "DNA binding transcription factor activity" evidence=ISS;IDA] [GO:0005634 "nucleus" evidence=ISM;IEA] [GO:0006351 "transcription, DNA-templated" evidence=IEA] [GO:0006355 "regulation of transcription, DNA-templated" evidence=IEA;ISS] [GO:0043565 "sequence-specific DNA binding" evidence=IDA] InterPro:IPR…	sp|Q8VWJ2|WRK28_ARATH Probable WRKY transcription factor 28 OS=Arabidopsis thaliana GN=WRKY28 PE=2 SV=1	XP_013457329.1 probable WRKY transcription factor 28 [Medicago truncatula] <KEH31360.1 WRKY family transcription factor [Medicago truncatula]	.	3847.GLYMA05G25770.1	XM_013601875 Medicago truncatula WRKY family transcription factor mRNA	mtr:MTR_4g094588 WRKY family transcription factor	0.39	0.65	0.93	12.27	22.4	34.29	25.119	2.26984	1.97743e-10	5.28073e-09	0.428335	3.19995	0.320392	0.368175	0.596436	2.50828	3.15244	3.93914	3	5	7	108	178	282
c120557_g1_i1	TAIR|locus:2052966 - symbol:AT2G16050 "AT2G16050" species:3702 "Arabidopsis thaliana" [GO:0003674 "molecular_function" evidence=ND] [GO:0005575 "cellular_component" evidence=ND] [GO:0008150 "biological_process" evidence=ND] InterPro:IPR004146 TAIR:locus:2052966 Proteomes:UP000006548 GO:GO:0005737 EMBL:CP002685 GO:GO:0004791 Pfam:PF03107 RefSeq:NP_179203.2 UniGene:At.52761 ProteinModelPortal:F4IJF…	.	PNX65277.1 cysteine/histidine-rich C1 domain protein [Trifolium pratense]	A0A072UKY2_MEDTR/61-109 A0A072UKY2.1 PF03107.13;C1_2;	3847.GLYMA12G05090.1	XM_004507332 PREDICTED: Cicer arietinum uncharacterized LOC101513960 (LOC101513960), mRNA	mtr:MTR_4g068790 cysteine/histidine-rich C1 domain protein	0.07	0.44	0.29	4.76	7.11	14.62	24.9541	1.79414	6.79112e-09	1.35531e-07	0.30562	2.73878	0.114887	0.431744	0.370229	2.10432	2.51083	3.60118	1	6	4	76	106	219
c131619_g1_i1	TAIR|locus:2093019 - symbol:SGP2 "AT3G21700" species:3702 "Arabidopsis thaliana" [GO:0003924 "GTPase activity" evidence=IEA] [GO:0005525 "GTP binding" evidence=IEA] [GO:0090404 "pollen tube tip" evidence=IDA] InterPro:IPR001806 Pfam:PF00071 InterPro:IPR027417 TAIR:locus:2093019 GO:GO:0005525 SUPFAM:SSF52540 Proteomes:UP000006548 EMBL:CP002686 GO:GO:0003924 EMBL:AB025634 GO:GO:0090404 eggNOG:COG11…	sp|P87027|SPG1_SCHPO Septum-promoting GTP-binding protein 1 OS=Schizosaccharomyces pombe (strain 972 / ATCC 24843) GN=spg1 PE=1 SV=1	XP_004515072.1 PREDICTED: septum-promoting GTP-binding protein 1 [Cicer arietinum]	G7JDG8_MEDTR/93-258 G7JDG8.1 PF00071.19;Ras;	3847.GLYMA12G10670.1	XM_004515015 PREDICTED: Cicer arietinum septum-promoting GTP-binding protein 1 (LOC101494773), mRNA	cam:101494773 septum-promoting GTP-binding protein 1	0.1	0.25	0.05	4.03	6.47	3.46	24.9061	1.38084	2.20665e-09	4.85262e-08	0.230436	2.48607	0.221295	0.368175	0.101838	2.33288	2.85822	2.26711	2	5	1	93	141	75
c135235_g2_i1	UNIPROTKB|I1N534 - symbol:GLYMA_18G287200 "Uncharacterized protein" species:3847 "Glycine max" [GO:0003700 "DNA binding transcription factor activity" evidence=IBA] [GO:0005634 "nucleus" evidence=IBA] [GO:0010200 "response to chitin" evidence=IBA] [GO:0043565 "sequence-specific DNA binding" evidence=IBA] [GO:0044212 "transcription regulatory region DNA binding" evidence=IBA] InterPro:IPR013087 PR…	sp|Q9SLD4|ZAT11_ARATH Zinc finger protein ZAT11 OS=Arabidopsis thaliana GN=ZAT11 PE=2 SV=1	GAU17780.1 hypothetical protein TSUD_171690 [Trifolium subterraneum]	A0A072VS27_MEDTR/44-70 A0A072VS27.1 PF13912.3;zf-C2H2_6;	3847.GLYMA18G52410.1	XM_003621753 Medicago truncatula C2H2-type zinc finger protein mRNA	cam:101511737 zinc finger protein ZAT11-like	1.16	0.96	0.11	25.84	39.97	15.04	24.7287	2.73333	2.61479e-10	6.80239e-09	0.547985	3.68309	0.934923	0.607195	0.101838	3.71307	4.21041	3.12579	11	9	1	279	395	152
c145858_g1_i7	.	.	.	.	.	.	.	0.09	0.17	0.17	5.6	3.69	5.08	24.6858	2.49056	8.97309e-13	3.83148e-11	0.500728	3.49804	0.413117	0.49263	0.596436	3.68899	3.11602	3.68912	4	7	7	274	173	234
c132657_g1_i2	TAIR|locus:2197014 - symbol:GLIP5 "AT1G53920" species:3702 "Arabidopsis thaliana" [GO:0005576 "extracellular region" evidence=ISM;IEA] [GO:0016042 "lipid catabolic process" evidence=IEA] [GO:0052689 "carboxylic ester hydrolase activity" evidence=ISS] [GO:0016298 "lipase activity" evidence=ISS] InterPro:IPR001087 Pfam:PF00657 TAIR:locus:2197014 EMBL:CP002684 Proteomes:UP000006548 GO:GO:0005576 GO:…	sp|Q9SSA7|GLIP5_ARATH GDSL esterase/lipase 5 OS=Arabidopsis thaliana GN=GLIP5 PE=2 SV=2	XP_004510808.1 PREDICTED: GDSL esterase/lipase 5-like [Cicer arietinum]	A0A072TNE0_MEDTR/38-346 A0A072TNE0.1 PF00657.19;Lipase_GDSL;	3847.GLYMA19G45230.1	XM_013589418 Medicago truncatula GDSL-like lipase/acylhydrolase partial mRNA	cam:101515067 GDSL esterase/lipase 5-like	0.18	3.07	0.68	27.4	72.33	20.49	24.5723	4.55629	4.67923e-10	1.16947e-08	1.26335	5.3411	0.413117	2.30853	1.06839	4.99028	6.3148	4.71821	4	68	15	709	1773	498
c113192_g1_i1	UNIPROTKB|Q40392 - symbol:N "TMV resistance protein N" species:35889 "Nicotiana glutinosa" [GO:0005515 "protein binding" evidence=IPI] Pfam:PF00560 InterPro:IPR000157 InterPro:IPR001611 InterPro:IPR002182 Pfam:PF00931 Pfam:PF01582 PROSITE:PS50104 PROSITE:PS51450 SMART:SM00255 InterPro:IPR003591 InterPro:IPR027417 SUPFAM:SSF52540 GO:GO:0005524 GO:GO:0005737 GO:GO:0007165 Gene3D:1.10.10.10 InterPro…	sp|Q40392|TMVRN_NICGU TMV resistance protein N OS=Nicotiana glutinosa GN=N PE=1 SV=1	XP_024642030.1 TMV resistance protein N [Medicago truncatula]	G7KKS8_MEDTR/194-483 G7KKS8.2 PF00931.19;NB-ARC;	3847.GLYMA19G02670.1	XM_003620158 Medicago truncatula NB-ARC domain protein mRNA	lja:Lj0g3v0302489.1 Lj0g3v0302489.1; -	1.42	4.03	2.87	6.15	85.58	165.16	24.4714	6.71136	3.02561e-08	5.27203e-07	3.15936	6.69255	2.65649	3.48971	3.33189	3.87126	7.54575	8.66064	64	176	124	314	4192	7939
c143249_g1_i2	TAIR|locus:2096089 - symbol:AT3G62550 species:3702 "Arabidopsis thaliana" [GO:0005634 "nucleus" evidence=ISM] [GO:0006950 "response to stress" evidence=IEA] [GO:0016787 "hydrolase activity" evidence=IEA] [GO:0005773 "vacuole" evidence=IDA] InterPro:IPR006016 Pfam:PF00582 InterPro:IPR006015 InterPro:IPR014729 TAIR:locus:2096089 Proteomes:UP000006548 GO:GO:0005773 EMBL:CP002686 GO:GO:0016787 GO:GO:…	sp|Q8LGG8|USPAL_ARATH Universal stress protein A-like protein OS=Arabidopsis thaliana GN=At3g01520 PE=1 SV=2	XP_003591211.1 universal stress protein A-like protein [Medicago truncatula] <AES61462.1 universal stress family protein [Medicago truncatula]	G7I9H1_MEDTR/8-155 G7I9H1.1 PF00582.23;Usp;	3847.GLYMA10G28900.1	XM_003591163 Medicago truncatula universal stress family protein mRNA	mtr:MTR_1g083950 universal stress family protein	0.57	3.48	1.29	39.09	82.16	43.81	24.3901	5.57224	8.11593e-18	8.60289e-16	2.09109	6.45926	1.36452	2.90922	1.99954	6.01855	7.04159	6.31765	19	112	41	1470	2949	1549
c116343_g1_i1	UNIPROTKB|I1LS39 - symbol:GLYMA_12G114300 "Uncharacterized protein" species:3847 "Glycine max" [GO:0000977 "RNA polymerase II regulatory region sequence-specific DNA binding" evidence=IBA] [GO:0006357 "regulation of transcription by RNA polymerase II" evidence=IBA] [GO:0090575 "RNA polymerase II transcription factor complex" evidence=IBA] [GO:0003700 "DNA binding transcription factor activity" ev…	sp|F4JIJ7|BH162_ARATH Transcription factor bHLH162 OS=Arabidopsis thaliana GN=BHLH162 PE=1 SV=1	XP_003607469.1 transcription factor bHLH162 [Medicago truncatula] <AES89666.1 helix loop helix DNA-binding domain protein [Medicago truncatula]	G7JTT7_MEDTR/15-68 G7JTT7.1 PF00010.23;HLH;	3847.GLYMA12G12880.1	XM_003607421 Medicago truncatula helix loop helix DNA-binding domain protein partial mRNA	mtr:MTR_4g078350 helix loop helix DNA-binding domain protein	0.07	0.4	0.07	8.11	4.86	4.72	24.3705	1.32572	9.80396e-09	1.88199e-07	0.216156	2.43344	0.114887	0.431744	0.101838	2.83234	2.17071	2.29727	1	6	1	141	79	77
c136359_g3_i3	UNIPROTKB|P83343 - symbol:P83343 "Pathogenesis-related protein PR-4" species:3760 "Prunus persica" [GO:0005575 "cellular_component" evidence=ND] [GO:0006952 "defense response" evidence=IEP] InterPro:IPR001153 InterPro:IPR018226 Pfam:PF00967 PRINTS:PR00602 ProDom:PD004535 PROSITE:PS00771 PROSITE:PS00772 PROSITE:PS51174 GO:GO:0005618 GO:GO:0005576 GO:GO:0006952 GO:GO:0050832 GO:GO:0042742 Gene3D:2.…	sp|P29062|PR4A_TOBAC Pathogenesis-related protein PR-4A OS=Nicotiana tabacum PE=2 SV=1	AFP93970.1 PR4 [Lens culinaris] <AFV09177.1 pathogenesis-related protein 4 [Lens culinaris]	A0A072VN05_MEDTR/26-144 A0A072VN05.1 PF00967.14;Barwin;	4081.Solyc01g097240.2.1	JX475045 Lens culinaris pathogenesis-related protein 4 (PR-4) mRNA, complete cds	mtr:MTR_1g080800 Chitinase / Hevein / PR-4 / Wheatwin2	8.41	11.63	3.04	242.99	557.02	20.67	24.358	5.76462	3.27836e-08	5.67968e-07	2.2908	5.88017	2.73043	2.67974	1.46224	6.61729	7.69396	3.32925	68	93	24	2238	4648	178
c137126_g3_i2	UNIPROTKB|I1KYM9 - symbol:GLYMA_08G332300 "Uncharacterized protein" species:3847 "Glycine max" [GO:0043161 "proteasome-mediated ubiquitin-dependent protein catabolic process" evidence=IBA] [GO:0061630 "ubiquitin protein ligase activity" evidence=IBA] InterPro:IPR001841 Pfam:PF13639 InterPro:IPR013083 GO:GO:0016021 GO:GO:0043161 Proteomes:UP000008827 Gene3D:3.30.40.10 eggNOG:KOG0800 eggNOG:ENOG411…	sp|Q93Z92|RING4_ARATH E3 ubiquitin-protein ligase At4g11680 OS=Arabidopsis thaliana GN=At4g11680 PE=2 SV=1	KHN11170.1 E3 ubiquitin-protein ligase [Glycine soja] <KRH46417.1 hypothetical protein GLYMA_08G332300 [Glycine max]	I1JJL5_SOYBN/291-334 I1JJL5.1 PF13639.3;zf-RING_2;	3847.GLYMA18G08270.1	XM_004498096 PREDICTED: Cicer arietinum E3 ubiquitin-protein ligase At4g11680 (LOC101509518), mRNA	gmx:100818715 E3 ubiquitin-protein ligase At4g11680	0.44	1.25	2.18	51.73	35.55	39.8	24.308	4.33779	1.71291e-17	1.7249e-15	1.28017	5.28511	0.733892	1.18851	1.91812	5.55804	4.97536	5.32193	8	22	38	1062	687	767
c144717_g1_i1	TAIR|locus:2168963 - symbol:AT5G47460 "AT5G47460" species:3702 "Arabidopsis thaliana" [GO:0003674 "molecular_function" evidence=ND] [GO:0005739 "mitochondrion" evidence=ISM] [GO:0008150 "biological_process" evidence=ND] InterPro:IPR011990 InterPro:IPR002885 TAIR:locus:2168963 GO:GO:0043231 Proteomes:UP000006548 EMBL:CP002688 GO:GO:0003723 Gene3D:1.25.40.10 EMBL:AB025628 GO:GO:0009451 GO:GO:000451…	sp|Q9FGL1|PP423_ARATH Putative pentatricopeptide repeat-containing protein At5g47460 OS=Arabidopsis thaliana GN=PCMP-E103 PE=3 SV=1	XP_012574469.1 PREDICTED: putative pentatricopeptide repeat-containing protein At5g47460 [Cicer arietinum]	G7JW40_MEDTR/150-313 G7JW40.1 PF00413.21;Peptidase_M10;	3847.GLYMA11G03620.1	AC137077 Medicago truncatula clone mth2-8g15, complete sequence	cam:101504125 putative pentatricopeptide repeat-containing protein At5g47460	0.17	0.32	0.26	10.71	5.3	8.06	24.2158	4.0749	9.06647e-20	1.33765e-17	1.20516	4.98784	1.0549	1.2603	1.30029	5.40973	4.40713	5.14665	13	24	20	956	456	677
c127314_g2_i3	UNIPROTKB|I1N351 - symbol:GLYMA_18G209800 "Uncharacterized protein" species:3847 "Glycine max" [GO:0006952 "defense response" evidence=IBA] Proteomes:UP000008827 eggNOG:ENOG410IKCI eggNOG:ENOG4111GT4 OrthoDB:EOG09360OHK InterPro:IPR007612 InterPro:IPR025659 PANTHER:PTHR31087 Pfam:PF04525 SUPFAM:SSF54518 OMA:CVCFDEK EMBL:CM000851 RefSeq:XP_003552292.1 STRING:3847.GLYMA18G44120.1 EnsemblPlants:GLYM…	sp|Q9LZX1|LOR15_ARATH Protein LURP-one-related 15 OS=Arabidopsis thaliana GN=At5g01750 PE=1 SV=1	GAU17700.1 hypothetical protein TSUD_07620 [Trifolium subterraneum]	G7I889_MEDTR/3-183 G7I889.1 PF04525.9;LOR;	3847.GLYMA18G44120.1	AC174311 Medicago truncatula clone mth2-145p15, complete sequence	mtr:MTR_1g014180 tubby C 2 protein	1.06	1.04	2.62	55.5	43.21	59.09	24.2006	4.79025	4.00523e-20	6.24632e-18	1.59563	5.72694	1.45454	1.11295	2.21939	5.78744	5.38196	6.01142	21	20	50	1249	918	1249
c136566_g4_i2	.	.	.	.	.	CT954252 M.truncatula DNA sequence from clone MTH2-60M21 on chromosome 3, complete sequence	.	0.14	0.41	1.38	15.19	21.23	28.96	24.1107	2.12928	3.69693e-09	7.79646e-08	0.379595	3.13082	0.114887	0.231963	0.791936	2.71322	3.02466	3.65458	1	3	10	128	161	228
c135028_g1_i3	UNIPROTKB|K7LTR3 - symbol:GLYMA_12G084500 "Uncharacterized protein" species:3847 "Glycine max" [GO:0003333 "amino acid transmembrane transport" evidence=IBA] [GO:0015171 "amino acid transmembrane transporter activity" evidence=IBA] GO:GO:0016021 Proteomes:UP000008827 GO:GO:0015171 eggNOG:KOG1303 eggNOG:COG0814 InterPro:IPR013057 Pfam:PF01490 GO:GO:0003333 OMA:KDYSISG OrthoDB:EOG093609Q7 EMBL:CM00…	sp|F4HW02|GAT1_ARATH GABA transporter 1 OS=Arabidopsis thaliana GN=GAT1 PE=1 SV=1	XP_003606284.1 GABA transporter 1 [Medicago truncatula] <AES88481.1 transmembrane amino acid transporter family protein [Medicago truncatula]	G7JM48_MEDTR/41-451 G7JM48.1 PF01490.15;Aa_trans;	3847.GLYMA12G08980.2	XM_003606236 Medicago truncatula transmembrane amino acid transporter family protein mRNA	mtr:MTR_4g055610 transmembrane amino acid transporter family protein	0.09	1.43	0.36	11.39	33.03	12.21	23.8042	3.5012	7.22537e-10	1.75148e-08	0.800735	4.34372	0.221295	1.51632	0.664589	3.79659	5.21635	4.01823	2	32	8	297	816	299
c141147_g3_i1	TAIR|locus:2007509 - symbol:LFG4 "AT1G03070" species:3702 "Arabidopsis thaliana" [GO:0008150 "biological_process" evidence=ND] [GO:0016021 "integral component of membrane" evidence=IEA] [GO:0016595 "glutamate binding" evidence=ISS] TAIR:locus:2007509 GO:GO:0016021 EMBL:CP002684 Proteomes:UP000006548 EMBL:AC006550 InterPro:IPR006214 PANTHER:PTHR23291 Pfam:PF01027 HOGENOM:HOG000060393 KO:K06890 egg…	sp|Q9SA63|LFG4_ARATH Protein LIFEGUARD 4 OS=Arabidopsis thaliana GN=LFG4 PE=2 SV=1	XP_004493722.1 PREDICTED: BI1-like protein [Cicer arietinum]	A0A072UDC7_MEDTR/26-233 A0A072UDC7.1 PF01027.17;Bax1-I;	4113.PGSC0003DMT400051889	XM_013594343 Medicago truncatula inhibitor of apoptosis-promoting Bax1 protein mRNA	cam:101497712 BI1-like protein	0.08	0.08	0.16	5.06	2.31	3.84	23.8035	0.486601	2.64244e-07	3.79005e-06	0.131127	1.72435	0.114887	0.0815358	0.196958	2.05994	1.24755	1.86555	1	1	2	73	31	52
c139983_g1_i13	TAIR|locus:2180632 - symbol:AT5G25940 "AT5G25940" species:3702 "Arabidopsis thaliana" [GO:0003674 "molecular_function" evidence=ND] [GO:0016021 "integral component of membrane" evidence=IEA] [GO:0005739 "mitochondrion" evidence=IDA] InterPro:IPR005050 TAIR:locus:2180632 GO:GO:0016021 Proteomes:UP000006548 GO:GO:0005739 EMBL:CP002688 EMBL:AF149413 EMBL:BT006144 EMBL:BT008570 EMBL:AK229683 RefSeq:N…	sp|Q02921|NO93_SOYBN Early nodulin-93 OS=Glycine max PE=2 SV=1	ANI24516.1 early nodulin 93.1 [Vicia faba] <ANI24517.1 early nodulin 93.2 [Vicia faba] <ANI24518.1 early nodulin 93.3 [Vicia faba] <ANI24520.1 early nodulin 93.5 [Vicia faba]	A0A022PQB3_ERYGU/24-101 A0A022PQB3.1 PF03386.11;ENOD93;	3847.GLYMA05G08400.2	KU973542 Vicia faba early nodulin 93.1 (ENOD93.1) mRNA, complete cds	cam:101491393 early nodulin-93-like	0.73	1.73	0.29	5.8	41.55	38.37	23.7842	3.75692	2.9054e-09	6.28064e-08	0.986994	4.33873	1.0549	1.45645	0.449638	2.60412	5.16735	5.24471	13	30	5	117	788	726
c137126_g6_i1	UNIPROTKB|I1N083 - symbol:GLYMA_18G074600 "Uncharacterized protein" species:3847 "Glycine max" [GO:0043161 "proteasome-mediated ubiquitin-dependent protein catabolic process" evidence=IBA] [GO:0061630 "ubiquitin protein ligase activity" evidence=IBA] InterPro:IPR001841 Pfam:PF13639 InterPro:IPR013083 GO:GO:0016021 GO:GO:0043161 Proteomes:UP000008827 Gene3D:3.30.40.10 eggNOG:KOG0800 eggNOG:ENOG411…	sp|Q9LN71|RING1_ARATH E3 ubiquitin-protein ligase At1g12760 OS=Arabidopsis thaliana GN=At1g12760 PE=1 SV=1	XP_004498153.1 PREDICTED: E3 ubiquitin-protein ligase At4g11680 [Cicer arietinum]	.	3847.GLYMA18G08270.1	XM_004498096 PREDICTED: Cicer arietinum E3 ubiquitin-protein ligase At4g11680 (LOC101509518), mRNA	cam:101509518 E3 ubiquitin-protein ligase At4g11680	1.44	2.19	2.22	60.6	58.42	72.14	23.7689	4.03753	1.66572e-21	3.62529e-19	1.20169	4.99222	1.11134	1.15122	1.34252	4.91545	4.77267	5.28854	14	21	21	672	594	749
c77203_g2_i1	.	.	.	.	.	.	.	0.19	0.37	0.57	21.25	13.09	5.26	23.4095	0.961964	2.091e-07	3.05904e-06	0.186596	2.03519	0.114887	0.158709	0.286194	2.7322	2.03683	1.33653	1	2	3	130	70	30
c131195_g3_i2	TAIR|locus:2101303 - symbol:AT3G48940 "AT3G48940" species:3702 "Arabidopsis thaliana" [GO:0003677 "DNA binding" evidence=ISS] [GO:0005886 "plasma membrane" evidence=ISM] [GO:0008150 "biological_process" evidence=ND] Pfam:PF03763 Pfam:PF03766 TAIR:locus:2101303 Proteomes:UP000006548 EMBL:CP002686 EMBL:AL132967 eggNOG:ENOG410IX7M eggNOG:ENOG410YI71 HOGENOM:HOG000239299 OrthoDB:EOG09360X56 InterPro:…	.	XP_004511588.1 PREDICTED: remorin-like isoform X1 [Cicer arietinum]	K7K561_SOYBN/78-184 K7K561.1 PF03763.10;Remorin_C;	3847.GLYMA01G42695.1	XM_003611073 Medicago truncatula carboxy-terminal region remorin mRNA	cam:101500291 remorin-like	0.08	0.47	0.08	5.68	10.55	3.85	23.3647	1.26895	4.21127e-08	7.11734e-07	0.216156	2.34843	0.114887	0.431744	0.101838	2.22982	2.9102	1.90526	1	6	1	85	147	54
c140336_g1_i9	TAIR|locus:2101806 - symbol:PAT14 "AT3G60800" species:3702 "Arabidopsis thaliana" [GO:0016021 "integral component of membrane" evidence=IEA] [GO:0019706 "protein-cysteine S-palmitoyltransferase activity" evidence=IEA] [GO:0005794 "Golgi apparatus" evidence=IDA] [GO:0010150 "leaf senescence" evidence=IGI;IMP] [GO:0019707 "protein-cysteine S-acyltransferase activity" evidence=IGI;IDA] [GO:2000377 "…	sp|Q8VYP5|ZDH14_ARATH Probable protein S-acyltransferase 14 OS=Arabidopsis thaliana GN=PAT14 PE=2 SV=1	PNY17202.1 putative S-acyltransferase [Trifolium pratense]	.	3847.GLYMA01G34270.1	XM_004506448 PREDICTED: Cicer arietinum probable protein S-acyltransferase 14 (LOC101507625), mRNA	mtr:MTR_4g023760 DHHC-type zinc finger protein	0.06	0.07	0.34	7.65	5.79	2.43	23.3107	1.1773	1.91228e-07	2.81462e-06	0.215354	2.25079	0.114887	0.0815358	0.449638	2.76942	2.38179	1.60118	1	1	5	134	95	40
c103070_g1_i1	UNIPROTKB|I1JTE7 - symbol:GLYMA_04G035000 "Uncharacterized protein" species:3847 "Glycine max" [GO:0004497 "monooxygenase activity" evidence=IBA] [GO:0006952 "defense response" evidence=IBA] [GO:0009535 "chloroplast thylakoid membrane" evidence=IBA] [GO:0009695 "jasmonic acid biosynthetic process" evidence=IBA] [GO:0009941 "chloroplast envelope" evidence=IBA] [GO:0016125 "sterol metabolic process…	sp|P48417|CP74_LINUS Allene oxide synthase, chloroplastic OS=Linum usitatissimum GN=CYP74A PE=1 SV=1	XP_004501049.1 PREDICTED: allene oxide synthase-like [Cicer arietinum]	.	3847.GLYMA04G03740.1	.	cam:101513500 allene oxide synthase-like	0.3	1.06	3.22	8.68	93.26	51.83	23.3049	3.13626	4.11596e-07	5.66162e-06	0.68548	3.7043	0.221295	0.49263	1.34252	1.95075	4.86116	4.301	2	7	21	66	633	368
c125733_g2_i1	UNIPROTKB|B5KRH5 - symbol:PLR_Lc1 "Bifunctional pinoresinol-lariciresinol reductase" species:480358 "Linum corymbulosum" [GO:0009807 "lignan biosynthetic process" evidence=IDA] [GO:0010283 "pinoresinol reductase activity" evidence=IDA] [GO:0010284 "lariciresinol reductase activity" evidence=IDA] [GO:1902125 "(+)-pinoresinol catabolic process" evidence=IDA] [GO:1902131 "(+)-lariciresinol catabolic…	sp|P52581|IFRH_LUPAL Isoflavone reductase homolog OS=Lupinus albus PE=2 SV=1	XP_013446279.1 isoflavone reductase homolog [Medicago truncatula] <KEH20306.1 pinoresinol-lariciresinol reductase-like protein [Medicago truncatula]	A0A072TT01_MEDTR/6-303 A0A072TT01.1 PF05368.10;NmrA;	3847.GLYMA16G17680.1	XM_013590825 Medicago truncatula pinoresinol-lariciresinol reductase-like protein mRNA	mtr:MTR_8g071130 pinoresinol-lariciresinol reductase-like protein	0.52	0.4	0.36	5.8	19.38	16.97	23.2791	3.11394	1.01418e-11	3.5318e-10	0.75598	3.95193	0.996156	0.607195	0.664589	2.91772	4.47197	4.46609	12	9	8	151	478	415
c58621_g1_i2	.	.	XP_004505909.1 PREDICTED: uncharacterized protein LOC101514492 [Cicer arietinum]	K7L058_SOYBN/18-128 K7L058.1 PF03732.14;Retrotrans_gag;	3847.GLYMA11G18255.1	.	cam:101514492 uncharacterized LOC101514492	0.09	0.43	0.19	7.6	4.91	9.41	23.2185	2.11214	2.06443e-10	5.47673e-09	0.399573	3.1131	0.221295	0.607195	0.370229	3.17517	2.58733	3.57679	2	9	4	185	113	215
c143404_g2_i2	TAIR|locus:2094167 - symbol:AFP3 "AT3G29575" species:3702 "Arabidopsis thaliana" [GO:0005634 "nucleus" evidence=ISM;IEA] [GO:0007165 "signal transduction" evidence=IEA] [GO:0005515 "protein binding" evidence=IPI] InterPro:IPR031307 TAIR:locus:2094167 Proteomes:UP000006548 GO:GO:0005634 EMBL:CP002686 GO:GO:0007165 HOGENOM:HOG000239856 InterPro:IPR032308 InterPro:IPR032310 InterPro:IPR012463 PANTHE…	sp|Q94F39|AFP3_ARATH Ninja-family protein AFP3 OS=Arabidopsis thaliana GN=AFP3 PE=1 SV=1	XP_013447575.1 ninja-family protein AFP3 [Medicago truncatula] <KEH21656.1 ABI five-binding protein [Medicago truncatula]	A0A072TWS5_MEDTR/289-356 A0A072TWS5.1 PF16135.2;Jas;	3847.GLYMA08G27010.1	XM_020364425 PREDICTED: Cajanus cajan ninja-family protein AFP3 (LOC109802981), mRNA	mtr:MTR_7g013820 ABI five-binding protein	0.35	0.22	0.26	7.27	11.18	8.39	22.9279	2.7767	5.62241e-13	2.48693e-11	0.633052	3.77075	0.870975	0.431744	0.596436	3.48592	4.02247	3.80386	10	6	7	235	344	255
c113976_g1_i1	TAIR|locus:505006714 - symbol:AT5G64816 "AT5G64816" species:3702 "Arabidopsis thaliana" [GO:0003674 "molecular_function" evidence=ND] [GO:0005575 "cellular_component" evidence=ND] [GO:0008150 "biological_process" evidence=ND] TAIR:locus:505006714 Proteomes:UP000006548 EMBL:CP002688 EMBL:AB019236 EMBL:AY088870 RefSeq:NP_001331704.1 RefSeq:NP_001331705.1 RefSeq:NP_568997.1 RefSeq:NP_974994.1 UniGen…	sp|Q8L8Q8|Y5486_ARATH Uncharacterized protein At5g64816 OS=Arabidopsis thaliana GN=At5g64816 PE=2 SV=1	XP_004495297.1 PREDICTED: uncharacterized protein At5g64816 [Cicer arietinum] <XP_004495298.1 PREDICTED: uncharacterized protein At5g64816 [Cicer arietinum]	.	3847.GLYMA01G40840.1	XM_004495240 PREDICTED: Cicer arietinum uncharacterized protein At5g64816 (LOC101509594), transcript variant X1, mRNA	aprc:113873312 uncharacterized protein At5g64816	0.44	2.19	2.66	34.9	53.96	68.68	22.9158	5.01168	7.9396e-16	6.11097e-14	1.74187	5.89809	0.870975	1.9445	2.41013	5.34339	5.91244	6.43845	10	49	59	912	1336	1686
c138604_g3_i1	UNIPROTKB|I1N7F7 - symbol:GLYMA_19G076800 "Uncharacterized protein" species:3847 "Glycine max" [GO:0003333 "amino acid transmembrane transport" evidence=IBA] [GO:0005886 "plasma membrane" evidence=IBA] [GO:0015171 "amino acid transmembrane transporter activity" evidence=IBA] GO:GO:0016021 GO:GO:0005886 Proteomes:UP000008827 GO:GO:0015171 eggNOG:KOG1303 eggNOG:COG0814 InterPro:IPR013057 Pfam:PF014…	sp|Q9FKS8|LHT1_ARATH Lysine histidine transporter 1 OS=Arabidopsis thaliana GN=LHT1 PE=1 SV=1	XP_013451392.1 lysine histidine transporter 1 [Medicago truncatula] <KEH25432.1 transmembrane amino acid transporter family protein [Medicago truncatula]	A0A072U700_MEDTR/43-442 A0A072U700.1 PF01490.15;Aa_trans;	3847.GLYMA19G22590.1	XM_013595938 Medicago truncatula transmembrane amino acid transporter family protein mRNA	mtr:MTR_6g022790 transmembrane amino acid transporter family protein	0.95	4.23	3.75	47.43	107.35	108.26	22.8429	5.998	2.51427e-17	2.45019e-15	2.54028	6.83957	1.6577	2.92034	3.04279	6.02626	7.15049	7.34197	26	113	99	1478	3182	3171
c135204_g1_i1	TAIR|locus:2086218 - symbol:AT3G23160 "AT3G23160" species:3702 "Arabidopsis thaliana" [GO:0003674 "molecular_function" evidence=ND] [GO:0008150 "biological_process" evidence=ND] TAIR:locus:2086218 Proteomes:UP000006548 EMBL:CP002686 EMBL:AB025608 InterPro:IPR021864 InterPro:IPR007700 Pfam:PF11961 Pfam:PF05003 RefSeq:NP_188957.2 UniGene:At.64131 EnsemblPlants:AT3G23160.1 GeneID:821892 Gramene:AT3G…	.	AES87101.2 Avr9/Cf-9 rapidly elicited protein [Medicago truncatula]	G7JTD5_MEDTR/334-426 G7JTD5.2 PF05003.9;DUF668;	3847.GLYMA01G24710.1	AC135233 Medicago truncatula clone mth2-14c14, complete sequence	mtr:MTR_4g021260 Avr9/Cf-9 rapidly elicited protein	1.15	3.19	7.73	103.62	150.09	114.5	22.6284	6.85409	6.28851e-15	4.05282e-13	3.1298	7.78191	2.13701	2.89801	4.35439	7.52234	8.01919	7.80419	41	111	266	4211	5829	4376
c105926_g1_i1	TAIR|locus:2080320 - symbol:AT3G54200 "AT3G54200" species:3702 "Arabidopsis thaliana" [GO:0003674 "molecular_function" evidence=ND] [GO:0005634 "nucleus" evidence=ISM] [GO:0008150 "biological_process" evidence=ND] [GO:0016021 "integral component of membrane" evidence=IEA] [GO:0046658 "anchored component of plasma membrane" evidence=IDA] [GO:0005886 "plasma membrane" evidence=IDA] [GO:0009506 "pla…	.	XP_004515079.1 PREDICTED: uncharacterized protein LOC101496950 [Cicer arietinum] <XP_004515080.1 PREDICTED: uncharacterized protein LOC101497504 [Cicer arietinum]	A0A072UUV3_MEDTR/64-165 A0A072UUV3.1 PF03168.10;LEA_2;	3847.GLYMA06G45960.2	.	cam:101497504 uncharacterized LOC101497504	0.63	0.58	0.52	22.62	30.62	3.54	22.5603	2.96418	5.40597e-09	1.10534e-07	0.714253	3.6111	0.870975	0.607195	0.664589	4.22951	4.58555	2.01823	10	9	8	409	519	60
c124503_g1_i1	UNIPROTKB|I1L5X6 - symbol:GLYMA_09G238100 "Uncharacterized protein" species:3847 "Glycine max" [GO:0003333 "amino acid transmembrane transport" evidence=IBA] [GO:0015171 "amino acid transmembrane transporter activity" evidence=IBA] GO:GO:0016021 EMBL:CM000842 Proteomes:UP000008827 GO:GO:0015171 eggNOG:KOG1303 eggNOG:COG0814 InterPro:IPR013057 Pfam:PF01490 GO:GO:0003333 KO:K15015 OrthoDB:EOG09360G…	sp|F4J1Q9|AVT1I_ARATH Amino acid transporter AVT1I OS=Arabidopsis thaliana GN=AVT1I PE=3 SV=1	XP_003599464.2 amino acid transporter AVT1I [Medicago truncatula] <AES69715.2 transmembrane amino acid transporter family protein [Medicago truncatula]	G7IX44_MEDTR/40-425 G7IX44.2 PF01490.15;Aa_trans;	3847.GLYMA09G37270.1	XM_003599416 Medicago truncatula transmembrane amino acid transporter family protein partial mRNA	mtr:MTR_3g033730 transmembrane amino acid transporter family protein	4.7	5.55	7.9	220.51	176.16	160.45	22.3419	7.73285	2.3715e-29	2.3881e-26	4.2276	8.66303	4.16266	3.86846	4.65169	8.88736	8.53276	8.56896	204	234	330	10883	8331	7449
c141045_g1_i1	UNIPROTKB|O49858 - symbol:CYP82A3 "Cytochrome P450 82A3" species:3847 "Glycine max" [GO:0016020 "membrane" evidence=IBA] [GO:0016709 "oxidoreductase activity, acting on paired donors, with incorporation or reduction of molecular oxygen, NAD(P)H as one donor, and incorporation of one atom of oxygen" evidence=IBA] [GO:0044550 "secondary metabolite biosynthetic process" evidence=IBA] InterPro:IPR001…	sp|Q43068|C82A1_PEA Cytochrome P450 82A1 (Fragment) OS=Pisum sativum GN=CYP82A1 PE=2 SV=2	AAG09208.1 wound-inducible P450 hydroxylase [Pisum sativum]	G7KJE1_MEDTR/37-525 G7KJE1.1 PF00067.19;p450;	3847.GLYMA13G04670.1	U29333 Pisum sativum novel wound-inducible cytochrome P450 monooxygenase (CYP82) mRNA, partial cds	cam:101498123 cytochrome P450 82A1-like	1.63	12.19	14.64	433.55	209.98	176.43	22.0864	7.71823	3.08506e-12	1.18161e-10	3.89952	8.55369	2.31577	4.41225	4.97053	9.30008	8.21659	8.14441	48	349	415	14495	6687	5545
c128101_g1_i1	UNIPROTKB|I1KGW7 - symbol:GLYMA_07G026600 "Pectinesterase" species:3847 "Glycine max" [GO:0030599 "pectinesterase activity" evidence=IBA] [GO:0046910 "pectinesterase inhibitor activity" evidence=IBA] [GO:0071944 "cell periphery" evidence=IBA] InterPro:IPR000070 InterPro:IPR006501 Pfam:PF01095 Pfam:PF04043 SMART:SM00856 UniPathway:UPA00545 GO:GO:0016021 GO:GO:0005618 GO:GO:0005576 Proteomes:UP0000…	sp|Q3E8Z8|PME28_ARATH Putative pectinesterase/pectinesterase inhibitor 28 OS=Arabidopsis thaliana GN=PME28 PE=2 SV=1	AGT17860.1 pollen-specific pectin methylesterase [Pisum sativum]	I1KGU6_SOYBN/255-554 I1KGU6.1 PF01095.16;Pectinesterase;	3847.GLYMA07G03010.1	XM_004495634 PREDICTED: Cicer arietinum pectinesterase-like (LOC101492300), mRNA	cam:101492300 pectinesterase-like	0.1	0.07	0.03	0.31	3.53	2.36	21.9111	0.89858	9.973e-06	9.48927e-05	0.193646	1.85002	0.320392	0.158709	0.101838	0.563281	2.65997	2.32682	3	2	1	11	120	79
c119637_g1_i1	TAIR|locus:2169861 - symbol:AT5G37490 "AT5G37490" species:3702 "Arabidopsis thaliana" [GO:0004842 "ubiquitin-protein transferase activity" evidence=IEA] [GO:0005634 "nucleus" evidence=ISM] [GO:0016567 "protein ubiquitination" evidence=IEA] [GO:0010200 "response to chitin" evidence=IEP] InterPro:IPR003613 InterPro:IPR016024 Pfam:PF04564 PROSITE:PS51698 SMART:SM00504 UniPathway:UPA00143 InterPro:IP…	sp|Q5PNY6|PUB21_ARATH U-box domain-containing protein 21 OS=Arabidopsis thaliana GN=PUB21 PE=2 SV=1	XP_003614314.1 U-box domain-containing protein 21 [Medicago truncatula] <AES97272.1 Avr9/Cf-9 rapidly elicited protein [Medicago truncatula]	G7JZ87_MEDTR/25-97 G7JZ87.1 PF04564.12;U-box;	3847.GLYMA07G11960.1	XM_003619840 Medicago truncatula Avr9/Cf-9 rapidly elicited protein mRNA	mtr:MTR_5g048050 Avr9/Cf-9 rapidly elicited protein	0.27	0.55	0.6	1.22	14.86	24.63	21.8195	3.28222	3.92536e-07	5.42724e-06	0.86257	3.60293	0.660134	0.859186	1.06839	1.35791	4.28777	5.16312	7	14	15	36	418	685
c140038_g3_i1	UNIPROTKB|E7C196 - symbol:E7C196 "Methylecgonone reductase" species:289672 "Erythroxylum coca" [GO:1901868 "ecgonine methyl ester catabolic process" evidence=IDA] [GO:1901869 "ecgonine methyl ester biosynthetic process" evidence=IDA] [GO:1901871 "ecgonone methyl ester catabolic process" evidence=IDA] [GO:1901872 "ecgonone methyl ester biosynthetic process" evidence=IDA] InterPro:IPR018170 InterPr…	sp|E7C196|MER_ERYCB Methylecgonone reductase OS=Erythroxylum coca PE=1 SV=1	XP_003607111.1 methylecgonone reductase [Medicago truncatula] <XP_024637321.1 methylecgonone reductase [Medicago truncatula] <XP_024637322.1 methylecgonone reductase [Medicago truncatula] <XP_024637323.1 methylecgonone reductase [Medicago truncatula] <AES89308.1 aldo/keto reductase family oxidoreductase [Medicago truncatula]	G7JL30_MEDTR/20-288 G7JL30.1 PF00248.18;Aldo_ket_red;	3847.GLYMA09G29991.1	XM_003607060 Medicago truncatula aldo/keto reductase family oxidoreductase mRNA	lja:Lj2g3v0635370.1 Lj2g3v0635370.1; -	1.02	2.33	3.66	41.01	91.48	73.04	21.7232	5.28673	1.73654e-18	2.06742e-16	2.05181	6.16039	1.49752	1.9445	2.71339	5.47878	6.56903	6.43336	22	49	76	1004	2119	1680
c134878_g1_i2	UNIPROTKB|P93194 - symbol:INRPK1 "Receptor-like protein kinase" species:35883 "Ipomoea nil" [GO:0005576 "extracellular region" evidence=NAS] [GO:0005886 "plasma membrane" evidence=NAS] [GO:0006468 "protein phosphorylation" evidence=NAS] [GO:0019199 "transmembrane receptor protein kinase activity" evidence=NAS] Pfam:PF00560 InterPro:IPR001611 InterPro:IPR000719 InterPro:IPR008271 InterPro:IPR01744…	sp|P93194|RPK1_IPONI Receptor-like protein kinase OS=Ipomoea nil GN=INRPK1 PE=2 SV=2	PNY08336.1 receptor-like protein kinase, partial [Trifolium pratense]	G7ZYC8_MEDTR/806-1088 G7ZYC8.1 PF00069.22;Pkinase;	3847.GLYMA20G33620.1	XM_003591633 Medicago truncatula LRR receptor-like kinase family protein mRNA	mtr:MTR_1g090520 LRR receptor-like kinase family protein	0.8	0.61	0.78	9.36	23.92	32.22	21.6842	5.17244	1.03058e-16	9.02432e-15	2.03149	5.92866	2.33959	1.62909	2.12579	4.8669	6.16508	6.75399	49	36	46	649	1596	2103
c104797_g1_i1	UNIPROTKB|I1M6E3 - symbol:GLYMA_14G011800 "Uncharacterized protein" species:3847 "Glycine max" [GO:0043161 "proteasome-mediated ubiquitin-dependent protein catabolic process" evidence=IBA] [GO:0061630 "ubiquitin protein ligase activity" evidence=IBA] InterPro:IPR001841 Pfam:PF13639 InterPro:IPR013083 GO:GO:0016021 GO:GO:0043161 Proteomes:UP000008827 Gene3D:3.30.40.10 eggNOG:KOG0800 eggNOG:ENOG411…	sp|Q93Z92|RING4_ARATH E3 ubiquitin-protein ligase At4g11680 OS=Arabidopsis thaliana GN=At4g11680 PE=2 SV=1	AET00830.1 E3 ubiquitin protein ligase RIE1-like protein, putative [Medicago truncatula]	B9GG07_POPTR/293-336 B9GG07.2 PF13639.3;zf-RING_2;	3847.GLYMA14G01550.1	XM_003617823 Medicago truncatula E3 ubiquitin protein ligase RIE1-like protein, putative mRNA	mtr:MTR_5g096410 E3 ubiquitin protein ligase RIE1-like protein, putative	1.23	6.35	2.27	106.05	84.6	77.03	21.5479	6.10887	9.96439e-20	1.45072e-17	2.67564	7.04184	1.99423	3.52658	2.50613	7.26976	6.90629	6.94946	36	181	64	3531	2683	2411
c122132_g1_i1	UNIPROTKB|Q9LEH3 - symbol:pod "Peroxidase 15" species:4120 "Ipomoea batatas" [GO:0004601 "peroxidase activity" evidence=IDA] [GO:0020037 "heme binding" evidence=IDA] InterPro:IPR000823 InterPro:IPR002016 InterPro:IPR010255 InterPro:IPR019794 InterPro:IPR033905 Pfam:PF00141 PRINTS:PR00458 PRINTS:PR00461 PROSITE:PS00436 PROSITE:PS50873 GO:GO:0005576 GO:GO:0006979 GO:GO:0046872 GO:GO:0020037 GO:GO:0…	sp|Q9LEH3|PER15_IPOBA Peroxidase 15 OS=Ipomoea batatas GN=pod PE=1 SV=1	BAC81650.1 peroxidase, partial [Pisum sativum]	A0A072VFU7_MEDTR/45-294 A0A072VFU7.1 PF00141.20;peroxidase;	3847.GLYMA09G02600.1	AB193820 Pisum sativum mRNA for peroxidase, complete cds, clone:PsPOX29	cam:105851861 peroxidase; peroxidase 15-like	0.38	0.39	0.49	5.35	13.27	19.3	21.4987	1.88176	1.16778e-08	2.19804e-07	0.388144	2.80086	0.413117	0.301676	0.449638	1.91797	2.90167	3.58293	4	4	5	64	146	216
c142670_g3_i1	UNIPROTKB|I1J8P0 - symbol:GLYMA_01G169200 "Uncharacterized protein" species:3847 "Glycine max" [GO:0009809 "lignin biosynthetic process" evidence=IBA] [GO:0016020 "membrane" evidence=IBA] [GO:0016709 "oxidoreductase activity, acting on paired donors, with incorporation or reduction of molecular oxygen, NAD(P)H as one donor, and incorporation of one atom of oxygen" evidence=IBA] InterPro:IPR001128…	sp|Q42600|C84A1_ARATH Cytochrome P450 84A1 OS=Arabidopsis thaliana GN=CYP84A1 PE=1 SV=1	ABB02162.1 ferulate 5-hydroxylase [Medicago sativa]	G7KGC6_MEDTR/45-507 G7KGC6.1 PF00067.19;p450;	3847.GLYMA01G37430.1	XM_003612062 Medicago truncatula cytochrome P450 family ferulate hydroxylase mRNA	mtr:MTR_5g021390 cytochrome P450 family ferulate hydroxylase	0.16	0.3	0.33	15.94	4.23	3.18	21.4362	2.69993	5.90758e-09	1.19377e-07	0.633124	3.4086	0.500241	0.607195	0.791936	4.67427	2.87576	2.67578	5	9	10	565	143	106
c128899_g2_i1	TAIR|locus:2081091 - symbol:CASPL1D2 "AT3G06390" species:3702 "Arabidopsis thaliana" [GO:0003954 "NADH dehydrogenase activity" evidence=IBA] [GO:0005634 "nucleus" evidence=ISM] [GO:0016021 "integral component of membrane" evidence=IEA] [GO:0051536 "iron-sulfur cluster binding" evidence=IBA] [GO:0005886 "plasma membrane" evidence=IDA] TAIR:locus:2081091 GO:GO:0016021 Proteomes:UP000006548 GO:GO:00…	sp|C6SVQ5|CSPL7_SOYBN CASP-like protein 1D2 OS=Glycine max PE=2 SV=1	PNX94872.1 CASP-like protein 7-like [Trifolium pratense]	G7JJ29_MEDTR/22-169 G7JJ29.1 PF04535.9;DUF588;	3847.GLYMA07G38110.1	XM_003609534 Medicago truncatula plant integral membrane protein mRNA	mtr:MTR_4g118800 plant integral membrane protein	0.77	4.95	1.5	74.82	99.64	22.93	21.3383	5.23511	1.37633e-12	5.65699e-11	1.95361	5.98178	1.26851	2.85228	1.74005	6.37314	6.73374	4.83846	17	107	32	1886	2378	543
c145441_g1_i2	SGD|S000007347 - symbol:YGR109W-B "Retrotransposon TYA Gag and TYB Pol genes" species:559292 "Saccharomyces cerevisiae S288C" [GO:0003964 "RNA-directed DNA polymerase activity" evidence=IEA;ISS] [GO:0046872 "metal ion binding" evidence=IEA] [GO:0004519 "endonuclease activity" evidence=IEA] [GO:0000943 "retrotransposon nucleocapsid" evidence=ISS] [GO:0071897 "DNA biosynthetic process" evidence=IEA…	sp|Q99315|YG31B_YEAST Transposon Ty3-G Gag-Pol polyprotein OS=Saccharomyces cerevisiae (strain ATCC 204508 / S288c) GN=TY3B-G PE=1 SV=3	XP_024634530.1 uncharacterized protein LOC112420124 [Medicago truncatula]	Q8W2U3_ORYSJ/1066-1231 Q8W2U3.1 PF00078.24;RVT_1;	39947.LOC_Os01g49980.1	AC151816 Medicago truncatula chromosome 8 clone mth2-85j22, complete sequence	ccaj:109806873 uncharacterized protein LOC109806873	0.14	0.4	0.38	9.05	10.58	6.19	21.3359	4.19916	2.60353e-19	3.43837e-17	1.35455	5.14058	0.934923	1.48669	1.64203	5.20589	5.40327	4.81259	11	31	29	827	932	533
c124246_g1_i2	TAIR|locus:2201046 - symbol:AT1G05450 species:3702 "Arabidopsis thaliana" [GO:0005739 "mitochondrion" evidence=ISM] [GO:0005886 "plasma membrane" evidence=ISM] [GO:0006508 "proteolysis" evidence=IEA] [GO:0008233 "peptidase activity" evidence=IEA] [GO:0031225 "anchored component of membrane" evidence=TAS] TAIR:locus:2201046 EMBL:CP002684 Proteomes:UP000006548 GO:GO:0031225 InterPro:IPR036312 Inter…	sp|Q9ZQI8|NLTL2_ARATH Non-specific lipid-transfer protein-like protein At2g13820 OS=Arabidopsis thaliana GN=At2g13820 PE=1 SV=1	XP_013469813.1 non-specific lipid-transfer protein-like protein At2g13820 [Medicago truncatula] <KEH43851.1 Lipid transfer protein [Medicago truncatula]	A0A072VQE2_MEDTR/10-112 A0A072VQE2.1 PF14368.3;LTP_2;	3847.GLYMA10G39190.1	XM_004496649 PREDICTED: Cicer arietinum non-specific lipid-transfer protein-like protein At2g13820 (LOC101511543), mRNA	mtr:MTR_1g103420 Lipid transfer protein	0.18	1.16	0.27	33.2	7.68	4.2	21.2147	2.19878	1.22719e-06	1.504e-05	0.439892	2.82925	0.221295	0.812187	0.286194	4.29799	2.34449	1.84528	2	13	3	430	92	51
c127273_g1_i1	TAIR|locus:2199297 - symbol:ENDO2 "AT1G68290" species:3702 "Arabidopsis thaliana" [GO:0003676 "nucleic acid binding" evidence=IEA;ISS] [GO:0004519 "endonuclease activity" evidence=ISS;IDA] [GO:0005576 "extracellular region" evidence=ISM] [GO:0006308 "DNA catabolic process" evidence=IEA;ISS] [GO:0046872 "metal ion binding" evidence=IEA] [GO:0000014 "single-stranded DNA endodeoxyribonuclease activi…	sp|Q9C9G4|ENDO2_ARATH Endonuclease 2 OS=Arabidopsis thaliana GN=ENDO2 PE=1 SV=1	XP_003592645.1 endonuclease 2 [Medicago truncatula] <AES62896.1 S1/P1 nuclease family protein [Medicago truncatula] <AFK46202.1 unknown [Medicago truncatula]	I1NFK4_SOYBN/24-284 I1NFK4.1 PF02265.13;S1-P1_nuclease;	3847.GLYMA20G25090.1	XM_003592597 Medicago truncatula S1/P1 nuclease family protein mRNA	mtr:MTR_1g110510 S1/P1 nuclease family protein	0.31	1.32	1.27	49.27	22.97	10.59	21.191	3.56099	6.92266e-11	2.06297e-09	0.98392	4.31332	0.500241	1.15122	1.30029	5.34339	4.22416	3.37239	5	21	20	912	399	184
c128033_g1_i2	UNIPROTKB|Q948T9 - symbol:RBOHB "Respiratory burst oxidase homolog protein B" species:4113 "Solanum tuberosum" [GO:0005886 "plasma membrane" evidence=IDA] InterPro:IPR000778 InterPro:IPR002048 InterPro:IPR013112 InterPro:IPR013121 InterPro:IPR013623 InterPro:IPR017927 InterPro:IPR029654 Pfam:PF08022 Pfam:PF08030 Pfam:PF08414 PRINTS:PR00466 PROSITE:PS50222 PROSITE:PS51384 SMART:SM00054 InterPro:IP…	sp|Q948T9|RBOHB_SOLTU Respiratory burst oxidase homolog protein B OS=Solanum tuberosum GN=RBOHB PE=1 SV=1	AEP25514.1 putative respiratory burst oxidase-like protein B, partial [Vicia faba]	G7I8P3_MEDTR/696-868 G7I8P3.1 PF08030.9;NAD_binding_6;	3847.GLYMA20G38000.2	JF784281 Vicia faba putative respiratory burst oxidase-like protein B mRNA, partial cds	mtr:MTR_1g083290 respiratory burst oxidase-like protein	0.72	1.82	2.24	16.61	88.8	32.53	21.109	4.64002	1.99814e-12	7.89068e-11	1.64101	5.29683	1.16565	1.65596	2.10141	4.17507	6.47653	5.2389	15	37	45	393	1986	723
c75345_g1_i1	TAIR|locus:2044646 - symbol:AT2G15960 "AT2G15960" species:3702 "Arabidopsis thaliana" [GO:0003674 "molecular_function" evidence=ND] [GO:0005575 "cellular_component" evidence=ND] [GO:0008150 "biological_process" evidence=ND] TAIR:locus:2044646 Proteomes:UP000006548 EMBL:CP002685 EMBL:AC006438 UniGene:At.184 EMBL:AY045948 EMBL:AY079308 EMBL:AK230337 PIR:B84535 RefSeq:NP_565384.1 UniGene:At.13871 ST…	.	XP_004507380.1 PREDICTED: uncharacterized protein LOC101510952 [Cicer arietinum]	.	3847.GLYMA11G13130.1	XM_013600870 Medicago truncatula hypothetical protein mRNA	cam:101510952 uncharacterized LOC101510952	0.5	2.7	1.51	40.5	58.16	30.68	21.0709	4.63778	8.89492e-18	9.30617e-16	1.60113	5.56057	0.934923	2.12841	1.74005	5.49137	5.95534	5.23501	11	58	32	1013	1377	721
c128891_g1_i1	.	.	.	.	.	.	.	0.04	0.04	0.04	1.53	1.5	0.72	21.0142	-0.00805851	5.95338e-07	7.91862e-06	0.09942	1.36396	0.114887	0.0815358	0.101838	1.56263	1.51706	1.01218	1	1	1	45	42	20
c131329_g1_i1	TAIR|locus:2135129 - symbol:AT4G36010 "AT4G36010" species:3702 "Arabidopsis thaliana" [GO:0003674 "molecular_function" evidence=ND] [GO:0005576 "extracellular region" evidence=ISM] [GO:0051707 "response to other organism" evidence=ISS] [GO:0031225 "anchored component of membrane" evidence=TAS] TAIR:locus:2135129 Pfam:PF00314 Proteomes:UP000006548 EMBL:CP002687 GO:GO:0031225 EMBL:AL161588 EMBL:AL0…	sp|A0A1P8B554|THLP1_ARATH Thaumatin-like protein 1 OS=Arabidopsis thaliana GN=TLP1 PE=2 SV=1	XP_003612186.1 thaumatin-like protein 1 [Medicago truncatula] <AES95144.1 pathogenesis-related thaumatin family protein [Medicago truncatula]	G7JW96_MEDTR/32-251 G7JW96.1 PF00314.14;Thaumatin;	3847.GLYMA11G08240.1	XM_003612138 Medicago truncatula pathogenesis-related thaumatin family protein mRNA	mtr:MTR_5g022310 pathogenesis-related thaumatin family protein	1.67	2.63	1.26	34.3	87.31	37.61	20.9198	4.94551	2.47488e-19	3.2932e-17	1.90194	5.7842	2.02394	2.10909	1.57278	5.27061	6.54731	5.53469	37	57	27	866	2087	892
c145883_g1_i1	UNIPROTKB|I1MUJ8 - symbol:GLYMA_17G125300 "Uncharacterized protein" species:3847 "Glycine max" [GO:0016020 "membrane" evidence=IBA] [GO:0016709 "oxidoreductase activity, acting on paired donors, with incorporation or reduction of molecular oxygen, NAD(P)H as one donor, and incorporation of one atom of oxygen" evidence=IBA] [GO:0044550 "secondary metabolite biosynthetic process" evidence=IBA] Inte…	sp|P24465|C71A1_PERAE Cytochrome P450 71A1 OS=Persea americana GN=CYP71A1 PE=1 SV=2	XP_013457728.1 cytochrome P450 71A1 [Medicago truncatula] <KEH31759.1 cytochrome P450 family 71 protein [Medicago truncatula]	A0A072UPJ4_MEDTR/49-516 A0A072UPJ4.1 PF00067.19;p450;	3847.GLYMA17G13420.1	XM_013602274 Medicago truncatula cytochrome P450 family 71 protein mRNA	mtr:MTR_4g104640 cytochrome P450 family 71 protein	0.66	0.96	1.95	51.46	27.62	25.82	20.8906	3.29074	6.41799e-13	2.80488e-11	0.873889	4.2112	0.660134	0.661238	1.30029	4.79652	3.86018	3.9769	7	10	20	617	305	290
c145434_g4_i3	.	.	.	.	.	.	.	0.22	4.05	1.03	55.22	30.79	46.14	20.887	5.74339	1.4708e-10	4.03934e-09	2.16144	6.63851	0.870975	3.51194	2.10141	6.96589	6.10222	6.84741	10	179	45	2856	1527	2245
c112537_g1_i1	TAIR|locus:505006337 - symbol:SAUR74 "AT3G12955" species:3702 "Arabidopsis thaliana" [GO:0003674 "molecular_function" evidence=ND] [GO:0005739 "mitochondrion" evidence=ISM] [GO:0009733 "response to auxin" evidence=IEA;ISS] InterPro:IPR003676 Pfam:PF02519 TAIR:locus:505006337 Proteomes:UP000006548 EMBL:CP002686 GO:GO:0009733 EMBL:AB026645 HOGENOM:HOG000242839 eggNOG:ENOG410J3FE eggNOG:ENOG410YWYN …	.	NP_001237754.1 uncharacterized protein LOC100500162 [Glycine max] <ACU15095.1 unknown [Glycine max] <KRH44867.1 hypothetical protein GLYMA_08G236300 [Glycine max]	C6T0R1_SOYBN/5-109 C6T0R1.1 PF02519.11;Auxin_inducible;	3847.GLYMA08G25650.1	XM_020365565 PREDICTED: Cajanus cajan uncharacterized LOC109803891 (LOC109803891), mRNA	aprc:113866024 auxin-responsive protein SAUR78-like	0.87	0.98	0.45	20.37	29.59	18.13	20.8777	2.78581	7.66117e-13	3.29458e-11	0.677981	3.77559	0.870975	0.713329	0.449638	3.6446	4.06895	3.61322	10	11	5	265	356	221
c143842_g3_i7	.	.	GAU27143.1 hypothetical protein TSUD_104520 [Trifolium subterraneum]	.	.	.	.	0.18	1.46	0.76	37.98	9.8	16.38	20.793	3.63527	2.17354e-10	5.75989e-09	1.00589	4.40242	0.413117	1.48669	1.11785	5.38296	3.47932	4.34498	4	31	16	938	229	380
c126937_g2_i1	UNIPROTKB|I1JDL2 - symbol:GLYMA_02G088800 "Uncharacterized protein" species:3847 "Glycine max" [GO:0005829 "cytosol" evidence=IBA] [GO:0016787 "hydrolase activity" evidence=IBA] InterPro:IPR011697 Pfam:PF07722 InterPro:IPR017926 InterPro:IPR029062 GO:GO:0016787 Proteomes:UP000008827 Gene3D:3.40.50.880 SUPFAM:SSF52317 PROSITE:PS51273 eggNOG:ENOG410IIJN eggNOG:COG2071 OrthoDB:EOG09360DST EMBL:CM000…	sp|Q8H0Z4|GT121_ARATH Putative glutamine amidotransferase GAT1_2.1 OS=Arabidopsis thaliana GN=GAT1_2.1 PE=2 SV=1	XP_003624375.3 uncharacterized protein LOC11435688 [Medicago truncatula]	G7KV66_MEDTR/7-254 G7KV66.1 PF07722.10;Peptidase_C26;	3847.GLYMA02G09770.1	XM_003624331 Medicago truncatula class I glutamine amidotransferase mRNA	mtr:MTR_7g082570 class I glutamine amidotransferase	0.5	3.51	1.84	64.52	53.87	36.4	20.6885	5.1427	7.59759e-17	6.75068e-15	1.93569	6.06325	1.0549	2.62639	2.12579	6.38893	6.08913	5.71169	13	89	46	1907	1513	1011
c98004_g1_i1	TAIR|locus:2200261 - symbol:AT1G67920 "AT1G67920" species:3702 "Arabidopsis thaliana" [GO:0003674 "molecular_function" evidence=ND] [GO:0005634 "nucleus" evidence=ISM] [GO:0008150 "biological_process" evidence=ND] TAIR:locus:2200261 EMBL:CP002684 Proteomes:UP000006548 EMBL:AC012563 HOGENOM:HOG000090792 OrthoDB:EOG0936119E UniGene:At.19367 UniGene:At.68543 EMBL:AY085118 EMBL:BT024798 PIR:A96702 Re…	.	AET05410.1 hypothetical protein MTR_8g105190 [Medicago truncatula]	.	29760.VIT_01s0011g05680.t01	.	mtr:MTR_8g105190 hypothetical protein	3.16	19.01	13.25	255.21	373.04	352.31	20.668	5.58925	5.58206e-18	6.0769e-16	2.28734	6.51219	1.31731	2.86385	2.68085	6.18793	6.57575	6.77289	18	108	74	1656	2129	2131
c130908_g1_i1	UNIPROTKB|K7KPW4 - symbol:K7KPW4 "Uncharacterized protein" species:3847 "Glycine max" [GO:0005737 "cytoplasm" evidence=IBA] [GO:0008757 "S-adenosylmethionine-dependent methyltransferase activity" evidence=IBA] [GO:0032259 "methylation" evidence=IBA] InterPro:IPR004159 Pfam:PF03141 InterPro:IPR029063 GO:GO:0016021 GO:GO:0005737 SUPFAM:SSF53335 Proteomes:UP000008827 GO:GO:0008757 GO:GO:0032259 eggN…	.	PNX98764.1 S-adenosyl-L-methionine-dependent methyltransferase [Trifolium pratense]	A0A072UPV1_MEDTR/193-348 A0A072UPV1.1 PF03141.13;Methyltransf_29;	3847.GLYMA05G25720.2	XM_013601871 Medicago truncatula S-adenosyl-L-methionine-dependent methyltransferase mRNA	mtr:MTR_4g094572 S-adenosyl-L-methionine-dependent methyltransferase	0.34	0.15	0.35	6.46	10.53	7.94	20.5605	3.39089	8.87312e-14	4.49571e-12	0.942826	4.34604	1.218	0.49263	1.11785	3.99428	4.6353	4.40853	16	7	16	344	538	398
c130107_g2_i2	TAIR|locus:2134971 - symbol:AT4G24050 "AT4G24050" species:3702 "Arabidopsis thaliana" [GO:0016491 "oxidoreductase activity" evidence=ISS] [GO:0055114 "oxidation-reduction process" evidence=ISS] Pfam:PF00106 InterPro:IPR002347 TAIR:locus:2134971 Proteomes:UP000006548 EMBL:CP002687 GO:GO:0016491 InterPro:IPR036291 SUPFAM:SSF51735 eggNOG:COG1028 PRINTS:PR00081 EMBL:AC002343 EMBL:AL161560 EMBL:AL1096…	sp|A2RVM0|TIC32_ARATH Short-chain dehydrogenase TIC 32, chloroplastic OS=Arabidopsis thaliana GN=TIC32 PE=2 SV=1	XP_004503573.1 PREDICTED: short-chain dehydrogenase TIC 32, chloroplastic-like isoform X2 [Cicer arietinum]	A0A072TUU0_MEDTR/36-252 A0A072TUU0.1 PF00106.22;adh_short;	3847.GLYMA08G02980.1	XM_004503516 PREDICTED: Cicer arietinum short-chain dehydrogenase TIC 32, chloroplastic-like (LOC101510397), transcript variant X2, mRNA	mtr:MTR_8g099995 NAD(P)-binding rossmann-fold protein	0.07	0.19	0.12	6.09	3.46	1.37	20.4568	1.42787	1.1294e-07	1.74858e-06	0.291888	2.39795	0.221295	0.368175	0.286194	3.17517	2.44188	1.57679	2	5	3	185	100	39
c130835_g1_i1	TAIR|locus:2139777 - symbol:OSM34 "osmotin 34" species:3702 "Arabidopsis thaliana" [GO:0005576 "extracellular region" evidence=ISM] [GO:0051707 "response to other organism" evidence=ISS] [GO:0009651 "response to salt stress" evidence=IEP] [GO:0009817 "defense response to fungus, incompatible interaction" evidence=IDA] [GO:0009816 "defense response to bacterium, incompatible interaction" evidence=…	sp|P50700|OSL3_ARATH Osmotin-like protein OSM34 OS=Arabidopsis thaliana GN=OSM34 PE=2 SV=2	PNX71133.1 osmotin-like protein OSM34 [Trifolium pratense]	K7K557_SOYBN/249-444 K7K557.1 PF00314.14;Thaumatin;	3847.GLYMA01G42661.1	XM_013597958 Medicago truncatula pathogenesis-related thaumatin family protein mRNA	mtr:MTR_5g010635 pathogenesis-related thaumatin family protein	40.49	145.63	62.99	1532.33	3756.41	1379.67	20.4141	9.92863	7.65942e-18	8.15475e-16	6.41961	10.7334	5.85662	7.14382	6.25839	10.3273	11.5604	10.3124	687	2415	1033	29566	68098	24988
c107698_g1_i1	TAIR|locus:2034235 - symbol:NTT1 "AT1G80300" species:3702 "Arabidopsis thaliana" [GO:0005471 "ATP:ADP antiporter activity" evidence=ISS;IDA] [GO:0005524 "ATP binding" evidence=IEA] [GO:0009507 "chloroplast" evidence=ISM] [GO:0016021 "integral component of membrane" evidence=IEA] [GO:0031969 "chloroplast membrane" evidence=IEA] [GO:0009941 "chloroplast envelope" evidence=IDA] [GO:0016020 "membrane…	sp|O24381|TLC1_SOLTU Plastidic ATP/ADP-transporter OS=Solanum tuberosum PE=2 SV=2	GAU11052.1 hypothetical protein TSUD_113450 [Trifolium subterraneum]	F6HX76_VITVI/82-563 F6HX76.1 PF03219.11;TLC;	3847.GLYMA13G43920.1	XM_004487165 PREDICTED: Cicer arietinum ADP,ATP carrier protein 1, chloroplastic-like (LOC101494211), mRNA	cam:101494211 ADP,ATP carrier protein 1, chloroplastic-like	0.53	1.27	0.46	25.56	23.01	14.43	20.3519	2.65384	4.46829e-12	1.65883e-10	0.630409	3.64171	0.582401	0.859186	0.449638	3.92586	3.70698	3.29229	6	14	5	327	272	173
c129836_g1_i4	TAIR|locus:2141806 - symbol:MTN1 "AT4G38800" species:3702 "Arabidopsis thaliana" [GO:0003824 "catalytic activity" evidence=ISS] [GO:0005737 "cytoplasm" evidence=ISM] [GO:0008782 "adenosylhomocysteine nucleosidase activity" evidence=IEA] [GO:0009116 "nucleoside metabolic process" evidence=IEA;ISS] [GO:0019509 "L-methionine salvage from methylthioadenosine" evidence=IEA;IDA] [GO:0008930 "methylthio…	sp|Q9T0I8|MTN1_ARATH 5'-methylthioadenosine/S-adenosylhomocysteine nucleosidase 1 OS=Arabidopsis thaliana GN=MTN1 PE=1 SV=1	GAU22126.1 hypothetical protein TSUD_310300 [Trifolium subterraneum]	G7J8G7_MEDTR/22-251 G7J8G7.1 PF01048.17;PNP_UDP_1;	3847.GLYMA04G00770.1	XM_004500688 PREDICTED: Cicer arietinum 5'-methylthioadenosine/S-adenosylhomocysteine nucleosidase 2-like (LOC101501070), mRNA	mtr:MTR_3g117700 5'-methylthioadenosine/S-adenosylhomocysteine nucleosidase	0.72	1.23	0.88	6.21	36.8	33.89	20.3246	4.45349	4.229e-12	1.57726e-10	1.59813	5.05151	1.53927	1.68233	1.57278	3.42307	5.83724	5.89421	23	38	27	224	1267	1150
c99712_g1_i1	TAIR|locus:2824065 - symbol:SUFE2 "sulfur E2" species:3702 "Arabidopsis thaliana" [GO:0009507 "chloroplast" evidence=ISM;IDA] [GO:0008047 "enzyme activator activity" evidence=IDA] [GO:0016226 "iron-sulfur cluster assembly" evidence=IC] [GO:0051176 "positive regulation of sulfur metabolic process" evidence=IDA] Pfam:PF02657 TAIR:locus:2824065 EMBL:CP002684 Proteomes:UP000006548 GO:GO:0009507 GO:GO…	sp|Q9FXE3|SUFE2_ARATH SufE-like protein 2, chloroplastic OS=Arabidopsis thaliana GN=SUFE2 PE=2 SV=1	PNX76931.1 sufE-like protein chloroplastic-like [Trifolium pratense]	G7J358_MEDTR/66-189 G7J358.1 PF02657.12;SufE;	3847.GLYMA18G01700.2	.	cam:101510817 sufE-like protein 2, chloroplastic	0.37	0.14	0.24	7.32	10.06	4.98	20.2795	2.12905	8.08484e-10	1.9429e-08	0.471831	3.14112	0.733892	0.231963	0.449638	3.14007	3.50771	2.77557	8	3	5	180	234	115
c130879_g1_i1	TAIR|locus:2049319 - symbol:SFH3 "AT2G21540" species:3702 "Arabidopsis thaliana" [GO:0000139 "Golgi membrane" evidence=IEA] [GO:0005794 "Golgi apparatus" evidence=ISM] [GO:0005886 "plasma membrane" evidence=IEA] [GO:0006810 "transport" evidence=ISS] [GO:0008526 "phosphatidylinositol transporter activity" evidence=IGI;ISS] [GO:0015031 "protein transport" evidence=IEA] [GO:0009908 "flower developme…	sp|Q93ZE9|SFH3_ARATH Phosphatidylinositol/phosphatidylcholine transfer protein SFH3 OS=Arabidopsis thaliana GN=SFH3 PE=2 SV=1	XP_004500799.1 PREDICTED: phosphatidylinositol/phosphatidylcholine transfer protein SFH3-like isoform X4 [Cicer arietinum]	G7J768_MEDTR/141-308 G7J768.1 PF00650.17;CRAL_TRIO;	3847.GLYMA04G01230.2	XM_004500742 PREDICTED: Cicer arietinum phosphatidylinositol/phosphatidylcholine transfer protein SFH3-like (LOC101489636), transcript variant X6, mRNA	cam:101489636 phosphatidylinositol/phosphatidylcholine transfer protein SFH3-like	0.03	0.06	0.03	2.93	0.47	0.22	20.2352	0.267355	8.34352e-05	0.00060682	0.125144	1.28124	0.114887	0.158709	0.101838	2.54094	0.810396	0.492398	1	2	1	111	17	8
c114551_g1_i1	TAIR|locus:2199762 - symbol:AT1G76070 "AT1G76070" species:3702 "Arabidopsis thaliana" [GO:0003674 "molecular_function" evidence=ND] [GO:0005634 "nucleus" evidence=ISM] [GO:0008150 "biological_process" evidence=ND] [GO:0005886 "plasma membrane" evidence=IDA] TAIR:locus:2199762 EMBL:CP002684 Proteomes:UP000006548 GO:GO:0005886 EMBL:AC007396 EMBL:AC009978 EMBL:BT003120 EMBL:AY087903 EMBL:AK228131 Re…	sp|Q9SGS5|Y1607_ARATH Uncharacterized protein At1g76070 OS=Arabidopsis thaliana GN=At1g76070 PE=1 SV=1	XP_003603835.1 uncharacterized protein At1g76070 [Medicago truncatula] <AES74086.1 syringolide-induced protein 14-1-1 [Medicago truncatula]	.	3847.GLYMA14G39950.1	XM_003603787 Medicago truncatula syringolide-induced protein 14-1-1 mRNA	mtr:MTR_3g114750 syringolide-induced protein 14-1-1	3.47	6.92	12.79	21.27	263.86	342.04	20.2289	6.5286	4.08665e-08	6.93582e-07	3.13379	6.7104	2.51721	2.89801	3.98617	4.18887	7.68622	8.25612	57	111	203	397	4623	5993
c32749_g1_i1	.	.	OPS08973.1 hypothetical protein BSV62_23680, partial [Salmonella enterica subsp. enterica serovar Enteritidis]	.	469608.HMPREF0485_05014	CP017990 Enterobacter cloacae complex sp. ECNIH7, complete genome	hazt:108664000 LOW QUALITY PROTEIN: uncharacterized protein LOC108664000	0.47	0.41	0.63	0.71	0.44	39.12	20.1695	2.53468	0.000965165	0.00494407	0.607182	2.00542	0.660134	0.431744	0.729667	0.605064	0.389946	5.02125	7	6	9	12	7	619
c112275_g2_i1	.	.	PNX91922.1 hypothetical protein L195_g015047 [Trifolium pratense]	.	3847.GLYMA07G04440.1	XM_003627249 Medicago truncatula transmembrane protein, putative mRNA	mtr:MTR_8g020870 transmembrane protein, putative	1.45	2.64	1.07	46.56	44.35	50.71	20.1653	3.59835	9.45847e-17	8.34278e-15	1.06606	4.56148	1.11134	1.2949	0.791936	4.53259	4.37358	4.77825	14	25	10	510	445	520
c141797_g1_i5	UNIPROTKB|K7KXF2 - symbol:GLYMA_06G258200 "Serine/threonine-protein kinase" species:3847 "Glycine max" [GO:0004674 "protein serine/threonine kinase activity" evidence=IBA] [GO:0005886 "plasma membrane" evidence=IBA] [GO:0006468 "protein phosphorylation" evidence=IBA] [GO:0006952 "defense response" evidence=IBA] [GO:0009506 "plasmodesma" evidence=IBA] InterPro:IPR000719 InterPro:IPR000858 InterPro…	sp|O81832|Y4729_ARATH G-type lectin S-receptor-like serine/threonine-protein kinase At4g27290 OS=Arabidopsis thaliana GN=At4g27290 PE=3 SV=4	XP_013442779.1 G-type lectin S-receptor-like serine/threonine-protein kinase At4g27290 isoform X1 [Medicago truncatula] <KEH16804.1 S-locus lectin kinase family protein [Medicago truncatula]	A0A072TGW7_MEDTR/498-769 A0A072TGW7.1 PF07714.14;Pkinase_Tyr;	3847.GLYMA06G40560.2	XM_013587328 Medicago truncatula S-locus lectin kinase family protein mRNA	mtr:MTR_0090s0020 S-locus lectin kinase family protein	0.3	1.31	0.6	8.98	21.54	25.24	20.1457	4.85347	3.00443e-15	2.02824e-13	1.8102	5.65935	1.26851	2.39081	1.7713	4.72726	5.93038	6.32041	17	73	33	587	1353	1552
c133867_g2_i1	.	.	.	.	.	CR955011 Medicago truncatula chromosome 5 clone mth2-85n3, COMPLETE SEQUENCE	.	0.18	0.09	0.19	1.68	8.16	4.19	20.0708	0.563715	2.77877e-06	3.08344e-05	0.166597	1.70276	0.221295	0.0815358	0.196958	0.934955	2.36946	1.80386	2	1	2	21	94	49
c111842_g1_i1	TAIR|locus:2170101 - symbol:ERF110 "AT5G50080" species:3702 "Arabidopsis thaliana" [GO:0003677 "DNA binding" evidence=IEA;ISS] [GO:0003700 "DNA binding transcription factor activity" evidence=IEA;ISS] [GO:0005634 "nucleus" evidence=ISM;IEA;ISS] [GO:0006351 "transcription, DNA-templated" evidence=IEA] [GO:0006355 "regulation of transcription, DNA-templated" evidence=ISS] [GO:0009873 "ethylene-acti…	sp|Q70II3|EF110_ARATH Ethylene-responsive transcription factor ERF110 OS=Arabidopsis thaliana GN=ERF110 PE=2 SV=2	XP_004498983.1 PREDICTED: ethylene-responsive transcription factor ERF110-like isoform X2 [Cicer arietinum]	M0T800_MUSAM/86-137 M0T800.1 PF00847.17;AP2;	3847.GLYMA02G08835.1	XM_003592027 Medicago truncatula AP2 domain class transcription factor mRNA	cam:101508871 ethylene-responsive transcription factor ERF110-like	2.55	14.88	15.95	306.24	283.18	281.57	19.773	6.33818	6.08236e-16	4.75723e-14	2.90623	7.27029	1.69512	3.3237	3.69987	7.3329	7.13283	7.34513	27	155	164	3690	3143	3178
c135692_g1_i2	.	.	.	.	.	.	.	0.15	0.15	0.05	2.84	0.36	6.19	19.6655	0.935543	4.26039e-05	0.000338813	0.218064	1.78801	0.320392	0.231963	0.101838	1.95075	0.437951	2.97534	3	3	1	66	8	135
c136798_g4_i1	UNIPROTKB|K7LLD7 - symbol:GLYMA_10G253300 "Uncharacterized protein" species:3847 "Glycine max" [GO:0004674 "protein serine/threonine kinase activity" evidence=IBA] [GO:0005886 "plasma membrane" evidence=IBA] [GO:0006468 "protein phosphorylation" evidence=IBA] [GO:0009506 "plasmodesma" evidence=IBA] [GO:0042742 "defense response to bacterium" evidence=IBA] InterPro:IPR000719 InterPro:IPR001245 Int…	sp|Q8GYA4|CRK10_ARATH Cysteine-rich receptor-like protein kinase 10 OS=Arabidopsis thaliana GN=CRK10 PE=1 SV=3	GAU15359.1 hypothetical protein TSUD_04280 [Trifolium subterraneum]	G7I596_MEDTR/352-622 G7I596.2 PF07714.14;Pkinase_Tyr;	3847.GLYMA10G39940.2	XM_003589249 Medicago truncatula cysteine-rich receptor-kinase-like protein mRNA	mtr:MTR_1g021610 cysteine-rich receptor-kinase-like protein	0.09	1.79	1.03	13.6	37.63	21.5	19.5899	3.77128	5.93186e-10	1.45989e-08	1.07326	4.63468	0.221295	1.65596	1.34252	3.92997	5.28686	4.68722	2	37	21	328	858	487
c122707_g2_i1	TAIR|locus:2103341 - symbol:AT3G60520 "AT3G60520" species:3702 "Arabidopsis thaliana" [GO:0005575 "cellular_component" evidence=ND] [GO:0008150 "biological_process" evidence=ND] InterPro:IPR013083 TAIR:locus:2103341 Proteomes:UP000006548 EMBL:CP002686 Gene3D:3.30.40.10 EMBL:AL138646 EMBL:BT004575 EMBL:AK227924 PIR:T47863 RefSeq:NP_191611.1 UniGene:At.34431 EnsemblPlants:AT3G60520.1 GeneID:825223 …	.	XP_020227858.1 uncharacterized protein LOC109809048 [Cajanus cajan]	.	3847.GLYMA03G27220.1	XM_007140915 Phaseolus vulgaris hypothetical protein (PHAVU_008G156800g) mRNA, complete cds	ccaj:109809048 uncharacterized protein LOC109809048	0.39	3.44	0.8	33.6	40.04	41.33	19.4965	3.40264	2.23843e-11	7.26154e-10	0.89314	4.37038	0.413117	1.60171	0.664589	4.18199	4.33607	4.5931	4	35	8	395	433	455
c135768_g2_i1	TAIR|locus:505006272 - symbol:CV "AT2G25625" species:3702 "Arabidopsis thaliana" [GO:0003674 "molecular_function" evidence=ND] [GO:0008150 "biological_process" evidence=ND] TAIR:locus:505006272 Proteomes:UP000006548 EMBL:CP002685 EMBL:AC006053 EMBL:AY088242 EMBL:AK227210 RefSeq:NP_850063.1 UniGene:At.19162 STRING:3702.AT2G25625.1 EnsemblPlants:AT2G25625.1 GeneID:817103 Gramene:AT2G25625.1 KEGG:at…	.	XP_003603458.1 uncharacterized protein LOC11429975 [Medicago truncatula] <AES73709.1 hypothetical protein MTR_3g107890 [Medicago truncatula]	.	3847.GLYMA06G07560.1	CU468247 M.truncatula DNA sequence from clone MTH2-8P6 on chromosome 3, complete sequence	mtr:MTR_3g107890 hypothetical protein	0.07	0.44	0.89	11.31	13.07	12.66	19.3301	2.23214	3.07374e-09	6.61498e-08	0.485193	3.2633	0.114887	0.431744	0.908947	3.13295	3.2565	3.40045	1	6	12	179	193	188
c144149_g2_i1	TAIR|locus:2176737 - symbol:PR5K "PR5-like receptor kinase" species:3702 "Arabidopsis thaliana" [GO:0005886 "plasma membrane" evidence=ISM] [GO:0016301 "kinase activity" evidence=ISS] [GO:0009506 "plasmodesma" evidence=IDA] [GO:0004675 "transmembrane receptor protein serine/threonine kinase activity" evidence=ISS] [GO:0009620 "response to fungus" evidence=ISS] InterPro:IPR000719 InterPro:IPR00827…	sp|Q9FID6|Y5392_ARATH Probable receptor-like protein kinase At5g39020 OS=Arabidopsis thaliana GN=At5g39020 PE=2 SV=1	KEH40307.1 stress-induced receptor-like kinase [Medicago truncatula]	A0A072VEW5_MEDTR/4-273 A0A072VEW5.1 PF00069.22;Pkinase;	3847.GLYMA13G09794.1	XM_013610827 Medicago truncatula stress-induced receptor-like kinase partial mRNA	mtr:MTR_1g026990 stress-induced receptor-like kinase	0.18	0.72	0.18	8.16	18.95	4.21	19.3196	0.676724	9.51764e-07	1.20557e-05	0.1728	1.7994	0.114887	0.301676	0.101838	1.70393	2.51083	1.18345	1	4	1	52	106	25
c128033_g4_i2	UNIPROTKB|Q948T9 - symbol:RBOHB "Respiratory burst oxidase homolog protein B" species:4113 "Solanum tuberosum" [GO:0005886 "plasma membrane" evidence=IDA] InterPro:IPR000778 InterPro:IPR002048 InterPro:IPR013112 InterPro:IPR013121 InterPro:IPR013623 InterPro:IPR017927 InterPro:IPR029654 Pfam:PF08022 Pfam:PF08030 Pfam:PF08414 PRINTS:PR00466 PROSITE:PS50222 PROSITE:PS51384 SMART:SM00054 InterPro:IP…	sp|Q948T9|RBOHB_SOLTU Respiratory burst oxidase homolog protein B OS=Solanum tuberosum GN=RBOHB PE=1 SV=1	GAU29358.1 hypothetical protein TSUD_31640 [Trifolium subterraneum]	G7I8P3_MEDTR/113-211 G7I8P3.1 PF08414.7;NADPH_Ox;	3847.GLYMA10G29280.1	XM_003591094 Medicago truncatula respiratory burst oxidase-like protein mRNA	mtr:MTR_1g083290 respiratory burst oxidase-like protein	0.4	0.83	1.67	7.05	51.6	19.51	19.2865	3.56967	1.08378e-08	2.05756e-07	1.04238	4.17615	0.660134	0.859186	1.60782	2.81464	5.4391	4.27471	7	14	28	139	956	361
c100052_g2_i1	TAIR|locus:2130374 - symbol:CLA1 "AT4G15560" species:3702 "Arabidopsis thaliana" [GO:0009228 "thiamine biosynthetic process" evidence=IEA] [GO:0009507 "chloroplast" evidence=ISM;IDA] [GO:0009570 "chloroplast stroma" evidence=IEA] [GO:0016114 "terpenoid biosynthetic process" evidence=IEA] [GO:0046872 "metal ion binding" evidence=IEA] [GO:0052865 "1-deoxy-D-xylulose 5-phosphate biosynthetic process…	sp|Q6YU51|DXS2_ORYSJ Probable 1-deoxy-D-xylulose-5-phosphate synthase 2, chloroplastic OS=Oryza sativa subsp. japonica GN=Os07g0190000 PE=2 SV=1	PNY14719.1 putative 1-deoxy-D-xylulose-5-phosphate synthase chloroplastic-like [Trifolium pratense]	Q8L692_MEDTR/389-554 Q8L692.1 PF02779.21;Transket_pyr;	3847.GLYMA08G37670.1	XM_013590619 Medicago truncatula 1-deoxy-D-xylulose-5-phosphate synthase mRNA	mtr:MTR_8g068265 1-deoxy-D-xylulose-5-phosphate synthase	0.69	1.33	1.68	9.14	53.98	32.92	19.1724	4.39791	1.01788e-11	3.53957e-10	1.58591	5.04109	1.26851	1.51632	1.97291	3.60396	6.01985	5.49945	17	32	40	257	1441	870
c124071_g1_i1	UNIPROTKB|Q53JP1 - symbol:LOC_Os11g25070 "Integrase core domain, putative" species:39947 "Oryza sativa Japonica Group" [GO:0009061 "anaerobic respiration" evidence=IBA] [GO:0018171 "peptidyl-cysteine oxidation" evidence=IBA] [GO:0070483 "detection of hypoxia" evidence=IBA] InterPro:IPR001584 InterPro:IPR036397 Pfam:PF00665 PROSITE:PS50994 InterPro:IPR012337 GO:GO:0055114 EMBL:DP000010 GO:GO:00036…	.	XP_024634530.1 uncharacterized protein LOC112420124 [Medicago truncatula]	A0A072UHU7_MEDTR/49-84 A0A072UHU7.1 PF05553.8;DUF761;	39947.LOC_Os07g11400.1	XM_012717580 PREDICTED: Cicer arietinum putative protein TPRXL (LOC101507324), mRNA	adu:107475065 uncharacterized protein LOC107475065	0.4	1.13	0.42	6.63	24.46	18	19.1484	3.58171	9.57188e-12	3.35265e-10	1.081	4.37762	0.934923	1.45645	0.851627	3.3076	5.039	4.78625	11	30	11	205	719	523
c119807_g1_i1	TAIR|locus:2083293 - symbol:AT3G52790 "AT3G52790" species:3702 "Arabidopsis thaliana" [GO:0003674 "molecular_function" evidence=ND] [GO:0016021 "integral component of membrane" evidence=IEA] [GO:0016998 "cell wall macromolecule catabolic process" evidence=ISS] InterPro:IPR018392 Pfam:PF01476 TAIR:locus:2083293 GO:GO:0016021 Proteomes:UP000006548 EMBL:CP002686 CDD:cd00118 Gene3D:3.10.350.10 InterP…	.	AES82004.1 peptidoglycan-binding LysM domain protein [Medicago truncatula]	I1LZI6_SOYBN/60-102 I1LZI6.1 PF01476.17;LysM;	3847.GLYMA13G21940.1	AC154034 Medicago truncatula chromosome 7 BAC clone mth2-71n23, complete sequence	mtr:MTR_7g104250 peptidoglycan-binding LysM domain protein	0.77	1.04	0.4	20.14	26.93	13.68	19.1297	2.07021	4.03863e-10	1.01885e-08	0.473215	3.09216	0.582401	0.55105	0.286194	3.12579	3.39671	2.75399	6	8	3	178	215	113
c107487_g1_i1	.	.	AAF23018.1 putative ABA-induced guard cell protein [Vicia faba]	.	.	AF218806 Vicia faba putative ABA-induced guard cell protein (abg1) mRNA, complete cds	mtr:MTR_2g014040 late embryogenesis abundant domain protein, putative	0.87	2.65	3.34	44.59	57.17	72.12	18.9655	4.30119	3.44463e-16	2.77499e-14	1.49327	5.214	0.934923	1.54535	1.99954	4.85397	5.12765	5.6604	11	33	41	643	766	975
c111953_g4_i1	TAIR|locus:2034235 - symbol:NTT1 "AT1G80300" species:3702 "Arabidopsis thaliana" [GO:0005471 "ATP:ADP antiporter activity" evidence=ISS;IDA] [GO:0005524 "ATP binding" evidence=IEA] [GO:0009507 "chloroplast" evidence=ISM] [GO:0016021 "integral component of membrane" evidence=IEA] [GO:0031969 "chloroplast membrane" evidence=IEA] [GO:0009941 "chloroplast envelope" evidence=IDA] [GO:0016020 "membrane…	sp|Q39002|TLC1_ARATH ADP,ATP carrier protein 1, chloroplastic OS=Arabidopsis thaliana GN=AATP1 PE=1 SV=2	GAU11052.1 hypothetical protein TSUD_113450 [Trifolium subterraneum]	G7IMG2_MEDTR/86-547 G7IMG2.2 PF03219.11;TLC;	3847.GLYMA15G01420.1	XM_003597778 Medicago truncatula plastidic ATP/ADP-transporter-like protein mRNA	mtr:MTR_2g102740 plastidic ATP/ADP-transporter-like protein	0.35	1.02	2.78	52.29	38.69	28.17	18.8719	1.59339	5.58175e-08	9.21446e-07	0.337146	2.65063	0.114887	0.231963	0.664589	3.07466	2.46523	2.41198	1	3	8	171	102	85
c145009_g2_i1	UNIPROTKB|F6HX39 - symbol:VIT_09s0002g05110 "Putative uncharacterized protein" species:29760 "Vitis vinifera" [GO:0005737 "cytoplasm" evidence=IBA] [GO:0017196 "N-terminal peptidyl-methionine acetylation" evidence=IBA] [GO:0004596 "peptide alpha-N-acetyltransferase activity" evidence=IBA] InterPro:IPR001584 InterPro:IPR011990 InterPro:IPR013026 InterPro:IPR019734 InterPro:IPR036397 Pfam:PF00665 P…	sp|P10978|POLX_TOBAC Retrovirus-related Pol polyprotein from transposon TNT 1-94 OS=Nicotiana tabacum PE=2 SV=1	PNX96991.1 retrotransposon-related protein [Trifolium pratense]	K4C6I5_SOLLC/452-570 K4C6I5.1 PF00665.23;rve;	4081.Solyc09g056150.1.1	.	lang:109344742 uncharacterized LOC109344742	0.08	0.19	0.14	3	5.14	2.51	18.814	1.86422	1.2401e-09	2.86527e-08	0.420887	2.88746	0.320392	0.49263	0.449638	2.70363	3.35356	2.6052	3	7	5	127	208	100
c111652_g1_i1	TAIR|locus:2149755 - symbol:FER1 "AT5G01600" species:3702 "Arabidopsis thaliana" [GO:0004322 "ferroxidase activity" evidence=IEA] [GO:0006826 "iron ion transport" evidence=IGI;ISS] [GO:0006879 "cellular iron ion homeostasis" evidence=ISS] [GO:0006880 "intracellular sequestering of iron ion" evidence=IBA] [GO:0008199 "ferric iron binding" evidence=IEA;ISS] [GO:0009507 "chloroplast" evidence=ISM;IS…	sp|P19975|FRI1_PEA Ferritin-1, chloroplastic OS=Pisum sativum PE=1 SV=2	CAA51786.1 ferritin [Pisum sativum]	G7KT76_MEDTR/91-236 G7KT76.1 PF00210.21;Ferritin;	3847.GLYMA18G43650.2	X73369 P.sativum mRNA for ferritin	mtr:MTR_7g069980 ferritin	0.07	0.15	1.41	18.3	8.79	15.34	18.7175	2.43867	1.00595e-06	1.26361e-05	0.510132	3.39235	0.114887	0.158709	1.2568	3.76468	2.75778	3.65458	1	2	19	290	130	228
c145553_g2_i1	.	.	.	.	.	.	.	0.25	3.23	1.86	54.57	33.5	38.22	18.7159	4.49335	3.25353e-12	1.23829e-10	1.52756	5.41042	0.500241	2.22128	1.86117	5.77948	5.04094	5.41084	5	63	36	1242	720	817
c126963_g1_i1	UNIPROTKB|D7TQI6 - symbol:VIT_08s0040g02200 "Peroxidase" species:29760 "Vitis vinifera" [GO:0004601 "peroxidase activity" evidence=IBA] [GO:0009505 "plant-type cell wall" evidence=IBA] [GO:0009664 "plant-type cell wall organization" evidence=IBA] InterPro:IPR000823 InterPro:IPR002016 InterPro:IPR010255 InterPro:IPR033905 Pfam:PF00141 PRINTS:PR00458 PRINTS:PR00461 PROSITE:PS50873 GO:GO:0005829 GO:…	sp|Q42580|PER21_ARATH Peroxidase 21 OS=Arabidopsis thaliana GN=PER21 PE=1 SV=1	XP_013468227.1 peroxidase 21 [Medicago truncatula] <KEH42264.1 cationic peroxidase [Medicago truncatula]	A0A072VLG8_MEDTR/43-287 A0A072VLG8.1 PF00141.20;peroxidase;	3847.GLYMA10G05800.1	XM_004497432 PREDICTED: Cicer arietinum peroxidase 21 (LOC101499262), mRNA	mtr:MTR_1g066640 cationic peroxidase	5.74	1.21	0.92	116.14	100.05	15.12	18.6231	5.07618	2.76288e-07	3.9371e-06	1.78591	5.61761	3.17637	1.11295	1.06839	6.61473	6.34265	3.89544	97	20	15	2234	1808	273
c145919_g1_i1	.	.	GAU47136.1 hypothetical protein TSUD_379140 [Trifolium subterraneum]	.	.	AJ001752 Vicia faba L. Kleine Thueringer	.	0.24	0.12	0.55	24.41	0.22	0.11	18.5833	1.93475	0.00454874	0.0177513	0.433831	1.60038	0.413117	0.158709	0.729667	4.42589	0.23553	0.139725	4	2	9	472	4	2
c126815_g1_i1	TAIR|locus:2130764 - symbol:AT4G17260 "AT4G17260" species:3702 "Arabidopsis thaliana" [GO:0004457 "lactate dehydrogenase activity" evidence=ISS] [GO:0005737 "cytoplasm" evidence=ISM] [GO:0009737 "response to abscisic acid" evidence=IEP] [GO:0005886 "plasma membrane" evidence=IDA] [GO:0009651 "response to salt stress" evidence=IEP] [GO:0005829 "cytosol" evidence=IDA] HAMAP:MF_00488 InterPro:IPR001…	sp|P22988|LDHA_HORVU L-lactate dehydrogenase A OS=Hordeum vulgare PE=1 SV=1	GAU20739.1 hypothetical protein TSUD_231530 [Trifolium subterraneum]	G7JW16_MEDTR/180-348 G7JW16.1 PF02866.15;Ldh_1_C;	3847.GLYMA01G41920.1	XM_003611243 Medicago truncatula L-lactate dehydrogenase A-like protein mRNA	mtr:MTR_5g012390 L-lactate dehydrogenase A-like protein	0.34	0.7	0.05	4.22	14.63	8.52	18.5481	2.34145	5.64851e-08	9.3183e-07	0.540386	3.23641	0.660134	0.859186	0.101838	2.39375	3.92899	3.38649	7	14	1	98	321	186
c121346_g1_i2	TAIR|locus:2160897 - symbol:PFK2 "AT5G47810" species:3702 "Arabidopsis thaliana" [GO:0003872 "6-phosphofructokinase activity" evidence=ISS] [GO:0005524 "ATP binding" evidence=IEA] [GO:0005737 "cytoplasm" evidence=ISM] [GO:0005945 "6-phosphofructokinase complex" evidence=ISS] [GO:0006002 "fructose 6-phosphate metabolic process" evidence=IEA] [GO:0006096 "glycolytic process" evidence=ISS] [GO:00468…	sp|Q9FIK0|PFKA2_ARATH ATP-dependent 6-phosphofructokinase 2 OS=Arabidopsis thaliana GN=PFK2 PE=1 SV=1	PNY02763.1 6-phosphofructokinase 2-like protein [Trifolium pratense]	G7ZZU2_MEDTR/95-407 G7ZZU2.1 PF00365.17;PFK;	3847.GLYMA07G39960.1	XM_013603227 Medicago truncatula 6-phosphofructokinase mRNA	mtr:MTR_4g134290 6-phosphofructokinase	0.12	0.57	0.25	10.41	10.59	2.15	18.5076	2.38305	3.79634e-08	6.47038e-07	0.568161	3.19168	0.320392	0.859186	0.524904	3.80557	3.78793	1.98155	3	14	6	299	289	58
c139191_g4_i3	UNIPROTKB|K7LU34 - symbol:GLYMA_12G106000 "Uncharacterized protein" species:3847 "Glycine max" [GO:0032502 "developmental process" evidence=IBA] GO:GO:0032502 Proteomes:UP000008827 eggNOG:ENOG410IRPV eggNOG:ENOG410YBST EMBL:CM000845 OrthoDB:EOG09360JJ9 RefSeq:XP_003540882.1 EnsemblPlants:GLYMA12G11564.1 GeneID:100786509 Gramene:GLYMA12G11564.1 KEGG:gmx:100786509 InParanoid:K7LU34 OMA:NARTHIS Unip…	.	AAX51973.1 transposase [Pisum sativum]	Q7G793_ORYSJ/221-285 Q7G793.1 PF01498.15;HTH_Tnp_Tc3_2;	3847.GLYMA12G11564.1	AY833549 Pisum sativum transposon mariner-like transposon Psmar-1A transposase gene, complete cds	gmx:100786509 uncharacterized protein LOC100786509	0.11	0.23	0.15	0.55	3.31	8.12	18.4797	2.00477	5.27857e-06	5.41939e-05	0.471268	2.57583	0.413117	0.55105	0.449638	0.967354	2.71945	4.04069	4	8	5	22	126	304
c144595_g3_i1	TAIR|locus:2061529 - symbol:ACD11 "AT2G34690" species:3702 "Arabidopsis thaliana" [GO:0005737 "cytoplasm" evidence=ISM;IEA] [GO:0008289 "lipid binding" evidence=IEA] [GO:0120009 "intermembrane lipid transfer" evidence=IEA] [GO:0120013 "intermembrane lipid transfer activity" evidence=IEA] [GO:0008219 "cell death" evidence=IMP] [GO:0009751 "response to salicylic acid" evidence=IMP] [GO:0009816 "def…	sp|O64587|ACD11_ARATH Accelerated cell death 11 OS=Arabidopsis thaliana GN=ACD11 PE=1 SV=1	XP_003594554.1 accelerated cell death 11 [Medicago truncatula] <AES64805.1 glycolipid transfer protein [Medicago truncatula] <AFK34315.1 unknown [Medicago truncatula]	G7IKX4_MEDTR/84-222 G7IKX4.1 PF08718.8;GLTP;	3694.POPTR_0006s05030.1	AC192958 Medicago truncatula chromosome 2 BAC clone mte1-45m19, complete sequence	mtr:MTR_2g030530 glycolipid transfer protein	0.42	0.74	0.54	9.43	15.75	16.29	18.3459	4.23033	5.78617e-19	7.24561e-17	1.54016	5.13332	1.45454	1.62909	1.53686	4.60388	5.29176	5.5043	21	36	26	537	861	873
c143959_g3_i1	UNIPROTKB|I1LKE7 - symbol:GLYMA_U018900 "Beta-galactosidase" species:3847 "Glycine max" [GO:0004565 "beta-galactosidase activity" evidence=IBA] [GO:0005618 "cell wall" evidence=IBA] [GO:0005773 "vacuole" evidence=IBA] InterPro:IPR000922 InterPro:IPR001944 InterPro:IPR019801 Pfam:PF02140 PRINTS:PR00742 PROSITE:PS01182 PROSITE:PS50228 Pfam:PF01301 GO:GO:0005773 GO:GO:0005618 GO:GO:0005975 InterPro:…	sp|Q10NX8|BGAL6_ORYSJ Beta-galactosidase 6 OS=Oryza sativa subsp. japonica GN=Os03g0255100 PE=1 SV=2	XP_003606403.1 beta-galactosidase 8 [Medicago truncatula] <AES88600.1 beta-galactosidase [Medicago truncatula]	G7JPE5_MEDTR/32-338 G7JPE5.1 PF01301.16;Glyco_hydro_35;	3847.GLYMA11G16010.1	XM_003606355 Medicago truncatula beta-galactosidase mRNA	mtr:MTR_4g059680 beta-galactosidase	2.05	1.18	0.6	51.67	32.91	18.99	18.1942	2.64649	2.09359e-09	4.6166e-08	0.677539	3.56277	1.11134	0.55105	0.370229	4.20594	3.47932	3.00306	14	8	4	402	229	138
c115116_g1_i1	TAIR|locus:2158685 - symbol:TZF5 "AT5G44260" species:3702 "Arabidopsis thaliana" [GO:0003676 "nucleic acid binding" evidence=ISS] [GO:0003677 "DNA binding" evidence=IEA] [GO:0005634 "nucleus" evidence=ISM] [GO:0046872 "metal ion binding" evidence=IEA] [GO:0003700 "DNA binding transcription factor activity" evidence=ISS] [GO:0000932 "P-body" evidence=IDA] [GO:0005515 "protein binding" evidence=IPI…	sp|Q9FKW2|C3H61_ARATH Zinc finger CCCH domain-containing protein 61 OS=Arabidopsis thaliana GN=At5g44260 PE=2 SV=1	XP_013465134.1 zinc finger CCCH domain-containing protein 61 [Medicago truncatula] <KEH39169.1 zinc finger CCCH domain protein [Medicago truncatula]	A0A072VAW2_MEDTR/118-143 A0A072VAW2.1 PF00642.21;zf-CCCH;	3847.GLYMA12G33320.1	XM_013609680 Medicago truncatula zinc finger CCCH domain protein mRNA	mtr:MTR_2g090605 zinc finger CCCH domain protein	0.69	0.53	0.85	9.9	31.26	12.47	18.1898	3.46669	8.35969e-12	2.95808e-10	1.07947	4.28563	1.218	0.763604	1.2568	3.62949	5.16022	4.06719	16	12	19	262	784	310
c135787_g3_i5	UNIPROTKB|D7U1A1 - symbol:VIT_11s0037g00070 "Putative uncharacterized protein" species:29760 "Vitis vinifera" [GO:0004029 "aldehyde dehydrogenase (NAD) activity" evidence=IBA] [GO:0004777 "succinate-semialdehyde dehydrogenase (NAD+) activity" evidence=IBA] [GO:0009013 "succinate-semialdehyde dehydrogenase [NAD(P)+] activity" evidence=IBA] InterPro:IPR015590 InterPro:IPR016160 InterPro:IPR016161 I…	sp|P93338|GAPN_NICPL NADP-dependent glyceraldehyde-3-phosphate dehydrogenase OS=Nicotiana plumbaginifolia GN=GAPN PE=2 SV=1	XP_003588885.1 NADP-dependent glyceraldehyde-3-phosphate dehydrogenase [Medicago truncatula] <AES59136.1 NADP-dependent glyceraldehyde-3-phosphate dehydrogenase [Medicago truncatula]	G7JGT0_MEDTR/24-484 G7JGT0.1 PF00171.19;Aldedh;	29760.VIT_11s0037g00070.t01	XM_003588837 Medicago truncatula NADP-dependent glyceraldehyde-3-phosphate dehydrogenase mRNA	mtr:MTR_1g014320 NADP-dependent glyceraldehyde-3-phosphate dehydrogenase	0.29	0.44	0.64	6.8	14.08	13.01	18.0478	2.69457	6.57075e-11	1.96537e-09	0.717891	3.63326	0.582401	0.607195	0.964077	3.00614	3.91209	3.98155	6	9	13	162	317	291
c53666_g1_i1	TAIR|locus:2047700 - symbol:AT2G19460 "AT2G19460" species:3702 "Arabidopsis thaliana" [GO:0003674 "molecular_function" evidence=ND] [GO:0005634 "nucleus" evidence=ISM] [GO:0008150 "biological_process" evidence=ND] TAIR:locus:2047700 Proteomes:UP000006548 EMBL:CP002685 EMBL:AC005917 EMBL:AC003058 eggNOG:ENOG410J0TJ eggNOG:ENOG410Z48Y HOGENOM:HOG000237973 OrthoDB:EOG09360YZ0 InterPro:IPR021899 Pfam…	.	XP_003627161.1 uncharacterized protein LOC11429448 [Medicago truncatula] <AET01637.1 DUF3511 domain protein [Medicago truncatula]	G7LI87_MEDTR/62-104 G7LI87.1 PF12023.5;DUF3511;	3847.GLYMA07G00960.1	XM_003627113 Medicago truncatula DUF3511 domain protein mRNA	mtr:MTR_8g018320 DUF3511 domain protein	0.47	1.65	0.48	7.47	26.19	28.75	18.0351	2.28679	3.50835e-08	6.02629e-07	0.547511	3.13577	0.413117	0.859186	0.370229	2.05994	3.50208	3.84528	4	14	4	73	233	263
c128342_g2_i1	UNIPROTKB|I1JIW4 - symbol:GLYMA_02G278900 "Uncharacterized protein" species:3847 "Glycine max" [GO:0004683 "calmodulin-dependent protein kinase activity" evidence=IBA] [GO:0005516 "calmodulin binding" evidence=IBA] [GO:0005634 "nucleus" evidence=IBA] [GO:0005737 "cytoplasm" evidence=IBA] [GO:0009738 "abscisic acid-activated signaling pathway" evidence=IBA] [GO:0009931 "calcium-dependent protein s…	sp|Q9FMP5|CDPKH_ARATH Calcium-dependent protein kinase 17 OS=Arabidopsis thaliana GN=CPK17 PE=2 SV=1	XP_004491231.1 PREDICTED: calcium-dependent protein kinase 17-like [Cicer arietinum]	I1JIW4_SOYBN/72-330 I1JIW4.1 PF00069.22;Pkinase;	3847.GLYMA02G44720.1	XM_003617185 Medicago truncatula calmodulin-domain kinase CDPK protein mRNA	cam:101502089 calcium-dependent protein kinase 17-like	0.04	0.12	0.21	2.34	2.35	4.31	17.9817	1.13738	2.13513e-07	3.11418e-06	0.265496	2.23108	0.114887	0.231963	0.449638	1.96686	1.94014	2.78625	1	3	5	67	64	116
c133695_g1_i1	TAIR|locus:2020163 - symbol:NHL11 "AT1G54540" species:3702 "Arabidopsis thaliana" [GO:0003674 "molecular_function" evidence=ND] [GO:0008150 "biological_process" evidence=ND] [GO:0016021 "integral component of membrane" evidence=IEA] InterPro:IPR004864 TAIR:locus:2020163 GO:GO:0016021 EMBL:CP002684 Proteomes:UP000006548 Gene3D:2.60.40.10 InterPro:IPR013783 EMBL:AC005287 Pfam:PF03168 HOGENOM:HOG000…	sp|Q8LD98|NHL6_ARATH NDR1/HIN1-like protein 6 OS=Arabidopsis thaliana GN=NHL6 PE=1 SV=1	PNX95713.1 protein YLS9-like [Trifolium pratense]	A0A072VMR2_MEDTR/122-224 A0A072VMR2.1 PF03168.10;LEA_2;	3847.GLYMA10G31730.1	XM_013613390 Medicago truncatula late embryogenesis abundant hydroxyproline-rich glycoprotein mRNA	mtr:MTR_1g077560 late embryogenesis abundant hydroxyproline-rich glycoprotein	0.47	0.42	0.18	16.74	7.51	3.35	17.9716	2.09356	9.47426e-08	1.50008e-06	0.504238	2.92544	0.733892	0.49263	0.286194	3.91759	2.8225	2.03623	8	7	3	325	137	61
c110247_g2_i1	TAIR|locus:2086203 - symbol:ESE1 "AT3G23220" species:3702 "Arabidopsis thaliana" [GO:0003677 "DNA binding" evidence=IEA;ISS] [GO:0003700 "DNA binding transcription factor activity" evidence=ISS;TAS] [GO:0005634 "nucleus" evidence=ISM;ISS;TAS] [GO:0006351 "transcription, DNA-templated" evidence=IEA] [GO:0006355 "regulation of transcription, DNA-templated" evidence=IEA;ISS] [GO:0009873 "ethylene-ac…	sp|Q9LTC6|ERF95_ARATH Ethylene-responsive transcription factor ERF095 OS=Arabidopsis thaliana GN=ERF095 PE=1 SV=1	PNY14445.1 ethylene-responsive transcription factor erf098-like protein [Trifolium pratense]	.	3702.AT3G23220.1	XM_013613240 Medicago truncatula AP2 domain class transcription factor partial mRNA	mtr:MTR_1g074230 AP2 domain class transcription factor	0.55	0.44	0.34	1.06	9.58	22.7	17.9494	1.54546	4.04524e-05	0.000323405	0.362703	2.16945	0.500241	0.301676	0.286194	0.563281	2.33184	3.61322	5	4	3	11	91	221
c117798_g1_i2	.	.	.	.	.	.	.	0.22	0.66	0.45	8.01	14.13	13.45	17.9354	0.602515	2.65521e-07	3.80611e-06	0.181269	1.82351	0.114887	0.231963	0.196958	1.47521	1.90641	2.08891	1	3	2	41	62	64
c127539_g3_i3	.	.	.	.	.	.	.	0.06	0.13	0.13	3.94	2.41	1.72	17.8442	0.386795	8.45936e-07	1.08547e-05	0.156851	1.63784	0.114887	0.158709	0.196958	2.05994	1.51706	1.33653	1	2	2	73	42	30
c97001_g1_i1	TAIR|locus:2134966 - symbol:AT4G24130 species:3702 "Arabidopsis thaliana" [GO:0005737 "cytoplasm" evidence=ISM] [GO:0008150 "biological_process" evidence=ND] [GO:0005634 "nucleus" evidence=IDA] TAIR:locus:2134966 Proteomes:UP000006548 GO:GO:0005634 EMBL:CP002687 EMBL:AC002343 EMBL:AL161560 EMBL:AL109619 Gene3D:2.30.240.10 InterPro:IPR036758 InterPro:IPR007493 PANTHER:PTHR31676 Pfam:PF04398 SUPFAM…	.	XP_013463688.1 uncharacterized protein LOC25486617 [Medicago truncatula] <ACJ83938.1 unknown [Medicago truncatula] <AFK36807.1 unknown [Medicago truncatula] <KEH37723.1 DUF538 family protein [Medicago truncatula]	B7FGQ9_MEDTR/28-141 B7FGQ9.1 PF04398.9;DUF538;	3847.GLYMA15G21830.1	XM_013608234 Medicago truncatula DUF538 family protein mRNA	mtr:MTR_2g046150 DUF538 family protein	0.13	0.41	0.14	12.58	3.13	1.76	17.8316	0.363527	2.64916e-05	0.000223863	0.149562	1.43942	0.114887	0.231963	0.101838	2.49723	1.04547	0.775571	1	3	1	107	24	14
c144901_g2_i5	UNIPROTKB|Q2F946 - symbol:orf490 "Uncharacterized protein" species:39947 "Oryza sativa Japonica Group" [GO:0005739 "mitochondrion" evidence=IC] GO:GO:0005739 EMBL:DQ167807 EMBL:DQ167400 HOGENOM:HOG000078713 eggNOG:KOG0017 eggNOG:COG2801 InterPro:IPR013103 Pfam:PF07727 Uniprot:Q2F946	sp|P10978|POLX_TOBAC Retrovirus-related Pol polyprotein from transposon TNT 1-94 OS=Nicotiana tabacum PE=2 SV=1	GAU26746.1 hypothetical protein TSUD_317440 [Trifolium subterraneum]	I1HKQ7_BRADI/998-1243 I1HKQ7.1 PF07727.11;RVT_2;	39947.LOC_Os03g61660.1	CP023132 Lupinus angustifolius cultivar Tanjil chromosome LG-20	mesc:110630572 uncharacterized protein LOC110630572	0.03	0.76	0.07	16.01	1.56	0.65	17.7866	3.56847	0.000254072	0.0015834	0.906828	3.4843	0.221295	2.04955	0.449638	5.88818	2.71945	1.84528	2	54	5	1341	126	51
c55345_g1_i1	.	.	.	.	.	.	.	5.85	2.1	9.32	212.39	200.33	122.24	17.7552	2.51335	1.13601e-09	2.64246e-08	0.64331	3.49444	0.733892	0.231963	0.964077	3.87553	3.38451	3.22327	8	3	13	315	213	164
c134103_g4_i2	UNIPROTKB|I1JTF1 - symbol:GLYMA_04G035500 "Uncharacterized protein" species:3847 "Glycine max" [GO:0016020 "membrane" evidence=IBA] [GO:0016709 "oxidoreductase activity, acting on paired donors, with incorporation or reduction of molecular oxygen, NAD(P)H as one donor, and incorporation of one atom of oxygen" evidence=IBA] [GO:0044550 "secondary metabolite biosynthetic process" evidence=IBA] Inte…	sp|Q43068|C82A1_PEA Cytochrome P450 82A1 (Fragment) OS=Pisum sativum GN=CYP82A1 PE=2 SV=2	XP_013463821.1 cytochrome P450 CYP82D47 [Medicago truncatula] <KEH37856.1 cytochrome P450 family protein [Medicago truncatula]	A0A072V8D1_MEDTR/38-509 A0A072V8D1.1 PF00067.19;p450;	3847.GLYMA04G03780.1	XM_013608367 Medicago truncatula cytochrome P450 family protein partial mRNA	mtr:MTR_2g450040 cytochrome P450 family protein	0.72	5.94	1.98	51.28	77.76	59.5	17.6393	5.74842	4.05598e-14	2.1936e-12	2.51466	6.661	1.53927	3.5554	2.4493	6.35871	6.91586	6.70842	23	185	61	1867	2701	2037
c143057_g1_i5	.	.	GAU10143.1 hypothetical protein TSUD_418590, partial [Trifolium subterraneum]	.	.	.	.	0.45	1.07	0.08	1.45	16.03	19.44	17.5826	2.18812	1.87878e-05	0.000165174	0.514475	2.77984	0.582401	0.859186	0.101838	0.967354	3.46201	3.91015	6	14	1	22	226	276
c124768_g1_i2	.	.	AES97904.1 hypothetical protein MTR_5g061610 [Medicago truncatula]	.	3847.GLYMA13G02220.1	.	mtr:MTR_5g061610 hypothetical protein	10.17	25.97	7.14	108.57	373.54	516.3	17.4971	5.86615	5.06871e-12	1.87597e-10	2.76076	6.50725	2.71229	3.4442	2.12579	5.18538	6.80526	7.53112	67	170	46	815	2500	3618
c85186_g1_i1	UNIPROTKB|K7M9J3 - symbol:GLYMA_15G043300 "Uncharacterized protein" species:3847 "Glycine max" [GO:0004568 "chitinase activity" evidence=IBA] [GO:0005576 "extracellular region" evidence=IBA] [GO:0006032 "chitin catabolic process" evidence=IBA] [GO:0008061 "chitin binding" evidence=IBA] InterPro:IPR001223 Pfam:PF00704 InterPro:IPR000677 GO:GO:0005576 GO:GO:0005975 InterPro:IPR017853 SUPFAM:SSF5144…	sp|P39657|RUAP_SOYBN RuBisCO-associated protein OS=Glycine max PE=2 SV=1	XP_004509468.1 PREDICTED: uncharacterized protein LOC101498991 [Cicer arietinum]	G7ZXA1_MEDTR/19-285 G7ZXA1.1 PF00704.25;Glyco_hydro_18;	88036.EFJ20587	XM_004489697 PREDICTED: Cicer arietinum ruBisCO-associated protein-like (LOC101497470), mRNA <gi|828294141|ref|XM_012712794.1| PREDICTED: Cicer arietinum ruBisCO-associated protein-like (LOC101508922), mRNA	cam:101498991 uncharacterized LOC101498991	0.13	5.18	7.01	43.52	218.96	27.7	17.391	5.23342	1.16671e-05	0.000108869	1.92261	5.65035	0.221295	2.45341	3.09312	5.07263	7.30369	4.57474	2	77	103	752	3541	449
c138349_g2_i2	.	.	GAU16037.1 hypothetical protein TSUD_339080 [Trifolium subterraneum]	.	.	.	.	3.16	11.96	7.2	122.5	106.02	269.7	17.3535	5.27205	8.22004e-15	5.16005e-13	2.30194	6.0376	1.69512	2.78084	2.42985	5.72248	5.41381	6.97651	27	101	60	1193	939	2457
c107133_g3_i1	.	.	.	.	.	.	.	0.14	0.14	0.14	4.65	3.27	3.27	17.3239	-0.239008	1.79256e-06	2.09389e-05	0.09942	1.21163	0.114887	0.0815358	0.101838	1.40598	1.04547	1.18345	1	1	1	38	24	25
c124839_g1_i2	.	.	XP_003596287.1 uncharacterized protein LOC11408382 [Medicago truncatula] <AES66538.1 transmembrane protein, putative [Medicago truncatula]	.	.	.	mtr:MTR_2g075540 transmembrane protein, putative	0.11	0.22	1.12	6.91	17.12	12.1	17.3203	1.60476	6.07574e-07	8.05919e-06	0.355177	2.63083	0.114887	0.158709	0.791936	2.04484	3.04029	2.80736	1	2	10	72	163	118
c133029_g1_i1	TAIR|locus:2168449 - symbol:HAI1 "AT5G59220" species:3702 "Arabidopsis thaliana" [GO:0004722 "protein serine/threonine phosphatase activity" evidence=IEA;IGI;ISS] [GO:0005886 "plasma membrane" evidence=ISM] [GO:0006470 "protein dephosphorylation" evidence=IEA] [GO:0046872 "metal ion binding" evidence=IEA] [GO:0009737 "response to abscisic acid" evidence=IEP] [GO:0009414 "response to water depriva…	sp|Q5SN75|P2C08_ORYSJ Probable protein phosphatase 2C 8 OS=Oryza sativa subsp. japonica GN=Os01g0656200 PE=2 SV=1	XP_003611000.3 probable protein phosphatase 2C 8 [Medicago truncatula]	G7KAL2_MEDTR/51-323 G7KAL2.2 PF00481.18;PP2C;	3847.GLYMA11G02040.1	XM_003610952 Medicago truncatula phosphatase 2C family protein partial mRNA	mtr:MTR_5g009370 phosphatase 2C family protein	0.05	0.1	0.1	1.58	1.01	3.23	17.3106	0.342917	5.61167e-06	5.71525e-05	0.156851	1.55214	0.114887	0.158709	0.196958	1.40598	1.01414	2.2363	1	2	2	38	23	73
c142221_g1_i3	TAIR|locus:2137574 - symbol:AT4G37850 "AT4G37850" species:3702 "Arabidopsis thaliana" [GO:0003677 "DNA binding" evidence=IEA;ISS] [GO:0005634 "nucleus" evidence=ISM;IEA] [GO:0006351 "transcription, DNA-templated" evidence=IEA] [GO:0046983 "protein dimerization activity" evidence=IEA] [GO:0003700 "DNA binding transcription factor activity" evidence=ISS] [GO:0006355 "regulation of transcription, DN…	sp|Q9T072|BH025_ARATH Transcription factor bHLH25 OS=Arabidopsis thaliana GN=BHLH25 PE=2 SV=2	XP_004515539.1 PREDICTED: transcription factor bHLH18-like [Cicer arietinum]	G7JFR3_MEDTR/149-198 G7JFR3.1 PF00010.23;HLH;	3847.GLYMA07G03060.1	AK338827 Lotus japonicus cDNA, clone: LjFL3-014-AA10, HTC	cam:101515651 transcription factor bHLH18-like	0.12	0.36	0.45	1.55	10.56	9.25	17.2793	2.33667	4.31098e-07	5.90634e-06	0.593072	3.05257	0.320392	0.607195	0.851627	1.56263	3.80176	3.79332	3	9	11	45	292	253
c140030_g1_i4	UNIPROTKB|K7M2F0 - symbol:GLYMA_13G283200 "Serine/threonine-protein kinase" species:3847 "Glycine max" [GO:0004674 "protein serine/threonine kinase activity" evidence=IBA] [GO:0005886 "plasma membrane" evidence=IBA] [GO:0006468 "protein phosphorylation" evidence=IBA] [GO:0006952 "defense response" evidence=IBA] [GO:0009506 "plasmodesma" evidence=IBA] InterPro:IPR000719 InterPro:IPR000858 InterPro…	sp|O81832|Y4729_ARATH G-type lectin S-receptor-like serine/threonine-protein kinase At4g27290 OS=Arabidopsis thaliana GN=At4g27290 PE=3 SV=4	XP_020240186.1 G-type lectin S-receptor-like serine/threonine-protein kinase At4g27290 [Cajanus cajan] <KYP41483.1 Putative serine/threonine-protein kinase receptor [Cajanus cajan]	A0A072VB47_MEDTR/206-315 A0A072VB47.1 PF00954.17;S_locus_glycop;	3847.GLYMA13G35921.1	XM_015217700 PREDICTED: Solanum pennellii G-type lectin S-receptor-like serine/threonine-protein kinase At4g27290 (LOC107017497), mRNA	ccaj:109819024 G-type lectin S-receptor-like serine/threonine-protein kinase At4g27290	0.17	0.09	0.22	8.32	2.09	1.53	17.2542	2.35251	4.05752e-07	5.58758e-06	0.609168	3.05475	0.733892	0.301676	0.791936	4.34498	2.52201	2.29727	8	4	10	445	107	77
c127559_g1_i1	TAIR|locus:2175289 - symbol:SUVH1 "AT5G04940" species:3702 "Arabidopsis thaliana" [GO:0000775 "chromosome, centromeric region" evidence=IEA] [GO:0005634 "nucleus" evidence=ISM;IDA] [GO:0008270 "zinc ion binding" evidence=IEA] [GO:0018024 "histone-lysine N-methyltransferase activity" evidence=IEA] [GO:0034968 "histone lysine methylation" evidence=IEA] [GO:0042054 "histone methyltransferase activit…	sp|Q9FF80|SUVH1_ARATH Histone-lysine N-methyltransferase, H3 lysine-9 specific SUVH1 OS=Arabidopsis thaliana GN=SUVH1 PE=2 SV=1	XP_024628450.1 histone-lysine N-methyltransferase, H3 lysine-9 specific SUVH1 [Medicago truncatula] <XP_024628451.1 histone-lysine N-methyltransferase, H3 lysine-9 specific SUVH1 [Medicago truncatula] <XP_024628452.1 histone-lysine N-methyltransferase, H3 lysine-9 specific SUVH1 [Medicago truncatula] <XP_024628453.1 histone-lysine N-methyltransferase, H3 lysine-9 specific SUVH1 [Medicago truncatu…	A0A072TQS3_MEDTR/222-376 A0A072TQS3.1 PF02182.14;SAD_SRA;	3847.GLYMA15G35450.1	XM_013589728 Medicago truncatula histone-lysine N-methyltransferase mRNA	mtr:MTR_8g042750 histone-lysine N-methyltransferase	0.02	0.02	0.02	0.06	0.35	0.91	17.2458	-0.252358	0.00026777	0.00165893	0.09942	1.05236	0.114887	0.0815358	0.101838	0.231042	0.982121	1.94391	1	1	1	4	22	56
c8356_g1_i1	.	.	.	.	.	.	.	1.04	0.17	0.35	15.03	14.31	12.05	17.2129	1.15847	2.69815e-07	3.85624e-06	0.286965	2.29462	0.582401	0.0815358	0.196958	2.40562	2.22645	2.25179	6	1	2	99	83	74
c115290_g1_i1	UNIPROTKB|K7M240 - symbol:K7M240 "Uncharacterized protein" species:3847 "Glycine max" [GO:0004674 "protein serine/threonine kinase activity" evidence=IBA] [GO:0005886 "plasma membrane" evidence=IBA] InterPro:IPR000719 InterPro:IPR001245 InterPro:IPR008271 Pfam:PF07714 PROSITE:PS00108 PROSITE:PS50011 SMART:SM00220 InterPro:IPR011009 GO:GO:0016021 GO:GO:0005886 GO:GO:0005524 Gene3D:1.20.5.100 Inter…	sp|C0LGN2|Y3148_ARATH Probable leucine-rich repeat receptor-like serine/threonine-protein kinase At3g14840 OS=Arabidopsis thaliana GN=LRR-RLK PE=1 SV=1	XP_003616753.1 probable leucine-rich repeat receptor-like serine/threonine-protein kinase At3g14840 [Medicago truncatula] <AES99711.1 LRR receptor-like kinase [Medicago truncatula]	A0A072UFU9_MEDTR/528-799 A0A072UFU9.1 PF07714.14;Pkinase_Tyr;	3847.GLYMA13G34066.1	XM_003616705 Medicago truncatula LRR receptor-like kinase mRNA	mtr:MTR_5g083910 LRR receptor-like kinase	0.3	0.72	3.52	18.66	43.17	46.76	17.1678	3.28085	1.27331e-07	1.94032e-06	0.871634	4.1459	0.320392	0.49263	1.80188	3.34507	4.38281	4.70982	3	7	34	211	448	495
c141499_g4_i3	.	.	GAU21573.1 hypothetical protein TSUD_35360 [Trifolium subterraneum]	.	.	AC140027 Medicago truncatula clone mth2-5m21, complete sequence	.	0.03	0.12	0.03	1.94	0.74	1.45	17.1649	0.528118	9.67524e-07	1.22425e-05	0.1728	1.72949	0.114887	0.301676	0.101838	2.11882	1.16438	1.90526	1	4	1	77	28	54
c125543_g3_i1	UNIPROTKB|I1LNX0 - symbol:GLYMA_12G008700 "Uncharacterized protein" species:3847 "Glycine max" [GO:0051213 "dioxygenase activity" evidence=IBA] InterPro:IPR005123 PROSITE:PS51471 GO:GO:0016491 Proteomes:UP000008827 Gene3D:2.60.120.330 InterPro:IPR026992 InterPro:IPR027443 Pfam:PF14226 OMA:YYANCAF eggNOG:ENOG410IIVE eggNOG:ENOG410XTFZ EMBL:CM000845 RefSeq:XP_003539824.1 EnsemblPlants:GLYMA12G01130…	.	XP_013442103.2 uncharacterized protein LOC25480867 [Medicago truncatula]	A0A072TGL7_MEDTR/8-131 A0A072TGL7.1 PF14226.3;DIOX_N;	3847.GLYMA12G01130.1	XM_012719553 PREDICTED: Cicer arietinum uncharacterized LOC101497375 (LOC101497375), mRNA	cam:101497375 uncharacterized LOC101497375	2.61	3.97	6.88	102.92	108.18	102.69	17.0782	6.05777	1.68004e-21	3.62529e-19	2.97831	6.98229	2.61804	2.66658	3.65031	6.92935	6.95454	7.06299	62	92	158	2784	2775	2610
c137493_g1_i1	UNIPROTKB|Q7XDI3 - symbol:Os10g0471100 "CER1 protein, putative, expressed" species:39947 "Oryza sativa Japonica Group" [GO:0005783 "endoplasmic reticulum" evidence=IDA] [GO:0010025 "wax biosynthetic process" evidence=IDA] [GO:0010143 "cutin biosynthetic process" evidence=IDA] [GO:0043668 "exine" evidence=IMP] [GO:0048653 "anther development" evidence=IMP] InterPro:IPR006694 Pfam:PF04116 GO:GO:000…	sp|F4HVY0|CER1_ARATH Protein ECERIFERUM 1 OS=Arabidopsis thaliana GN=CER1 PE=1 SV=1	XP_013443957.1 protein ECERIFERUM 1 [Medicago truncatula] <KEH17984.1 fatty acid hydroxylase superfamily protein [Medicago truncatula]	A0A072TKE8_MEDTR/488-651 A0A072TKE8.1 PF12076.5;Wax2_C;	3847.GLYMA03G24320.1	XM_013588503 Medicago truncatula fatty acid hydroxylase superfamily protein mRNA	mtr:MTR_8g009590 fatty acid hydroxylase superfamily protein	10.69	7.26	2.49	128.84	226.72	138.96	16.8876	7.33097	5.85873e-14	3.10513e-12	3.98857	8.21373	5.06578	4.00533	2.89458	7.87194	8.64997	8.1193	392	259	88	5372	9038	5449
c138358_g1_i1	.	.	.	.	.	FP016155 Medicago truncatula chromosome 5 clone mte1-16i20, COMPLETE SEQUENCE	.	0.03	0.06	0.03	0.81	1.41	0.67	16.8828	0.0462999	1.12391e-06	1.39439e-05	0.125144	1.39473	0.114887	0.158709	0.101838	1.25668	1.74405	1.18345	1	2	1	32	53	25
c145772_g2_i3	ASPGD|ASPL0000335979 - symbol:AO090005001597 species:5062 "Aspergillus oryzae" [GO:0005737 "cytoplasm" evidence=IEA] [GO:0015074 "DNA integration" evidence=IEA] [GO:0006278 "RNA-dependent DNA biosynthetic process" evidence=IEA] [GO:0003964 "RNA-directed DNA polymerase activity" evidence=IEA] [GO:0003723 "RNA binding" evidence=IEA] InterPro:IPR001584 InterPro:IPR036397 Pfam:PF00665 PROSITE:PS50994…	sp|P10394|POL4_DROME Retrovirus-related Pol polyprotein from transposon 412 OS=Drosophila melanogaster GN=POL PE=3 SV=1	XP_024631674.1 uncharacterized protein LOC112419073 [Medicago truncatula]	A0A0D3A328_BRAOL/1031-1242 A0A0D3A328.1 PF00078.24;RVT_1;	39947.LOC_Os03g41624.1	AY299397 Pisum sativum clone Ps-cos14 Ogre retrotransposon, partial sequence	bvg:104894399 uncharacterized LOC104894399	0.01	0.07	0.02	0.21	1.53	0.5	16.8743	1.12889	1.24372e-05	0.000115166	0.268158	2.0236	0.114887	0.49263	0.196958	1.03005	3.11602	1.92472	1	7	2	24	173	55
c139581_g1_i2	TAIR|locus:2160125 - symbol:SGP1 "AT5G54840" species:3702 "Arabidopsis thaliana" [GO:0003924 "GTPase activity" evidence=IEA] [GO:0005525 "GTP binding" evidence=IEA;ISS] [GO:0005634 "nucleus" evidence=ISM] [GO:0005515 "protein binding" evidence=IPI] InterPro:IPR001806 InterPro:IPR005225 Pfam:PF00071 InterPro:IPR027417 TAIR:locus:2160125 GO:GO:0005525 SUPFAM:SSF52540 TIGRFAMs:TIGR00231 Proteomes:UP…	sp|P87027|SPG1_SCHPO Septum-promoting GTP-binding protein 1 OS=Schizosaccharomyces pombe (strain 972 / ATCC 24843) GN=spg1 PE=1 SV=1	XP_003617481.1 septum-promoting GTP-binding protein 1 [Medicago truncatula] <AET00440.1 Ras-related small GTP-binding family protein [Medicago truncatula]	G7K3G2_MEDTR/106-271 G7K3G2.1 PF00071.19;Ras;	3847.GLYMA14G02890.1	XM_003617433 Medicago truncatula Ras-related small GTP-binding family protein mRNA	mtr:MTR_5g092060 Ras-related small GTP-binding family protein	0.9	1.05	1.36	17.57	32.52	26.57	16.8506	4.07721	3.711e-17	3.44952e-15	1.51082	4.98218	1.49752	1.2949	1.74005	4.47461	5.28849	5.18345	22	25	32	489	859	695
c127449_g1_i1	.	.	GAU37899.1 hypothetical protein TSUD_163360 [Trifolium subterraneum]	.	3847.GLYMA18G40652.1	CP023125 Lupinus angustifolius cultivar Tanjil chromosome LG-13	mtr:MTR_7g063490 legume-specific protein	1.2	0.96	0.88	14	30.25	28.28	16.82	2.93794	3.52255e-11	1.09849e-09	0.872201	3.85032	1.11134	0.713329	0.791936	3.18209	4.12867	4.24019	14	11	10	186	372	352
c121359_g1_i1	TAIR|locus:2076829 - symbol:LBD41 "LOB domain-containing protein 41" species:3702 "Arabidopsis thaliana" [GO:0005634 "nucleus" evidence=ISM] [GO:0006355 "regulation of transcription, DNA-templated" evidence=IDA] TAIR:locus:2076829 Proteomes:UP000006548 EMBL:AC021640 EMBL:CP002686 GO:GO:0006355 InterPro:IPR004883 InterPro:IPR017414 Pfam:PF03195 PIRSF:PIRSF038155 PROSITE:PS50891 HOGENOM:HOG00023745…	sp|Q9M886|LBD41_ARATH LOB domain-containing protein 41 OS=Arabidopsis thaliana GN=LBD41 PE=2 SV=1	PNY09741.1 LOB domain-containing protein 41-like [Trifolium pratense]	I1LX21_SOYBN/4-107 I1LX21.1 PF03195.11;DUF260;	3847.GLYMA13G07590.1	XM_004516617 PREDICTED: Cicer arietinum LOB domain-containing protein 41-like (LOC101508034), mRNA	cam:101508034 LOB domain-containing protein 41-like	5.42	12.67	7.65	169.08	302.86	113.69	16.8183	6.3717	2.33899e-20	3.87184e-18	3.33558	7.20644	3.05212	3.66527	3.28935	7.09246	7.86696	6.65991	88	201	120	3120	5243	1969
c129127_g1_i1	UNIPROTKB|Q84KK5 - symbol:D7OMT "Isoflavone 7-O-methyltransferase" species:46348 "Glycyrrhiza echinata" [GO:0009717 "isoflavonoid biosynthetic process" evidence=IDA] [GO:0033800 "isoflavone 7-O-methyltransferase activity" evidence=IDA] InterPro:IPR001077 InterPro:IPR012967 InterPro:IPR016461 Pfam:PF00891 Pfam:PF08100 PIRSF:PIRSF005739 PROSITE:PS51683 InterPro:IPR029063 GO:GO:0046983 Gene3D:1.10.1…	sp|O22309|7OMT9_MEDSA Isoflavone-7-O-methyltransferase 9 OS=Medicago sativa PE=2 SV=1	GAU19866.1 hypothetical protein TSUD_170920 [Trifolium subterraneum]	Q1EDY7_MEDTR/115-339 Q1EDY7.1 PF00891.15;Methyltransf_2;	3847.GLYMA18G50290.1	AF000976 Medicago sativa 7-O-methyltransferase (7-IOMT(9)) mRNA, complete cds	mtr:MTR_7g014570 isoflavone-7-O-methyltransferase	0.92	0.99	1.1	20.87	29.51	19.42	16.6262	3.69265	2.15465e-16	1.79564e-14	1.287	4.63432	1.36452	1.11295	1.38354	4.48023	4.91091	4.51183	19	20	22	491	656	429
c128328_g1_i1	TAIR|locus:2005488 - symbol:ABI1 "AT4G26080" species:3702 "Arabidopsis thaliana" [GO:0004722 "protein serine/threonine phosphatase activity" evidence=ISS;IDA] [GO:0005737 "cytoplasm" evidence=IEA] [GO:0005886 "plasma membrane" evidence=IEA] [GO:0009738 "abscisic acid-activated signaling pathway" evidence=IEA] [GO:0046872 "metal ion binding" evidence=IEA] [GO:0009409 "response to cold" evidence=IM…	sp|P49597|P2C56_ARATH Protein phosphatase 2C 56 OS=Arabidopsis thaliana GN=ABI1 PE=1 SV=2	XP_004503481.1 PREDICTED: probable protein phosphatase 2C 6 [Cicer arietinum]	G7L7G3_MEDTR/103-381 G7L7G3.1 PF00481.18;PP2C;	3847.GLYMA08G03780.1	AC152919 Medicago truncatula clone mth2-21g11, complete sequence	cam:101510725 probable protein phosphatase 2C 6	0.27	0.48	0.79	11.28	12.19	10.93	16.5749	3.67447	8.57971e-15	5.34418e-13	1.23889	4.63006	0.934923	1.07364	1.70811	4.57526	4.65066	4.66426	11	19	31	526	544	479
c132318_g1_i1	UNIPROTKB|I1NA39 - symbol:GSTL7 "Lambda class glutathione S-transferase" species:3847 "Glycine max" [GO:0004364 "glutathione transferase activity" evidence=IBA] [GO:0005737 "cytoplasm" evidence=IBA] [GO:0006749 "glutathione metabolic process" evidence=IBA] [GO:0010731 "protein glutathionylation" evidence=IBA] InterPro:IPR004045 Pfam:PF13417 PROSITE:PS50404 GO:GO:0005737 Proteomes:UP000008827 Inte…	sp|Q9LZ06|GSTL3_ARATH Glutathione S-transferase L3 OS=Arabidopsis thaliana GN=GSTL3 PE=2 SV=1	PNY00140.1 glutathione S-transferase l3-like protein [Trifolium pratense]	Q9FQ95_SOYBN/66-208 Q9FQ95.1 PF13410.3;GST_C_2;	3847.GLYMA19G36080.1	XM_004493871 PREDICTED: Cicer arietinum glutathione S-transferase L1-like (LOC101508320), transcript variant X1, mRNA	cam:101508320 glutathione S-transferase L1-like	0.19	0.83	2.38	32.26	33.64	12.2	16.5337	3.47021	2.86084e-08	5.00295e-07	1.0075	4.33378	0.320392	0.812187	1.88993	4.73198	4.72993	3.53943	3	13	37	589	576	209
c132481_g4_i2	.	.	.	.	.	AC165218 Medicago truncatula chromosome 2 BAC clone mth2-43d4, complete sequence	.	0.07	0.18	0.11	1.68	4.18	2.38	16.5092	1.15036	1.648e-07	2.451e-06	0.291888	2.23376	0.221295	0.368175	0.286194	1.74188	2.73874	2.22065	2	5	3	54	128	72
c124022_g1_i1	UNIPROTKB|B9GJN3 - symbol:POPTR_0001s24680g "Glycosyl hydrolase family 17 family protein" species:3694 "Populus trichocarpa" [GO:0004553 "hydrolase activity, hydrolyzing O-glycosyl compounds" evidence=IBA] [GO:0030247 "polysaccharide binding" evidence=IBA] [GO:0046658 "anchored component of plasma membrane" evidence=IBA] InterPro:IPR000490 Pfam:PF00332 PROSITE:PS00587 GO:GO:0005975 GO:GO:0030247 …	sp|P52409|E13B_WHEAT Glucan endo-1,3-beta-glucosidase OS=Triticum aestivum GN=GLC1 PE=2 SV=1	GAU47283.1 hypothetical protein TSUD_94720 [Trifolium subterraneum]	G7JIQ2_MEDTR/44-361 G7JIQ2.2 PF00332.15;Glyco_hydro_17;	3694.POPTR_0001s24680.1	XM_003607797 Medicago truncatula O-glycosyl hydrolase family 17 protein partial mRNA	mtr:MTR_4g083500 O-glycosyl hydrolase family 17 protein	0.03	0.24	0.09	3.26	2.74	1.86	16.4237	1.34595	5.73739e-08	9.44558e-07	0.317377	2.44172	0.114887	0.55105	0.286194	2.70363	2.46523	2.15628	1	8	3	127	102	68
c138360_g2_i1	TAIR|locus:2138268 - symbol:MIK2 "AT4G08850" species:3702 "Arabidopsis thaliana" [GO:0004674 "protein serine/threonine kinase activity" evidence=IEA] [GO:0005524 "ATP binding" evidence=IEA] [GO:0005634 "nucleus" evidence=ISM] [GO:0005886 "plasma membrane" evidence=ISM;IDA] [GO:0006468 "protein phosphorylation" evidence=IEA] [GO:0016021 "integral component of membrane" evidence=IEA] [GO:0016301 "k…	sp|Q8VZG8|MIK2_ARATH MDIS1-interacting receptor like kinase 2 OS=Arabidopsis thaliana GN=MIK2 PE=1 SV=3	XP_013449901.1 MDIS1-interacting receptor like kinase 2 [Medicago truncatula] <KEH23929.1 LRR receptor-like kinase family protein [Medicago truncatula]	A0A072U2L6_MEDTR/928-1199 A0A072U2L6.1 PF00069.22;Pkinase;	3847.GLYMA19G35070.1	XM_013594447 Medicago truncatula LRR receptor-like kinase family protein partial mRNA	mtr:MTR_7g096980 LRR receptor-like kinase family protein	0.07	0.55	0.25	4.09	7.36	6.65	16.3635	3.16647	1.36388e-10	3.77576e-09	0.934249	4.09666	0.413117	1.42555	0.964077	3.57797	4.34554	4.36648	4	29	13	252	436	386
c145092_g2_i1	.	.	GAU23725.1 hypothetical protein TSUD_128290 [Trifolium subterraneum]	.	.	.	.	0.04	0.16	0.04	0.6	2.86	1.82	16.3514	0.46395	6.02403e-06	6.09264e-05	0.1728	1.62576	0.114887	0.301676	0.101838	0.833148	2.19885	1.84528	1	4	1	18	81	51
c145372_g1_i1	UNIPROTKB|K7N3C0 - symbol:K7N3C0 "Uncharacterized protein" species:3847 "Glycine max" [GO:0004674 "protein serine/threonine kinase activity" evidence=IBA] [GO:0005886 "plasma membrane" evidence=IBA] [GO:0006468 "protein phosphorylation" evidence=IBA] [GO:0009506 "plasmodesma" evidence=IBA] [GO:0042742 "defense response to bacterium" evidence=IBA] InterPro:IPR000719 InterPro:IPR001245 InterPro:IPR…	sp|Q9T0J1|CRK26_ARATH Cysteine-rich receptor-like protein kinase 26 OS=Arabidopsis thaliana GN=CRK26 PE=2 SV=1	AGW47867.1 polyprotein [Phaseolus vulgaris]	G7I596_MEDTR/34-135 G7I596.2 PF01657.14;Stress-antifung;	4577.GRMZM2G145318_P01	XM_003589249 Medicago truncatula cysteine-rich receptor-kinase-like protein mRNA	mtr:MTR_1g021610 cysteine-rich receptor-kinase-like protein	0.05	1.35	0.49	3.49	28.27	6.76	16.3494	3.9107	4.2595e-06	4.48555e-05	1.23074	4.38262	0.221295	2.12841	1.34252	3.1041	5.93771	4.10605	2	58	21	175	1360	319
c144539_g4_i2	UNIPROTKB|B9NBW2 - symbol:POPTR_0010s08170g "Tau class glutathione transferase GSTU52" species:3694 "Populus trichocarpa" [GO:0004364 "glutathione transferase activity" evidence=IBA] [GO:0005737 "cytoplasm" evidence=IBA] [GO:0006749 "glutathione metabolic process" evidence=IBA] [GO:0009407 "toxin catabolic process" evidence=IBA] InterPro:IPR004045 Pfam:PF02798 PROSITE:PS50404 GO:GO:0005737 InterP…	sp|Q9FQA3|GST23_MAIZE Glutathione transferase GST 23 OS=Zea mays PE=2 SV=1	XP_004504278.1 PREDICTED: probable glutathione S-transferase [Cicer arietinum]	A0A072U4C4_MEDTR/88-195 A0A072U4C4.1 PF00043.22;GST_C;	3847.GLYMA05G29400.1	XM_003629787 Medicago truncatula glutathione S-transferase mRNA	cam:101492230 probable glutathione S-transferase	0.77	1.15	0.42	8.91	30.98	12.88	16.3064	3.20208	3.37461e-10	8.59406e-09	1.00625	4.0121	1.16565	1.18851	0.664589	3.26262	4.8981	3.87559	15	22	8	198	650	269
c97961_g1_i1	TAIR|locus:2039964 - symbol:AT2G46490 "AT2G46490" species:3702 "Arabidopsis thaliana" [GO:0003674 "molecular_function" evidence=ND] [GO:0005634 "nucleus" evidence=ISM] [GO:0008150 "biological_process" evidence=ND] TAIR:locus:2039964 Proteomes:UP000006548 EMBL:CP002685 EMBL:AC006418 EMBL:AC006526 EMBL:AY070101 EMBL:AY117163 PIR:E84903 RefSeq:NP_182172.1 UniGene:At.25021 STRING:3702.AT2G46490.1 Ens…	.	XP_003609522.1 uncharacterized protein LOC11443303 [Medicago truncatula] <AES91719.1 hypothetical protein MTR_4g116610 [Medicago truncatula]	.	3847.GLYMA13G22500.1	.	mtr:MTR_4g116610 hypothetical protein	0.27	0.27	0.14	2.11	5.46	8.39	16.2807	0.279115	1.0766e-05	0.00010144	0.160614	1.49664	0.221295	0.158709	0.101838	0.833148	1.51706	2.13973	2	2	1	18	42	67
c130338_g1_i1	UNIPROTKB|Q42993 - symbol:Cht1 "Chitinase 1" species:39947 "Oryza sativa Japonica Group" [GO:0004568 "chitinase activity" evidence=IDA] [GO:0050832 "defense response to fungus" evidence=IEP] InterPro:IPR000726 InterPro:IPR001002 InterPro:IPR016283 InterPro:IPR018371 InterPro:IPR036861 Pfam:PF00182 Pfam:PF00187 PIRSF:PIRSF001060 PRINTS:PR00451 ProDom:PD000609 PROSITE:PS00026 PROSITE:PS00773 PROSIT…	sp|P21226|CHI2_PEA Endochitinase A2 OS=Pisum sativum GN=CHI2 PE=1 SV=2	P21226.2 RecName: Full=Endochitinase A2; Flags: Precursor <AAA75196.1 chitinase class I [Pisum sativum]	G7J999_MEDTR/129-360 G7J999.2 PF00182.16;Glyco_hydro_19;	3694.POPTR_0009s14380.1	L37876 Pisum sativum chitinase class I (chi2) gene, complete cds	mtr:MTR_3g118390 Chitinase (Class I) / Hevein	26.6	53.07	34.56	937.16	1023.03	538.73	16.2343	8.88347	6.19038e-25	2.37475e-22	5.78944	9.76262	5.59485	6.03558	5.7379	9.95727	10.0336	9.29696	571	1111	716	22872	23619	12351
c135873_g1_i3	TAIR|locus:2174033 - symbol:CXE20 "carboxyesterase 20" species:3702 "Arabidopsis thaliana" [GO:0005634 "nucleus" evidence=ISM] [GO:0009056 "catabolic process" evidence=IBA] [GO:0016787 "hydrolase activity" evidence=IBA] [GO:0052689 "carboxylic ester hydrolase activity" evidence=IDA] InterPro:IPR013094 Pfam:PF07859 InterPro:IPR029058 TAIR:locus:2174033 Proteomes:UP000006548 EMBL:CP002688 GO:GO:001…	sp|Q0ZPV7|CXE1_ACTER Carboxylesterase 1 OS=Actinidia eriantha GN=CXE1 PE=1 SV=1	ACJ84396.1 unknown [Medicago truncatula] <AFK41836.1 unknown [Medicago truncatula]	A0A072UAU3_MEDTR/83-307 A0A072UAU3.1 PF07859.10;Abhydrolase_3;	3847.GLYMA09G27516.1	XM_013597059 Medicago truncatula gibberellin receptor GID1, putative mRNA	mtr:MTR_6g464280 gibberellin receptor GID1, putative	2.94	9.71	8.81	180.08	166.72	111.53	16.128	6.46524	7.7609e-20	1.15781e-17	3.40516	7.36651	2.65649	3.69796	3.86104	7.60317	7.44327	7.05308	64	206	185	4455	3903	2592
c140596_g1_i3	.	.	.	.	.	.	.	0.05	0.2	0.09	2.14	3.5	1.71	16.1014	1.34191	5.91802e-08	9.7033e-07	0.333373	2.42082	0.221295	0.49263	0.286194	2.28227	2.84047	2.13973	2	7	3	89	139	67
c141184_g2_i1	UNIPROTKB|I1KKQ1 - symbol:GLYMA_07G162900 "Uncharacterized protein" species:3847 "Glycine max" [GO:0004497 "monooxygenase activity" evidence=IBA] [GO:0016125 "sterol metabolic process" evidence=IBA] InterPro:IPR001128 InterPro:IPR002403 InterPro:IPR036396 Pfam:PF00067 PRINTS:PR00465 GO:GO:0005506 GO:GO:0004497 Proteomes:UP000008827 GO:GO:0020037 Gene3D:1.10.630.10 SUPFAM:SSF48264 GO:GO:0016125 GO…	sp|Q8GZP5|AOS3_SOLLC Allene oxide synthase 3 OS=Solanum lycopersicum GN=AOS3 PE=1 SV=1	XP_013466726.1 allene oxide synthase 3 [Medicago truncatula] <KEH40767.1 fatty acid hydroperoxide lyase [Medicago truncatula]	Q7X9B2_MEDTR/308-481 Q7X9B2.1 PF00067.19;p450;	3847.GLYMA07G21100.1	XM_013611272 Medicago truncatula fatty acid hydroperoxide lyase partial mRNA	mtr:MTR_1g034330 fatty acid hydroperoxide lyase	0.91	1.15	0.4	4.44	39.8	10.68	16.0575	4.41112	1.93993e-08	3.51455e-07	1.73991	4.84728	2.10956	1.9445	1.16567	3.40544	6.41264	4.72377	40	49	17	221	1899	500
c123263_g1_i1	TAIR|locus:2009507 - symbol:AT1G22600 "AT1G22600" species:3702 "Arabidopsis thaliana" [GO:0003674 "molecular_function" evidence=ND] [GO:0008150 "biological_process" evidence=ND] [GO:0016021 "integral component of membrane" evidence=IEA] [GO:0009506 "plasmodesma" evidence=IDA] TAIR:locus:2009507 GO:GO:0016021 EMBL:CP002684 Proteomes:UP000006548 GO:GO:0009506 EMBL:AC006551 eggNOG:KOG2886 eggNOG:ENO…	sp|Q91XE8|TM205_MOUSE Transmembrane protein 205 OS=Mus musculus GN=Tmem205 PE=1 SV=1	GAU37956.1 hypothetical protein TSUD_269710 [Trifolium subterraneum]	A0A072UTU9_MEDTR/238-340 A0A072UTU9.1 PF13664.3;DUF4149;	3847.GLYMA08G26100.1	XM_013599810 Medicago truncatula late embryogenesis abundant protein (LEA) family protein mRNA	cam:101512941 uncharacterized LOC101512941	1.47	5.11	4.98	95.15	90.1	59.44	16.0157	5.92434	1.06627e-18	1.31477e-16	2.91769	6.82808	2.13701	3.18301	3.43305	7.04629	6.92694	6.51102	41	139	134	3021	2722	1774
c142727_g2_i3	UNIPROTKB|I1JCX2 - symbol:MLO "MLO-like protein" species:3847 "Glycine max" [GO:0005886 "plasma membrane" evidence=IBA] [GO:0006952 "defense response" evidence=IBA] InterPro:IPR004326 Pfam:PF03094 GO:GO:0016021 GO:GO:0006952 GO:GO:0005516 Proteomes:UP000008827 GO:GO:0009607 KO:K08472 eggNOG:ENOG410IHFA eggNOG:ENOG410ZUVB OrthoDB:EOG093605U3 OMA:NCFHEST EMBL:CM000835 RefSeq:XP_003519926.1 EnsemblP…	sp|Q94KB7|MLO6_ARATH MLO-like protein 6 OS=Arabidopsis thaliana GN=MLO6 PE=2 SV=2	AVR48471.1 MLO1 [Lens nigricans]	I1JCX2_SOYBN/9-493 I1JCX2.2 PF03094.12;Mlo;	3847.GLYMA02G07110.1	FJ463618 Pisum sativum MLO1 (MLO1) mRNA, complete cds	mtr:MTR_6g033330 seven transmembrane MLO family protein	0.25	0.2	0.2	4.21	7.11	3.3	15.6849	2.25968	1.32653e-09	3.0475e-08	0.631042	3.22998	0.804061	0.49263	0.596436	3.07466	3.72644	2.88885	9	7	7	171	276	126
c139737_g2_i3	UNIPROTKB|P30074 - symbol:CHS2 "Chalcone synthase 2" species:3879 "Medicago sativa" [GO:0009715 "chalcone biosynthetic process" evidence=IDA] [GO:0016210 "naringenin-chalcone synthase activity" evidence=IDA] InterPro:IPR011141 InterPro:IPR016039 InterPro:IPR018088 PIRSF:PIRSF000451 PROSITE:PS00441 UniPathway:UPA00154 InterPro:IPR001099 InterPro:IPR012328 Pfam:PF00195 Pfam:PF02797 Gene3D:3.40.47.1…	sp|P30075|CHS4_MEDSA Chalcone synthase 4 OS=Medicago sativa GN=CHS4 PE=2 SV=2	P30075.2 RecName: Full=Chalcone synthase 4; AltName: Full=CHS12-1; AltName: Full=Naringenin-chalcone synthase 4 <AAB41559.1 chalcone synthase [Medicago sativa]	A0A072VPA5_MEDTR/4-228 A0A072VPA5.1 PF00195.16;Chal_sti_synt_N;	3847.GLYMA11G01350.1	X63333 P.sativum PSCHS1 mRNA for chalcone synthase	mtr:MTR_5g007717 chalcone and stilbene synthase family protein	0.04	0.55	5.89	44.97	77.61	19.79	15.6099	5.13972	0.000141267	0.000956077	1.5622	5.89523	0.114887	0.904703	3.66702	5.99025	6.72711	4.96833	1	15	160	1441	2367	596
c125142_g2_i2	.	.	XP_013462808.1 uncharacterized protein LOC25486143 [Medicago truncatula] <KEH36843.1 hypothetical protein MTR_2g023010 [Medicago truncatula]	.	3847.GLYMA15G11430.1	XM_013607354 Medicago truncatula hypothetical protein mRNA	mtr:MTR_2g023010 hypothetical protein	0.94	0.96	0.9	18.86	20.64	21.47	15.5985	2.93892	1.40787e-12	5.76702e-11	0.925343	3.91073	1.0549	0.812187	0.908947	3.79207	3.84691	4.09321	13	13	12	296	302	316
c117194_g1_i1	TAIR|locus:2174989 - symbol:ASL1 "ASYMMETRIC LEAVES 2-like 1" species:3702 "Arabidopsis thaliana" [GO:0005634 "nucleus" evidence=ISM] [GO:0009965 "leaf morphogenesis" evidence=IMP] [GO:0006355 "regulation of transcription, DNA-templated" evidence=IMP] [GO:0009954 "proximal/distal pattern formation" evidence=IGI] [GO:0048441 "petal development" evidence=IGI] TAIR:locus:2174989 Proteomes:UP00000654…	sp|Q9FKZ3|LBD36_ARATH LOB domain-containing protein 36 OS=Arabidopsis thaliana GN=LBD36 PE=2 SV=1	PNX96439.1 LOB domain-containing protein 36-like [Trifolium pratense]	K7LN93_SOYBN/8-106 K7LN93.1 PF03195.11;DUF260;	3847.GLYMA01G39060.1	XM_003611749 Medicago truncatula lateral organ boundaries (LOB) domain protein mRNA	mtr:MTR_5g017950 lateral organ boundaries (LOB) domain protein	0.07	0.07	0.34	4.65	3.19	2.69	15.5947	0.66422	2.03915e-06	2.35687e-05	0.215354	1.865	0.114887	0.0815358	0.449638	2.17538	1.72483	1.69479	1	1	5	81	52	44
c145757_g1_i2	UNIPROTKB|C6JRR1 - symbol:Sb0012s014620 "Putative uncharacterized protein Sb0012s014620" species:4558 "Sorghum bicolor" [GO:0000719 "photoreactive repair" evidence=IBA] [GO:0003904 "deoxyribodipyrimidine photo-lyase activity" evidence=IBA] InterPro:IPR000477 InterPro:IPR006050 Pfam:PF00875 Pfam:PF00078 InterPro:IPR014729 Gene3D:2.40.70.10 InterPro:IPR021109 SUPFAM:SSF50630 Gene3D:3.40.50.620 eggN…	sp|P04323|POL3_DROME Retrovirus-related Pol polyprotein from transposon 17.6 OS=Drosophila melanogaster GN=pol PE=3 SV=1	PNX96205.1 Ty3/gypsy retrotransposon protein, partial [Trifolium pratense]	C5YNE8_SORBI/539-699 C5YNE8.1 PF00078.24;RVT_1;	3711.Bra017917.1-P	.	lang:109359708 uncharacterized LOC109359708	0.02	0.02	0.04	0.49	0.23	0.81	15.5072	-0.0390657	2.61051e-05	0.000221293	0.131127	1.28783	0.114887	0.0815358	0.196958	1.28266	0.735542	1.84528	1	1	2	33	15	51
c145972_g1_i2	ASPGD|ASPL0000335979 - symbol:AO090005001597 species:5062 "Aspergillus oryzae" [GO:0005737 "cytoplasm" evidence=IEA] [GO:0015074 "DNA integration" evidence=IEA] [GO:0006278 "RNA-dependent DNA biosynthetic process" evidence=IEA] [GO:0003964 "RNA-directed DNA polymerase activity" evidence=IEA] [GO:0003723 "RNA binding" evidence=IEA] InterPro:IPR001584 InterPro:IPR036397 Pfam:PF00665 PROSITE:PS50994…	sp|P20825|POL2_DROME Retrovirus-related Pol polyprotein from transposon 297 OS=Drosophila melanogaster GN=pol PE=3 SV=1	XP_014627069.1 PREDICTED: uncharacterized protein LOC102664322 [Glycine max]	Q7FAL2_ORYSJ/1165-1327 Q7FAL2.1 PF00078.24;RVT_1;	39947.LOC_Os04g59080.1	AP006136 Lotus japonicus genomic DNA, chromosome 2, clone: LjT30K08, TM0237, complete sequence	gmx:121174734 uncharacterized protein LOC121174734	0.03	0.08	0.09	0.38	1.26	2.33	15.4691	2.95267	9.9139e-08	1.55936e-06	0.913237	3.60858	0.582401	0.991642	1.16567	2.28227	3.77864	4.76482	6	17	17	89	287	515
c133130_g3_i2	.	.	.	.	.	.	.	0.37	0.73	0.19	4.67	10.84	13.12	15.4334	0.603384	2.56395e-06	2.87409e-05	0.20827	1.77079	0.221295	0.301676	0.101838	1.17581	1.8543	2.28227	2	4	1	29	59	76
c145171_g1_i3	UNIPROTKB|Q2F946 - symbol:orf490 "Uncharacterized protein" species:39947 "Oryza sativa Japonica Group" [GO:0005739 "mitochondrion" evidence=IC] GO:GO:0005739 EMBL:DQ167807 EMBL:DQ167400 HOGENOM:HOG000078713 eggNOG:KOG0017 eggNOG:COG2801 InterPro:IPR013103 Pfam:PF07727 Uniprot:Q2F946	sp|P10978|POLX_TOBAC Retrovirus-related Pol polyprotein from transposon TNT 1-94 OS=Nicotiana tabacum PE=2 SV=1	PNX95528.1 putative gag/pol polyprotein [Trifolium pratense]	K4DC42_SOLLC/11-260 K4DC42.1 PF07727.11;RVT_2;	4081.Solyc11g062200.1.1	GU189875 Lupinus affinis clone N20RT_7 retrotransposon Ty1/copia-like reverse transcriptase-like gene, partial sequence	han:110894446 uncharacterized protein LOC110894446	0.03	0.08	0.06	0.47	0.89	2.09	15.4254	0.408499	1.70299e-05	0.000152042	0.181269	1.55409	0.114887	0.231963	0.196958	0.901811	1.37632	2.38415	1	3	2	20	36	83
c123700_g1_i1	TAIR|locus:2077967 - symbol:AT3G50900 "AT3G50900" species:3702 "Arabidopsis thaliana" [GO:0003674 "molecular_function" evidence=ND] [GO:0005739 "mitochondrion" evidence=ISM] [GO:0008150 "biological_process" evidence=ND] TAIR:locus:2077967 Proteomes:UP000006548 EMBL:CP002686 EMBL:AL049862 EMBL:BT024811 EMBL:AK117736 PIR:T08411 RefSeq:NP_566940.1 UniGene:At.35443 STRING:3702.AT3G50900.1 DNASU:82425…	.	XP_003612062.1 uncharacterized protein LOC11430932 [Medicago truncatula] <AES95020.1 hypothetical protein MTR_5g020860 [Medicago truncatula] <AFK40054.1 unknown [Medicago truncatula]	.	3847.GLYMA11G07560.1	XM_004512011 PREDICTED: Cicer arietinum uncharacterized LOC101509690 (LOC101509690), mRNA	mtr:MTR_5g020860 hypothetical protein	0.69	2.9	2.29	30.94	49.95	38.77	15.3516	3.95328	1.87876e-14	1.08626e-12	1.45657	4.87517	0.870975	1.75869	1.74005	4.52717	5.12765	4.97067	10	41	32	508	766	597
c138909_g1_i1	UNIPROTKB|K7LJ97 - symbol:GLYMA_10G137600 "Uncharacterized protein" species:3847 "Glycine max" [GO:0016021 "integral component of membrane" evidence=IBA] [GO:0042626 "ATPase activity, coupled to transmembrane movement of substances" evidence=IBA] [GO:0055085 "transmembrane transport" evidence=IBA] InterPro:IPR003439 InterPro:IPR011527 InterPro:IPR017871 InterPro:IPR036640 Pfam:PF00005 Pfam:PF0066…	sp|O80725|AB4B_ARATH ABC transporter B family member 4 OS=Arabidopsis thaliana GN=ABCB4 PE=1 SV=1	XP_003591310.1 ABC transporter B family member 21 [Medicago truncatula] <AES61561.1 ABC transporter B family protein [Medicago truncatula]	I1JBB1_SOYBN/715-988 I1JBB1.1 PF00664.20;ABC_membrane;	3847.GLYMA10G27790.2	XM_003591262 Medicago truncatula ABC transporter B family protein mRNA	mtr:MTR_1g086080 ABC transporter B family protein	6.61	19.36	20.89	198.38	334.11	397.98	15.3265	9.26037	7.02342e-17	6.26354e-15	6.13951	10.0963	5.34711	6.32434	6.74709	9.47267	10.1997	10.6164	479	1361	1455	16340	26503	30854
c139383_g4_i4	UNIPROTKB|F6HX39 - symbol:VIT_09s0002g05110 "Putative uncharacterized protein" species:29760 "Vitis vinifera" [GO:0005737 "cytoplasm" evidence=IBA] [GO:0017196 "N-terminal peptidyl-methionine acetylation" evidence=IBA] [GO:0004596 "peptide alpha-N-acetyltransferase activity" evidence=IBA] InterPro:IPR001584 InterPro:IPR011990 InterPro:IPR013026 InterPro:IPR019734 InterPro:IPR036397 Pfam:PF00665 P…	sp|P04146|COPIA_DROME Copia protein OS=Drosophila melanogaster GN=GIP PE=1 SV=3	ABD32582.1 Integrase, catalytic region; Zinc finger, CCHC-type; Peptidase aspartic, catalytic [Medicago truncatula]	.	4558.Sb01g025335.1	AP010396 Lotus japonicus genomic DNA, chromosome 3, clone: LjT08O21, TM0241, complete sequence	cam:105851780 uncharacterized LOC105851780	0.03	0.08	0.03	1.04	1.16	0.72	15.3217	0.18245	1.87841e-06	2.18888e-05	0.149562	1.50503	0.114887	0.231963	0.101838	1.56263	1.64527	1.30719	1	3	1	45	48	29
c122815_g1_i1	UNIPROTKB|I1NGU4 - symbol:GLYMA_20G159700 "Uncharacterized protein" species:3847 "Glycine max" [GO:0004497 "monooxygenase activity" evidence=IBA] InterPro:IPR001128 InterPro:IPR002401 InterPro:IPR017972 InterPro:IPR036396 Pfam:PF00067 PRINTS:PR00385 PRINTS:PR00463 PROSITE:PS00086 GO:GO:0016021 GO:GO:0005506 GO:GO:0004497 Proteomes:UP000008827 GO:GO:0020037 Gene3D:1.10.630.10 SUPFAM:SSF48264 eggNO…	sp|Q9ZW95|C7352_ARATH Cytokinin hydroxylase OS=Arabidopsis thaliana GN=CYP735A2 PE=1 SV=1	XP_003592277.1 cytokinin hydroxylase [Medicago truncatula] <AES62528.1 cytochrome P450 family 72 protein [Medicago truncatula]	G7IAM5_MEDTR/69-508 G7IAM5.1 PF00067.19;p450;	3847.GLYMA20G29900.1	XM_003592229 Medicago truncatula cytochrome P450 family 72 protein partial mRNA	mtr:MTR_1g101040 cytochrome P450 family 72 protein	0.17	0.18	0.57	1.49	7.12	10.47	15.1151	2.38316	2.40395e-06	2.72124e-05	0.662089	3.07225	0.500241	0.368175	1.11785	1.64506	3.44449	4.12719	5	5	16	49	223	324
c145317_g1_i2	.	.	.	.	.	.	.	0.07	0.14	0.05	1.74	1.12	2.26	15.0247	1.15224	2.81401e-07	4.00492e-06	0.316365	2.23986	0.320392	0.431744	0.196958	2.26933	1.76302	2.68722	3	6	2	88	54	107
c123212_g1_i1	TAIR|locus:2168205 - symbol:AT5G65290 "AT5G65290" species:3702 "Arabidopsis thaliana" [GO:0003674 "molecular_function" evidence=ND] [GO:0008150 "biological_process" evidence=ND] [GO:0009507 "chloroplast" evidence=ISM] [GO:0016021 "integral component of membrane" evidence=IEA;ISS] TAIR:locus:2168205 Pfam:PF04791 GO:GO:0016021 Proteomes:UP000006548 EMBL:CP002688 EMBL:AB011479 InterPro:IPR006876 egg…	.	XP_013446758.1 LMBR1 domain-containing protein 2 homolog A [Medicago truncatula] <KEH20785.1 LMBR1 integral membrane-like protein [Medicago truncatula]	.	3847.GLYMA08G14170.1	XM_013591305 Medicago truncatula LMBR1 integral membrane-like protein partial mRNA	mtr:MTR_8g089925 LMBR1 integral membrane-like protein	0.85	3.25	0.59	16.33	31.66	39.88	14.9458	4.30693	5.79601e-11	1.75098e-09	1.64679	5.13472	1.45454	2.46864	1.01718	4.3815	5.25873	5.76392	21	78	14	457	841	1049
c134919_g2_i1	UNIPROTKB|I1J6H2 - symbol:GLYMA_01G078300 "Uncharacterized protein" species:3847 "Glycine max" [GO:0016020 "membrane" evidence=IBA] [GO:0016709 "oxidoreductase activity, acting on paired donors, with incorporation or reduction of molecular oxygen, NAD(P)H as one donor, and incorporation of one atom of oxygen" evidence=IBA] [GO:0044550 "secondary metabolite biosynthetic process" evidence=IBA] Inte…	sp|Q9LIP6|C71BV_ARATH Cytochrome P450 71B34 OS=Arabidopsis thaliana GN=CYP71B34 PE=2 SV=1	XP_003615846.2 cytochrome P450 83B1 [Medicago truncatula] <AES98804.2 cytochrome P450 family 71 protein [Medicago truncatula]	G7JZM8_MEDTR/34-498 G7JZM8.2 PF00067.19;p450;	3847.GLYMA01G17330.1	XM_003615798 Medicago truncatula cytochrome P450 family 71 protein mRNA	mtr:MTR_5g073020 cytochrome P450 family 71 protein	1.7	2.81	1.33	27.04	68.23	23.06	14.8619	4.92102	3.17178e-15	2.12932e-13	2.23775	5.70078	2.33959	2.48372	1.88993	5.30588	6.5791	5.21737	49	79	37	888	2134	712
c124901_g1_i1	.	.	.	.	.	XM_003607656 Medicago truncatula thioredoxin mRNA	.	0.53	0.23	0.47	16.07	5.61	4.87	14.8303	1.71888	7.45543e-07	9.72384e-06	0.472333	2.62444	0.660134	0.231963	0.524904	3.52997	2.17071	2.17264	7	3	6	243	79	69
c140906_g4_i2	.	.	KEH17065.1 hypothetical protein MTR_0048s0210 [Medicago truncatula]	.	.	.	mtr:MTR_0048s0210 hypothetical protein	0.02	0.15	0.05	1.27	1.97	1.2	14.7822	0.845294	4.96718e-07	6.72908e-06	0.247863	2.01395	0.114887	0.431744	0.196958	1.85009	2.3062	1.88555	1	6	2	60	89	53
c140284_g2_i1	UNIPROTKB|I1K7V4 - symbol:GLYMA_06G035200 "Uncharacterized protein" species:3847 "Glycine max" [GO:0016020 "membrane" evidence=IBA] [GO:0016709 "oxidoreductase activity, acting on paired donors, with incorporation or reduction of molecular oxygen, NAD(P)H as one donor, and incorporation of one atom of oxygen" evidence=IBA] [GO:0044550 "secondary metabolite biosynthetic process" evidence=IBA] Inte…	sp|O49858|C82A3_SOYBN Cytochrome P450 82A3 OS=Glycine max GN=CYP82A3 PE=2 SV=1	PNY17851.1 cytochrome p450 82a3-like protein [Trifolium pratense]	A0A072UPN7_MEDTR/46-514 A0A072UPN7.1 PF00067.19;p450;	3847.GLYMA06G03850.1	XM_013601508 Medicago truncatula cytochrome P450 family protein mRNA	mtr:MTR_4g088400 cytochrome P450 family protein	0.8	6.04	2.98	55.83	62.06	63.38	14.753	5.56588	4.05719e-14	2.1936e-12	2.60176	6.47685	1.53927	3.4442	2.82183	6.33408	6.44457	6.65191	23	170	83	1835	1942	1958
c78914_g1_i1	.	.	.	.	.	CT573502 Medicago truncatula chromosome 5 clone mte1-69f21, COMPLETE SEQUENCE	.	0.43	0.64	0.22	6.59	14.87	7.49	14.7148	0.36932	2.04812e-06	2.36498e-05	0.185032	1.62178	0.221295	0.231963	0.101838	1.33326	2.00532	1.52675	2	3	1	35	68	37
c141906_g2_i1	TAIR|locus:2061863 - symbol:AT2G40570 species:3702 "Arabidopsis thaliana" [GO:0005634 "nucleus" evidence=ISM] [GO:0006417 "regulation of translation" evidence=ISS] [GO:0016763 "transferase activity, transferring pentosyl groups" evidence=ISS] [GO:0019988 "charged-tRNA amino acid modification" evidence=IEA] [GO:0043399 "tRNA A64-2'-O-ribosylphosphate transferase activity" evidence=IEA] [GO:0005737…	sp|Q10181|YAW6_SCHPO Uncharacterized protein C3F10.06c OS=Schizosaccharomyces pombe (strain 972 / ATCC 24843) GN=SPAC3F10.06c PE=4 SV=1	AET05194.1 initiator tRNA phosphoribosyl-transferase, putative [Medicago truncatula]	G7L7G1_MEDTR/21-303 G7L7G1.1 PF17184.1;Rit1_C;	3847.GLYMA05G35840.1	AC152919 Medicago truncatula clone mth2-21g11, complete sequence	mtr:MTR_8g102540 initiator tRNA phosphoribosyl-transferase, putative	0.02	0.06	0.04	0.96	0.56	1.04	14.7048	0.357422	2.13935e-06	2.45975e-05	0.181269	1.61622	0.114887	0.231963	0.196958	1.72303	1.22036	1.90526	1	3	2	53	30	54
c124838_g1_i1	UNIPROTKB|I1J9T7 - symbol:GLYMA_01G207500 "Acyl-coenzyme A oxidase" species:3847 "Glycine max" [GO:0000062 "fatty-acyl-CoA binding" evidence=IBA] [GO:0003995 "acyl-CoA dehydrogenase activity" evidence=IBA] [GO:0005777 "peroxisome" evidence=IBA] [GO:0009055 "electron transfer activity" evidence=IBA] [GO:0033539 "fatty acid beta-oxidation using acyl-CoA dehydrogenase" evidence=IBA] [GO:0050660 "fla…	sp|O65202|ACOX1_ARATH Peroxisomal acyl-coenzyme A oxidase 1 OS=Arabidopsis thaliana GN=ACX1 PE=1 SV=1	GAU29308.1 hypothetical protein TSUD_226790 [Trifolium subterraneum]	Q945U3_SOYBN/463-657 Q945U3.1 PF01756.16;ACOX;	3847.GLYMA01G41600.1	XM_003611291 Medicago truncatula peroxisomal acyl-coenzyme A oxidase-like protein mRNA	mtr:MTR_5g012920 peroxisomal acyl-coenzyme A oxidase-like protein	0.6	0.76	0.8	7.78	21.99	13.74	14.7	4.04004	4.46182e-14	2.40699e-12	1.61535	4.86604	1.61929	1.48669	1.74005	4.08934	5.50114	5.00763	25	31	32	369	999	613
c141551_g1_i2	.	sp|Q9ZT94|POLR2_ARATH Retrovirus-related Pol polyprotein from transposon RE2 OS=Arabidopsis thaliana GN=RE2 PE=4 SV=1	GAU29466.1 hypothetical protein TSUD_65010 [Trifolium subterraneum]	M1CY31_SOLTU/11-256 M1CY31.1 PF07727.11;RVT_2;	4577.GRMZM2G011557_P01	.	ccaj:109813654 uncharacterized protein LOC109813654	0.05	0.09	0.09	1.48	1.85	1.33	14.6461	1.3636	3.33901e-08	5.77232e-07	0.379402	2.46036	0.320392	0.368175	0.449638	2.38178	2.62928	2.37003	3	5	5	97	117	82
c145583_g1_i3	ZFIN|ZDB-GENE-131127-504 - symbol:si:ch211-149k12.3 "si:ch211-149k12.3" species:7955 "Danio rerio" [GO:0003964 "RNA-directed DNA polymerase activity" evidence=IBA] InterPro:IPR000477 InterPro:IPR005135 Pfam:PF03372 Pfam:PF00078 ZFIN:ZDB-GENE-131127-504 Proteomes:UP000000437 Gene3D:3.60.10.10 InterPro:IPR036691 SUPFAM:SSF56219 PROSITE:PS50878 EMBL:AL929195 PaxDb:A0A0R4ISL7 Ensembl:ENSDART000001633…	sp|P14381|YTX2_XENLA Transposon TX1 uncharacterized 149 kDa protein OS=Xenopus laevis PE=4 SV=1	GAU48536.1 hypothetical protein TSUD_282880 [Trifolium subterraneum]	Q75GM6_ORYSJ/1122-1381 Q75GM6.1 PF00078.24;RVT_1;	3694.POPTR_0014s18180.1	.	soe:110792319 uncharacterized protein LOC110792319	0.02	0.05	0.04	0.48	0.45	1.26	14.617	0.865478	3.52203e-06	3.78818e-05	0.269722	1.92975	0.221295	0.301676	0.286194	1.56263	1.49453	2.73207	2	4	3	45	41	111
c140122_g2_i1	UNIPROTKB|K7KWQ9 - symbol:GLYMA_06G226700 "Uncharacterized protein" species:3847 "Glycine max" [GO:0004674 "protein serine/threonine kinase activity" evidence=IBA] [GO:0005886 "plasma membrane" evidence=IBA] Pfam:PF00560 InterPro:IPR001611 InterPro:IPR000719 InterPro:IPR001245 InterPro:IPR008271 Pfam:PF07714 Pfam:PF13855 PROSITE:PS00108 PROSITE:PS50011 SMART:SM00220 InterPro:IPR011009 GO:GO:00160…	sp|C0LGG8|Y5343_ARATH Probable LRR receptor-like serine/threonine-protein kinase At1g53430 OS=Arabidopsis thaliana GN=At1g53430 PE=1 SV=1	XP_012574858.1 PREDICTED: probable LRR receptor-like serine/threonine-protein kinase At1g53430 isoform X2 [Cicer arietinum]	A0A072TPJ1_MEDTR/313-496 A0A072TPJ1.1 PF11721.5;Malectin;	3847.GLYMA06G31630.2	XM_013589914 Medicago truncatula LRR receptor-like kinase mRNA	aprc:113866379 probable LRR receptor-like serine/threonine-protein kinase At1g53430 isoform X1	0.1	0.7	0.25	4.31	6.68	8.53	14.5843	2.41448	2.14824e-08	3.863e-07	0.676593	3.36085	0.320392	1.11295	0.596436	2.84983	3.37221	3.86051	3	20	7	143	211	266
c120227_g1_i1	TAIR|locus:2152511 - symbol:AGL80 "AT5G48670" species:3702 "Arabidopsis thaliana" [GO:0000982 "transcription factor activity, RNA polymerase II proximal promoter sequence-specific DNA binding" evidence=IEA] [GO:0000987 "proximal promoter sequence-specific DNA binding" evidence=IEA] [GO:0003677 "DNA binding" evidence=ISS] [GO:0003700 "DNA binding transcription factor activity" evidence=ISS] [GO:00…	sp|Q9FJK3|AGL80_ARATH Agamous-like MADS-box protein AGL80 OS=Arabidopsis thaliana GN=AGL80 PE=1 SV=1	XP_004499496.2 PREDICTED: agamous-like MADS-box protein AGL80 [Cicer arietinum]	A0A072UY35_MEDTR/10-58 A0A072UY35.1 PF00319.15;SRF-TF;	3847.GLYMA11G33460.1	.	cam:101496969 agamous-like MADS-box protein AGL80	0.07	1.03	0.15	9.15	7.58	6.39	14.4113	1.59517	6.55951e-07	8.6534e-06	0.390344	2.66246	0.114887	0.859186	0.196958	2.8671	2.57664	2.54363	1	14	2	145	112	95
c144996_g3_i2	UNIPROTKB|I1LVX5 - symbol:GLYMA_13G090300 "Glycosyltransferase" species:3847 "Glycine max" [GO:0009813 "flavonoid biosynthetic process" evidence=IBA] [GO:0043231 "intracellular membrane-bounded organelle" evidence=IBA] [GO:0052696 "flavonoid glucuronidation" evidence=IBA] [GO:0080043 "quercetin 3-O-glucosyltransferase activity" evidence=IBA] [GO:0080044 "quercetin 7-O-glucosyltransferase activity…	sp|F8WKW1|UGT2_GARJA 7-deoxyloganetin glucosyltransferase OS=Gardenia jasminoides GN=UGT85A24 PE=1 SV=1	XP_003615138.1 7-deoxyloganetin glucosyltransferase [Medicago truncatula] <XP_013454068.1 7-deoxyloganetin glucosyltransferase [Medicago truncatula] <AES98096.1 UDP-glucosyltransferase family protein [Medicago truncatula] <KEH28099.1 UDP-glucosyltransferase family protein [Medicago truncatula]	G7KBB5_MEDTR/58-463 G7KBB5.1 PF00201.15;UDPGT;	3847.GLYMA13G01690.1	AF034743 Pisum sativum UDP-glucuronosyltransferase gene, complete cds	mtr:MTR_5g064240 UDP-glucosyltransferase family protein	0.82	8.78	5.46	65.64	92.33	111.75	14.3941	6.03794	7.28175e-11	2.14878e-09	2.94561	6.90316	1.49752	3.83945	3.49987	6.4554	6.90042	7.35368	22	229	141	1998	2672	3197
c136447_g1_i1	UNIPROTKB|K7M2K6 - symbol:GLYMA_13G292600 "Uncharacterized protein" species:3847 "Glycine max" [GO:0010162 "seed dormancy process" evidence=IBA] [GO:0043161 "proteasome-mediated ubiquitin-dependent protein catabolic process" evidence=IBA] [GO:0061630 "ubiquitin protein ligase activity" evidence=IBA] InterPro:IPR001841 Pfam:PF13639 InterPro:IPR013083 GO:GO:0016021 GO:GO:0043161 Proteomes:UP0000088…	sp|Q9SLC4|ATL40_ARATH RING-H2 finger protein ATL40 OS=Arabidopsis thaliana GN=ATL40 PE=2 SV=1	XP_013465196.1 RING-H2 finger protein ATL40 [Medicago truncatula] <AFK49251.1 unknown [Medicago truncatula] <KEH39231.1 anaphase-promoting complex subunit 11 RING-H2 finger protein [Medicago truncatula]	G7ZUL9_MEDTR/69-113 G7ZUL9.1 PF13639.3;zf-RING_2;	3847.GLYMA13G36850.2	XM_013609742 Medicago truncatula anaphase-promoting complex subunit 11 RING-H2 finger protein mRNA	mtr:MTR_2g090950 anaphase-promoting complex subunit 11 RING-H2 finger protein	0.07	0.36	0.44	2.83	10.23	4.55	14.3899	1.21482	2.21671e-06	2.53662e-05	0.335989	2.22368	0.114887	0.368175	0.524904	1.56263	2.95213	2.15628	1	5	6	45	152	68
c116429_g1_i1	UNIPROTKB|K7KYC5 - symbol:GLYMA_06G307600 "Uncharacterized protein" species:3847 "Glycine max" [GO:0004702 "signal transducer, downstream of receptor, with serine/threonine kinase activity" evidence=IBA] [GO:0005737 "cytoplasm" evidence=IBA] InterPro:IPR000719 InterPro:IPR008271 InterPro:IPR017441 Pfam:PF00069 PROSITE:PS00107 PROSITE:PS00108 PROSITE:PS50011 SMART:SM00220 InterPro:IPR011009 GO:GO:…	sp|Q9ZVP5|M3K18_ARATH Mitogen-activated protein kinase kinase kinase 18 OS=Arabidopsis thaliana GN=MAPKKK18 PE=1 SV=1	XP_003605967.1 mitogen-activated protein kinase kinase kinase 18 [Medicago truncatula] <AES88164.1 MAP kinase kinase kinase [Medicago truncatula]	G7JEQ9_MEDTR/3-249 G7JEQ9.1 PF00069.22;Pkinase;	3847.GLYMA06G46410.2	AC148226 Medicago truncatula clone mth2-5i20, complete sequence	mtr:MTR_4g049730 MAP kinase kinase kinase	0.26	0.38	0.05	2.27	7.7	3.99	14.3826	1.32784	1.50673e-06	1.80092e-05	0.364903	2.33123	0.500241	0.49263	0.101838	1.64506	2.99287	2.35577	5	7	1	49	157	81
c130701_g3_i2	UNIPROTKB|I1LLA6 - symbol:GLYMA_11G152200 "Serine/threonine-protein kinase" species:3847 "Glycine max" [GO:0004674 "protein serine/threonine kinase activity" evidence=IBA] [GO:0005886 "plasma membrane" evidence=IBA] [GO:0006468 "protein phosphorylation" evidence=IBA] [GO:0006952 "defense response" evidence=IBA] [GO:0009506 "plasmodesma" evidence=IBA] InterPro:IPR000719 InterPro:IPR000858 InterPro…	sp|O81832|Y4729_ARATH G-type lectin S-receptor-like serine/threonine-protein kinase At4g27290 OS=Arabidopsis thaliana GN=At4g27290 PE=3 SV=4	GAU20892.1 hypothetical protein TSUD_120840 [Trifolium subterraneum]	I1LLA6_SOYBN/208-318 I1LLA6.2 PF00954.17;S_locus_glycop;	3847.GLYMA11G21250.1	XM_007148922 Phaseolus vulgaris hypothetical protein (PHAVU_005G030900g) mRNA, complete cds	gmx:100803275 G-type lectin S-receptor-like serine/threonine-protein kinase At4g27290	0.15	1.55	1.35	10.93	20.01	25.15	14.3532	3.36188	1.04047e-08	1.98626e-07	1.10457	4.22788	0.320392	1.45645	1.53686	3.5515	4.31694	4.8152	3	30	26	247	427	534
c144988_g1_i1	.	.	.	.	.	AC146341 Medicago truncatula chromosome 8 clone mth2-10g1, complete sequence	.	0.2	0.14	0.03	3.29	1.9	2.49	14.3501	1.1473	8.57332e-07	1.09862e-05	0.328638	2.25234	0.582401	0.301676	0.101838	2.54094	1.88925	2.32682	6	4	1	111	61	79
c123264_g2_i1	TAIR|locus:2183304 - symbol:ERF115 "AT5G07310" species:3702 "Arabidopsis thaliana" [GO:0003677 "DNA binding" evidence=IEA;ISS] [GO:0003700 "DNA binding transcription factor activity" evidence=ISS] [GO:0005634 "nucleus" evidence=ISM;IEA;ISS] [GO:0006351 "transcription, DNA-templated" evidence=IEA] [GO:0006355 "regulation of transcription, DNA-templated" evidence=IEA;ISS] [GO:0009873 "ethylene-acti…	sp|Q9LY29|EF115_ARATH Ethylene-responsive transcription factor ERF115 OS=Arabidopsis thaliana GN=ERF115 PE=1 SV=1	GAU14121.1 hypothetical protein TSUD_169460 [Trifolium subterraneum]	.	3847.GLYMA08G28835.1	XM_013592320 Medicago truncatula ethylene response factor mRNA	lang:109354067 ethylene-responsive transcription factor ERF113-like	0.55	1.64	0.56	32.25	22.41	3.93	14.3101	0.95228	1.77372e-05	0.00015708	0.283333	1.90667	0.221295	0.431744	0.196958	2.76021	2.14202	0.8178	2	6	2	133	77	15
c132448_g2_i1	TAIR|locus:2198230 - symbol:AT1G01800 species:3702 "Arabidopsis thaliana" [GO:0005737 "cytoplasm" evidence=ISM] [GO:0016491 "oxidoreductase activity" evidence=ISS] [GO:0009505 "plant-type cell wall" evidence=IDA] Pfam:PF00106 InterPro:IPR002347 TAIR:locus:2198230 EMBL:CP002684 Proteomes:UP000006548 InterPro:IPR036291 SUPFAM:SSF51735 eggNOG:COG1028 PRINTS:PR00081 PRINTS:PR00080 GO:GO:0009505 React…	sp|Q9M2E2|SDR1_ARATH (+)-neomenthol dehydrogenase OS=Arabidopsis thaliana GN=SDR1 PE=1 SV=1	XP_003614999.1 (+)-neomenthol dehydrogenase [Medicago truncatula] <AES97957.1 NAD(P)-binding rossmann-fold protein [Medicago truncatula]	G7KA55_MEDTR/7-177 G7KA55.1 PF00106.22;adh_short;	3847.GLYMA07G08050.1	XM_003614951 Medicago truncatula NAD(P)-binding rossmann-fold protein mRNA	mtr:MTR_5g062280 NAD(P)-binding rossmann-fold protein	0.61	3.07	0.89	10	47.57	25.94	14.2769	3.88707	4.77112e-09	9.83859e-08	1.43643	4.5934	0.996156	2.14747	1.16567	3.42307	5.51099	4.84613	12	59	17	224	1006	546
c144342_g2_i1	UNIPROTKB|I1M273 - symbol:GLYMA_13G241100 "Uncharacterized protein" species:3847 "Glycine max" [GO:0006355 "regulation of transcription, DNA-templated" evidence=IBA] [GO:0016592 "mediator complex" evidence=IBA] InterPro:IPR015943 GO:GO:0006355 Gene3D:2.130.10.10 Proteomes:UP000008827 eggNOG:ENOG410IIPH eggNOG:ENOG410XS10 OrthoDB:EOG093600SH EMBL:CM000846 RefSeq:XP_003543060.2 STRING:3847.GLYMA13G…	sp|F4JGZ1|MED16_ARATH Mediator of RNA polymerase II transcription subunit 16 OS=Arabidopsis thaliana GN=MED16 PE=1 SV=1	XP_004485757.1 PREDICTED: mediator of RNA polymerase II transcription subunit 16-like isoform X1 [Cicer arietinum] <XP_012568418.1 PREDICTED: mediator of RNA polymerase II transcription subunit 16-like isoform X2 [Cicer arietinum]	.	3847.GLYMA13G31480.1	CP023131 Lupinus angustifolius cultivar Tanjil chromosome LG-19	cam:101515142 mediator of RNA polymerase II transcription subunit 16-like	0.03	0.03	0.2	1.98	1.18	2.1	14.263	1.64471	1.41421e-06	1.71322e-05	0.429651	2.67056	0.221295	0.158709	0.908947	2.81464	2.18485	3.01218	2	2	12	139	80	139
c121137_g1_i1	TAIR|locus:2035746 - symbol:AT1G55230 "AT1G55230" species:3702 "Arabidopsis thaliana" [GO:0008150 "biological_process" evidence=ND] [GO:0009507 "chloroplast" evidence=ISM] [GO:0016021 "integral component of membrane" evidence=IEA] TAIR:locus:2035746 GO:GO:0016021 EMBL:CP002684 Proteomes:UP000006548 EMBL:AC027034 InterPro:IPR006904 PANTHER:PTHR16007 Pfam:PF04819 OMA:LTYLVTH eggNOG:ENOG410ITNE eggN…	sp|Q9NWC5|TM45A_HUMAN Transmembrane protein 45A OS=Homo sapiens GN=TMEM45A PE=1 SV=1	XP_004486117.1 PREDICTED: transmembrane protein 45A-like [Cicer arietinum]	A2Q224_MEDTR/119-256 A2Q224.1 PF04819.9;DUF716;	3847.GLYMA13G28040.1	XM_003594077 Medicago truncatula T1.3 protein mRNA	cam:101515462 transmembrane protein 45A-like	0.7	2.6	1.08	20.48	39.54	21.16	14.1658	3.87598	3.91842e-13	1.79357e-11	1.48043	4.76405	1.11134	1.98744	1.34252	4.41712	5.28193	4.5931	14	51	21	469	855	455
c141684_g1_i1	.	.	.	.	.	.	.	0.05	0.16	0.28	2.34	4.53	2.9	14.1571	0.83697	1.26078e-06	1.54125e-05	0.265496	1.99278	0.114887	0.231963	0.449638	1.66495	2.33184	1.98155	1	3	5	50	91	58
c144239_g5_i3	UNIPROTKB|K7MWZ5 - symbol:K7MWZ5 "Uncharacterized protein" species:3847 "Glycine max" [GO:0005737 "cytoplasm" evidence=IBA] [GO:0006537 "glutamate biosynthetic process" evidence=IBA] [GO:0015930 "glutamate synthase activity" evidence=IBA] [GO:0019676 "ammonia assimilation cycle" evidence=IBA] InterPro:IPR002489 InterPro:IPR002932 InterPro:IPR006005 InterPro:IPR006982 InterPro:IPR009051 InterPro:I…	sp|Q03460|GLSN_MEDSA Glutamate synthase [NADH], amyloplastic OS=Medicago sativa PE=1 SV=1	XP_012570649.1 PREDICTED: glutamate synthase [NADH], amyloplastic isoform X1 [Cicer arietinum]	I1MAK3_SOYBN/570-860 I1MAK3.2 PF04898.11;Glu_syn_central;	3847.GLYMA19G16486.1	XM_013610814 Medicago truncatula NADH glutamate synthase mRNA	cam:101509615 glutamate synthase [NADH], amyloplastic	2	1.85	3.1	27.77	64.74	43.8	14.1234	6.45954	1.96294e-17	1.95228e-15	3.60433	7.28692	3.68406	3.07766	4.05126	6.62682	7.81536	7.41857	143	128	213	2253	5058	3345
c128990_g1_i1	TAIR|locus:2097735 - symbol:AT3G03290 species:3702 "Arabidopsis thaliana" [GO:0005739 "mitochondrion" evidence=ISM] [GO:0006950 "response to stress" evidence=IEA] [GO:0016787 "hydrolase activity" evidence=IEA] InterPro:IPR006016 Pfam:PF00582 InterPro:IPR014729 TAIR:locus:2097735 Proteomes:UP000006548 EMBL:CP002686 GO:GO:0016787 GO:GO:0006950 Gene3D:3.40.50.620 EMBL:AC012328 eggNOG:ENOG410JD2B egg…	.	XP_013458018.1 uncharacterized protein LOC25493909 [Medicago truncatula] <KEH32049.1 adenine nucleotide alpha hydrolase superfamily protein [Medicago truncatula]	A0A072UQE0_MEDTR/57-199 A0A072UQE0.1 PF00582.23;Usp;	3847.GLYMA17G08900.1	XM_013602564 Medicago truncatula adenine nucleotide alpha hydrolase superfamily protein mRNA	mtr:MTR_4g109880 adenine nucleotide alpha hydrolase superfamily protein	0.23	0.16	0.24	1.22	9.45	2.52	14.0716	0.715155	4.95709e-05	0.000386087	0.255098	1.68861	0.320392	0.158709	0.286194	0.833148	2.75778	1.47491	3	2	3	18	130	35
c114855_g1_i2	.	sp|Q8LJT8|TKI1_ARATH TSL-kinase interacting protein 1 OS=Arabidopsis thaliana GN=TKI1 PE=1 SV=2	GAU19685.1 hypothetical protein TSUD_78100, partial [Trifolium subterraneum]	.	3847.GLYMA08G15300.2	XM_004503937 PREDICTED: Cicer arietinum TSL-kinase interacting protein 1 (LOC101508371), transcript variant X3, mRNA	cam:101508371 TSL-kinase interacting protein 1	0.44	0.74	0.55	12.2	10.07	10.41	14.0178	3.68946	1.13408e-15	8.38178e-14	1.42488	4.62589	1.36452	1.48669	1.42342	4.75304	4.45749	4.66715	19	31	23	598	473	480
c131873_g1_i1	UNIPROTKB|Q6Q2Z8 - symbol:PEPC4 "Phosphoenolpyruvate carboxylase" species:3847 "Glycine max" [GO:0005829 "cytosol" evidence=IBA] [GO:0008964 "phosphoenolpyruvate carboxylase activity" evidence=IBA] [GO:0009507 "chloroplast" evidence=IBA] [GO:0048046 "apoplast" evidence=IBA] [GO:0048366 "leaf development" evidence=IBA] HAMAP:MF_00595 InterPro:IPR015813 InterPro:IPR021135 InterPro:IPR022805 Pfam:PF…	sp|P29196|CAPP_SOLTU Phosphoenolpyruvate carboxylase OS=Solanum tuberosum GN=PPC1 PE=2 SV=2	XP_003597124.1 phosphoenolpyruvate carboxylase 2 [Medicago truncatula] <AES67375.1 phosphoenolpyruvate carboxylase [Medicago truncatula]	I1M3L8_SOYBN/163-978 I1M3L8.2 PF00311.14;PEPcase;	3847.GLYMA12G33820.1	XM_003597076 Medicago truncatula phosphoenolpyruvate carboxylase mRNA	mtr:MTR_2g092930 phosphoenolpyruvate carboxylase	18.08	26.63	20.85	316.7	385.35	520.16	14.0004	9.22284	4.06957e-23	1.24498e-20	6.33331	10.0784	6.3426	6.34616	6.31117	9.70852	9.96316	10.5635	967	1382	1072	19246	22492	29743
c143060_g1_i1	.	.	.	.	.	AC126780 Medicago truncatula chromosome 8 clone mth2-10n4, complete sequence	.	0.08	0.08	0.09	1.89	2.66	0.85	13.9418	-0.485053	2.73817e-05	0.000230418	0.09942	1.01908	0.114887	0.0815358	0.101838	1.09013	1.32618	0.640921	1	1	1	26	34	11
c127225_g6_i1	TAIR|locus:2062969 - symbol:KPHMT1 "AT2G46110" species:3702 "Arabidopsis thaliana" [GO:0003864 "3-methyl-2-oxobutanoate hydroxymethyltransferase activity" evidence=IGI;ISS] [GO:0008168 "methyltransferase activity" evidence=IEA] [GO:0009507 "chloroplast" evidence=ISM] [GO:0015940 "pantothenate biosynthetic process" evidence=IEA;IGI;ISS;IBA] [GO:0032259 "methylation" evidence=IEA] [GO:0046872 "meta…	sp|O82357|PANB1_ARATH 3-methyl-2-oxobutanoate hydroxymethyltransferase 1, mitochondrial OS=Arabidopsis thaliana GN=KPHMT1 PE=1 SV=1	XP_004510701.1 PREDICTED: 3-methyl-2-oxobutanoate hydroxymethyltransferase 1, mitochondrial-like [Cicer arietinum]	A0A0D3CV60_BRAOL/43-307 A0A0D3CV60.1 PF02548.12;Pantoate_transf;	3694.POPTR_0014s08620.1	XM_013589317 Medicago truncatula 3-methyl-2-oxobutanoate hydroxymethyltransferase partial mRNA	cam:101506052 3-methyl-2-oxobutanoate hydroxymethyltransferase 1, mitochondrial-like	0.44	0.98	0.9	9.95	17.62	16.33	13.8975	2.22314	2.65667e-09	5.7636e-08	0.668502	3.1994	0.500241	0.713329	0.791936	2.7322	3.38451	3.4815	5	11	10	130	213	200
c138762_g3_i2	.	.	.	.	.	.	.	0.14	0.14	0.14	3.06	1.5	4.19	13.8683	-0.496918	4.24051e-05	0.000337676	0.09942	1.00899	0.114887	0.0815358	0.101838	1.0604	0.573068	1.39349	1	1	1	25	11	32
c145883_g2_i1	ZFIN|ZDB-GENE-131127-504 - symbol:si:ch211-149k12.3 "si:ch211-149k12.3" species:7955 "Danio rerio" [GO:0003964 "RNA-directed DNA polymerase activity" evidence=IBA] InterPro:IPR000477 InterPro:IPR005135 Pfam:PF03372 Pfam:PF00078 ZFIN:ZDB-GENE-131127-504 Proteomes:UP000000437 Gene3D:3.60.10.10 InterPro:IPR036691 SUPFAM:SSF56219 PROSITE:PS50878 EMBL:AL929195 PaxDb:A0A0R4ISL7 Ensembl:ENSDART000001633…	sp|P14381|YTX2_XENLA Transposon TX1 uncharacterized 149 kDa protein OS=Xenopus laevis PE=4 SV=1	PNY07558.1 gag-pol polyprotein [Trifolium pratense]	M1B510_SOLTU/196-458 M1B510.1 PF00078.24;RVT_1;	3694.POPTR_0014s18180.1	.	lang:109339903 uncharacterized LOC109339903	0.21	0.43	0.84	9.91	5.33	11.72	13.8296	5.26255	5.75811e-13	2.53022e-11	2.47997	6.08351	1.86888	2.23916	3.33189	6.25672	5.35876	6.63503	32	64	124	1738	903	1935
c143718_g3_i8	TAIR|locus:2178373 - symbol:AT5G55950 "AT5G55950" species:3702 "Arabidopsis thaliana" [GO:0008643 "carbohydrate transport" evidence=IEA] [GO:0016021 "integral component of membrane" evidence=IEA] [GO:0016020 "membrane" evidence=ISS] Pfam:PF03151 TAIR:locus:2178373 GO:GO:0016021 Proteomes:UP000006548 EMBL:CP002688 GO:GO:0008643 EMBL:AB026659 InterPro:IPR004853 eggNOG:KOG1441 eggNOG:ENOG410XP1S HOG…	sp|Q9FG70|NSTU2_ARATH Nucleotide-sugar uncharacterized transporter 2 OS=Arabidopsis thaliana GN=At5g55950 PE=2 SV=1	GAU28282.1 hypothetical protein TSUD_256100 [Trifolium subterraneum]	G7KEK1_MEDTR/57-339 G7KEK1.2 PF03151.13;TPT;	3847.GLYMA02G47170.1	XM_003617815 Medicago truncatula nucleotide-sugar transporter family protein mRNA	mtr:MTR_5g096310 nucleotide-sugar transporter family protein	2.96	1.93	0.29	32.57	28	40.26	13.775	6.46868	7.68222e-09	1.51686e-07	3.23394	7.34536	4.61711	3.51194	1.57278	7.27665	7.03867	7.72076	284	179	27	3548	2943	4129
c145164_g3_i1	SGD|S000007347 - symbol:YGR109W-B "Retrotransposon TYA Gag and TYB Pol genes" species:559292 "Saccharomyces cerevisiae S288C" [GO:0003964 "RNA-directed DNA polymerase activity" evidence=IEA;ISS] [GO:0046872 "metal ion binding" evidence=IEA] [GO:0004519 "endonuclease activity" evidence=IEA] [GO:0000943 "retrotransposon nucleocapsid" evidence=ISS] [GO:0071897 "DNA biosynthetic process" evidence=IEA…	sp|Q99315|YG31B_YEAST Transposon Ty3-G Gag-Pol polyprotein OS=Saccharomyces cerevisiae (strain ATCC 204508 / S288c) GN=TY3B-G PE=1 SV=3	GAU41885.1 hypothetical protein TSUD_169960 [Trifolium subterraneum]	A0A087HCF0_ARAAL/145-305 A0A087HCF0.1 PF00078.24;RVT_1;	39947.LOC_Os08g08610.1	.	mtr:MTR_0433s0050 hypothetical protein	0.06	0.03	0.07	0.78	0.41	1.96	13.7271	0.0953014	7.50619e-05	0.000555695	0.166597	1.32247	0.221295	0.0815358	0.196958	1.14781	0.696607	2.12299	2	1	2	28	14	66
c138418_g2_i3	.	.	.	.	.	AC126785 Medicago truncatula clone mth2-9i24, complete sequence	mtr:MTR_1g098490 hypothetical protein	0.05	0.3	0.1	4.15	2.01	2.21	13.7099	0.750214	2.00162e-06	2.31664e-05	0.247863	1.90449	0.114887	0.431744	0.196958	2.36971	1.56107	1.7827	1	6	2	96	44	48
c145123_g3_i3	UNIPROTKB|K7MP61 - symbol:K7MP61 "Uncharacterized protein" species:3847 "Glycine max" [GO:0005634 "nucleus" evidence=IBA] [GO:0005737 "cytoplasm" evidence=IBA] [GO:0008408 "3'-5' exonuclease activity" evidence=IBA] InterPro:IPR002562 InterPro:IPR036397 Pfam:PF01612 SMART:SM00474 InterPro:IPR012337 Proteomes:UP000008827 GO:GO:0003676 Gene3D:3.30.420.10 SUPFAM:SSF53098 GO:GO:0008408 eggNOG:KOG4373 …	sp|Q84LH3|WEX_ARATH Werner Syndrome-like exonuclease OS=Arabidopsis thaliana GN=WEX PE=1 SV=1	KHN44477.1 Werner Syndrome-like exonuclease, partial [Glycine soja]	K7MP61_SOYBN/97-269 K7MP61.1 PF01612.17;DNA_pol_A_exo1;	3847.GLYMA18G00520.3	XM_019220281 PREDICTED: Vitis vinifera Werner Syndrome-like exonuclease (LOC100264183), mRNA	vra:106778275 Werner Syndrome-like exonuclease	0.02	0.23	0.07	2.08	1.41	2.07	13.6818	1.29984	5.19595e-07	6.99587e-06	0.354106	2.38744	0.114887	0.661238	0.286194	2.50828	2.03683	2.61721	1	10	3	108	70	101
c123264_g1_i1	TAIR|locus:2183861 - symbol:Rap2.6L "AT5G13330" species:3702 "Arabidopsis thaliana" [GO:0003677 "DNA binding" evidence=ISS] [GO:0003700 "DNA binding transcription factor activity" evidence=ISS] [GO:0005634 "nucleus" evidence=ISM;IEA;ISS] [GO:0006351 "transcription, DNA-templated" evidence=IEA] [GO:0006355 "regulation of transcription, DNA-templated" evidence=ISS] [GO:0009873 "ethylene-activated s…	sp|Q9LYU3|EF113_ARATH Ethylene-responsive transcription factor ERF113 OS=Arabidopsis thaliana GN=ERF113 PE=2 SV=1	AES77850.2 ethylene response factor [Medicago truncatula]	W5BGJ9_WHEAT/160-211 W5BGJ9.1 PF00847.17;AP2;	3847.GLYMA08G28835.1	XM_003621582 Medicago truncatula ethylene response factor mRNA	mtr:MTR_7g021010 ethylene response factor	0.21	0.64	0.43	18	5.24	1.28	13.6638	1.14299	8.48748e-05	0.000615623	0.34109	1.89994	0.221295	0.431744	0.370229	3.24291	1.72483	0.732069	2	6	4	195	52	13
c129355_g1_i1	TAIR|locus:504954877 - symbol:AT5G65207 "AT5G65207" species:3702 "Arabidopsis thaliana" [GO:0003674 "molecular_function" evidence=ND] [GO:0005575 "cellular_component" evidence=ND] [GO:0008150 "biological_process" evidence=ND] TAIR:locus:504954877 Proteomes:UP000006548 EMBL:CP002688 EMBL:AY080634 EMBL:AY123007 EMBL:AK119111 RefSeq:NP_680466.1 UniGene:At.43997 STRING:3702.AT5G65207.1 DNASU:836645 E…	.	GAU19741.1 hypothetical protein TSUD_78670 [Trifolium subterraneum]	.	3847.GLYMA08G14810.1	.	mtr:MTR_8g091590 hypothetical protein	10.38	25.42	3.27	325.09	179.08	185.37	13.6555	6.97255	3.63686e-11	1.13122e-09	3.87474	7.82182	4.20217	4.91591	2.50613	8.34816	7.43959	7.6777	210	502	64	7482	3893	4007
c143959_g2_i8	UNIPROTKB|I1LL69 - symbol:GLYMA_11G147900 "Beta-galactosidase" species:3847 "Glycine max" [GO:0004565 "beta-galactosidase activity" evidence=IBA] [GO:0005618 "cell wall" evidence=IBA] [GO:0005773 "vacuole" evidence=IBA] InterPro:IPR000922 InterPro:IPR001944 InterPro:IPR019801 Pfam:PF02140 PRINTS:PR00742 PROSITE:PS01182 PROSITE:PS50228 Pfam:PF01301 GO:GO:0005773 GO:GO:0005618 GO:GO:0005975 InterPr…	sp|Q9SCV4|BGAL8_ARATH Beta-galactosidase 8 OS=Arabidopsis thaliana GN=BGAL8 PE=2 SV=2	PNY07301.1 beta-galactosidase 8-like protein [Trifolium pratense] <PNY09354.1 beta-galactosidase 8-like protein [Trifolium pratense] <PNY09665.1 beta-galactosidase 8-like protein [Trifolium pratense]	M0SQP6_MUSAM/46-362 M0SQP6.1 PF01301.16;Glyco_hydro_35;	3847.GLYMA11G20730.1	XM_003606355 Medicago truncatula beta-galactosidase mRNA	mtr:MTR_4g059680 beta-galactosidase	2.07	3.66	2.55	79.21	42.56	30.27	13.6436	6.23339	1.2752e-18	1.54869e-16	3.48666	7.0388	3.38535	3.63183	3.44279	7.75762	6.83973	6.51904	114	196	135	4961	2561	1784
c138000_g1_i3	UNIPROTKB|B9GHC4 - symbol:POPTR_0001s30950g "Uncharacterized protein" species:3694 "Populus trichocarpa" [GO:0004197 "cysteine-type endopeptidase activity" evidence=IBA] [GO:0005615 "extracellular space" evidence=IBA] [GO:0005764 "lysosome" evidence=IBA] [GO:0051603 "proteolysis involved in cellular protein catabolic process" evidence=IBA] InterPro:IPR000668 InterPro:IPR013128 Pfam:PF00112 PRINTS…	sp|Q9FMH8|RD21B_ARATH Probable cysteine protease RD21B OS=Arabidopsis thaliana GN=RD21B PE=1 SV=1	KEH44128.1 papain family cysteine protease [Medicago truncatula]	A0A072VRQ6_MEDTR/139-355 A0A072VRQ6.1 PF00112.20;Peptidase_C1;	3694.POPTR_0001s30950.1	XM_013614636 Medicago truncatula papain family cysteine protease partial mRNA	mtr:MTR_1g107550 papain family cysteine protease	0.22	1.25	0.67	13.98	14.49	9.33	13.6292	3.26203	8.27634e-11	2.40701e-09	1.12272	4.20245	0.582401	1.57381	1.21195	4.3388	4.34868	3.91988	6	34	18	443	437	278
c130084_g1_i1	UNIPROTKB|I1JLD2 - symbol:I1JLD2 "Uncharacterized protein" species:3847 "Glycine max" [GO:0000062 "fatty-acyl-CoA binding" evidence=IBA] [GO:0003995 "acyl-CoA dehydrogenase activity" evidence=IBA] [GO:0005777 "peroxisome" evidence=IBA] [GO:0009055 "electron transfer activity" evidence=IBA] [GO:0033539 "fatty acid beta-oxidation using acyl-CoA dehydrogenase" evidence=IBA] [GO:0050660 "flavin adeni…	sp|Q96329|ACOX4_ARATH Acyl-coenzyme A oxidase 4, peroxisomal OS=Arabidopsis thaliana GN=ACX4 PE=1 SV=1	XP_013449161.1 acyl-coenzyme A oxidase 4, peroxisomal [Medicago truncatula] <KEH23188.1 acyl-CoA dehydrogenase [Medicago truncatula]	A0A022RPJ4_ERYGU/327-473 A0A022RPJ4.1 PF00441.21;Acyl-CoA_dh_1;	3847.GLYMA03G07540.1	XM_013593707 Medicago truncatula acyl-CoA dehydrogenase partial mRNA	mtr:MTR_7g068850 acyl-CoA dehydrogenase	1.57	4.08	3.32	65.04	46.03	48.67	13.5879	6.22871	4.26467e-21	8.58904e-19	3.44898	7.11768	2.94749	3.69148	3.70797	7.38442	6.86079	7.10782	81	205	165	3825	2599	2693
c141553_g2_i8	UNIPROTKB|I1JV66 - symbol:GLYMA_04G094400 "Uncharacterized protein" species:3847 "Glycine max" [GO:0003777 "microtubule motor activity" evidence=IBA] [GO:0005871 "kinesin complex" evidence=IBA] [GO:0007018 "microtubule-based movement" evidence=IBA] [GO:0016887 "ATPase activity" evidence=IBA] InterPro:IPR001752 InterPro:IPR019821 InterPro:IPR027640 InterPro:IPR036961 Pfam:PF00225 PRINTS:PR00380 PR…	sp|F4K0J3|KN4C_ARATH Kinesin-like protein KIN-4C OS=Arabidopsis thaliana GN=KIN4C PE=2 SV=2	AES73159.2 chromosome-associated kinesin KIF4A-like protein [Medicago truncatula]	G7J534_MEDTR/29-348 G7J534.2 PF00225.20;Kinesin;	3847.GLYMA04G10080.1	XM_003602860 Medicago truncatula chromosome-associated kinesin KIF4A-like protein partial mRNA	mtr:MTR_3g100270 chromosome-associated kinesin KIF4A-like protein	0.11	0.24	0.07	1.96	1.83	3.65	13.5758	2.49661	1.50305e-08	2.76872e-07	0.775779	3.40616	0.804061	1.07364	0.449638	3.12579	3.01678	4.07592	9	19	5	178	160	312
c143755_g4_i10	.	.	.	.	.	.	.	0.9	0.31	1.08	31.8	1.39	11.86	13.5704	3.06203	4.80147e-05	0.000375662	1.03052	3.34681	1.31731	0.431744	1.34252	5.02147	1.22036	3.7986	18	6	21	725	30	254
c98243_g1_i1	TAIR|locus:2034225 - symbol:AT1G80290 species:3702 "Arabidopsis thaliana" [GO:0005576 "extracellular region" evidence=ISM] [GO:0006486 "protein glycosylation" evidence=IEA] [GO:0016021 "integral component of membrane" evidence=IEA] [GO:0016757 "transferase activity, transferring glycosyl groups" evidence=IEA;ISS] [GO:0046872 "metal ion binding" evidence=IEA] InterPro:IPR015338 Pfam:PF09258 UniPat…	sp|Q9C975|GT643_ARATH Glycosyltransferase family protein 64 C3 OS=Arabidopsis thaliana GN=At1g80290 PE=2 SV=1	XP_004498553.1 PREDICTED: glycosyltransferase family protein 64 C3 [Cicer arietinum]	G7I564_MEDTR/17-276 G7I564.1 PF09258.7;Glyco_transf_64;	3847.GLYMA15G03130.1	XM_003588566 Medicago truncatula nucleotide-diphospho-sugar transferase-like protein mRNA	cam:101505677 glycosyltransferase family protein 64 C3	0.06	0.06	0.06	0.99	1.33	1.33	13.51	-0.524784	1.38042e-05	0.000126276	0.09942	1.02138	0.114887	0.0815358	0.101838	0.867888	1.04547	1.15078	1	1	1	19	24	24
c109575_g1_i1	.	.	.	.	.	.	.	0.18	0.37	0.13	2.25	6.1	4.33	13.4615	1.0137	1.36515e-06	1.66128e-05	0.316365	2.10062	0.320392	0.431744	0.196958	1.49757	2.52201	2.28227	3	6	2	42	107	76
c144149_g1_i1	UNIPROTKB|P93604 - symbol:LRK10 "Rust resistance kinase Lr10" species:4565 "Triticum aestivum" [GO:0005886 "plasma membrane" evidence=IDA] InterPro:IPR000719 InterPro:IPR008271 InterPro:IPR017441 Pfam:PF00069 PROSITE:PS00107 PROSITE:PS00108 PROSITE:PS50011 SMART:SM00220 InterPro:IPR011009 GO:GO:0016021 GO:GO:0005886 GO:GO:0005524 Proteomes:UP000019116 SUPFAM:SSF56112 GO:GO:0004674 EMBL:U51330 PIR…	sp|P93604|LRK10_WHEAT Rust resistance kinase Lr10 OS=Triticum aestivum GN=LRK10 PE=2 SV=1	XP_013466263.2 rust resistance kinase Lr10 isoform X1 [Medicago truncatula]	A0A072VEW5_MEDTR/4-273 A0A072VEW5.1 PF00069.22;Pkinase;	3847.GLYMA13G09865.1	XM_013610841 Medicago truncatula stress-induced receptor-like kinase mRNA	cam:101510048 probable receptor-like protein kinase At5g39020	0.22	0.26	0.57	3.55	13.51	3.13	13.4514	2.32469	8.92326e-07	1.13942e-05	0.714474	3.08109	0.582401	0.49263	1.06839	2.53013	4.22074	2.4924	6	7	15	110	398	91
c103176_g1_i1	TAIR|locus:2007166 - symbol:NAP "AT1G69490" species:3702 "Arabidopsis thaliana" [GO:0003677 "DNA binding" evidence=IEA] [GO:0005634 "nucleus" evidence=ISM;IDA] [GO:0006351 "transcription, DNA-templated" evidence=IEA] [GO:0006355 "regulation of transcription, DNA-templated" evidence=IEA] [GO:0007275 "multicellular organism development" evidence=ISS] [GO:0003700 "DNA binding transcription factor ac…	sp|O49255|NAC29_ARATH NAC transcription factor 29 OS=Arabidopsis thaliana GN=NAC029 PE=2 SV=1	AIU47058.1 NAC transcription factor [Medicago sativa]	G7KGQ8_MEDTR/4-128 G7KGQ8.1 PF02365.12;NAM;	3847.GLYMA01G06150.1	KM211498 Medicago sativa NAC transcription factor (NAP) mRNA, complete cds	mtr:MTR_5g041940 NAC transcription factor-like protein	0.26	4.37	6.95	85.53	86.92	37.96	13.4498	4.41267	2.40646e-07	3.48886e-06	1.66476	5.26644	0.320392	1.9445	2.72939	5.62176	5.56333	4.61422	3	49	77	1111	1044	462
c128985_g3_i1	UNIPROTKB|K7LQI6 - symbol:GLYMA_11G150900 "Uncharacterized protein" species:3847 "Glycine max" [GO:0005794 "Golgi apparatus" evidence=IBA] [GO:0016413 "O-acetyltransferase activity" evidence=IBA] [GO:0071554 "cell wall organization or biogenesis" evidence=IBA] GO:GO:0005794 Proteomes:UP000008827 InterPro:IPR026057 Pfam:PF13839 GO:GO:0016413 GO:GO:0071554 InterPro:IPR025846 InterPro:IPR029962 PANT…	sp|Q8VY22|TBL38_ARATH Protein trichome birefringence-like 38 OS=Arabidopsis thaliana GN=TBL38 PE=2 SV=1	XP_003598798.1 protein trichome birefringence-like 38 [Medicago truncatula] <AES69049.1 Pmr5/Cas1p GDSL/SGNH-like acyl-esterase family protein [Medicago truncatula]	G7IWA6_MEDTR/98-362 G7IWA6.1 PF13839.3;PC-Esterase;	3847.GLYMA11G21100.2	XM_003598750 Medicago truncatula Pmr5/Cas1p GDSL/SGNH-like acyl-esterase family protein mRNA	mtr:MTR_3g021060 Pmr5/Cas1p GDSL/SGNH-like acyl-esterase family protein	0.15	0.25	0.05	1.72	3.33	3.25	13.4047	0.753457	1.48598e-06	1.78318e-05	0.263468	1.91339	0.320392	0.368175	0.101838	1.4525	2.08285	2.20483	3	5	1	40	73	71
c130196_g1_i1	.	.	.	.	.	.	.	0.05	0.05	0.05	0.88	0.89	1.27	13.3824	-0.53607	1.71469e-05	0.000152918	0.09942	1.01	0.114887	0.0815358	0.101838	0.901811	0.881557	1.24664	1	1	1	20	19	27
c143206_g1_i2	.	.	.	.	.	.	.	0.06	0.8	0.58	22.76	0.21	1.93	13.3737	2.05454	0.00232983	0.0102675	0.588669	2.05588	0.114887	0.859186	0.791936	4.40535	0.23553	1.52675	1	14	10	465	4	37
c138509_g3_i2	UNIPROTKB|I1NHE6 - symbol:GLYMA_20G178600 "Carboxypeptidase" species:3847 "Glycine max" [GO:0004185 "serine-type carboxypeptidase activity" evidence=IBA] [GO:0005773 "vacuole" evidence=IBA] [GO:0051603 "proteolysis involved in cellular protein catabolic process" evidence=IBA] InterPro:IPR001563 Pfam:PF00450 PRINTS:PR00724 InterPro:IPR018202 InterPro:IPR029058 GO:GO:0005773 Proteomes:UP000008827 G…	sp|Q9SFB5|SCP27_ARATH Serine carboxypeptidase-like 27 OS=Arabidopsis thaliana GN=SCPL27 PE=2 SV=1	XP_003591950.1 serine carboxypeptidase-like 27 [Medicago truncatula] <AES62201.1 serine carboxypeptidase-like protein [Medicago truncatula]	G7I9K4_MEDTR/37-484 G7I9K4.2 PF00450.19;Peptidase_S10;	3847.GLYMA20G31890.1	XM_003591902 Medicago truncatula serine carboxypeptidase-like protein mRNA	mtr:MTR_1g095560 serine carboxypeptidase-like protein	5.77	16.39	5.25	151.46	229.59	92.36	13.2309	7.02568	1.17788e-15	8.67897e-14	4.16631	7.85191	3.97768	4.88786	3.63341	7.85607	8.41533	7.28431	178	492	156	5313	7678	3046
c128196_g1_i4	UNIPROTKB|K7LFX9 - symbol:GLYMA_09G249300 "Uncharacterized protein" species:3847 "Glycine max" [GO:0004190 "aspartic-type endopeptidase activity" evidence=IBA] [GO:0006508 "proteolysis" evidence=IBA] [GO:0030163 "protein catabolic process" evidence=IBA] InterPro:IPR001461 PRINTS:PR00792 EMBL:CM000842 Proteomes:UP000008827 eggNOG:KOG1339 eggNOG:ENOG410XNV7 GO:GO:0004190 GO:GO:0030163 GO:GO:0006508…	sp|Q9S9K4|ASPL2_ARATH Aspartic proteinase-like protein 2 OS=Arabidopsis thaliana GN=At1g65240 PE=1 SV=2	XP_004492847.1 PREDICTED: aspartic proteinase-like protein 2 [Cicer arietinum]	G7KRJ9_MEDTR/72-257 G7KRJ9.1 PF14543.3;TAXi_N;	3847.GLYMA09G38480.2	XM_004492790 PREDICTED: Cicer arietinum aspartic proteinase-like protein 2 (LOC101511625), mRNA	cam:101511625 aspartic proteinase-like protein 2	0.89	0.71	0.84	22.8	13.82	9.13	13.2278	3.84583	7.31342e-13	3.16191e-11	1.56796	4.69821	1.83576	1.2603	1.60782	5.32163	4.58821	4.1848	31	24	28	898	520	338
c132635_g1_i3	UNIPROTKB|D7SY59 - symbol:VIT_05s0077g01340 "Putative uncharacterized protein" species:29760 "Vitis vinifera" [GO:0005794 "Golgi apparatus" evidence=IBA] [GO:0016413 "O-acetyltransferase activity" evidence=IBA] [GO:0071554 "cell wall organization or biogenesis" evidence=IBA] GO:GO:0005794 Proteomes:UP000009183 InterPro:IPR026057 Pfam:PF13839 HOGENOM:HOG000238066 GO:GO:0016413 GO:GO:0071554 InterP…	sp|Q9FJ06|TBL4_ARATH Protein trichome birefringence-like 4 OS=Arabidopsis thaliana GN=TBL4 PE=3 SV=1	XP_003609734.2 protein trichome birefringence-like 4 [Medicago truncatula] <AES91931.2 Pmr5/Cas1p GDSL/SGNH-like acyl-esterase family protein [Medicago truncatula]	G7JMR6_MEDTR/167-452 G7JMR6.2 PF13839.3;PC-Esterase;	29760.VIT_05s0077g01340.t01	XM_003609686 Medicago truncatula Pmr5/Cas1p GDSL/SGNH-like acyl-esterase family protein partial mRNA	mtr:MTR_4g121560 Pmr5/Cas1p GDSL/SGNH-like acyl-esterase family protein	0.07	0.48	0.07	1.42	2.82	5.91	13.2034	1.56322	1.08153e-05	0.000101825	0.425813	2.45239	0.221295	0.859186	0.196958	1.62489	2.33184	3.40045	2	14	2	48	91	188
c145624_g2_i1	.	.	.	.	.	.	.	0.08	0.13	0.38	0.91	5.16	4.79	13.1997	1.35051	2.22659e-05	0.000192299	0.394308	2.24454	0.221295	0.231963	0.729667	1.0604	2.8043	2.86891	2	3	9	25	135	124
c136520_g3_i1	.	.	.	.	.	.	.	0.32	0.04	0.29	9.58	0.04	3.22	13.1639	1.61937	0.00307382	0.0129172	0.470621	2.05584	0.733892	0.0815358	0.596436	3.67924	0.0625844	2.4257	8	1	7	272	1	86
c126569_g1_i1	TAIR|locus:2060364 - symbol:MIPS2 "AT2G22240" species:3702 "Arabidopsis thaliana" [GO:0004512 "inositol-3-phosphate synthase activity" evidence=IEA;IGI;ISS] [GO:0005737 "cytoplasm" evidence=ISM;IDA] [GO:0006021 "inositol biosynthetic process" evidence=IEA;ISS;IBA] [GO:0008654 "phospholipid biosynthetic process" evidence=IEA;ISS] [GO:0009733 "response to auxin" evidence=TAS] [GO:0016036 "cellular …	sp|Q9SSV4|INO1_NICPA Inositol-3-phosphate synthase OS=Nicotiana paniculata GN=INPS1 PE=2 SV=1	ADD09590.1 myo-inositol-1-phosphate synthase [Trifolium repens]	I1MYT8_SOYBN/62-380 I1MYT8.1 PF07994.9;NAD_binding_5;	3847.GLYMA05G31450.1	AB236829 Trifolium pratense RNA for putative myo-inositol-1-phosphate synthase, complete cds, clone: C2404 <gi|84468399|dbj|AB236831.1| Trifolium pratense RNA for putative myo-inositol-1-phosphate synthase, complete cds, clone: C2409	mtr:MTR_8g091320 myo-inositol 1-phosphate synthase	4.54	5.29	6.02	42.49	153.56	96.73	13.147	5.01353	3.86793e-14	2.10541e-12	2.46096	5.75719	2.49616	2.23916	2.64756	4.74839	6.48584	6.03734	56	64	72	596	1999	1272
c126800_g1_i2	.	.	.	.	.	.	.	0.14	0.07	0.07	1.14	2.64	1.67	13.066	-0.226184	2.71835e-05	0.00022891	0.13489	1.1926	0.221295	0.0815358	0.101838	0.867888	1.49453	1.21539	2	1	1	19	41	26
c126048_g2_i1	TAIR|locus:2008640 - symbol:AT1G67850 "AT1G67850" species:3702 "Arabidopsis thaliana" [GO:0008150 "biological_process" evidence=ND] [GO:0009507 "chloroplast" evidence=ISM] [GO:0016021 "integral component of membrane" evidence=IEA] [GO:0016757 "transferase activity, transferring glycosyl groups" evidence=ISM] TAIR:locus:2008640 GO:GO:0016021 EMBL:CP002684 Proteomes:UP000006548 GO:GO:0016757 OrthoD…	.	XP_013446746.1 uncharacterized protein LOC25501854 [Medicago truncatula] <KEH20773.1 lysine ketoglutarate reductase trans-splicing protein [Medicago truncatula]	A0A072TV77_MEDTR/86-374 A0A072TV77.1 PF05212.9;DUF707;	3847.GLYMA18G01710.1	XM_013591292 Medicago truncatula lysine ketoglutarate reductase trans-splicing protein mRNA	mtr:MTR_8g089820 lysine ketoglutarate reductase trans-splicing protein	0.99	1.01	1.17	27.42	23.11	8.57	13.0351	2.91247	1.81204e-09	4.04745e-08	1.02946	3.75936	1.11134	0.859186	1.11785	4.32948	4.03032	2.91826	14	14	16	440	346	129
c127373_g1_i1	.	.	.	.	.	.	.	0.57	0.78	0.78	12.06	14.35	11.44	13.0304	3.46597	5.17951e-14	2.76943e-12	1.34662	4.40474	1.31731	1.2603	1.46224	4.31697	4.52016	4.37711	18	24	24	436	495	389
c89350_g1_i1	TAIR|locus:2130384 - symbol:MAA3 "AT4G15570" species:3702 "Arabidopsis thaliana" [GO:0004386 "helicase activity" evidence=IEA] [GO:0005524 "ATP binding" evidence=IEA] [GO:0005634 "nucleus" evidence=ISM;IEA] [GO:0016787 "hydrolase activity" evidence=IEA] [GO:0009553 "embryo sac development" evidence=IMP] [GO:0009875 "pollen-pistil interaction" evidence=IMP] [GO:0010183 "pollen tube guidance" evide…	sp|B6SFA4|MAA3_ARATH Probable helicase MAGATAMA 3 OS=Arabidopsis thaliana GN=MAA3 PE=2 SV=1	XP_004513650.1 PREDICTED: probable helicase MAGATAMA 3 [Cicer arietinum]	.	3847.GLYMA05G25214.1	.	cam:101515084 probable helicase MAGATAMA 3	0.31	2.12	0.62	9.74	20.11	26.91	13.0244	0.806579	6.76025e-06	6.74573e-05	0.268158	1.91751	0.114887	0.49263	0.196958	1.35791	1.88925	2.50538	1	7	2	36	61	92
c143655_g4_i7	TAIR|locus:2057751 - symbol:FAP2 "AT2G26310" species:3702 "Arabidopsis thaliana" [GO:0006631 "fatty acid metabolic process" evidence=IBA] [GO:0016872 "intramolecular lyase activity" evidence=IEA] [GO:0005504 "fatty acid binding" evidence=IDA;IPI] [GO:0009570 "chloroplast stroma" evidence=IDA] InterPro:IPR016087 InterPro:IPR036298 Pfam:PF16035 InterPro:IPR016088 TAIR:locus:2057751 Proteomes:UP0000…	sp|Q84RK2|FAP2_ARATH Fatty-acid-binding protein 2 OS=Arabidopsis thaliana GN=FAP2 PE=2 SV=2	AFK37881.1 unknown [Medicago truncatula]	G7I9U4_MEDTR/218-393 G7I9U4.1 PF16035.2;Chalcone_2;	3847.GLYMA17G34435.1	XM_003588906 Medicago truncatula chalcone-flavanone isomerase family protein mRNA	mtr:MTR_1g015700 chalcone-flavanone isomerase family protein	1.91	3.63	1.82	29.91	44.23	52	12.9919	4.89592	8.53279e-18	8.96611e-16	2.36477	5.75944	2.33959	2.65331	2.10141	5.28353	5.79294	6.20184	49	91	45	874	1228	1428
c131275_g1_i2	TAIR|locus:2154674 - symbol:AT5G53940 species:3702 "Arabidopsis thaliana" [GO:0005634 "nucleus" evidence=ISM] [GO:0008150 "biological_process" evidence=ND] [GO:0046872 "metal ion binding" evidence=IEA] Pfam:PF03226 InterPro:IPR034751 TAIR:locus:2154674 Proteomes:UP000006548 EMBL:CP002688 Reactome:R-ATH-6798695 GO:GO:0046872 EMBL:AB007644 InterPro:IPR004910 eggNOG:KOG3399 eggNOG:ENOG4111VJ1 HOGENO…	sp|Q9FN32|YIPL7_ARATH Protein yippee-like At5g53940 OS=Arabidopsis thaliana GN=At5g53940 PE=2 SV=1	XP_003543228.1 PREDICTED: protein yippee-like At5g53940 [Glycine max] <KRH22039.1 hypothetical protein GLYMA_13G274000 [Glycine max]	I1M353_SOYBN/13-109 I1M353.1 PF03226.11;Yippee-Mis18;	3847.GLYMA13G34910.1	XM_017569479 PREDICTED: Vigna angularis protein yippee-like At5g53940 (LOC108333951), mRNA	gmx:100813120 protein yippee-like At5g53940	0.16	1.73	0.11	12.45	15.76	4.54	12.991	2.45047	9.1673e-06	8.83394e-05	0.668015	3.32249	0.320392	1.48669	0.196958	3.61933	3.88204	2.46609	3	31	2	260	310	89
c145808_g1_i1	UNIPROTKB|Q8LLZ6 - symbol:OSJNAa0028C16.4 "Putative polyprotein" species:39947 "Oryza sativa Japonica Group" [GO:0004674 "protein serine/threonine kinase activity" evidence=IBA] [GO:0005886 "plasma membrane" evidence=IBA] [GO:0007166 "cell surface receptor signaling pathway" evidence=IBA] InterPro:IPR000719 InterPro:IPR001245 InterPro:IPR001881 InterPro:IPR018097 Pfam:PF07714 PROSITE:PS01187 PROS…	.	GAU51522.1 hypothetical protein TSUD_140370 [Trifolium subterraneum]	.	39947.LOC_Os05g17640.1	.	mtr:MTR_0433s0050 hypothetical protein	0.12	0.32	0.76	9.9	3.05	7.9	12.9731	3.25281	1.14291e-07	1.76611e-06	1.11609	4.04752	0.582401	0.904703	1.86117	4.6395	3.04029	4.46277	6	15	36	551	163	414
c127616_g2_i2	TAIR|locus:2101175 - symbol:AT3G48240 "AT3G48240" species:3702 "Arabidopsis thaliana" [GO:0003674 "molecular_function" evidence=ND] [GO:0005634 "nucleus" evidence=ISM] [GO:0008150 "biological_process" evidence=ND] InterPro:IPR000270 Pfam:PF00564 SMART:SM00666 TAIR:locus:2101175 Proteomes:UP000006548 EMBL:CP002686 EMBL:AL049659 EMBL:BT014807 EMBL:BT015699 PIR:T06718 RefSeq:NP_190407.1 UniGene:At.5…	.	XP_004515869.1 PREDICTED: uncharacterized protein LOC101504255 [Cicer arietinum]	A0A072V0Z1_MEDTR/23-110 A0A072V0Z1.1 PF00564.21;PB1;	3847.GLYMA17G09240.1	XM_013602300 Medicago truncatula PB1 domain protein mRNA	cam:101504255 uncharacterized LOC101504255	1.91	6.04	4.58	67.68	96.98	51.56	12.9428	5.14779	2.23832e-17	2.19011e-15	2.53981	6.02561	1.9639	2.86385	2.79167	5.95736	6.4134	5.70608	35	108	81	1408	1900	1007
c142176_g6_i3	.	.	.	.	.	.	.	0.02	0.04	0.12	1.17	1.56	0.63	12.9341	0.742549	6.12518e-06	6.1732e-05	0.266166	1.89401	0.114887	0.158709	0.524904	1.96686	2.26688	1.44828	1	2	6	67	86	34
c120579_g2_i1	.	.	AES66446.1 cysteine-rich TM module stress tolerance protein [Medicago truncatula]	Q2HTZ6_MEDTR/6-80 Q2HTZ6.1 PF12734.4;CYSTM;	3847.GLYMA08G18170.3	XM_003596147 Medicago truncatula cysteine-rich TM module stress tolerance protein mRNA	mtr:MTR_2g069400 cysteine-rich TM module stress tolerance protein	3.73	7.35	4.91	55.69	151.11	98.24	12.9111	3.19138	5.76716e-11	1.74444e-09	1.18308	4.06862	1.0549	1.32869	1.16567	3.40544	4.52572	4.27471	13	26	17	221	497	361
c140403_g1_i2	.	.	.	.	.	.	.	0.05	0.17	0.11	2.41	2.66	1.08	12.8282	0.196323	7.5923e-06	7.45594e-05	0.181269	1.47929	0.114887	0.231963	0.196958	1.66495	1.72483	1.0481	1	3	2	50	52	21
c130503_g5_i1	.	.	.	.	.	.	.	0.4	0.1	0.1	0.53	6.47	4.92	12.7533	0.264894	0.000542094	0.00304895	0.19883	1.39629	0.413117	0.0815358	0.101838	0.334022	1.9893	1.86555	4	1	1	6	67	52
c127791_g1_i1	.	.	.	.	.	.	.	1.07	0.5	1.29	2.58	24.74	24.61	12.7452	3.43962	2.90347e-06	3.20124e-05	1.30033	3.89721	1.57984	0.713329	1.60782	1.95075	4.78433	4.95657	24	11	28	66	599	591
c126327_g1_i1	UNIPROTKB|K7K747 - symbol:GLYMA_02G084400 "Uncharacterized protein" species:3847 "Glycine max" [GO:0051213 "dioxygenase activity" evidence=IBA] InterPro:IPR005123 Pfam:PF03171 PROSITE:PS51471 GO:GO:0016491 GO:GO:0046872 Proteomes:UP000008827 eggNOG:KOG0143 eggNOG:COG3491 Gene3D:2.60.120.330 InterPro:IPR026992 InterPro:IPR027443 Pfam:PF14226 EMBL:CM000835 STRING:3847.GLYMA02G09290.2 EnsemblPlants:…	sp|Q43383|ACCH5_ARATH 1-aminocyclopropane-1-carboxylate oxidase homolog 5 OS=Arabidopsis thaliana GN=2A6 PE=2 SV=2	XP_013466563.1 1-aminocyclopropane-1-carboxylate oxidase homolog 4 isoform X1 [Medicago truncatula] <KEH40604.1 1-aminocyclopropane-1-carboxylate oxidase-like protein [Medicago truncatula]	A0A072VEZ8_MEDTR/73-189 A0A072VEZ8.1 PF14226.3;DIOX_N;	3847.GLYMA07G25390.1	XM_004498202 PREDICTED: Cicer arietinum 1-aminocyclopropane-1-carboxylate oxidase homolog 4-like (LOC101488870), mRNA	mtr:MTR_1g032220 1-aminocyclopropane-1-carboxylate oxidase-like protein	3.33	42.49	24.72	406.18	509.63	221.68	12.7399	7.91323	4.26858e-09	8.88571e-08	4.72796	8.74677	2.91615	5.86184	5.40589	8.8979	9.17818	8.16423	79	983	566	10963	13044	5622
c145136_g4_i3	.	.	.	.	.	.	.	0.4	0.36	0.46	1.1	14.77	6.35	12.731	2.04705	2.05405e-05	0.000178956	0.652063	2.65379	0.733892	0.49263	0.729667	1.0604	3.91633	2.98464	8	7	9	25	318	136
c108428_g1_i1	.	.	.	.	.	.	.	0.07	0.58	0.29	2.55	6.99	6.36	12.7131	1.12596	2.78068e-06	3.08415e-05	0.345389	2.17698	0.114887	0.55105	0.370229	1.47521	2.49957	2.55615	1	8	4	41	105	96
c143022_g1_i1	UNIPROTKB|K7N2C1 - symbol:GLYMA_20G085100 "Uncharacterized protein" species:3847 "Glycine max" [GO:0005634 "nucleus" evidence=IBA] [GO:0009416 "response to light stimulus" evidence=IBA] [GO:0009909 "regulation of flower development" evidence=IBA] Proteomes:UP000008827 OrthoDB:EOG09360BWU EMBL:CM000853 EnsemblPlants:GLYMA20G21376.1 Gramene:GLYMA20G21376.1 eggNOG:ENOG410JQ0U eggNOG:ENOG410Y42B InPa…	.	ABB00038.1 reverse transcriptase family member [Glycine max]	M7ZEB5_TRIUA/319-516 M7ZEB5.1 PF00581.17;Rhodanese;	3847.GLYMA19G02725.1	CU326393 Medicago truncatula chromosome 5 clone mth4-5l6, COMPLETE SEQUENCE	nta:107799961 uncharacterized LOC107799961	0.65	0.27	0.27	5.08	7.96	8.48	12.6243	2.23774	1.04433e-07	1.63362e-06	0.707434	3.20375	1.16565	0.431744	0.524904	2.76942	3.29611	3.54572	15	6	6	134	199	210
c132337_g1_i1	UNIPROTKB|I1LJW9 - symbol:GLYMA_11G134300 "Uncharacterized protein" species:3847 "Glycine max" [GO:0009813 "flavonoid biosynthetic process" evidence=IBA] [GO:0043231 "intracellular membrane-bounded organelle" evidence=IBA] [GO:0052696 "flavonoid glucuronidation" evidence=IBA] [GO:0080043 "quercetin 3-O-glucosyltransferase activity" evidence=IBA] [GO:0080044 "quercetin 7-O-glucosyltransferase acti…	sp|U3UA11|UGT7_CATRO UDP-glucose iridoid glucosyltransferase OS=Catharanthus roseus GN=UGT76A2 PE=1 SV=1	XP_013456173.1 UDP-glucose iridoid glucosyltransferase isoform X1 [Medicago truncatula] <KEH30204.1 UDP-glucosyltransferase family protein [Medicago truncatula]	A0A072UM90_MEDTR/18-416 A0A072UM90.1 PF00201.15;UDPGT;	3847.GLYMA11G14260.2	XM_013600719 Medicago truncatula UDP-glucosyltransferase family protein mRNA	mtr:MTR_4g064987 UDP-glucosyltransferase family protein	0.12	2.56	1.03	19.83	28.07	11.12	12.6193	3.68134	1.44544e-07	2.17653e-06	1.3163	4.54524	0.320392	2.16628	1.46224	4.61926	5.05832	3.95814	3	60	24	543	729	286
c143852_g1_i5	.	.	.	.	.	.	.	0.18	0.45	0.08	6.72	0.77	4.1	12.6037	1.62928	3.36719e-05	0.000275391	0.486934	2.39923	0.500241	0.763604	0.196958	3.34507	1.01414	2.83846	5	12	2	211	23	121
c139518_g2_i4	UNIPROTKB|U7DX89 - symbol:POPTR_1408s00200g "Uncharacterized protein" species:3694 "Populus trichocarpa" [GO:0051213 "dioxygenase activity" evidence=IBA] InterPro:IPR007112 GO:GO:0016021 eggNOG:KOG0143 eggNOG:COG3491 Gene3D:2.60.120.330 InterPro:IPR026992 InterPro:IPR027443 Pfam:PF14226 Gene3D:2.40.40.10 InterPro:IPR036908 Proteomes:UP000006729 InterPro:IPR009009 Pfam:PF03330 PROSITE:PS50842 EMBL…	sp|Q9ZV52|EGC2_ARATH EG45-like domain containing protein 2 OS=Arabidopsis thaliana GN=EGC2 PE=2 SV=2	GAU41989.1 hypothetical protein TSUD_306950 [Trifolium subterraneum]	G7JBM9_MEDTR/58-140 G7JBM9.1 PF03330.15;DPBB_1;	3847.GLYMA06G07500.1	XM_003603397 Medicago truncatula rare lipoprotein A-like double-psi beta-barrel protein mRNA	mtr:MTR_3g107770 rare lipoprotein A-like double-psi beta-barrel protein	0.27	0.98	0.35	4.44	9.89	12.03	12.5411	1.8784	3.22211e-07	4.5327e-06	0.57398	2.81463	0.413117	0.859186	0.449638	2.07489	2.96856	3.40045	4	14	5	74	154	188
c145854_g1_i1	UNIPROTKB|U5G2D0 - symbol:POPTR_0011s13110g "Uncharacterized protein" species:3694 "Populus trichocarpa" [GO:0004674 "protein serine/threonine kinase activity" evidence=IBA] [GO:0005886 "plasma membrane" evidence=IBA] [GO:0006468 "protein phosphorylation" evidence=IBA] [GO:0006952 "defense response" evidence=IBA] [GO:0009506 "plasmodesma" evidence=IBA] InterPro:IPR000719 InterPro:IPR001223 InterP…	.	GAU33542.1 hypothetical protein TSUD_143350 [Trifolium subterraneum]	.	3694.POPTR_0011s13110.1	CU639435 M.truncatula DNA sequence from clone MTH2-1C1 on chromosome 3, complete sequence	ccaj:109798576 uncharacterized protein LOC109798576	0.02	0.15	0.09	2.02	1.67	0.54	12.5259	1.29774	5.20533e-06	5.35785e-05	0.390573	2.28811	0.114887	0.607195	0.449638	2.82352	2.56588	1.47491	1	9	5	140	111	35
c121961_g1_i1	.	.	.	.	.	AC186676 Medicago truncatula chromosome 7 BAC clone mte1-31d11, complete sequence	.	0.04	0.04	0.04	0.47	1.2	0.4	12.4611	-0.610603	8.82233e-05	0.000638186	0.09942	0.929048	0.114887	0.0815358	0.101838	0.723609	1.37632	0.687215	1	1	1	15	36	12
c132434_g1_i1	.	.	.	.	.	.	.	0.02	0.26	0.07	1.8	1.94	1.93	12.439	1.26522	9.68282e-07	1.22456e-05	0.37147	2.36869	0.114887	0.713329	0.286194	2.28227	2.34449	2.47931	1	11	3	89	92	90
c111072_g1_i1	UNIPROTKB|I1N9C3 - symbol:GLYMA_19G151200 "Uncharacterized protein" species:3847 "Glycine max" [GO:0009699 "phenylpropanoid biosynthetic process" evidence=IBA] [GO:0042349 "guiding stereospecific synthesis activity" evidence=IBA] InterPro:IPR034871 InterPro:IPR004265 Pfam:PF03018 GO:GO:0016853 GO:GO:0048046 Proteomes:UP000008827 Gene3D:2.40.480.10 eggNOG:ENOG410YZUA eggNOG:ENOG410J7BK EMBL:CM0008…	sp|Q9FIG7|DIR2_ARATH Dirigent protein 2 OS=Arabidopsis thaliana GN=DIR2 PE=2 SV=1	XP_003625315.1 dirigent protein 2 [Medicago truncatula] <AES81533.1 disease resistance response protein [Medicago truncatula] <AFK36157.1 unknown [Medicago truncatula]	G7KWC5_MEDTR/47-192 G7KWC5.1 PF03018.11;Dirigent;	3847.GLYMA19G33320.1	XM_003625268 Medicago truncatula disease resistance response protein partial mRNA	mtr:MTR_7g093820 disease resistance response protein	0.07	0.3	0.75	4.53	12.66	2.65	12.4213	1.35034	2.45001e-05	0.000209303	0.402833	2.26944	0.114887	0.301676	0.791936	2.02958	3.20194	1.57679	1	4	10	71	185	39
c141092_g1_i1	UNIPROTKB|K7KUJ3 - symbol:GLYMA_06G115400 "Beta-galactosidase" species:3847 "Glycine max" [GO:0004565 "beta-galactosidase activity" evidence=IBA] [GO:0005618 "cell wall" evidence=IBA] [GO:0005773 "vacuole" evidence=IBA] InterPro:IPR001944 InterPro:IPR019801 PRINTS:PR00742 PROSITE:PS01182 Pfam:PF01301 GO:GO:0005773 GO:GO:0005618 GO:GO:0005975 InterPro:IPR017853 SUPFAM:SSF51445 Proteomes:UP00000882…	sp|Q8GX69|BGA16_ARATH Beta-galactosidase 16 OS=Arabidopsis thaliana GN=BGAL16 PE=2 SV=2	XP_012571868.1 PREDICTED: beta-galactosidase 16-like isoform X1 [Cicer arietinum] <XP_012571869.1 PREDICTED: beta-galactosidase 16-like isoform X2 [Cicer arietinum]	K7KM60_SOYBN/33-340 K7KM60.1 PF01301.16;Glyco_hydro_35;	3847.GLYMA06G12150.2	XM_012716415 PREDICTED: Cicer arietinum beta-galactosidase 16-like (LOC101515127), transcript variant X2, mRNA	cam:101515127 beta-galactosidase 16-like	0.2	0.1	0.08	2.06	2.78	1.86	12.4084	1.39345	4.20871e-07	5.7859e-06	0.440587	2.46777	0.733892	0.301676	0.286194	2.35754	2.69001	2.35577	8	4	3	95	123	81
c127542_g1_i2	.	.	.	.	.	CT573028 M.truncatula DNA sequence from clone MTH2-51N20 on chromosome 3, complete sequence	.	0.09	0.09	0.14	1.58	2.36	1.9	12.4081	0.37373	3.87563e-06	4.13355e-05	0.222066	1.63532	0.221295	0.158709	0.286194	1.42943	1.78174	1.69479	2	2	3	39	55	44
c85873_g1_i2	.	.	.	.	.	.	.	0.16	0.11	0.17	2.26	2.9	2.61	12.3999	0.551356	1.88587e-06	2.1944e-05	0.255098	1.77565	0.320392	0.158709	0.286194	1.62489	1.8365	1.86555	3	2	3	48	58	52
c144879_g2_i1	.	.	GAU17329.1 hypothetical protein TSUD_110460 [Trifolium subterraneum]	.	.	CP023120 Lupinus angustifolius cultivar Tanjil chromosome LG-08	.	0.03	0.15	0.06	1.53	1.16	1.23	12.3407	0.482659	2.52129e-06	2.83417e-05	0.226674	1.72262	0.114887	0.368175	0.196958	1.86736	1.56107	1.73941	1	5	2	61	44	46
c143853_g1_i1	UNIPROTKB|I1MZN3 - symbol:I1MZN3 "Uncharacterized protein" species:3847 "Glycine max" [GO:0005385 "zinc ion transmembrane transporter activity" evidence=IBA] [GO:0010043 "response to zinc ion" evidence=IBA] [GO:0016020 "membrane" evidence=IBA] [GO:0061088 "regulation of sequestering of zinc ion" evidence=IBA] InterPro:IPR002524 Pfam:PF01545 GO:GO:0016021 Proteomes:UP000008827 GO:GO:0008324 Gene3D…	sp|Q10PP8|MTP4_ORYSJ Metal tolerance protein 4 OS=Oryza sativa subsp. japonica GN=MTP4 PE=2 SV=1	GAU18610.1 hypothetical protein TSUD_124410 [Trifolium subterraneum]	D7SLE6_VITVI/123-317 D7SLE6.1 PF01545.18;Cation_efflux;	3847.GLYMA18G05690.1	AC147002 Medicago truncatula clone mth2-151m16, complete sequence	cam:101513702 metal tolerance protein 4-like	0.06	0.17	0.23	1.73	1.96	3.88	12.3139	1.84141	4.24457e-07	5.82856e-06	0.574356	2.78417	0.320392	0.55105	0.851627	2.36971	2.48821	3.49457	3	8	11	96	104	202
c121444_g1_i1	UNIPROTKB|I1KAB0 - symbol:GLYMA_06G114300 "Aldehyde dehydrogenase" species:3847 "Glycine max" [GO:0004028 "3-chloroallyl aldehyde dehydrogenase activity" evidence=IBA] [GO:0004029 "aldehyde dehydrogenase (NAD) activity" evidence=IBA] InterPro:IPR012394 InterPro:IPR015590 InterPro:IPR016161 InterPro:IPR016162 InterPro:IPR029510 Pfam:PF00171 PIRSF:PIRSF036492 PROSITE:PS00687 Proteomes:UP000008827 e…	sp|Q70DU8|AL3H1_ARATH Aldehyde dehydrogenase family 3 member H1 OS=Arabidopsis thaliana GN=ALDH3H1 PE=1 SV=2	XP_003602042.2 aldehyde dehydrogenase family 3 member H1 [Medicago truncatula] <AES72293.2 NAD-dependent aldehyde dehydrogenase family protein [Medicago truncatula]	G7J4Y0_MEDTR/11-447 G7J4Y0.2 PF00171.19;Aldedh;	3847.GLYMA06G12010.1	XM_003601994 Medicago truncatula NAD-dependent aldehyde dehydrogenase family protein mRNA	mtr:MTR_3g088150 NAD-dependent aldehyde dehydrogenase family protein	1.18	17.89	19.07	64.76	181.03	336.15	12.2768	7.29614	3.03625e-06	3.32639e-05	4.05588	7.85617	1.93291	4.91869	5.31604	6.54466	7.97742	9.04644	34	503	531	2127	5662	10379
c123962_g1_i1	TAIR|locus:2082170 - symbol:LSH4 "AT3G23290" species:3702 "Arabidopsis thaliana" [GO:0003677 "DNA binding" evidence=IEA] [GO:0005739 "mitochondrion" evidence=ISM] [GO:0006355 "regulation of transcription, DNA-templated" evidence=IEA] [GO:0007275 "multicellular organism development" evidence=IEA] [GO:0009299 "mRNA transcription" evidence=IBA] [GO:0009416 "response to light stimulus" evidence=IBA] …	sp|Q9LW68|LSH4_ARATH Protein LIGHT-DEPENDENT SHORT HYPOCOTYLS 4 OS=Arabidopsis thaliana GN=LSH4 PE=1 SV=1	PNX75892.1 hypothetical protein L195_g031836 [Trifolium pratense]	A0A072UNC2_MEDTR/35-159 A0A072UNC2.1 PF04852.9;DUF640;	3847.GLYMA05G25311.1	XM_013601819 Medicago truncatula G1-like protein mRNA	cam:101506113 protein LIGHT-DEPENDENT SHORT HYPOCOTYLS 4-like	0.23	1.32	0.08	10.01	10.54	5.52	12.2393	1.67559	4.16021e-06	4.39825e-05	0.47129	2.69999	0.320392	0.991642	0.101838	2.90104	2.90167	2.29727	3	17	1	149	146	77
c135734_g1_i8	UNIPROTKB|I1KEC9 - symbol:GLYMA_06G263100 "Uncharacterized protein" species:3847 "Glycine max" [GO:0008422 "beta-glucosidase activity" evidence=IBA] [GO:1901657 "glycosyl compound metabolic process" evidence=IBA] InterPro:IPR001360 Pfam:PF00232 PRINTS:PR00131 GO:GO:0005975 InterPro:IPR017853 SUPFAM:SSF51445 Proteomes:UP000008827 PANTHER:PTHR10353 GO:GO:0008422 eggNOG:COG2723 GO:GO:1901657 InterPr…	sp|Q9FIU7|BGL41_ARATH Putative beta-glucosidase 41 OS=Arabidopsis thaliana GN=BGLU41 PE=3 SV=2	XP_013456735.1 beta-glucosidase 25 isoform X1 [Medicago truncatula] <KEH30766.1 glycoside hydrolase family 1 protein [Medicago truncatula]	A0A072UN16_MEDTR/25-502 A0A072UN16.1 PF00232.15;Glyco_hydro_1;	3847.GLYMA06G41200.1	XM_013601281 Medicago truncatula glycoside hydrolase family 1 protein mRNA	mtr:MTR_4g081530 glycoside hydrolase family 1 protein	0.24	0.24	0.07	5.18	3.64	0.76	12.2361	1.42751	1.57796e-05	0.00014214	0.449907	2.29472	0.660134	0.49263	0.196958	3.1041	2.62928	1.15078	7	7	2	175	117	24
c119729_g1_i1	TAIR|locus:2076829 - symbol:LBD41 "LOB domain-containing protein 41" species:3702 "Arabidopsis thaliana" [GO:0005634 "nucleus" evidence=ISM] [GO:0006355 "regulation of transcription, DNA-templated" evidence=IDA] TAIR:locus:2076829 Proteomes:UP000006548 EMBL:AC021640 EMBL:CP002686 GO:GO:0006355 InterPro:IPR004883 InterPro:IPR017414 Pfam:PF03195 PIRSF:PIRSF038155 PROSITE:PS50891 HOGENOM:HOG00023745…	sp|Q9M886|LBD41_ARATH LOB domain-containing protein 41 OS=Arabidopsis thaliana GN=LBD41 PE=2 SV=1	PNX99138.1 LOB domain-containing protein 41-like [Trifolium pratense]	.	3847.GLYMA08G48040.2	.	cam:105851536 LOB domain-containing protein 41-like	0.55	1.69	0.29	11.13	20.27	10.41	12.2336	2.0591	2.08909e-07	3.05883e-06	0.633939	3.03665	0.582401	1.03322	0.286194	2.79672	3.48504	2.82817	6	18	3	137	230	120
c145938_g1_i1	.	.	.	.	.	.	.	0.02	7.1	0.08	2.32	55.83	40.1	12.1878	5.47781	0.00699892	0.0252576	1.62049	5.52025	0.114887	4.37635	0.370229	2.7322	7.06709	6.76145	1	340	4	130	3002	2114
c144892_g2_i6	.	.	GAU31005.1 hypothetical protein TSUD_105200 [Trifolium subterraneum]	.	.	.	mtr:MTR_0126s0010 hypothetical protein	0.16	0.98	1.03	23.15	6.19	5.62	12.1874	3.01384	1.18247e-06	1.4588e-05	1.05782	3.69685	0.413117	1.2603	1.50003	4.89454	3.07865	3.11736	4	24	25	662	168	151
c139326_g4_i1	TAIR|locus:2115189 - symbol:MEE59 "AT4G37300" species:3702 "Arabidopsis thaliana" [GO:0003674 "molecular_function" evidence=ND] [GO:0005634 "nucleus" evidence=ISM] [GO:0009793 "embryo development ending in seed dormancy" evidence=IMP] TAIR:locus:2115189 Proteomes:UP000006548 EMBL:CP002687 GO:GO:0009793 EMBL:AL161591 EMBL:Z99707 UniGene:At.20976 EMBL:AF370192 EMBL:AY039591 EMBL:AY054152 EMBL:AY062…	.	PNX81337.1 hypothetical protein L195_g037355 [Trifolium pratense]	.	3847.GLYMA01G39750.1	XM_003611613 Medicago truncatula maternal effect embryo arrest protein mRNA	cam:101506585 uncharacterized LOC101506585	0.09	0.33	0.07	3.53	2.9	1.42	12.1656	1.70937	5.7732e-07	7.70865e-06	0.519499	2.6996	0.413117	0.859186	0.286194	3.1186	2.84047	2.13973	4	14	3	177	139	67
c126570_g1_i1	TAIR|locus:2121189 - symbol:AT4G38660 "AT4G38660" species:3702 "Arabidopsis thaliana" [GO:0003674 "molecular_function" evidence=ND] [GO:0005576 "extracellular region" evidence=ISM] [GO:0051707 "response to other organism" evidence=ISS] [GO:0031225 "anchored component of membrane" evidence=TAS] TAIR:locus:2121189 Pfam:PF00314 Proteomes:UP000006548 EMBL:CP002687 GO:GO:0031225 InterPro:IPR037176 SUP…	sp|A0A1P8B554|THLP1_ARATH Thaumatin-like protein 1 OS=Arabidopsis thaliana GN=TLP1 PE=2 SV=1	KEH20376.1 pathogenesis-related thaumatin family protein [Medicago truncatula]	A0A072TTA3_MEDTR/37-244 A0A072TTA3.1 PF00314.14;Thaumatin;	3847.GLYMA02G05320.1	XM_013590895 Medicago truncatula pathogenesis-related thaumatin family protein mRNA	mtr:MTR_8g075510 pathogenesis-related thaumatin family protein	0.67	0.34	0.34	5.03	6.2	12.84	12.1535	0.536307	1.8597e-05	0.000163854	0.256261	1.68823	0.413117	0.158709	0.196958	1.30818	1.40075	2.35577	4	2	2	34	37	81
c98477_g1_i1	UNIPROTKB|I1MYX7 - symbol:GLYMA_18G022400 "Amino acid transporter protein" species:3847 "Glycine max" [GO:0003333 "amino acid transmembrane transport" evidence=IBA] [GO:0015171 "amino acid transmembrane transporter activity" evidence=IBA] GO:GO:0016021 Proteomes:UP000008827 GO:GO:0015171 eggNOG:COG0814 InterPro:IPR013057 Pfam:PF01490 GO:GO:0003333 eggNOG:KOG1305 OrthoDB:EOG09360A5T KO:K14993 EMBL…	sp|Q9LYM2|AVT6C_ARATH Amino acid transporter AVT6C OS=Arabidopsis thaliana GN=AVT6C PE=2 SV=1	XP_004500539.1 PREDICTED: probable sodium-coupled neutral amino acid transporter 6 [Cicer arietinum]	G7J2G3_MEDTR/23-434 G7J2G3.2 PF01490.15;Aa_trans;	3847.GLYMA18G02580.1	XM_003600970 Medicago truncatula transmembrane amino acid transporter family protein mRNA	cam:101515343 probable sodium-coupled neutral amino acid transporter 6	18.47	28.63	28.75	502.52	366.07	373.73	12.1117	8.45062	9.26191e-23	2.57289e-20	5.75338	9.32333	5.59485	5.67418	5.99112	9.58435	9.08926	9.29638	571	861	856	17657	12263	12346
c111550_g1_i1	TAIR|locus:505006606 - symbol:ANNAT8 "AT5G12380" species:3702 "Arabidopsis thaliana" [GO:0005509 "calcium ion binding" evidence=IEA;ISS] [GO:0005544 "calcium-dependent phospholipid binding" evidence=IEA;ISS] [GO:0005634 "nucleus" evidence=ISM] [GO:0009408 "response to heat" evidence=IEP] [GO:0009409 "response to cold" evidence=IEP] [GO:0009414 "response to water deprivation" evidence=IEP] [GO:000…	sp|P51074|ANX4_FRAAN Annexin-like protein RJ4 OS=Fragaria ananassa PE=2 SV=2	XP_013445083.1 annexin-like protein RJ4 [Medicago truncatula] <CAA75308.1 annexin [Medicago truncatula] <CAD29698.1 annexin [Medicago truncatula] <KEH19109.1 annexin D8 [Medicago truncatula]	O65848_MEDTR/14-79 O65848.1 PF00191.17;Annexin;	3847.GLYMA13G26990.1	XM_013589629 Medicago truncatula annexin D8 mRNA	mtr:MTR_8g038210 annexin D8	2.89	3.82	2.4	53.19	80.76	20.72	12.0983	4.60585	8.07832e-13	3.46165e-11	2.21996	5.35123	2.38609	2.27426	1.99954	5.56732	6.10222	4.38415	51	66	41	1069	1527	391
c132059_g1_i1	TAIR|locus:2130105 - symbol:ARA1 "AT4G16130" species:3702 "Arabidopsis thaliana" [GO:0004335 "galactokinase activity" evidence=ISS] [GO:0005524 "ATP binding" evidence=IEA;ISS] [GO:0005534 "galactose binding" evidence=IEA] [GO:0005737 "cytoplasm" evidence=ISM] [GO:0016021 "integral component of membrane" evidence=IEA] [GO:0019566 "arabinose metabolic process" evidence=IMP] [GO:0009702 "L-arabinoki…	sp|O23461|ARAK_ARATH L-arabinokinase OS=Arabidopsis thaliana GN=ARA1 PE=1 SV=1	XP_004498554.1 PREDICTED: L-arabinokinase-like [Cicer arietinum]	I1M9V9_SOYBN/17-159 I1M9V9.2 PF13528.3;Glyco_trans_1_3;	3847.GLYMA17G27560.1	XM_004498497 PREDICTED: Cicer arietinum L-arabinokinase-like (LOC101505999), mRNA	cam:101505999 L-arabinokinase-like	77.21	179.63	227.88	3365.57	1577.98	2758.44	12.0514	11.9266	5.11666e-15	3.34215e-13	9.1236	12.7336	8.46231	9.12417	9.78434	13.156	12.0357	13.0091	4243	9580	12043	210192	94682	162104
c144897_g1_i1	TAIR|locus:2160001 - symbol:AT5G42830 species:3702 "Arabidopsis thaliana" [GO:0005737 "cytoplasm" evidence=ISM] [GO:0016740 "transferase activity" evidence=ISS] [GO:0016747 "transferase activity, transferring acyl groups other than amino-acyl groups" evidence=IEA] [GO:0005829 "cytosol" evidence=IDA] InterPro:IPR003480 Pfam:PF02458 TAIR:locus:2160001 Proteomes:UP000006548 GO:GO:0005829 EMBL:CP0026…	sp|Q9SND9|Y3028_ARATH Uncharacterized acetyltransferase At3g50280 OS=Arabidopsis thaliana GN=At3g50280 PE=3 SV=1	XP_003603061.2 uncharacterized acetyltransferase At3g50280 [Medicago truncatula] <AES73312.2 HXXXD-type acyl-transferase family protein [Medicago truncatula]	G7J6F5_MEDTR/7-444 G7J6F5.2 PF02458.12;Transferase;	3847.GLYMA06G04440.1	XM_003603013 Medicago truncatula HXXXD-type acyl-transferase family protein mRNA	mtr:MTR_3g101900 HXXXD-type acyl-transferase family protein	0.9	0.39	0.79	7.74	17.27	11.07	12.0292	3.27118	1.86139e-09	4.15114e-08	1.25152	4.148	1.6577	0.713329	1.38354	3.59362	4.64556	4.20483	26	11	22	255	542	343
c135141_g1_i1	.	.	.	.	.	.	.	0.06	0.26	0.07	1.95	2.79	1.78	11.9955	0.0984696	8.41714e-06	8.18613e-05	0.1728	1.43149	0.114887	0.301676	0.101838	1.33326	1.62468	1.33653	1	4	1	35	47	30
c115999_g2_i1	TAIR|locus:2122799 - symbol:AT4G10270 "AT4G10270" species:3702 "Arabidopsis thaliana" [GO:0003674 "molecular_function" evidence=ND] [GO:0005634 "nucleus" evidence=ISM] [GO:0009611 "response to wounding" evidence=ISS] TAIR:locus:2122799 Proteomes:UP000006548 EMBL:CP002687 EMBL:AF096373 EMBL:AL049488 EMBL:AL161517 HOGENOM:HOG000238802 InterPro:IPR022251 PANTHER:PTHR33090 Pfam:PF12609 EMBL:AY085799 …	.	AFK42939.1 unknown [Medicago truncatula] <KEH36507.1 wound-responsive family protein [Medicago truncatula]	I3SRP7_MEDTR/12-88 I3SRP7.1 PF12609.5;DUF3774;	3694.POPTR_0004s03330.1	XM_013607018 Medicago truncatula wound-responsive family protein mRNA	mtr:MTR_2g011690 wound-responsive family protein	2.28	3.66	0.91	29.83	49.96	30.29	11.9467	4.72258	3.03578e-13	1.42187e-11	2.23158	5.59632	2.57855	2.69277	1.42342	5.31535	6.00199	5.47161	60	94	23	894	1423	853
c138717_g1_i1	TAIR|locus:2084756 - symbol:SUS4 "AT3G43190" species:3702 "Arabidopsis thaliana" [GO:0005985 "sucrose metabolic process" evidence=IEA] [GO:0005986 "sucrose biosynthetic process" evidence=ISS] [GO:0008194 "UDP-glycosyltransferase activity" evidence=ISS] [GO:0016157 "sucrose synthase activity" evidence=IGI;ISS;IBA;IDA] [GO:0016757 "transferase activity, transferring glycosyl groups" evidence=ISS;IB…	sp|P13708|SUS_SOYBN Sucrose synthase OS=Glycine max GN=SS PE=1 SV=2	CAC32462.1 sucrose synthase isoform 3 [Pisum sativum]	A0A072V740_MEDTR/6-551 A0A072V740.1 PF00862.16;Sucrose_synth;	3847.GLYMA15G20180.1	AJ311496 Pisum sativum mRNA for sucrose synthase isoform 3 (sus3 gene)	cam:101509229 sucrose synthase-like	29.08	90.22	62.31	845.07	843.36	1089.18	11.9199	10.3203	3.06888e-18	3.49853e-16	7.56667	11.1827	6.9231	7.99617	7.78075	11.0248	10.9928	11.5306	1452	4374	2993	47962	45941	58161
c133435_g3_i1	.	.	.	.	.	XM_003591554 Medicago truncatula hypothetical protein partial mRNA	.	0.74	0.76	1.08	12.5	13.91	16.4	11.9083	2.43371	3.40007e-09	7.22081e-08	0.849797	3.40019	0.870975	0.661238	1.01718	3.21619	3.28958	3.69479	10	10	14	191	198	235
c131837_g1_i2	UNIPROTKB|K7LH68 - symbol:K7LH68 "Uncharacterized protein" species:3847 "Glycine max" [GO:0003333 "amino acid transmembrane transport" evidence=IBA] [GO:0005886 "plasma membrane" evidence=IBA] [GO:0015171 "amino acid transmembrane transporter activity" evidence=IBA] GO:GO:0016021 Proteomes:UP000008827 GO:GO:0015171 eggNOG:KOG1303 eggNOG:COG0814 InterPro:IPR013057 Pfam:PF01490 GO:GO:0003333 OMA:HY…	sp|F4HW02|GAT1_ARATH GABA transporter 1 OS=Arabidopsis thaliana GN=GAT1 PE=1 SV=1	XP_013468575.1 GABA transporter 1 [Medicago truncatula] <KEH42612.1 transmembrane amino acid transporter family protein [Medicago truncatula]	A0A072VL89_MEDTR/23-425 A0A072VL89.1 PF01490.15;Aa_trans;	3847.GLYMA10G03800.2	XM_013613121 Medicago truncatula transmembrane amino acid transporter family protein mRNA	mtr:MTR_1g070470 transmembrane amino acid transporter family protein	0.32	1.81	0.26	7.66	23.11	5.62	11.907	3.19522	1.36189e-06	1.65898e-05	1.115	3.9209	0.804061	1.9445	0.596436	3.52454	4.99153	3.24665	9	49	7	242	695	167
c165111_g1_i1	.	.	PNX71823.1 hypothetical protein L195_g027709 [Trifolium pratense]	.	29760.VIT_00s0780g00030.t01	XM_003594297 Medicago truncatula transmembrane protein, putative mRNA	mtr:MTR_2g027550 transmembrane protein, putative	1.27	12.37	1.85	131.5	53.28	49.95	11.8801	3.54363	9.01642e-07	1.1481e-05	1.25353	4.33167	0.660134	2.30853	0.791936	5.20249	3.80634	3.98619	7	68	10	825	293	292
c124634_g1_i1	.	.	.	.	.	AC174353 Medicago truncatula chromosome 8 clone mth2-8a15, complete sequence	.	0.6	0.15	0.08	5.1	6.39	3.35	11.8455	0.957207	1.90407e-05	0.000167336	0.331479	2.08257	0.733892	0.158709	0.101838	2.13317	2.33184	1.7827	8	2	1	78	91	48
c144251_g1_i4	TAIR|locus:2043273 - symbol:AT2G47710 "AT2G47710" species:3702 "Arabidopsis thaliana" [GO:0006950 "response to stress" evidence=IEA] [GO:0016787 "hydrolase activity" evidence=IEA] [GO:0005773 "vacuole" evidence=IDA] [GO:0005794 "Golgi apparatus" evidence=IDA] [GO:0005886 "plasma membrane" evidence=IDA] InterPro:IPR006016 Pfam:PF00582 InterPro:IPR006015 InterPro:IPR014729 TAIR:locus:2043273 Proteo…	sp|O65458|BGL03_ARATH Beta-glucosidase 3 OS=Arabidopsis thaliana GN=BGLU3 PE=3 SV=2	XP_003591541.1 universal stress protein PHOS34 isoform X1 [Medicago truncatula] <AES61792.1 universal stress family protein [Medicago truncatula] <AFK47017.1 unknown [Medicago truncatula]	G7IF74_MEDTR/12-161 G7IF74.1 PF00582.23;Usp;	3847.GLYMA10G02340.1	XM_003591493 Medicago truncatula universal stress family protein mRNA	cam:101494457 universal stress protein A-like protein	0.26	0.33	0.67	5.46	8.54	6.69	11.8276	2.57687	7.83798e-09	1.54383e-07	0.898475	3.5309	0.733892	0.661238	1.30029	3.21619	3.76929	3.60721	8	10	20	191	285	220
c137364_g7_i2	UNIPROTKB|I1MCU3 - symbol:GLYMA_15G019200 "Uncharacterized protein" species:3847 "Glycine max" [GO:0005886 "plasma membrane" evidence=IBA] [GO:0016021 "integral component of membrane" evidence=IBA] [GO:0042626 "ATPase activity, coupled to transmembrane movement of substances" evidence=IBA] InterPro:IPR003439 InterPro:IPR013525 Pfam:PF00005 Pfam:PF01061 PROSITE:PS50893 InterPro:IPR003593 InterPro:…	sp|Q5Z9S8|AB42G_ORYSJ ABC transporter G family member 42 OS=Oryza sativa subsp. japonica GN=ABCG42 PE=2 SV=1	AES67934.2 drug resistance transporter-like ABC domain protein [Medicago truncatula]	G7II05_MEDTR/495-708 G7II05.2 PF01061.21;ABC2_membrane;	3847.GLYMA15G02220.1	XM_003597635 Medicago truncatula drug resistance transporter-like ABC domain protein partial mRNA	mtr:MTR_2g101090 drug resistance transporter-like ABC domain protein	0.03	0.22	0.03	1.32	2.27	0.89	11.7842	0.546247	1.75848e-05	0.000156189	0.236451	1.73173	0.114887	0.49263	0.101838	1.64506	2.18485	1.36529	1	7	1	49	80	31
c139025_g1_i1	TAIR|locus:2157363 - symbol:ERD1 "AT5G51070" species:3702 "Arabidopsis thaliana" [GO:0005524 "ATP binding" evidence=IEA;ISS] [GO:0009507 "chloroplast" evidence=ISM;IDA] [GO:0016887 "ATPase activity" evidence=ISS;IDA] [GO:0019538 "protein metabolic process" evidence=IEA] [GO:0009570 "chloroplast stroma" evidence=IDA;TAS] [GO:0009941 "chloroplast envelope" evidence=IDA] [GO:0034214 "protein hexamer…	sp|P42762|CLPD_ARATH Chaperone protein ClpD, chloroplastic OS=Arabidopsis thaliana GN=CLPD PE=1 SV=1	XP_003602720.1 chaperone protein ClpD, chloroplastic [Medicago truncatula] <AES72971.1 ATP-dependent Clp protease [Medicago truncatula]	G7J2Q6_MEDTR/681-856 G7J2Q6.1 PF07724.11;AAA_2;	3847.GLYMA06G17020.1	XM_003602672 Medicago truncatula ATP-dependent Clp protease mRNA	mtr:MTR_3g098310 ATP-dependent Clp protease	1.6	6.02	4.75	62.39	58.75	65.06	11.7059	6.69873	2.03933e-16	1.70542e-14	4.00608	7.58006	3.17637	4.43182	4.41005	7.55101	7.43848	7.7507	97	354	277	4296	3890	4216
c91557_g1_i1	TAIR|locus:2148810 - symbol:AN3 "ANGUSTIFOLIA 3" species:3702 "Arabidopsis thaliana" [GO:0005634 "nucleus" evidence=ISM] [GO:0006351 "transcription, DNA-templated" evidence=IEA] [GO:0006355 "regulation of transcription, DNA-templated" evidence=IEA] [GO:0003713 "transcription coactivator activity" evidence=ISS] [GO:0005515 "protein binding" evidence=IPI] [GO:0048366 "leaf development" evidence=IMP…	sp|Q8L8A5|GIF1_ARATH GRF1-interacting factor 1 OS=Arabidopsis thaliana GN=GIF1 PE=1 SV=1	PNY15309.1 grf1-interacting factor 1-like protein [Trifolium pratense]	A0A087FXZ2_ARAAL/17-77 A0A087FXZ2.1 PF05030.9;SSXT;	3847.GLYMA10G30650.1	XM_003590948 Medicago truncatula GRF1-interacting factor-like protein mRNA	cam:101492187 GRF1-interacting factor 1	1.42	0.42	0.31	14.52	9.14	13.53	11.6846	2.56703	7.19634e-07	9.41787e-06	0.840701	3.50458	1.57984	0.49263	0.449638	3.71307	3.05576	3.7449	24	7	5	279	165	244
c129640_g2_i3	UNIPROTKB|I1LQK9 - symbol:GLYMA_12G059000 "Uncharacterized protein" species:3847 "Glycine max" [GO:0005385 "zinc ion transmembrane transporter activity" evidence=IBA] [GO:0005773 "vacuole" evidence=IBA] [GO:0010043 "response to zinc ion" evidence=IBA] [GO:0016020 "membrane" evidence=IBA] [GO:0061088 "regulation of sequestering of zinc ion" evidence=IBA] InterPro:IPR002524 Pfam:PF01545 GO:GO:00160…	sp|Q6DBM8|MTPB_ARATH Metal tolerance protein B OS=Arabidopsis thaliana GN=MTPB PE=2 SV=1	PNX84270.1 metal tolerance protein B-like [Trifolium pratense]	A0A072ULB2_MEDTR/56-317 A0A072ULB2.1 PF01545.18;Cation_efflux;	3847.GLYMA12G06290.1	XM_013600706 Medicago truncatula cation diffusion facilitator family transporter mRNA	cam:101512438 metal tolerance protein B	0.26	1.17	0.76	9.68	9.23	14.02	11.6793	3.07364	1.64774e-09	3.70099e-08	1.14904	3.98231	0.660134	1.48669	1.30029	3.80557	3.70208	4.43929	7	31	20	299	271	407
c84944_g1_i1	.	.	.	.	.	AC154034 Medicago truncatula chromosome 7 BAC clone mth2-71n23, complete sequence	.	0.49	0.9	0.81	13.04	14.67	8.54	11.673	1.77719	4.95653e-08	8.27275e-07	0.590675	2.79717	0.500241	0.607195	0.664589	2.9094	2.97671	2.50538	5	9	8	150	155	92
c112581_g1_i1	TAIR|locus:2041394 - symbol:SDR5 "short-chain dehydrogenase reductase 5" species:3702 "Arabidopsis thaliana" [GO:0005737 "cytoplasm" evidence=ISM] [GO:0016491 "oxidoreductase activity" evidence=IEA;ISS] [GO:0055114 "oxidation-reduction process" evidence=IEA] InterPro:IPR002347 TAIR:locus:2041394 Proteomes:UP000006548 EMBL:CP002685 GO:GO:0016491 InterPro:IPR036291 SUPFAM:SSF51735 Reactome:R-ATH-77…	sp|Q94K41|SDR3B_ARATH Short-chain dehydrogenase reductase 3b OS=Arabidopsis thaliana GN=SDR3b PE=2 SV=1	AES82245.1 short-chain dehydrogenase/reductase [Medicago truncatula]	G7KTR5_MEDTR/15-253 G7KTR5.1 PF13561.3;adh_short_C2;	3847.GLYMA03G38160.1	AC157892 Medicago truncatula chromosome 7 BAC clone mte1-84h13, complete sequence	mtr:MTR_7g110140 short-chain dehydrogenase/reductase	0.06	0.34	0.35	0.29	11.27	0.63	11.6199	1.03562	0.00287753	0.0122329	0.357178	1.47467	0.114887	0.431744	0.524904	0.334022	3.40277	0.687215	1	6	6	6	216	12
c144179_g2_i2	UNIPROTKB|F6HWM2 - symbol:VIT_07s0141g00250 "Putative uncharacterized protein" species:29760 "Vitis vinifera" [GO:0001077 "transcriptional activator activity, RNA polymerase II proximal promoter sequence-specific DNA binding" evidence=IBA] [GO:0005634 "nucleus" evidence=IBA] [GO:0043565 "sequence-specific DNA binding" evidence=IBA] [GO:0045944 "positive regulation of transcription by RNA polymera…	sp|P0C2F6|RNHX1_ARATH Putative ribonuclease H protein At1g65750 OS=Arabidopsis thaliana GN=At1g65750 PE=3 SV=1	GAU27776.1 hypothetical protein TSUD_215870 [Trifolium subterraneum]	I1MKW4_SOYBN/885-973 I1MKW4.2 PF13966.3;zf-RVT;	3694.POPTR_0019s01390.1	.	lang:109329191 uncharacterized LOC109329191	0.03	0.12	0.09	0.63	1.35	1.72	11.6077	0.419586	1.43785e-05	0.000130737	0.234252	1.61822	0.114887	0.301676	0.286194	1.0604	1.70535	2.08891	1	4	3	25	51	64
c131102_g1_i1	TAIR|locus:2197868 - symbol:AT1G04540 "AT1G04540" species:3702 "Arabidopsis thaliana" [GO:0008150 "biological_process" evidence=ND] [GO:0016020 "membrane" evidence=IDA] InterPro:IPR000008 Pfam:PF00168 TAIR:locus:2197868 EMBL:CP002684 Proteomes:UP000006548 GO:GO:0016020 Gene3D:2.60.40.150 InterPro:IPR035892 SMART:SM00239 SUPFAM:SSF49562 OrthoDB:EOG09360L8J RefSeq:NP_171948.1 UniGene:At.42444 Prote…	.	XP_004495257.1 PREDICTED: uncharacterized protein LOC101494047 [Cicer arietinum] <XP_012569717.1 PREDICTED: uncharacterized protein LOC101494047 [Cicer arietinum]	.	3847.GLYMA20G34170.2	AC144807 Medicago truncatula clone mth2-9j13, complete sequence	cam:101494047 uncharacterized LOC101494047	0.23	0.54	0.61	6.45	4.83	10.16	11.6011	1.8251	3.19134e-07	4.49465e-06	0.604083	2.78565	0.413117	0.607195	0.791936	2.68427	2.29321	3.37946	4	9	10	125	88	185
c129931_g1_i2	TAIR|locus:2098500 - symbol:PAP15 "AT3G07130" species:3702 "Arabidopsis thaliana" [GO:0003993 "acid phosphatase activity" evidence=IEA;ISS;IDA] [GO:0004722 "protein serine/threonine phosphatase activity" evidence=ISS] [GO:0005576 "extracellular region" evidence=ISM;IEA] [GO:0046872 "metal ion binding" evidence=IEA] [GO:0009845 "seed germination" evidence=IMP] [GO:0009846 "pollen germination" evid…	sp|Q9SFU3|PPA15_ARATH Purple acid phosphatase 15 OS=Arabidopsis thaliana GN=PAP15 PE=1 SV=1	GAU48994.1 hypothetical protein TSUD_88670 [Trifolium subterraneum]	G7JA60_MEDTR/174-407 G7JA60.1 PF00149.25;Metallophos;	3847.GLYMA18G00410.1	XM_012716350 PREDICTED: Cicer arietinum purple acid phosphatase 15-like (LOC101511447), transcript variant X2, mRNA	mtr:MTR_3g083810 purple acid phosphatase superfamily protein	0.19	0.52	1.55	5.32	22.24	8.66	11.5992	3.38127	1.90035e-06	2.21019e-05	1.227	4.10131	0.582401	0.948827	2.14977	3.20944	5.11294	3.98155	6	16	47	190	758	291
c142072_g4_i1	.	.	.	.	.	.	.	0.1	0.2	0.1	2.14	2.7	1.92	11.595	-0.390357	2.87379e-05	0.000239413	0.125144	1.10038	0.114887	0.158709	0.101838	1.0604	1.19264	1.0481	1	2	1	25	29	21
c143125_g7_i1	.	.	.	.	.	.	.	0.07	1.01	0.54	9.52	9.06	5.9	11.5753	1.81393	9.54906e-07	1.20891e-05	0.561393	2.8319	0.114887	0.904703	0.664589	3.02934	2.9102	2.55615	1	15	8	165	147	96
c141733_g3_i1	.	.	.	.	.	AC202484 Medicago truncatula clone mth2-171o3, complete sequence	.	0.25	0.04	0.04	3.11	1.86	0.88	11.5638	0.524843	0.000108988	0.000764817	0.255258	1.67535	0.582401	0.0815358	0.101838	2.24311	1.66558	1.11736	6	1	1	86	49	23
c125193_g1_i1	.	.	.	.	.	FP700158 Medicago truncatula chromosome 5 clone mth2-77e10, COMPLETE SEQUENCE	.	0.06	0.38	0.19	2.8	4.62	2.63	11.5094	0.677321	2.98724e-06	3.28013e-05	0.277608	1.85752	0.114887	0.431744	0.286194	1.68457	2.17071	1.71727	1	6	3	51	79	45
c143063_g2_i1	.	.	.	.	.	.	.	0.03	0.1	0.13	1.11	2.21	0.83	11.5054	0.706064	9.95262e-06	9.4736e-05	0.288734	1.84055	0.114887	0.301676	0.449638	1.66495	2.38179	1.47491	1	4	5	50	95	35
c116588_g2_i1	.	.	.	.	.	.	mtr:MTR_3g027030 hypothetical protein	1.14	17.45	1.72	60.18	143.92	105.87	11.4998	3.24243	5.9189e-06	5.99782e-05	1.04707	4.12132	0.413117	2.20318	0.524904	3.51361	4.4662	4.38415	4	62	6	240	476	391
c117577_g1_i1	UNIPROTKB|K7N2C1 - symbol:GLYMA_20G085100 "Uncharacterized protein" species:3847 "Glycine max" [GO:0005634 "nucleus" evidence=IBA] [GO:0009416 "response to light stimulus" evidence=IBA] [GO:0009909 "regulation of flower development" evidence=IBA] Proteomes:UP000008827 OrthoDB:EOG09360BWU EMBL:CM000853 EnsemblPlants:GLYMA20G21376.1 Gramene:GLYMA20G21376.1 eggNOG:ENOG410JQ0U eggNOG:ENOG410Y42B InPa…	sp|Q940T9|COL4_ARATH Zinc finger protein CONSTANS-LIKE 4 OS=Arabidopsis thaliana GN=COL4 PE=2 SV=2	XP_013467121.2 LOW QUALITY PROTEIN: putative uncharacterized protein DDB_G0277255 [Medicago truncatula]	Q6E267_ARATH/311-354 Q6E267.1 PF06203.11;CCT;	3847.GLYMA10G26990.2	XM_013611667 Medicago truncatula CCT motif protein mRNA	cam:101512836 homeobox protein 5	0.16	1.03	0.92	7.44	6.53	16.89	11.4996	2.87445	3.36301e-07	4.70626e-06	1.03052	3.68042	0.413117	1.2949	1.38354	3.3389	3.1307	4.57166	4	25	22	210	175	448
c138360_g1_i1	TAIR|locus:2138268 - symbol:MIK2 "AT4G08850" species:3702 "Arabidopsis thaliana" [GO:0004674 "protein serine/threonine kinase activity" evidence=IEA] [GO:0005524 "ATP binding" evidence=IEA] [GO:0005634 "nucleus" evidence=ISM] [GO:0005886 "plasma membrane" evidence=ISM;IDA] [GO:0006468 "protein phosphorylation" evidence=IEA] [GO:0016021 "integral component of membrane" evidence=IEA] [GO:0016301 "k…	sp|Q8VZG8|MIK2_ARATH MDIS1-interacting receptor like kinase 2 OS=Arabidopsis thaliana GN=MIK2 PE=1 SV=3	PNY00498.1 LRR receptor-like kinase resistance protein, partial [Trifolium pratense]	A0A072U2L6_MEDTR/928-1199 A0A072U2L6.1 PF00069.22;Pkinase;	3847.GLYMA19G35070.1	XM_013594447 Medicago truncatula LRR receptor-like kinase family protein partial mRNA	mtr:MTR_7g096980 LRR receptor-like kinase family protein	0.16	0.71	0.08	4.3	5.21	5.02	11.4981	0.886527	3.94622e-06	4.19403e-05	0.310109	2.04209	0.221295	0.607195	0.101838	1.9013	2.05234	2.17264	2	9	1	63	71	69
c141139_g1_i4	TAIR|locus:2035686 - symbol:AT1G55200 "AT1G55200" species:3702 "Arabidopsis thaliana" [GO:0005524 "ATP binding" evidence=IEA] [GO:0005634 "nucleus" evidence=ISM] [GO:0016301 "kinase activity" evidence=ISS] [GO:0016787 "hydrolase activity" evidence=IEA] [GO:0005886 "plasma membrane" evidence=IDA] InterPro:IPR000719 InterPro:IPR001245 InterPro:IPR008266 Pfam:PF07714 PROSITE:PS00109 PROSITE:PS50011 …	sp|O65530|PEK14_ARATH Proline-rich receptor-like protein kinase PERK14 OS=Arabidopsis thaliana GN=PERK14 PE=2 SV=1	XP_004502563.1 PREDICTED: proline-rich receptor-like protein kinase PERK14 isoform X2 [Cicer arietinum]	A0A072V0S7_MEDTR/310-579 A0A072V0S7.1 PF00069.22;Pkinase;	3847.GLYMA06G12621.1	XM_013605898 Medicago truncatula receptor-like kinase partial mRNA	cam:101510818 proline-rich receptor-like protein kinase PERK14	0.34	0.4	0.21	3.16	6.42	5.37	11.4956	2.90889	1.54377e-09	3.4999e-08	1.10672	3.80551	1.31731	1.15122	0.851627	3.22292	4.1396	4.054	18	21	11	192	375	307
c140173_g1_i1	TAIR|locus:2123949 - symbol:AT4G29850 "AT4G29850" species:3702 "Arabidopsis thaliana" [GO:0003674 "molecular_function" evidence=ND] [GO:0008150 "biological_process" evidence=ND] [GO:0016021 "integral component of membrane" evidence=IEA] TAIR:locus:2123949 GO:GO:0016021 Proteomes:UP000006548 EMBL:CP002687 EMBL:AL050352 EMBL:AL161575 UniGene:At.31884 eggNOG:KOG4753 eggNOG:ENOG4111TWA InterPro:IPR00…	sp|Q5ZLH4|TM230_CHICK Transmembrane protein 230 OS=Gallus gallus GN=TMEM230 PE=2 SV=1	XP_003610004.1 transmembrane protein 230 [Medicago truncatula] <AES92201.1 transmembrane-like protein [Medicago truncatula] <AFK39855.1 unknown [Medicago truncatula] <GAU34759.1 hypothetical protein TSUD_205630 [Trifolium subterraneum] <PNX74857.1 transmembrane protein 230-like protein [Trifolium pratense]	C6T1V8_SOYBN/4-102 C6T1V8.1 PF05915.9;DUF872;	3847.GLYMA09G07030.1	XM_004507864 PREDICTED: Cicer arietinum transmembrane protein 230 (LOC101515702), mRNA	cam:101515702 transmembrane protein 230	4.54	18.05	10.72	196.46	155	153.41	11.4921	5.33279	4.8157e-16	3.81593e-14	2.80006	6.21525	2.10956	3.34036	2.95025	6.43599	5.99599	6.21375	40	157	92	1971	1417	1440
c139356_g1_i4	.	.	GAU50435.1 hypothetical protein TSUD_134900 [Trifolium subterraneum]	.	.	.	cam:101490371 serine/threonine-protein phosphatase 7 long form homolog	0.16	0.1	0.03	1.53	2.15	1.05	11.4664	0.612632	7.9752e-06	7.80481e-05	0.278014	1.79755	0.500241	0.231963	0.101838	1.77886	2.11274	1.50107	5	3	1	56	75	36
c135015_g6_i8	UNIPROTKB|K7M810 - symbol:GLYMA_14G193300 "Uncharacterized protein" species:3847 "Glycine max" [GO:0005886 "plasma membrane" evidence=IBA] [GO:0016021 "integral component of membrane" evidence=IBA] [GO:0042626 "ATPase activity, coupled to transmembrane movement of substances" evidence=IBA] InterPro:IPR003439 InterPro:IPR013525 Pfam:PF00005 Pfam:PF01061 PROSITE:PS50893 InterPro:IPR003593 InterPro:…	sp|Q8S628|AB51G_ORYSJ ABC transporter G family member 51 OS=Oryza sativa subsp. japonica GN=ABCG51 PE=3 SV=1	XP_014503629.1 ABC transporter G family member 31 [Vigna radiata var. radiata]	A0A072UEF4_MEDTR/965-1179 A0A072UEF4.1 PF01061.21;ABC2_membrane;	3847.GLYMA14G37241.1	XM_013598674 Medicago truncatula pleiotropic drug resistance subfamily G protein mRNA	vra:106763957 ABC transporter G family member 31	0.22	0.56	0.03	6.34	2.63	2.98	11.4541	2.06973	6.1206e-06	6.17116e-05	0.649561	2.99093	0.733892	1.11295	0.101838	3.65458	2.51083	2.80736	8	20	1	267	106	118
c97701_g1_i1	TAIR|locus:2025936 - symbol:AT1G59960 species:3702 "Arabidopsis thaliana" [GO:0009507 "chloroplast" evidence=ISM] [GO:0016491 "oxidoreductase activity" evidence=IEA] [GO:0055114 "oxidation-reduction process" evidence=IEA] [GO:0009651 "response to salt stress" evidence=IEP] [GO:0005829 "cytosol" evidence=IDA] InterPro:IPR018170 InterPro:IPR020471 PIRSF:PIRSF000097 PRINTS:PR00069 PROSITE:PS00062 PR…	sp|P26690|6DCS_SOYBN NAD(P)H-dependent 6'-deoxychalcone synthase OS=Glycine max PE=1 SV=1	XP_003601570.1 NAD(P)H-dependent 6'-deoxychalcone synthase [Medicago truncatula] <AES71821.1 aldo/keto reductase family oxidoreductase [Medicago truncatula]	G7J9I2_MEDTR/23-296 G7J9I2.1 PF00248.18;Aldo_ket_red;	3847.GLYMA18G52250.1	XM_003601522 Medicago truncatula aldo/keto reductase family oxidoreductase mRNA	mtr:MTR_3g083130 aldo/keto reductase family oxidoreductase	1.43	1.83	16.13	82.62	215.36	23.14	11.4415	5.79387	6.07736e-05	0.000462461	2.62534	6.22413	1.73158	1.60171	4.54273	6.33796	7.65578	4.67865	28	35	305	1840	4526	484
c139015_g1_i2	.	.	GAU37533.1 hypothetical protein TSUD_21390 [Trifolium subterraneum]	A0A072TUA4_MEDTR/53-144 A0A072TUA4.1 PF04195.9;Transposase_28;	.	.	mtr:MTR_8g075655 hypothetical protein	0.12	0.25	0.25	1.39	3.69	4.39	11.4274	2.17107	3.16508e-07	4.46547e-06	0.751651	3.03566	0.582401	0.763604	0.908947	2.13317	3.29611	3.6777	6	12	12	78	199	232
c139874_g4_i1	UNIPROTKB|P93604 - symbol:LRK10 "Rust resistance kinase Lr10" species:4565 "Triticum aestivum" [GO:0005886 "plasma membrane" evidence=IDA] InterPro:IPR000719 InterPro:IPR008271 InterPro:IPR017441 Pfam:PF00069 PROSITE:PS00107 PROSITE:PS00108 PROSITE:PS50011 SMART:SM00220 InterPro:IPR011009 GO:GO:0016021 GO:GO:0005886 GO:GO:0005524 Proteomes:UP000019116 SUPFAM:SSF56112 GO:GO:0004674 EMBL:U51330 PIR…	sp|P93604|LRK10_WHEAT Rust resistance kinase Lr10 OS=Triticum aestivum GN=LRK10 PE=2 SV=1	PNX97971.1 receptor-like protein kinase, partial [Trifolium pratense]	A0A072VF19_MEDTR/394-664 A0A072VF19.1 PF00069.22;Pkinase;	3847.GLYMA19G11565.1	XM_004498358 PREDICTED: Cicer arietinum probable receptor-like protein kinase At1g67000 (LOC101509729), mRNA	cam:101509729 probable receptor-like protein kinase At1g67000	0.64	0.8	0.64	8.56	11.65	11.89	11.4236	3.7188	1.31285e-13	6.46209e-12	1.62606	4.6188	1.73158	1.57381	1.57278	4.2916	4.68588	4.87891	28	34	27	428	558	559
c131003_g2_i3	UNIPROTKB|B4Y0U0 - symbol:MAT1 "Isoflavonoid malonyl transferase 1" species:3880 "Medicago truncatula" [GO:0016420 "malonyltransferase activity" evidence=IDA] InterPro:IPR003480 Pfam:PF02458 EMBL:EU272030 BRENDA:2.3.1.115 GO:GO:0016420 Uniprot:B4Y0U0	sp|Q940Z5|PMAT1_ARATH Phenolic glucoside malonyltransferase 1 OS=Arabidopsis thaliana GN=PMAT1 PE=1 SV=1	ABY91222.1 isoflavonoid malonyl transferase 2, partial [Medicago truncatula]	G7L650_MEDTR/7-471 G7L650.2 PF02458.12;Transferase;	3847.GLYMA18G50330.1	XM_003621444 Medicago truncatula HXXXD-type acyl-transferase family protein mRNA	mtr:MTR_7g014160 anthocyanin 5-aromatic acyltransferase	1.04	0.4	0.27	12.98	7.66	7.94	11.4108	2.0635	9.99023e-07	1.25687e-05	0.673324	3.03441	1.218	0.431744	0.370229	3.44624	2.71945	2.93754	16	6	4	228	126	131
c142839_g4_i1	UNIPROTKB|Q2F946 - symbol:orf490 "Uncharacterized protein" species:39947 "Oryza sativa Japonica Group" [GO:0005739 "mitochondrion" evidence=IC] GO:GO:0005739 EMBL:DQ167807 EMBL:DQ167400 HOGENOM:HOG000078713 eggNOG:KOG0017 eggNOG:COG2801 InterPro:IPR013103 Pfam:PF07727 Uniprot:Q2F946	sp|Q94HW2|POLR1_ARATH Retrovirus-related Pol polyprotein from transposon RE1 OS=Arabidopsis thaliana GN=RE1 PE=2 SV=1	CAN65188.1 hypothetical protein VITISV_004365 [Vitis vinifera]	Q9FWI2_ORYSJ/795-1030 Q9FWI2.2 PF07727.11;RVT_2;	39947.LOC_Os12g05520.1	AP015039 Vigna angularis var. angularis DNA, chromosome 6, almost complete sequence, cultivar: Shumari	dcr:108221786 uncharacterized mitochondrial protein AtMg00810-like	0.03	0.12	0.13	0.58	1.22	2.42	11.3863	0.546589	4.00583e-05	0.000320572	0.262264	1.65138	0.114887	0.301676	0.370229	0.967354	1.56107	2.4257	1	4	4	22	44	86
c134734_g4_i1	UNIPROTKB|C5XNQ8 - symbol:Sb03g025670 "Putative uncharacterized protein Sb03g025670" species:4558 "Sorghum bicolor" [GO:0004674 "protein serine/threonine kinase activity" evidence=IBA] [GO:0005886 "plasma membrane" evidence=IBA] [GO:0006468 "protein phosphorylation" evidence=IBA] InterPro:IPR000719 InterPro:IPR008271 InterPro:IPR017441 Pfam:PF00069 PROSITE:PS00107 PROSITE:PS00108 PROSITE:PS50011 …	sp|P31110|TLP_ORYSJ Thaumatin-like protein OS=Oryza sativa subsp. japonica GN=Os12g0628600 PE=1 SV=1	XP_013447001.1 thaumatin-like pathogenesis-related protein 4 [Medicago truncatula] <KEH21028.1 pathogenesis-related thaumatin family protein [Medicago truncatula]	A0A072TVX9_MEDTR/28-148 A0A072TVX9.1 PF00314.14;Thaumatin;	4641.GSMUA_Achr6P31470_001	XM_013591547 Medicago truncatula pathogenesis-related thaumatin family protein mRNA	mtr:MTR_8g096910 pathogenesis-related thaumatin family protein	14.22	111.98	55.1	189.37	2109.41	355.64	11.3357	9.07245	6.71667e-06	6.71056e-05	6.16599	9.23975	4.80849	7.19509	6.49437	7.75065	11.1744	8.7942	326	2503	1219	4937	52107	8711
c130701_g1_i1	UNIPROTKB|I1LLA6 - symbol:GLYMA_11G152200 "Serine/threonine-protein kinase" species:3847 "Glycine max" [GO:0004674 "protein serine/threonine kinase activity" evidence=IBA] [GO:0005886 "plasma membrane" evidence=IBA] [GO:0006468 "protein phosphorylation" evidence=IBA] [GO:0006952 "defense response" evidence=IBA] [GO:0009506 "plasmodesma" evidence=IBA] InterPro:IPR000719 InterPro:IPR000858 InterPro…	sp|O81832|Y4729_ARATH G-type lectin S-receptor-like serine/threonine-protein kinase At4g27290 OS=Arabidopsis thaliana GN=At4g27290 PE=3 SV=4	PNX75446.1 G-type lectin S-receptor-like serine/threonine-protein kinase, partial [Trifolium pratense]	I1LLA6_SOYBN/500-771 I1LLA6.2 PF07714.14;Pkinase_Tyr;	3847.GLYMA11G21250.1	CU104794 M.truncatula DNA sequence from clone MTH2-6H18 on chromosome 3, complete sequence	gmx:100803275 G-type lectin S-receptor-like serine/threonine-protein kinase At4g27290	0.17	1.78	0.69	7.3	11.66	18.7	11.3185	2.11705	2.21476e-06	2.53662e-05	0.679036	3.01964	0.221295	1.15122	0.664589	2.41739	2.91868	3.72284	2	21	8	100	148	240
c144103_g6_i1	TAIR|locus:2180617 - symbol:AT5G25930 "AT5G25930" species:3702 "Arabidopsis thaliana" [GO:0004674 "protein serine/threonine kinase activity" evidence=IEA] [GO:0005524 "ATP binding" evidence=IEA] [GO:0005886 "plasma membrane" evidence=ISM;IDA] [GO:0006468 "protein phosphorylation" evidence=IEA] [GO:0016021 "integral component of membrane" evidence=IEA] [GO:0016301 "kinase activity" evidence=ISS] […	sp|O49318|Y2317_ARATH Probable leucine-rich repeat receptor-like protein kinase At2g33170 OS=Arabidopsis thaliana GN=At2g33170 PE=2 SV=1	GAU22787.1 hypothetical protein TSUD_142260 [Trifolium subterraneum]	A0A072UDM0_MEDTR/692-976 A0A072UDM0.1 PF00069.22;Pkinase;	3847.GLYMA16G08570.1	XM_013597732 Medicago truncatula leucine-rich receptor-like kinase family protein mRNA	mtr:MTR_6g088785 leucine-rich receptor-like kinase family protein	0.57	2.11	0.68	10.11	16.73	22.64	11.3034	2.31249	1.69963e-07	2.51849e-06	0.789114	3.22424	0.582401	1.18851	0.596436	2.65473	3.20887	3.80911	6	22	7	122	186	256
c138926_g2_i3	.	.	.	.	.	.	.	0.09	0.38	0.19	4.55	0.63	5.03	11.3026	0.209897	0.00029019	0.00178003	0.204507	1.3711	0.114887	0.301676	0.196958	1.76049	0.389946	1.96285	1	4	2	55	7	57
c121325_g1_i1	TAIR|locus:504956456 - symbol:AT5G22140 "AT5G22140" species:3702 "Arabidopsis thaliana" [GO:0009055 "electron transfer activity" evidence=ISS] [GO:0016491 "oxidoreductase activity" evidence=IEA] [GO:0055114 "oxidation-reduction process" evidence=IEA] [GO:0005886 "plasma membrane" evidence=IDA] [GO:0009506 "plasmodesma" evidence=IDA] [GO:0005794 "Golgi apparatus" evidence=IDA] InterPro:IPR023753 P…	sp|Q54NS9|AIFA_DICDI Apoptosis-inducing factor homolog A OS=Dictyostelium discoideum GN=aifA PE=3 SV=1	XP_004506219.1 PREDICTED: apoptosis-inducing factor homolog A-like [Cicer arietinum]	A0A072UJ51_MEDTR/4-281 A0A072UJ51.1 PF07992.11;Pyr_redox_2;	3847.GLYMA11G18320.1	XM_004506162 PREDICTED: Cicer arietinum apoptosis-inducing factor homolog A-like (LOC101505252), mRNA	cam:101505252 apoptosis-inducing factor homolog A-like	6	133.5	49.98	508.37	1345.91	765.52	11.2948	9.09434	9.31526e-07	1.18303e-05	5.8159	9.86971	3.63678	7.45141	6.35952	9.1754	10.5309	9.90282	138	2993	1109	13293	33349	18807
c134788_g1_i1	UNIPROTKB|I1MI18 - symbol:GLYMA_15G206800 "Uncharacterized protein" species:3847 "Glycine max" [GO:0004568 "chitinase activity" evidence=IBA] [GO:0005576 "extracellular region" evidence=IBA] [GO:0006032 "chitin catabolic process" evidence=IBA] [GO:0008061 "chitin binding" evidence=IBA] InterPro:IPR001223 InterPro:IPR011583 Pfam:PF00704 SMART:SM00636 GO:GO:0005576 GO:GO:0005975 InterPro:IPR017853 …	sp|Q9WTV1|CH3L1_RAT Chitinase-3-like protein 1 OS=Rattus norvegicus GN=Chi3l1 PE=2 SV=3	PNY09053.1 glycoside hydrolase family 18 protein [Trifolium pratense]	A0A072V330_MEDTR/30-351 A0A072V330.1 PF00704.25;Glyco_hydro_18;	3847.GLYMA15G25060.1	XM_004501040 PREDICTED: Cicer arietinum acidic mammalian chitinase-like (LOC101501606), mRNA	cam:101501606 chitinase; acidic mammalian chitinase-like	9.8	49.18	34.55	409.74	585.88	360.4	11.2826	8.77555	1.34682e-13	6.61582e-12	5.99591	9.63406	4.89945	6.63909	6.4492	9.48942	9.96923	9.44355	348	1697	1181	16531	22587	13674
c144842_g1_i2	TAIR|locus:2025237 - symbol:ADH1 "AT1G77120" species:3702 "Arabidopsis thaliana" [GO:0000166 "nucleotide binding" evidence=IEA] [GO:0005737 "cytoplasm" evidence=ISM] [GO:0008270 "zinc ion binding" evidence=IEA] [GO:0045333 "cellular respiration" evidence=TAS] [GO:0055114 "oxidation-reduction process" evidence=IEA] [GO:0001666 "response to hypoxia" evidence=IEP;IDA;IMP] [GO:0006970 "response to os…	sp|P12886|ADH1_PEA Alcohol dehydrogenase 1 OS=Pisum sativum PE=1 SV=1	P12886.1 RecName: Full=Alcohol dehydrogenase 1 <CAA29609.1 alcohol dehydrogenase [Pisum sativum]	A0A072VB79_MEDTR/206-340 A0A072VB79.1 PF00107.23;ADH_zinc_N;	3847.GLYMA04G41990.1	XM_013605923 Medicago truncatula zinc-binding alcohol dehydrogenase family protein mRNA	mtr:MTR_3g089940 zinc-binding alcohol dehydrogenase family protein	5.92	22.7	9.59	170.81	223.47	155.93	11.2776	7.45713	4.09612e-16	3.26716e-14	4.77485	8.3283	4.18255	5.52002	4.622	8.20881	8.55962	8.21646	207	772	323	6791	8488	5830
c126698_g1_i1	UNIPROTKB|K7LTB4 - symbol:GLYMA_12G061900 "Uncharacterized protein" species:3847 "Glycine max" [GO:0003700 "DNA binding transcription factor activity" evidence=IBA] [GO:0005634 "nucleus" evidence=IBA] [GO:0006355 "regulation of transcription, DNA-templated" evidence=IBA] [GO:0043565 "sequence-specific DNA binding" evidence=IBA] Pfam:PF03514 GO:GO:0005634 GO:GO:0006355 GO:GO:0003700 Proteomes:UP00…	sp|Q9XE58|SCL14_ARATH Scarecrow-like protein 14 OS=Arabidopsis thaliana GN=SCL14 PE=2 SV=2	PNX94143.1 SCARECROW-like protein 14-like [Trifolium pratense]	G7JUU0_MEDTR/281-650 G7JUU0.1 PF03514.11;GRAS;	3847.GLYMA12G06630.2	XM_003606625 Medicago truncatula GRAS family transcription factor mRNA	mtr:MTR_4g064200 GRAS family transcription factor	0.59	1.18	0.7	5.27	11.85	19.2	11.2743	4.0666	1.98596e-10	5.28688e-09	1.87599	4.77534	1.76715	2.08952	1.7713	3.77387	4.85454	5.69762	29	56	33	292	630	1001
c120947_g1_i1	TAIR|locus:2086488 - symbol:AITR1 "AT3G27250" species:3702 "Arabidopsis thaliana" [GO:0003674 "molecular_function" evidence=ND] [GO:0005634 "nucleus" evidence=ISM] [GO:0008150 "biological_process" evidence=ND] TAIR:locus:2086488 Proteomes:UP000006548 EMBL:CP002686 EMBL:AP000381 OrthoDB:EOG09360M4K EMBL:BT012643 EMBL:AK221572 RefSeq:NP_001326277.1 RefSeq:NP_189361.1 UniGene:At.37094 STRING:3702.AT…	.	GAU32686.1 hypothetical protein TSUD_145600 [Trifolium subterraneum]	.	3847.GLYMA19G22560.1	XM_004489529 PREDICTED: Cicer arietinum uncharacterized LOC101497905 (LOC101497905), mRNA	mtr:MTR_6g023190 hypothetical protein	0.86	1.57	1.59	19.97	23.29	17.88	11.2678	4.20121	7.63624e-16	5.91515e-14	1.97237	5.10542	1.73158	1.96613	2.21939	5.05201	5.23175	5.0325	28	50	50	741	825	624
c121353_g1_i1	.	.	.	.	.	.	.	0.06	0.31	0.06	2.53	1.95	2.24	11.2456	0.198137	1.15203e-05	0.000107624	0.194967	1.50247	0.114887	0.368175	0.101838	1.60443	1.32618	1.57679	1	5	1	47	34	39
c145894_g2_i2	.	.	GAU51822.1 hypothetical protein TSUD_416070 [Trifolium subterraneum]	F6HIR0_VITVI/133-226 F6HIR0.1 PF03732.14;Retrotrans_gag;	29760.VIT_00s0823g00010.t01	.	gmx:100799210 uncharacterized protein LOC100799210	0.1	0.08	0.16	1.53	1.91	2	11.2122	1.05798	1.20469e-06	1.48167e-05	0.389994	2.17391	0.413117	0.231963	0.524904	1.96686	2.18485	2.37003	4	3	6	67	80	82
c145930_g1_i3	UNIPROTKB|F6H2U0 - symbol:VIT_04s0008g02170 "Putative uncharacterized protein" species:29760 "Vitis vinifera" [GO:0003723 "RNA binding" evidence=IBA] [GO:0004525 "ribonuclease III activity" evidence=IBA] [GO:0005634 "nucleus" evidence=IBA] [GO:0005737 "cytoplasm" evidence=IBA] [GO:0016442 "RISC complex" evidence=IBA] [GO:0030422 "production of siRNA involved in RNA interference" evidence=IBA] Int…	sp|P10978|POLX_TOBAC Retrovirus-related Pol polyprotein from transposon TNT 1-94 OS=Nicotiana tabacum PE=2 SV=1	PNX96991.1 retrotransposon-related protein [Trifolium pratense]	M4CDQ9_BRARP/361-606 M4CDQ9.1 PF07727.11;RVT_2;	39947.LOC_Os07g05280.1	.	lang:109363293 uncharacterized LOC109363293	0.02	0.38	0.19	0.9	4.68	2.8	11.1738	1.81202	2.76813e-05	0.000232292	0.576101	2.64822	0.114887	0.948827	0.664589	1.56263	3.44449	2.93754	1	16	8	45	223	131
c140161_g1_i1	.	.	.	.	.	.	.	0.03	0.11	0.04	1.13	0.51	1.1	11.1552	-0.194418	2.69102e-05	0.000226925	0.149562	1.20129	0.114887	0.231963	0.101838	1.38215	0.773455	1.44828	1	3	1	37	16	34
c124839_g2_i2	.	.	XP_003596287.1 uncharacterized protein LOC11408382 [Medicago truncatula] <AES66538.1 transmembrane protein, putative [Medicago truncatula]	.	.	.	mtr:MTR_2g075540 transmembrane protein, putative	1.06	1.18	2.09	11.62	31.98	24.53	11.1439	2.70861	3.76533e-08	6.42206e-07	1.01368	3.57217	0.934923	0.763604	1.34252	2.79672	4.03423	3.88555	11	12	21	137	347	271
c132477_g1_i2	TAIR|locus:2164605 - symbol:AT5G56960 "AT5G56960" species:3702 "Arabidopsis thaliana" [GO:0003677 "DNA binding" evidence=IEA;ISS] [GO:0005634 "nucleus" evidence=ISM;IEA] [GO:0006351 "transcription, DNA-templated" evidence=IEA] [GO:0046983 "protein dimerization activity" evidence=IEA] [GO:0003700 "DNA binding transcription factor activity" evidence=ISS] [GO:0006355 "regulation of transcription, DN…	sp|Q9LTS4|BH041_ARATH Putative transcription factor bHLH041 OS=Arabidopsis thaliana GN=BHLH41 PE=3 SV=1	XP_024631492.1 putative transcription factor bHLH041 isoform X1 [Medicago truncatula]	K7LC61_SOYBN/355-403 K7LC61.1 PF00010.23;HLH;	3847.GLYMA15G18580.2	XM_003595152 Medicago truncatula basic helix loop helix (BHLH) DNA-binding family protein partial mRNA	mtr:MTR_2g039620 basic helix loop helix (BHLH) DNA-binding family protein	0.03	0.19	0.26	2.46	3.1	1.72	11.1358	1.1884	3.21055e-06	3.49309e-05	0.40374	2.27607	0.114887	0.431744	0.664589	2.29509	2.53311	2.00001	1	6	8	90	108	59
c99390_g1_i1	TAIR|locus:2050782 - symbol:BAP2 "AT2G45760" species:3702 "Arabidopsis thaliana" [GO:0003674 "molecular_function" evidence=ND] [GO:0006952 "defense response" evidence=IEA] [GO:0016020 "membrane" evidence=IEA] InterPro:IPR000008 Pfam:PF00168 TAIR:locus:2050782 Proteomes:UP000006548 GO:GO:0016020 EMBL:CP002685 GO:GO:0006952 Gene3D:2.60.40.150 InterPro:IPR035892 SMART:SM00239 SUPFAM:SSF49562 EMBL:AC…	sp|Q58FX0|BAP2_ARATH BON1-associated protein 2 OS=Arabidopsis thaliana GN=BAP2 PE=1 SV=1	OIW02069.1 hypothetical protein TanjilG_14592 [Lupinus angustifolius]	K7L097_SOYBN/45-148 K7L097.1 PF00168.27;C2;	3847.GLYMA07G08270.2	XM_006583276 PREDICTED: Glycine max BON1-associated protein 1-like (LOC102665635), mRNA	lang:109360042 BON1-associated protein 2-like	2.24	13.28	11.63	74.44	173.26	144.14	11.1328	5.85036	1.24661e-10	3.47497e-09	3.18105	6.65012	1.99423	3.71722	3.8317	5.91022	7.05319	6.98696	36	209	181	1362	2973	2475
c134274_g1_i1	TAIR|locus:2145512 - symbol:EBF2 "EIN3-binding F box protein 2" species:3702 "Arabidopsis thaliana" [GO:0005634 "nucleus" evidence=ISM;IDA;TAS] [GO:0009873 "ethylene-activated signaling pathway" evidence=IEA] [GO:0016567 "protein ubiquitination" evidence=IEA] [GO:0005515 "protein binding" evidence=IPI] [GO:0006511 "ubiquitin-dependent protein catabolic process" evidence=TAS] [GO:0009723 "response…	sp|Q708Y0|EBF2_ARATH EIN3-binding F-box protein 2 OS=Arabidopsis thaliana GN=EBF2 PE=1 SV=1	AOD74922.1 EIN3-binding F box protein 2 [Pisum sativum]	.	3694.POPTR_0006s06770.1	KX261621 Pisum sativum cultivar I3 EIN3-binding F box protein 2 (EBF2) mRNA, complete cds	cam:101507637 EIN3-binding F-box protein 2-like	8.1	15.56	8.17	128.53	200.37	142.13	11.1297	7.07907	2.69575e-20	4.37254e-18	4.51824	7.93827	4.46297	4.83887	4.25289	7.64414	8.24385	7.92683	254	475	247	4584	6815	4766
c141742_g2_i1	TAIR|locus:2061191 - symbol:AT2G39980 species:3702 "Arabidopsis thaliana" [GO:0005737 "cytoplasm" evidence=ISM] [GO:0016740 "transferase activity" evidence=ISS] [GO:0016747 "transferase activity, transferring acyl groups other than amino-acyl groups" evidence=IEA] [GO:0080167 "response to karrikin" evidence=IEP] InterPro:IPR003480 Pfam:PF02458 TAIR:locus:2061191 Proteomes:UP000006548 EMBL:CP00268…	sp|Q9SND9|Y3028_ARATH Uncharacterized acetyltransferase At3g50280 OS=Arabidopsis thaliana GN=At3g50280 PE=3 SV=1	XP_004490956.1 PREDICTED: uncharacterized acetyltransferase At3g50280-like [Cicer arietinum]	G7KBY0_MEDTR/5-482 G7KBY0.1 PF02458.12;Transferase;	3847.GLYMA14G06710.1	XM_004490899 PREDICTED: Cicer arietinum uncharacterized acetyltransferase At3g50280-like (LOC101494020), mRNA	cam:101494020 uncharacterized acetyltransferase At3g50280-like	0.81	3.53	3.13	33.07	31.76	42.24	11.1212	4.82715	4.58339e-13	2.06663e-11	2.38298	5.69978	1.53927	2.74375	2.86592	5.57128	5.47405	6.054	23	98	86	1072	980	1287
c138350_g1_i2	TAIR|locus:2121387 - symbol:NAC073 "NAC domain containing protein 73" species:3702 "Arabidopsis thaliana" [GO:0005634 "nucleus" evidence=ISM;IDA] [GO:0006351 "transcription, DNA-templated" evidence=IEA] [GO:0007275 "multicellular organism development" evidence=ISS] [GO:0003700 "DNA binding transcription factor activity" evidence=ISS] [GO:0045893 "positive regulation of transcription, DNA-template…	sp|O49459|NAC73_ARATH NAC domain-containing protein 73 OS=Arabidopsis thaliana GN=NAC073 PE=2 SV=1	XP_013456941.1 NAC domain-containing protein 10 [Medicago truncatula] <KEH30972.1 NAC transcription factor-like protein [Medicago truncatula]	G7LJA4_MEDTR/69-208 G7LJA4.1 PF02365.12;NAM;	3847.GLYMA07G32250.1	XM_013601487 Medicago truncatula NAC transcription factor-like protein mRNA	mtr:MTR_4g088245 NAC transcription factor-like protein	0.28	0.29	0.17	6.45	3.38	1.72	11.1134	1.46659	3.15775e-06	3.44079e-05	0.507664	2.41083	0.660134	0.49263	0.370229	3.16124	2.33184	1.73941	7	7	4	183	91	46
c93321_g1_i1	TAIR|locus:2063270 - symbol:SIB2 "sigma factor binding protein 2" species:3702 "Arabidopsis thaliana" [GO:0005634 "nucleus" evidence=ISM;IDA] [GO:0005515 "protein binding" evidence=IPI] [GO:0051091 "positive regulation of DNA binding transcription factor activity" evidence=IDA] TAIR:locus:2063270 Proteomes:UP000006548 GO:GO:0005634 GO:GO:0009507 EMBL:CP002685 GO:GO:0051091 EMBL:AC004261 InterPro:…	sp|O80669|SIB2_ARATH Sigma factor binding protein 2, chloroplastic OS=Arabidopsis thaliana GN=SIB2 PE=1 SV=1	GAU49871.1 hypothetical protein TSUD_366270 [Trifolium subterraneum]	G7LGV9_MEDTR/19-46 G7LGV9.1 PF05678.11;VQ;	3847.GLYMA15G37230.1	AC174326 Medicago truncatula chromosome 8 clone mth2-107i14, complete sequence	mtr:MTR_8g040080 VQ motif protein	4.22	19.9	12.1	139.94	256	150	11.1055	4.89688	3.25081e-13	1.51964e-11	2.44626	5.75985	1.6577	3.01677	2.6643	5.44754	6.16151	5.67051	26	122	73	982	1592	982
c140800_g2_i1	UNIPROTKB|C3UZD0 - symbol:PT12 "Phosphate transporter 12" species:3847 "Glycine max" [GO:0005887 "integral component of plasma membrane" evidence=IBA] InterPro:IPR005828 InterPro:IPR005829 Pfam:PF00083 PROSITE:PS00217 GO:GO:0005887 GO:GO:0022857 Proteomes:UP000008827 CDD:cd06174 InterPro:IPR020846 InterPro:IPR036259 SUPFAM:SSF103473 PROSITE:PS50850 eggNOG:KOG0252 eggNOG:ENOG410ZVN7 OrthoDB:EOG093…	sp|Q9SYQ1|PHT18_ARATH Probable inorganic phosphate transporter 1-8 OS=Arabidopsis thaliana GN=PHT1-8 PE=2 SV=2	GAU47293.1 hypothetical protein TSUD_94820 [Trifolium subterraneum]	A2Q296_MEDTR/22-507 A2Q296.1 PF00083.21;Sugar_tr;	3847.GLYMA20G02660.1	AC149576 Medicago truncatula chromosome 2 clone mte1-17c12, complete sequence	mtr:MTR_4g083960 phosphate transporter	0.09	0.13	0.04	2.02	1.41	0.77	11.0853	0.0334796	2.55731e-05	0.000217394	0.185032	1.34995	0.221295	0.231963	0.101838	1.72303	1.35147	0.975341	2	3	1	53	35	19
c144970_g2_i1	.	.	PNY04544.1 FAM91A1-like protein [Trifolium pratense]	.	.	EU417376 Trifolium repens clone CloverSSR-076_C02_006_1 microsatellite sequence	.	0.03	0.1	0.33	2.25	3.27	1.62	11.0776	1.12464	1.29982e-05	0.000119793	0.379595	2.21087	0.114887	0.231963	0.791936	2.16145	2.56588	1.90526	1	3	10	80	111	54
c111382_g2_i2	.	.	.	.	.	.	.	0.14	0.29	0.44	1.5	8.35	4.41	11.0776	0.0378089	0.000123956	0.00085325	0.186596	1.29936	0.114887	0.158709	0.286194	0.605064	1.87188	1.42114	1	2	3	12	60	33
c126048_g1_i1	TAIR|locus:2008640 - symbol:AT1G67850 "AT1G67850" species:3702 "Arabidopsis thaliana" [GO:0008150 "biological_process" evidence=ND] [GO:0009507 "chloroplast" evidence=ISM] [GO:0016021 "integral component of membrane" evidence=IEA] [GO:0016757 "transferase activity, transferring glycosyl groups" evidence=ISM] TAIR:locus:2008640 GO:GO:0016021 EMBL:CP002684 Proteomes:UP000006548 GO:GO:0016757 OrthoD…	.	XP_013446746.1 uncharacterized protein LOC25501854 [Medicago truncatula] <KEH20773.1 lysine ketoglutarate reductase trans-splicing protein [Medicago truncatula]	A0A072TV77_MEDTR/86-374 A0A072TV77.1 PF05212.9;DUF707;	3847.GLYMA05G30850.2	XM_013591292 Medicago truncatula lysine ketoglutarate reductase trans-splicing protein mRNA	mtr:MTR_8g089820 lysine ketoglutarate reductase trans-splicing protein	1.5	0.3	0.92	22.88	17.83	5.92	11.0582	1.53726	1.76678e-05	0.000156653	0.518196	2.47186	0.870975	0.158709	0.524904	3.0968	2.67005	1.64874	10	2	6	174	121	42
c144629_g2_i1	UNIPROTKB|F6HWU5 - symbol:VIT_00s0540g00020 "Putative uncharacterized protein" species:29760 "Vitis vinifera" [GO:0004674 "protein serine/threonine kinase activity" evidence=IBA] [GO:0005886 "plasma membrane" evidence=IBA] [GO:0006468 "protein phosphorylation" evidence=IBA] [GO:0006952 "defense response" evidence=IBA] [GO:0009506 "plasmodesma" evidence=IBA] InterPro:IPR000719 InterPro:IPR001223 I…	sp|Q9LW83|CE101_ARATH G-type lectin S-receptor-like serine/threonine-protein kinase CES101 OS=Arabidopsis thaliana GN=CES101 PE=2 SV=2	XP_013458150.1 cysteine-rich receptor-like protein kinase 10 [Medicago truncatula] <KEH32181.1 cysteine-rich RLK (receptor-like kinase) protein [Medicago truncatula]	A0A072US50_MEDTR/28-355 A0A072US50.1 PF00704.25;Glyco_hydro_18;	29760.VIT_00s0540g00020.t01	XM_013602696 Medicago truncatula cysteine-rich RLK (receptor-like kinase) protein partial mRNA	mtr:MTR_4g117040 cysteine-rich RLK (receptor-like kinase) protein	2.55	3.63	1.77	19.45	45.53	52.05	11.0526	5.52889	6.51932e-14	3.42519e-12	3.07837	6.28217	3.315	3.27254	2.64756	5.37845	6.55345	6.91462	108	149	72	935	2096	2353
c138175_g1_i1	UNIPROTKB|P93604 - symbol:LRK10 "Rust resistance kinase Lr10" species:4565 "Triticum aestivum" [GO:0005886 "plasma membrane" evidence=IDA] InterPro:IPR000719 InterPro:IPR008271 InterPro:IPR017441 Pfam:PF00069 PROSITE:PS00107 PROSITE:PS00108 PROSITE:PS50011 SMART:SM00220 InterPro:IPR011009 GO:GO:0016021 GO:GO:0005886 GO:GO:0005524 Proteomes:UP000019116 SUPFAM:SSF56112 GO:GO:0004674 EMBL:U51330 PIR…	sp|P93604|LRK10_WHEAT Rust resistance kinase Lr10 OS=Triticum aestivum GN=LRK10 PE=2 SV=1	XP_013466262.1 rust resistance kinase Lr10 [Medicago truncatula] <KEH40303.1 receptor-like kinase [Medicago truncatula]	A0A072VFT4_MEDTR/304-571 A0A072VFT4.1 PF07714.14;Pkinase_Tyr;	3847.GLYMA13G09690.1	XM_013610808 Medicago truncatula receptor-like kinase mRNA	mtr:MTR_1g026940 receptor-like kinase	0.25	0.44	0.61	5.29	11.18	3.38	11.0309	2.57333	1.06111e-07	1.65664e-06	0.949959	3.41441	0.733892	0.859186	1.2568	3.24291	4.20348	2.79684	8	14	19	195	393	117
c132333_g2_i1	TAIR|locus:504956170 - symbol:AT1G77145 "AT1G77145" species:3702 "Arabidopsis thaliana" [GO:0003674 "molecular_function" evidence=ND] [GO:0008150 "biological_process" evidence=ND] [GO:0016021 "integral component of membrane" evidence=IEA] [GO:0005634 "nucleus" evidence=IDA] TAIR:locus:504956170 GO:GO:0016021 EMBL:CP002684 Proteomes:UP000006548 GO:GO:0005634 EMBL:AC004260 InterPro:IPR006502 PANTHE…	.	XP_003630247.1 uncharacterized protein LOC11442612 [Medicago truncatula] <AET04723.1 DUF506 family protein [Medicago truncatula]	G7LD84_MEDTR/10-212 G7LD84.1 PF04720.9;PDDEXK_6;	3847.GLYMA08G15630.1	XM_003630199 Medicago truncatula DUF506 family protein mRNA	mtr:MTR_8g093440 DUF506 family protein	5.58	21.2	23.26	280.73	185.86	253.93	10.9975	6.86579	2.95056e-13	1.38464e-11	4.1871	7.71467	3.18954	4.47017	4.9016	7.93396	7.28412	7.92593	98	364	395	5609	3493	4763
c138119_g1_i1	TAIR|locus:2117617 - symbol:PIRL4 "plant intracellular ras group-related LRR 4" species:3702 "Arabidopsis thaliana" [GO:0005634 "nucleus" evidence=ISM] [GO:0007165 "signal transduction" evidence=IBA] [GO:0005886 "plasma membrane" evidence=IDA] InterPro:IPR001611 Pfam:PF13516 Pfam:PF13855 PROSITE:PS51450 InterPro:IPR003591 TAIR:locus:2117617 Proteomes:UP000006548 GO:GO:0005886 GO:GO:0007165 EMBL:C…	sp|Q9SVW8|PIRL4_ARATH Plant intracellular Ras-group-related LRR protein 4 OS=Arabidopsis thaliana GN=PIRL4 PE=1 SV=1	PNX98652.1 leucine-rich repeat protein shoc-2-like, partial [Trifolium pratense]	.	3847.GLYMA17G16570.1	XM_004508960 PREDICTED: Cicer arietinum plant intracellular Ras-group-related LRR protein 5-like (LOC101515603), transcript variant X1, mRNA	cam:101515603 plant intracellular Ras-group-related LRR protein 5-like	0.77	7.8	2.91	59.67	42.66	52.22	10.9712	5.48598	6.15843e-10	1.51103e-08	2.78856	6.35498	1.57984	3.89125	2.89458	6.54466	6.02869	6.49159	24	238	88	2127	1450	1750
c133649_g3_i1	.	.	.	.	.	.	.	0.18	0.35	0.18	2.79	3.17	5.49	10.9472	-0.459093	4.99452e-05	0.000388502	0.125144	1.03357	0.114887	0.158709	0.101838	0.833148	0.846415	1.42114	1	2	1	18	18	33
c144602_g2_i2	.	.	.	.	.	.	.	0.1	0.53	0.48	9.23	1.5	5.4	10.9391	1.59771	2.50455e-05	0.000213284	0.5374	2.42271	0.221295	0.661238	0.729667	3.2885	1.24755	2.73207	2	10	9	202	31	111
c142052_g1_i2	.	.	.	.	.	.	.	0.09	0.19	0.07	1.23	2.35	1.56	10.9328	1.47675	4.45779e-07	6.09022e-06	0.510569	2.50906	0.500241	0.661238	0.370229	2.13317	2.87576	2.51824	5	10	4	78	143	93
c133048_g2_i2	UNIPROTKB|I1NEA7 - symbol:GLYMA_20G066500 "Uncharacterized protein" species:3847 "Glycine max" [GO:0008643 "carbohydrate transport" evidence=IBA] [GO:0016021 "integral component of membrane" evidence=IBA] [GO:0051119 "sugar transmembrane transporter activity" evidence=IBA] InterPro:IPR004316 Pfam:PF03083 GO:GO:0016021 Proteomes:UP000008827 GO:GO:0051119 GO:GO:0008643 eggNOG:KOG1623 eggNOG:ENOG411…	sp|A2X3S3|SWET4_ORYSI Bidirectional sugar transporter SWEET4 OS=Oryza sativa subsp. indica GN=SWEET4 PE=2 SV=1	XP_004503589.1 PREDICTED: bidirectional sugar transporter SWEET4 [Cicer arietinum]	A0A072TWK5_MEDTR/19-108 A0A072TWK5.1 PF03083.13;MtN3_slv;	3847.GLYMA20G16160.1	XM_004503532 PREDICTED: Cicer arietinum bidirectional sugar transporter SWEET4 (LOC101488443), mRNA	cam:101488443 bidirectional sugar transporter SWEET4	0.11	0.86	0.29	7.71	6.41	4	10.9311	1.61981	1.17115e-06	1.44632e-05	0.525212	2.64031	0.221295	0.904703	0.449638	2.95858	2.68007	2.28227	2	15	5	156	122	76
c142995_g1_i1	TAIR|locus:2075661 - symbol:AT3G47110 "AT3G47110" species:3702 "Arabidopsis thaliana" [GO:0004674 "protein serine/threonine kinase activity" evidence=IEA;ISS] [GO:0005524 "ATP binding" evidence=IEA;ISS] [GO:0005886 "plasma membrane" evidence=ISM;IEA] [GO:0006468 "protein phosphorylation" evidence=IEA;ISS] [GO:0007169 "transmembrane receptor protein tyrosine kinase signaling pathway" evidence=ISS]…	sp|Q9SD62|Y3471_ARATH Putative receptor-like protein kinase At3g47110 OS=Arabidopsis thaliana GN=At3g47110 PE=3 SV=1	AES79453.1 leucine-rich receptor-like kinase family protein [Medicago truncatula]	G7KRB1_MEDTR/689-935 G7KRB1.1 PF00069.22;Pkinase;	3847.GLYMA18G42770.2	XM_003623187 Medicago truncatula leucine-rich receptor-like kinase family protein mRNA	mtr:MTR_7g067530 leucine-rich receptor-like kinase family protein	0.02	0.3	0.14	1.75	2.54	2.19	10.8867	1.67216	1.70715e-06	2.00186e-05	0.538675	2.7017	0.114887	0.904703	0.596436	2.42907	2.85822	2.8178	1	15	7	101	141	119
c112381_g1_i1	UNIPROTKB|I1N351 - symbol:GLYMA_18G209800 "Uncharacterized protein" species:3847 "Glycine max" [GO:0006952 "defense response" evidence=IBA] Proteomes:UP000008827 eggNOG:ENOG410IKCI eggNOG:ENOG4111GT4 OrthoDB:EOG09360OHK InterPro:IPR007612 InterPro:IPR025659 PANTHER:PTHR31087 Pfam:PF04525 SUPFAM:SSF54518 OMA:CVCFDEK EMBL:CM000851 RefSeq:XP_003552292.1 STRING:3847.GLYMA18G44120.1 EnsemblPlants:GLYM…	sp|Q9LZX1|LOR15_ARATH Protein LURP-one-related 15 OS=Arabidopsis thaliana GN=At5g01750 PE=1 SV=1	XP_003605353.1 protein LURP-one-related 15 [Medicago truncatula] <AES87550.1 tubby C 2 protein [Medicago truncatula]	G7JJK4_MEDTR/15-190 G7JJK4.1 PF04525.9;LOR;	3847.GLYMA18G44120.1	XM_003605305 Medicago truncatula tubby C 2 protein mRNA	mtr:MTR_4g029430 tubby C 2 protein	0.88	0.49	0.66	3.09	11.93	16.3	10.8702	1.92327	9.93226e-06	9.45795e-05	0.677085	2.71242	0.934923	0.431744	0.664589	1.54127	3.00089	3.59512	11	6	8	44	158	218
c121976_g1_i1	TAIR|locus:2159300 - symbol:ABCF1 "AT5G60790" species:3702 "Arabidopsis thaliana" [GO:0005215 "transporter activity" evidence=ISS] [GO:0005524 "ATP binding" evidence=IEA] [GO:0005886 "plasma membrane" evidence=ISM;IDA] [GO:0016887 "ATPase activity" evidence=IEA] InterPro:IPR003439 InterPro:IPR017871 Pfam:PF00005 PROSITE:PS00211 PROSITE:PS50893 InterPro:IPR003593 InterPro:IPR027417 TAIR:locus:2159…	sp|Q9FJH6|AB1F_ARATH ABC transporter F family member 1 OS=Arabidopsis thaliana GN=ABCF1 PE=2 SV=1	GAU47226.1 hypothetical protein TSUD_107620 [Trifolium subterraneum]	B9N856_POPTR/403-534 B9N856.1 PF00005.24;ABC_tran;	3847.GLYMA12G30100.3	XM_004487013 PREDICTED: Cicer arietinum ABC transporter F family member 1-like (LOC101500997), transcript variant X2, mRNA	cam:101500997 ABC transporter F family member 1-like	3.78	9.76	5.46	57.07	84.64	122.88	10.8701	6.91501	1.72008e-15	1.22267e-13	4.37488	7.7031	4.02252	4.80025	4.30186	7.11116	7.64687	8.35128	184	462	256	3161	4498	6403
c145314_g5_i1	UNIPROTKB|Q2F946 - symbol:orf490 "Uncharacterized protein" species:39947 "Oryza sativa Japonica Group" [GO:0005739 "mitochondrion" evidence=IC] GO:GO:0005739 EMBL:DQ167807 EMBL:DQ167400 HOGENOM:HOG000078713 eggNOG:KOG0017 eggNOG:COG2801 InterPro:IPR013103 Pfam:PF07727 Uniprot:Q2F946	sp|P10978|POLX_TOBAC Retrovirus-related Pol polyprotein from transposon TNT 1-94 OS=Nicotiana tabacum PE=2 SV=1	GAU26746.1 hypothetical protein TSUD_317440 [Trifolium subterraneum]	A0A087GCA0_ARAAL/334-511 A0A087GCA0.1 PF07727.11;RVT_2;	29760.VIT_07s0005g06030.t01	AP006660 Lotus japonicus genomic DNA, chromosome 2, clone: LjT16J06, TM0346, complete sequence	mesc:110630572 uncharacterized protein LOC110630572	0.14	0.23	0.32	5.29	3.62	1.49	10.8171	2.77256	7.18464e-08	1.16536e-06	1.06778	3.59387	0.870975	0.948827	1.38354	4.28197	3.74564	2.75399	10	16	22	425	280	113
c108517_g1_i1	.	.	.	.	.	.	.	0.12	0.12	0.12	2.13	1.89	1.73	10.8121	-0.767207	7.37609e-05	0.000547835	0.09942	0.868059	0.114887	0.0815358	0.101838	0.934955	0.810396	0.858827	1	1	1	21	17	16
c31311_g1_i1	.	.	.	.	.	.	gra:105781177 loricrin-like	1.35	22.49	13.66	61.87	73.22	377.68	10.8096	4.16134	4.6059e-05	0.000362355	1.75882	4.49833	0.500241	2.55682	2.21939	3.61933	3.63158	6.24407	5	84	50	260	257	1471
c143187_g4_i5	.	.	.	.	.	.	.	0.04	0.04	0.04	0.83	0.1	0.88	10.7998	-0.770243	0.00108094	0.00544823	0.09942	0.808002	0.114887	0.0815358	0.101838	1.0604	0.180154	1.18345	1	1	1	25	3	25
c121342_g1_i1	UNIPROTKB|I1LLM7 - symbol:GLYMA_11G170300 "Uncharacterized protein" species:3847 "Glycine max" [GO:0004066 "asparagine synthase (glutamine-hydrolyzing) activity" evidence=IBA] [GO:0005829 "cytosol" evidence=IBA] [GO:0006529 "asparagine biosynthetic process" evidence=IBA] [GO:0006541 "glutamine metabolic process" evidence=IBA] [GO:0009646 "response to absence of light" evidence=IBA] [GO:0042803 "p…	sp|P19251|ASNS1_PEA Asparagine synthetase, nodule [glutamine-hydrolyzing] OS=Pisum sativum GN=AS1 PE=2 SV=3	CAA96526.1 asparagine synthetase [Vicia faba]	A0A072UXM4_MEDTR/210-537 A0A072UXM4.1 PF00733.18;Asn_synthase;	3847.GLYMA11G27720.1	Z72354 V.faba mRNA for asparagine synthetase	mtr:MTR_3g464580 asparagine synthetase [glutamine-hydrolyzing] protein	28.26	80.5	69.11	857.71	1227.29	494.95	10.7851	8.61644	4.49708e-15	2.96128e-13	6.00767	9.42022	5.34417	6.29259	6.38625	9.48662	9.94296	8.83107	478	1331	1130	16499	22179	8937
c128133_g1_i2	TAIR|locus:2032574 - symbol:GRX480 "AT1G28480" species:3702 "Arabidopsis thaliana" [GO:0005634 "nucleus" evidence=IEA] [GO:0005737 "cytoplasm" evidence=ISM;IEA] [GO:0009055 "electron transfer activity" evidence=IEA] [GO:0015035 "protein disulfide oxidoreductase activity" evidence=IEA] [GO:0045454 "cell redox homeostasis" evidence=IEA] [GO:0005515 "protein binding" evidence=IPI] [GO:0009751 "respo…	sp|Q9SGP6|GRXC9_ARATH Glutaredoxin-C9 OS=Arabidopsis thaliana GN=GRXC9 PE=1 SV=1	PNX75935.1 glutaredoxin-c9-like protein [Trifolium pratense] <PNX89558.1 glutaredoxin-c9-like protein [Trifolium pratense] <PNY10671.1 glutaredoxin-c9-like protein [Trifolium pratense]	I3SBB1_MEDTR/50-113 I3SBB1.1 PF00462.21;Glutaredoxin;	3847.GLYMA12G33510.1	XM_013609710 Medicago truncatula glutaredoxin-C1 protein mRNA	mtr:MTR_2g090755 glutaredoxin-C1 protein	0.57	3.38	2.23	21.72	48.89	16.94	10.7824	4.05354	3.39108e-09	7.20806e-08	1.80764	4.84036	0.996156	2.32537	2.10141	4.54874	5.63458	4.33774	12	69	45	516	1098	378
c130494_g1_i4	TAIR|locus:2162976 - symbol:RWP1 "REDUCED LEVELS OF WALL-BOUND PHENOLICS 1" species:3702 "Arabidopsis thaliana" [GO:0005737 "cytoplasm" evidence=ISM] [GO:0016740 "transferase activity" evidence=ISS] [GO:0016747 "transferase activity, transferring acyl groups other than amino-acyl groups" evidence=IEA] [GO:0102406 "omega-hydroxypalmitate O-sinapoyl transferase activity" evidence=IEA] [GO:0010345 "…	sp|Q94CD1|HHT1_ARATH Omega-hydroxypalmitate O-feruloyl transferase OS=Arabidopsis thaliana GN=HHT1 PE=1 SV=1	XP_024633819.1 omega-hydroxypalmitate O-feruloyl transferase [Medicago truncatula] <AES73036.1 omega-hydroxypalmitate O-feruloyl transferase [Medicago truncatula]	G7J3D5_MEDTR/12-433 G7J3D5.1 PF02458.12;Transferase;	3847.GLYMA06G17590.1	XM_003602737 Medicago truncatula omega-hydroxypalmitate O-feruloyl transferase mRNA	mtr:MTR_3g098980 omega-hydroxypalmitate O-feruloyl transferase	1.46	0.27	1.16	19.65	24.02	3.95	10.782	3.53146	5.14162e-06	5.30584e-05	1.41655	4.16619	2.08158	0.49263	1.67545	4.75304	4.99153	2.75399	39	7	30	598	695	113
c138435_g4_i1	UNIPROTKB|U5FRT1 - symbol:POPTR_0015s05290g "Hydrolase family protein" species:3694 "Populus trichocarpa" [GO:0006629 "lipid metabolic process" evidence=IBA] [GO:0016020 "membrane" evidence=IBA] [GO:0016298 "lipase activity" evidence=IBA] InterPro:IPR029058 InterPro:IPR022742 GO:GO:0016021 GO:GO:0016020 GO:GO:0006629 Gene3D:3.40.50.1820 SUPFAM:SSF53474 GO:GO:0016298 Pfam:PF12146 Proteomes:UP00000…	sp|Q9C942|CSE_ARATH Caffeoylshikimate esterase OS=Arabidopsis thaliana GN=CSE PE=1 SV=1	XP_013452720.1 uncharacterized protein LOC25496633 [Medicago truncatula] <KEH26748.1 alpha/beta hydrolase family protein [Medicago truncatula]	A0A072UCF9_MEDTR/136-375 A0A072UCF9.1 PF12146.5;Hydrolase_4;	3847.GLYMA07G12000.1	XM_013597266 Medicago truncatula alpha/beta hydrolase family protein mRNA	mtr:MTR_6g071475 alpha/beta hydrolase family protein	9.7	5.44	5.91	87.25	140.69	98.71	10.7666	6.49158	6.01125e-15	3.8949e-13	3.92109	7.3453	4.65082	3.35683	3.75562	7.02528	7.67092	7.33971	291	159	171	2977	4574	3166
c145686_g1_i3	.	.	PNX70365.1 DNA repair and recombination RAD54-like protein, partial [Trifolium pratense]	.	.	.	.	0.04	0.22	0.22	2.52	2.26	2.28	10.7626	0.737118	3.72738e-06	3.99305e-05	0.3109	1.91606	0.114887	0.368175	0.449638	1.96686	1.81848	1.96285	1	5	5	67	57	57
c120459_g1_i1	TAIR|locus:2136383 - symbol:PCBER1 "phenylcoumaran benzylic ether reductase 1" species:3702 "Arabidopsis thaliana" [GO:0005737 "cytoplasm" evidence=ISM] [GO:0032442 "phenylcoumaran benzylic ether reductase activity" evidence=ISS] [GO:0055114 "oxidation-reduction process" evidence=IEA] [GO:0046686 "response to cadmium ion" evidence=IEP] [GO:0009807 "lignan biosynthetic process" evidence=IDA] [GO:0…	sp|P52576|IFR_PEA Isoflavone reductase OS=Pisum sativum GN=IFR PE=2 SV=1	P52576.1 RecName: Full=Isoflavone reductase; Short=IFR; AltName: Full=2'-hydroxyisoflavone reductase; AltName: Full=NADPH:isoflavone oxidoreductase <AAB31368.1 isoflavone reductase [Pisum sativum]	Q9LKI6_MEDTR/7-309 Q9LKI6.1 PF05368.10;NmrA;	3847.GLYMA1454S00200.1	S72472 isoflavone reductase [Pisum sativum=peas, seedlings, Alaska Green, mRNA Partial, 957 nt]	mtr:MTR_5g020800 isoflavone reductase-like protein	0.12	2.88	7.99	85.24	62.55	14.54	10.7488	4.60725	0.000145462	0.000980345	1.83497	5.21198	0.221295	1.90024	3.38336	6.15491	5.65631	3.82472	2	47	129	1618	1115	259
c131262_g2_i2	.	.	.	.	.	.	soe:110793788 uncharacterized protein LOC110793788	0.23	0.24	0.08	1.97	5.98	0.8	10.6982	0.195771	0.0002296	0.00145185	0.218064	1.34315	0.320392	0.231963	0.101838	1.17581	2.21271	0.640921	3	3	1	29	82	11
c137493_g2_i1	TAIR|locus:2204813 - symbol:AT1G02190 "AT1G02190" species:3702 "Arabidopsis thaliana" [GO:0003824 "catalytic activity" evidence=ISS] [GO:0006629 "lipid metabolic process" evidence=IBA] InterPro:IPR006694 Pfam:PF04116 TAIR:locus:2204813 GO:GO:0016021 EMBL:CP002684 Proteomes:UP000006548 GO:GO:0005789 GO:GO:0016491 GO:GO:0005506 GO:GO:0006629 GO:GO:0008610 EMBL:U89959 InterPro:IPR021940 Pfam:PF12076…	sp|F4HVY0|CER1_ARATH Protein ECERIFERUM 1 OS=Arabidopsis thaliana GN=CER1 PE=1 SV=1	XP_003626834.1 protein ECERIFERUM 1 [Medicago truncatula] <AET01310.1 fatty acid hydroxylase superfamily protein [Medicago truncatula]	G7LDH6_MEDTR/451-614 G7LDH6.1 PF12076.5;Wax2_C;	3847.GLYMA07G12741.1	XM_003626786 Medicago truncatula fatty acid hydroxylase superfamily protein mRNA	mtr:MTR_8g009560 fatty acid hydroxylase superfamily protein	17.86	22.73	13.44	201.67	394.75	196.3	10.6864	8.14091	3.32085e-17	3.14739e-15	5.59947	8.94987	5.87711	5.67582	5.24548	8.60526	9.53892	8.70543	697	862	505	8946	16756	8190
c143949_g1_i1	UNIPROTKB|F6HX39 - symbol:VIT_09s0002g05110 "Putative uncharacterized protein" species:29760 "Vitis vinifera" [GO:0005737 "cytoplasm" evidence=IBA] [GO:0017196 "N-terminal peptidyl-methionine acetylation" evidence=IBA] [GO:0004596 "peptide alpha-N-acetyltransferase activity" evidence=IBA] InterPro:IPR001584 InterPro:IPR011990 InterPro:IPR013026 InterPro:IPR019734 InterPro:IPR036397 Pfam:PF00665 P…	.	KYP51542.1 Copia protein [Cajanus cajan]	.	29760.VIT_09s0002g05110.t01	.	ccaj:109807901 uncharacterized protein LOC109807901 isoform X1	0.06	0.07	0.07	0.74	1.29	1	10.6787	0.00422823	1.45303e-05	0.000131919	0.192321	1.35017	0.221295	0.158709	0.196958	1.09013	1.53923	1.42114	2	2	2	26	43	33
c132930_g6_i1	.	.	PNX54720.1 hypothetical protein L195_g048341, partial [Trifolium pratense]	.	.	.	mtr:MTR_1g115165 hypothetical protein	0.11	0.22	0.34	1.95	4.04	3.8	10.6479	0.859987	5.53617e-06	5.65265e-05	0.349292	1.97572	0.221295	0.301676	0.524904	1.47521	2.18485	2.26711	2	4	6	41	80	75
c125576_g1_i3	.	.	.	.	.	.	.	0.58	0.08	0.34	9.43	6.1	1.01	10.6464	0.958226	0.000339535	0.00204636	0.370633	1.87357	0.660134	0.0815358	0.370229	2.7322	2.15644	0.732069	7	1	4	130	78	13
c132780_g3_i1	TAIR|locus:5019474757 - symbol:AT3G20898 species:3702 "Arabidopsis thaliana" [GO:0005634 "nucleus" evidence=ISM] TAIR:locus:5019474757 Proteomes:UP000006548 EMBL:CP002686 GO:GO:0004860 GO:GO:0007049 EMBL:AP001304 RefSeq:NP_001154630.1 UniGene:At.47866 PaxDb:F4IWB3 EnsemblPlants:AT3G20898.1 GeneID:7922426 Gramene:AT3G20898.1 KEGG:ath:AT3G20898 Araport:AT3G20898 eggNOG:ENOG410J5V1 eggNOG:ENOG410ZFT…	sp|F4IWB3|SMR13_ARATH Cyclin-dependent protein kinase inhibitor SMR13 OS=Arabidopsis thaliana GN=SMR13 PE=4 SV=1	AFK44607.1 unknown [Medicago truncatula]	.	3847.GLYMA18G07870.1	XM_012713252 PREDICTED: Cicer arietinum uncharacterized LOC101498565 (LOC101498565), mRNA	mtr:MTR_5g096855 hypothetical protein	0.51	0.69	0.35	5.33	10.08	7.43	10.5871	1.38669	8.16981e-07	1.05474e-05	0.501227	2.43176	0.582401	0.55105	0.370229	2.04484	2.71945	2.53099	6	8	4	72	126	94
c121761_g1_i1	.	.	KOM53008.1 hypothetical protein LR48_Vigan09g166700 [Vigna angularis] <BAT87805.1 hypothetical protein VIGAN_05121500 [Vigna angularis var. angularis]	I1NCQ0_SOYBN/26-78 I1NCQ0.1 PF16594.2;ATP-synt_Z;	3847.GLYMA16G02300.1	.	pvu:PHAVU_006G116500g hypothetical protein	0.35	0.27	0.54	4.01	9.17	4.69	10.5862	0.989043	5.01499e-06	5.19889e-05	0.389994	2.07394	0.413117	0.231963	0.524904	1.70393	2.55504	1.96285	4	3	6	52	110	57
c142702_g3_i2	UNIPROTKB|C6JRR1 - symbol:Sb0012s014620 "Putative uncharacterized protein Sb0012s014620" species:4558 "Sorghum bicolor" [GO:0000719 "photoreactive repair" evidence=IBA] [GO:0003904 "deoxyribodipyrimidine photo-lyase activity" evidence=IBA] InterPro:IPR000477 InterPro:IPR006050 Pfam:PF00875 Pfam:PF00078 InterPro:IPR014729 Gene3D:2.40.70.10 InterPro:IPR021109 SUPFAM:SSF50630 Gene3D:3.40.50.620 eggN…	sp|Q7LHG5|YI31B_YEAST Transposon Ty3-I Gag-Pol polyprotein OS=Saccharomyces cerevisiae (strain ATCC 204508 / S288c) GN=TY3B-I PE=3 SV=2	BAG72148.1 hypothetical protein [Lotus japonicus] <BAG72153.1 hypothetical protein [Lotus japonicus]	Q7XLT8_ORYSJ/503-697 Q7XLT8.2 PF00078.24;RVT_1;	3711.Bra017917.1-P	LN713265 Cucumis melo genomic chromosome, chr_11	adu:107488099 uncharacterized protein LOC107488099	0.03	0.06	0.09	0.94	0.81	0.77	10.5812	-0.0145064	1.33907e-05	0.000122865	0.186596	1.34673	0.114887	0.158709	0.286194	1.42943	1.27424	1.33653	1	2	3	39	32	30
c142528_g1_i1	.	sp|P10978|POLX_TOBAC Retrovirus-related Pol polyprotein from transposon TNT 1-94 OS=Nicotiana tabacum PE=2 SV=1	KYP73747.1 Retrovirus-related Pol polyprotein from transposon TNT 1-94 [Cajanus cajan]	.	3711.Bra002340.1-P	XR_001144576 PREDICTED: Cicer arietinum uncharacterized LOC101493918 (LOC101493918), transcript variant X2, ncRNA	vra:106759161 uncharacterized protein LOC106759161	0.8	1.19	2.63	25.55	21.2	19.9	10.5533	5.11403	2.94293e-13	1.38375e-11	2.66928	5.99383	2.24185	2.25682	3.50917	6.16367	5.87152	5.94629	45	65	142	1628	1298	1193
c120529_g1_i1	TAIR|locus:2012948 - symbol:AT1G20310 "AT1G20310" species:3702 "Arabidopsis thaliana" [GO:0003674 "molecular_function" evidence=ND] [GO:0008150 "biological_process" evidence=ND] TAIR:locus:2012948 EMBL:CP002684 Proteomes:UP000006548 OrthoDB:EOG09360PBJ EMBL:AY088626 RefSeq:NP_564111.1 UniGene:At.41715 STRING:3702.AT1G20310.1 EnsemblPlants:AT1G20310.1 GeneID:838619 Gramene:AT1G20310.1 KEGG:ath:AT1…	sp|Q9SGS5|Y1607_ARATH Uncharacterized protein At1g76070 OS=Arabidopsis thaliana GN=At1g76070 PE=1 SV=1	XP_003589562.1 uncharacterized protein At1g76070 [Medicago truncatula] <AES59813.1 syringolide-induced protein 14-1-1 [Medicago truncatula]	.	3847.GLYMA14G39950.1	XM_003589514 Medicago truncatula syringolide-induced protein 14-1-1 mRNA	mtr:MTR_1g026110 syringolide-induced protein 14-1-1	3.02	5.18	4.79	26.54	75.81	80.27	10.5435	5.47923	3.46852e-13	1.60897e-11	3.11104	6.19206	2.91615	3.11686	3.30011	5.14169	6.58644	6.84805	79	132	121	790	2145	2246
c141815_g1_i2	UNIPROTKB|K7LCS3 - symbol:GLYMA_09G093800 "Uncharacterized protein" species:3847 "Glycine max" [GO:0004497 "monooxygenase activity" evidence=IBA] [GO:0055114 "oxidation-reduction process" evidence=IBA] InterPro:IPR000960 InterPro:IPR020946 Pfam:PF00743 PIRSF:PIRSF000332 GO:GO:0050660 Gene3D:3.50.50.60 InterPro:IPR036188 SUPFAM:SSF51905 GO:GO:0055114 GO:GO:0004497 GO:GO:0050661 EMBL:CM000842 Prote…	sp|Q9LMA1|FMO1_ARATH Probable flavin-containing monooxygenase 1 OS=Arabidopsis thaliana GN=FMO1 PE=2 SV=1	XP_024631713.1 probable flavin-containing monooxygenase 1 [Medicago truncatula]	A0A072V7W7_MEDTR/2-497 A0A072V7W7.1 PF00743.16;FMO-like;	3847.GLYMA09G12380.2	XM_004514010 PREDICTED: Cicer arietinum probable flavin-containing monooxygenase 1 (LOC101494036), mRNA	cam:101494036 probable flavin-containing monooxygenase 1	1.7	1.57	0.66	6.31	27.63	23.45	10.5231	3.91896	4.44081e-08	7.46353e-07	1.77839	4.5848	2.31577	1.80743	1.21195	3.2885	5.2604	5.20549	48	43	18	202	842	706
c115250_g4_i2	TAIR|locus:2173522 - symbol:AGL8 "AT5G60910" species:3702 "Arabidopsis thaliana" [GO:0000977 "RNA polymerase II regulatory region sequence-specific DNA binding" evidence=IEA] [GO:0003700 "DNA binding transcription factor activity" evidence=IEA;ISS] [GO:0005634 "nucleus" evidence=ISM;IEA;IBA] [GO:0006351 "transcription, DNA-templated" evidence=IEA] [GO:0006355 "regulation of transcription, DNA-tem…	sp|Q38876|AGL8_ARATH Agamous-like MADS-box protein AGL8 OS=Arabidopsis thaliana GN=AGL8 PE=1 SV=1	AFI08227.1 MADS-box protein [Pisum sativum]	B9RLK4_RICCO/64-173 B9RLK4.1 PF01486.14;K-box;	3847.GLYMA17G08890.1	JN974186 Pisum sativum MADS-box protein (FULb) mRNA, complete cds	cam:101507855 truncated transcription factor CAULIFLOWER A	0.41	1.65	0.08	12.24	10.74	6.38	10.4825	1.7789	1.1688e-05	0.000109022	0.571677	2.77653	0.500241	1.11295	0.101838	3.08208	2.84938	2.39813	5	20	1	172	140	84
c135137_g4_i1	.	.	.	.	.	.	.	0.2	2.39	1.01	19.8	14.95	16.57	10.4811	1.29923	4.23389e-06	4.46248e-05	0.44271	2.37098	0.114887	0.763604	0.449638	2.56231	2.09787	2.45275	1	12	5	113	74	88
c111722_g1_i1	UNIPROTKB|O24544 - symbol:VR-ACS6 "1-aminocyclopropane-1-carboxylate synthase" species:3916 "Vigna radiata var. radiata" [GO:0016847 "1-aminocyclopropane-1-carboxylate synthase activity" evidence=ISS] InterPro:IPR004838 InterPro:IPR004839 InterPro:IPR015421 InterPro:IPR015422 Pfam:PF00155 PROSITE:PS00105 InterPro:IPR015424 GO:GO:0030170 Gene3D:3.40.640.10 Gene3D:3.90.1150.10 SUPFAM:SSF53383 GO:GO…	sp|Q00257|1A12_CUCMA 1-aminocyclopropane-1-carboxylate synthase CMA101 OS=Cucurbita maxima GN=ACS2 PE=2 SV=1	XP_013457509.1 1-aminocyclopropane-1-carboxylate synthase CMA101 [Medicago truncatula] <KEH31540.1 1-aminocyclopropane-1-carboxylate synthase [Medicago truncatula]	A0A072V097_MEDTR/40-430 A0A072V097.1 PF00155.18;Aminotran_1_2;	3847.GLYMA17G16990.1	XM_013602055 Medicago truncatula 1-aminocyclopropane-1-carboxylate synthase mRNA	mtr:MTR_4g097540 1-aminocyclopropane-1-carboxylate synthase	1.11	1.54	0.72	3.4	33.8	11.49	10.4621	3.68223	1.70319e-06	1.99819e-05	1.65887	4.11971	1.86888	1.80743	1.30029	2.54094	5.57411	4.24407	32	43	20	111	1052	353
c104488_g1_i1	.	.	XP_013448997.1 glycine-rich cell wall structural protein [Medicago truncatula] <KEH23024.1 transmembrane protein, putative [Medicago truncatula]	.	.	.	mtr:MTR_7g063950 transmembrane protein, putative	3.56	7	0.95	15.33	98.02	54.08	10.4613	3.27977	4.49712e-06	4.71525e-05	1.30625	3.92037	1.53927	1.85458	0.524904	2.56231	4.883	4.31581	23	45	6	113	643	372
c128862_g1_i1	.	.	.	.	.	.	.	0.1	0.29	0.3	1.44	4.97	3.8	10.457	0.143067	5.34186e-05	0.00041194	0.211014	1.40311	0.114887	0.231963	0.286194	0.797551	1.76302	1.64874	1	3	3	17	54	42
c116756_g1_i1	.	.	.	.	.	.	.	0.88	0.56	0.68	1.16	10.02	19.96	10.4494	1.49123	0.000309096	0.00188547	0.542324	2.1428	0.733892	0.368175	0.524904	0.605064	2.38179	3.44154	8	5	6	12	95	194
c116400_g1_i1	.	.	.	.	.	.	.	0.55	1.11	0.56	11.32	11.31	9.34	10.4475	1.73891	1.13935e-07	1.76286e-06	0.623636	2.76665	0.582401	0.763604	0.524904	2.83234	2.75778	2.70982	6	12	6	141	130	109
c143650_g2_i4	TAIR|locus:2162007 - symbol:MRF1 "MA3 domain-containing translation regulatory factor 1" species:3702 "Arabidopsis thaliana" [GO:0005634 "nucleus" evidence=ISM] [GO:0016853 "isomerase activity" evidence=IEA] [GO:0005515 "protein binding" evidence=IPI] [GO:0005829 "cytosol" evidence=IDA] [GO:0009646 "response to absence of light" evidence=IEP] [GO:0090549 "response to carbon starvation" evidence=I…	.	XP_008799936.1 PREDICTED: uncharacterized protein LOC103714460 [Phoenix dactylifera]	G7JNQ7_MEDTR/287-398 G7JNQ7.2 PF02847.14;MA3;	59689.fgenesh2_kg.8__2319__AT5G63190.2	.	pda:103714460 MA3 DOMAIN-CONTAINING TRANSLATION REGULATORY FACTOR 1-like	0.18	0.92	0.98	22.39	0.67	5.46	10.4419	2.58618	0.000559557	0.00313331	0.956195	2.79433	0.413117	1.11295	1.34252	4.68161	0.773455	2.92793	4	20	21	568	16	130
c132128_g9_i1	.	.	GAU39285.1 hypothetical protein TSUD_118900 [Trifolium subterraneum]	.	.	.	.	0.42	6.07	38.77	285.38	280.93	100.81	10.4374	6.15627	0.000401999	0.002361	2.64541	6.91567	0.500241	2.35846	5.07752	7.40083	7.29882	6.04736	5	71	448	3869	3529	1281
c136464_g2_i1	TAIR|locus:2019255 - symbol:NILR1 "AT1G74360" species:3702 "Arabidopsis thaliana" [GO:0004674 "protein serine/threonine kinase activity" evidence=IEA;ISS] [GO:0005524 "ATP binding" evidence=IEA;ISS] [GO:0005886 "plasma membrane" evidence=ISM;IDA] [GO:0006468 "protein phosphorylation" evidence=IEA;ISS] [GO:0007169 "transmembrane receptor protein tyrosine kinase signaling pathway" evidence=ISS] [GO…	sp|C0LGJ1|Y1743_ARATH Probable LRR receptor-like serine/threonine-protein kinase At1g74360 OS=Arabidopsis thaliana GN=At1g74360 PE=1 SV=1	PNY01734.1 LRR receptor-like kinase resistance protein [Trifolium pratense]	A0A072USD7_MEDTR/808-1083 A0A072USD7.1 PF00069.22;Pkinase;	3847.GLYMA06G21311.1	XM_013602493 Medicago truncatula LRR receptor-like kinase family protein mRNA	mtr:MTR_4g109170 LRR receptor-like kinase family protein	0.37	0.38	1.91	8.72	13.94	17.66	10.4368	1.06875	2.37116e-05	0.000203358	0.390647	2.14204	0.221295	0.158709	0.791936	1.72303	2.09787	2.6052	2	2	10	53	74	100
c122625_g1_i1	TAIR|locus:2157042 - symbol:AT5G49760 "AT5G49760" species:3702 "Arabidopsis thaliana" [GO:0004674 "protein serine/threonine kinase activity" evidence=IEA] [GO:0005524 "ATP binding" evidence=IEA] [GO:0005576 "extracellular region" evidence=ISM] [GO:0006468 "protein phosphorylation" evidence=IEA] [GO:0016021 "integral component of membrane" evidence=IEA] [GO:0016301 "kinase activity" evidence=ISS] …	sp|Q9LT96|Y5977_ARATH Probable leucine-rich repeat receptor-like protein kinase At5g49770 OS=Arabidopsis thaliana GN=At5g49770 PE=2 SV=1	XP_004485853.1 PREDICTED: probable leucine-rich repeat receptor-like protein kinase At5g49770 [Cicer arietinum]	G7IFI1_MEDTR/611-880 G7IFI1.1 PF00069.22;Pkinase;	3847.GLYMA10G08010.1	XM_003593633 Medicago truncatula LRR receptor-like kinase mRNA	cam:101489119 probable leucine-rich repeat receptor-like protein kinase At5g49770	0.12	0.34	0.56	3.16	7.1	4.27	10.4348	2.19161	6.39746e-07	8.44884e-06	0.779467	3.12105	0.413117	0.713329	1.21195	2.62458	3.62122	3.11736	4	11	18	119	255	151
c135374_g1_i1	TAIR|locus:2154389 - symbol:LPA66 "AT5G48910" species:3702 "Arabidopsis thaliana" [GO:0003723 "RNA binding" evidence=IBA] [GO:0004519 "endonuclease activity" evidence=IBA] [GO:0008270 "zinc ion binding" evidence=IEA] [GO:0009507 "chloroplast" evidence=ISM;IDA] [GO:0009451 "RNA modification" evidence=IMP] InterPro:IPR011990 InterPro:IPR032867 Pfam:PF14432 InterPro:IPR002885 TAIR:locus:2154389 Prot…	sp|Q9FI80|PP425_ARATH Pentatricopeptide repeat-containing protein At5g48910 OS=Arabidopsis thaliana GN=PCMP-H38 PE=2 SV=1	PNX74377.1 hypothetical protein L195_g030296 [Trifolium pratense]	A0A087HLE0_ARAAL/291-459 A0A087HLE0.1 PF17177.1;PPR_long;	3847.GLYMA05G05870.1	XM_004508978 PREDICTED: Cicer arietinum pentatricopeptide repeat-containing protein At3g29230-like (LOC101495275), mRNA	cam:101495275 pentatricopeptide repeat-containing protein At3g29230-like	0.02	0.64	0.02	0.82	1.35	6.05	10.4286	1.78318	0.00142832	0.00687953	0.515137	2.39809	0.114887	1.32869	0.101838	1.42943	1.88925	3.87559	1	26	1	39	61	269
c133397_g1_i2	.	.	.	.	.	AC129715 Medicago truncatula clone mth2-36p23, complete sequence	.	0.06	0.13	0.06	0.33	2.53	1.06	10.4228	-0.512279	0.000500614	0.00284699	0.125144	0.936932	0.114887	0.158709	0.101838	0.334022	1.53923	0.937539	1	2	1	6	43	18
c141961_g1_i2	.	.	GAU38652.1 hypothetical protein TSUD_276920 [Trifolium subterraneum]	.	3694.POPTR_0001s21060.1	.	mtr:MTR_2g090750 hypothetical protein	0.11	0.04	0.04	0.34	1.21	1.19	10.3895	-0.215674	0.000223355	0.00141867	0.167922	1.15503	0.320392	0.0815358	0.101838	0.563281	1.40075	1.50107	3	1	1	11	37	36
c134922_g2_i2	TAIR|locus:2183329 - symbol:AT5G07330 "AT5G07330" species:3702 "Arabidopsis thaliana" [GO:0003674 "molecular_function" evidence=ND] [GO:0008150 "biological_process" evidence=ND] [GO:0016021 "integral component of membrane" evidence=IEA] TAIR:locus:2183329 GO:GO:0016021 Proteomes:UP000006548 EMBL:CP002688 EMBL:AL163912 HOGENOM:HOG000085040 EMBL:BT010400 EMBL:AK118558 PIR:T49872 RefSeq:NP_196350.1 …	.	PNX88237.1 hypothetical protein L195_g044339 [Trifolium pratense] <PNX88631.1 hypothetical protein L195_g044740 [Trifolium pratense]	.	3847.GLYMA05G33340.1	XM_013591474 Medicago truncatula transmembrane protein, putative mRNA	mtr:MTR_8g096020 transmembrane protein, putative	0.19	3.36	0.48	26.9	13.18	10.69	10.3779	3.33167	1.12604e-05	0.000105604	1.18235	4.15795	0.413117	2.34201	0.791936	4.8776	3.85135	3.7449	4	70	10	654	303	244
c98387_g1_i1	TAIR|locus:2135297 - symbol:MIPS1 "AT4G39800" species:3702 "Arabidopsis thaliana" [GO:0004512 "inositol-3-phosphate synthase activity" evidence=IGI;ISS;IDA] [GO:0005634 "nucleus" evidence=IEA] [GO:0005737 "cytoplasm" evidence=ISM;IDA] [GO:0006021 "inositol biosynthetic process" evidence=IEA;ISS;IDA] [GO:0008654 "phospholipid biosynthetic process" evidence=ISS] [GO:0010264 "myo-inositol hexakispho…	sp|Q9LW96|INO1_TOBAC Inositol-3-phosphate synthase OS=Nicotiana tabacum PE=2 SV=1	BAE71281.1 putative myo-inositol-1-phosphate synthase [Trifolium pratense] <BAE71283.1 putative myo-inositol-1-phosphate synthase [Trifolium pratense]	G7J4B7_MEDTR/1-412 G7J4B7.1 PF07994.9;NAD_binding_5;	3847.GLYMA05G31450.1	XM_003630010 Medicago truncatula myo-inositol 1-phosphate synthase mRNA	pvu:PHAVU_002G261700g hypothetical protein	3.99	7.44	7.03	48.84	134.25	84.33	10.3735	4.27652	2.19395e-12	8.63572e-11	2.11493	5.07702	1.86888	2.14747	2.32846	4.34806	5.64995	5.23306	32	59	55	446	1110	720
c130766_g3_i1	.	.	.	.	.	CU459037 Medicago truncatula chromosome 5 clone mte1-50i15, COMPLETE SEQUENCE	.	0.1	0.05	0.05	0.78	1.33	0.97	10.3576	-0.48943	8.97729e-05	0.000647845	0.13489	1.02463	0.221295	0.0815358	0.101838	0.833148	1.19264	1.0481	2	1	1	18	29	21
c141334_g1_i2	UNIPROTKB|F6H2U0 - symbol:VIT_04s0008g02170 "Putative uncharacterized protein" species:29760 "Vitis vinifera" [GO:0003723 "RNA binding" evidence=IBA] [GO:0004525 "ribonuclease III activity" evidence=IBA] [GO:0005634 "nucleus" evidence=IBA] [GO:0005737 "cytoplasm" evidence=IBA] [GO:0016442 "RISC complex" evidence=IBA] [GO:0030422 "production of siRNA involved in RNA interference" evidence=IBA] Int…	sp|Q94HW2|POLR1_ARATH Retrovirus-related Pol polyprotein from transposon RE1 OS=Arabidopsis thaliana GN=RE1 PE=2 SV=1	CAN75466.1 hypothetical protein VITISV_025054 [Vitis vinifera]	A0A0D3CKP1_BRAOL/974-1219 A0A0D3CKP1.1 PF07727.11;RVT_2;	39947.LOC_Os02g06230.1	XM_004499758 PREDICTED: Cicer arietinum uncharacterized LOC101509523 (LOC101509523), mRNA	rcn:112176750 uncharacterized protein LOC112176750 isoform X1	0.02	0.04	0.02	0.42	0.41	0.32	10.3455	-0.51695	3.42899e-05	0.000279878	0.125144	1.01447	0.114887	0.158709	0.101838	1.0604	1.04547	0.937539	1	2	1	25	24	18
c139582_g3_i1	TAIR|locus:2006807 - symbol:AT1G14780 "AT1G14780" species:3702 "Arabidopsis thaliana" [GO:0003674 "molecular_function" evidence=ND] [GO:0005634 "nucleus" evidence=ISM] [GO:0009626 "plant-type hypersensitive response" evidence=IEA] TAIR:locus:2006807 EMBL:CP002684 Proteomes:UP000006548 EMBL:AC006917 GO:GO:0009626 InterPro:IPR020864 SMART:SM00457 Pfam:PF01823 HOGENOM:HOG000238669 PROSITE:PS51412 EM…	sp|Q8L612|MACP1_ARATH MACPF domain-containing protein At1g14780 OS=Arabidopsis thaliana GN=At1g14780 PE=2 SV=1	PNX73524.1 hypothetical protein L195_g029426, partial [Trifolium pratense]	G7JBE0_MEDTR/108-324 G7JBE0.2 PF01823.16;MACPF;	3847.GLYMA08G11150.1	XM_003601696 Medicago truncatula MACPF domain protein mRNA	cam:101500663 MACPF domain-containing protein At1g14780-like	0.38	1.87	1.52	9.73	16.03	23.93	10.3343	3.88502	4.04622e-09	8.48863e-08	1.74368	4.68132	0.996156	2.10909	2.12579	4.00602	4.6532	5.38474	12	57	46	347	545	802
c99340_g1_i1	.	.	.	.	.	.	.	0.19	0.77	1.89	11.14	18.39	10.93	10.3229	2.58388	1.87968e-06	2.18931e-05	0.908676	3.51597	0.320392	0.763604	1.64203	3.28207	3.88637	3.37946	3	12	29	201	311	185
c114649_g1_i1	.	.	.	.	.	.	.	0.07	0.07	0.22	1.8	1.73	1.86	10.3047	-0.247337	3.7771e-05	0.000304588	0.160872	1.1864	0.114887	0.0815358	0.286194	1.17581	1.10615	1.27723	1	1	3	29	26	28
c98822_g1_i1	TAIR|locus:2040105 - symbol:EBF1 "AT2G25490" species:3702 "Arabidopsis thaliana" [GO:0004842 "ubiquitin-protein transferase activity" evidence=ISS] [GO:0005634 "nucleus" evidence=ISM;IDA;TAS] [GO:0009873 "ethylene-activated signaling pathway" evidence=IEA] [GO:0016567 "protein ubiquitination" evidence=IEA] [GO:0006511 "ubiquitin-dependent protein catabolic process" evidence=TAS] [GO:0005515 "prot…	sp|Q9SKK0|EBF1_ARATH EIN3-binding F-box protein 1 OS=Arabidopsis thaliana GN=EBF1 PE=1 SV=1	AOD74922.1 EIN3-binding F box protein 2 [Pisum sativum]	B9IKX3_POPTR/65-113 B9IKX3.2 PF00646.30;F-box;	3847.GLYMA17G12270.1	KX261621 Pisum sativum cultivar I3 EIN3-binding F box protein 2 (EBF2) mRNA, complete cds	cam:101507637 EIN3-binding F-box protein 2-like	3.66	5.38	3.51	52.84	74.2	51.59	10.2989	4.26419	1.90286e-15	1.34077e-13	2.12216	5.1491	2.19038	2.20318	1.97291	4.98436	5.38196	5.08098	43	62	40	706	918	646
c131961_g1_i1	.	.	.	.	.	CP023127 Lupinus angustifolius cultivar Tanjil chromosome LG-15	.	0.17	1.11	0.18	7.8	5.34	5.88	10.2926	2.07233	1.94056e-06	2.25262e-05	0.692748	3.05307	0.413117	1.2949	0.370229	3.3076	2.78587	3.06573	4	25	4	205	133	145
c136000_g1_i1	.	.	GAU24091.1 hypothetical protein TSUD_388840 [Trifolium subterraneum]	.	3847.GLYMA13G33172.1	XM_015721499 PREDICTED: Ricinus communis uncharacterized LOC107261527 (LOC107261527), mRNA	gmx:102670394 uncharacterized protein LOC102670394	0.67	1.43	0.84	14.35	14.33	11.9	10.2747	2.98636	1.9863e-10	5.28688e-09	1.23419	3.92097	1.11134	1.42555	1.16567	3.97847	3.92899	3.85546	14	29	17	340	321	265
c128831_g2_i5	TAIR|locus:2160170 - symbol:PDC2 "AT5G54960" species:3702 "Arabidopsis thaliana" [GO:0000287 "magnesium ion binding" evidence=IEA] [GO:0004737 "pyruvate decarboxylase activity" evidence=IEA;ISS] [GO:0016831 "carboxy-lyase activity" evidence=IBA] [GO:0030976 "thiamine pyrophosphate binding" evidence=IEA] [GO:0001666 "response to hypoxia" evidence=IEP] [GO:0005829 "cytosol" evidence=IBA;IDA] InterP…	sp|P51850|PDC1_PEA Pyruvate decarboxylase 1 OS=Pisum sativum GN=PDC1 PE=2 SV=1	P51850.1 RecName: Full=Pyruvate decarboxylase 1; Short=PDC <CAA91444.1 pyruvate decarboxylase [Pisum sativum]	M1C3S5_SOLTU/25-198 M1C3S5.1 PF02776.15;TPP_enzyme_N;	3847.GLYMA13G30490.1	Z66543 P.sativum mRNA for pyruvate decarboxylase (PDC1)	mtr:MTR_2g015560 pyruvate decarboxylase	2.4	8.52	4.53	52.65	84.76	64.87	10.2118	6.51171	2.09235e-15	1.4615e-13	4.02496	7.35838	3.41929	4.6107	4.04488	6.99466	7.64783	7.43265	117	403	212	2914	4501	3378
c139690_g5_i1	.	.	.	.	.	.	.	0.18	0.09	0.14	0.72	3.14	2.31	10.1949	0.478443	7.53373e-05	0.000557316	0.286007	1.6121	0.413117	0.158709	0.286194	0.833148	2.09787	1.90526	4	2	3	18	74	54
c131574_g1_i4	TAIR|locus:2163986 - symbol:UVR8 "UVB-RESISTANCE 8" species:3702 "Arabidopsis thaliana" [GO:0005737 "cytoplasm" evidence=ISM] [GO:0009881 "photoreceptor activity" evidence=IEA] [GO:0018298 "protein-chromophore linkage" evidence=IEA] [GO:0005085 "guanyl-nucleotide exchange factor activity" evidence=ISS] [GO:0009411 "response to UV" evidence=IMP] [GO:0003682 "chromatin binding" evidence=IDA] [GO:00…	sp|Q9FN03|UVR8_ARATH Ultraviolet-B receptor UVR8 OS=Arabidopsis thaliana GN=UVR8 PE=1 SV=1	XP_003630331.2 ultraviolet-B receptor UVR8 isoform X1 [Medicago truncatula] <AET04807.2 chromosome condensation regulator RCC1 repeat protein [Medicago truncatula]	G7LEZ5_MEDTR/54-102 G7LEZ5.2 PF00415.15;RCC1;	3847.GLYMA05G32790.1	XM_003630282 Medicago truncatula chromosome condensation regulator RCC1 repeat protein mRNA	mtr:MTR_8g094410 chromosome condensation regulator RCC1 repeat protein	0.46	0.41	0.52	2.3	13.11	4.62	10.1572	2.5007	3.54016e-06	3.8026e-05	0.981111	3.19036	1.11134	0.763604	1.06839	2.14738	4.32335	3.10036	14	12	15	79	429	149
c126562_g1_i2	.	.	.	.	.	AC202500 Medicago truncatula clone mth2-34m15, complete sequence	.	0.24	0.44	0.16	4.28	4.95	2.46	10.1474	1.52118	8.82704e-07	1.12874e-05	0.55532	2.54255	0.582401	0.713329	0.370229	2.67449	2.81343	2.13973	6	11	4	124	136	67
c114526_g1_i1	.	.	.	.	.	AC157980 Medicago truncatula clone mth2-170b10, complete sequence	.	0.06	0.06	0.16	1.82	1.62	0.63	10.1181	0.453947	3.68108e-05	0.000298338	0.276548	1.63415	0.221295	0.158709	0.449638	1.9828	1.8365	1.08314	2	2	5	68	58	22
c136040_g1_i10	.	.	.	.	.	.	.	0.24	0.24	0.49	0.69	6.12	6.59	10.112	2.30995	4.97367e-05	0.000387129	0.874404	2.89829	0.804061	0.607195	1.21195	1.20327	3.61601	3.87559	9	9	18	30	254	269
c134848_g6_i1	.	.	.	.	.	.	.	0.18	1.67	1.6	4.84	1.19	36.16	10.0956	3.25397	0.00114781	0.00573503	1.3003	3.12922	0.413117	1.65596	1.83183	2.68427	1.19264	5.51075	4	37	35	125	29	877
c126274_g2_i1	TAIR|locus:2143191 - symbol:bZIP3 "AT5G15830" species:3702 "Arabidopsis thaliana" [GO:0003677 "DNA binding" evidence=IEA;ISS] [GO:0003700 "DNA binding transcription factor activity" evidence=ISS] [GO:0005634 "nucleus" evidence=ISM] [GO:0006355 "regulation of transcription, DNA-templated" evidence=IEA;ISS] InterPro:IPR004827 Pfam:PF00170 PROSITE:PS00036 PROSITE:PS50217 SMART:SM00338 TAIR:locus:214…	sp|Q9FMC2|BZP43_ARATH Basic leucine zipper 43 OS=Arabidopsis thaliana GN=BZIP43 PE=1 SV=1	GAU21676.1 hypothetical protein TSUD_242480 [Trifolium subterraneum]	K7K7Z2_SOYBN/81-142 K7K7Z2.1 PF00170.18;bZIP_1;	3847.GLYMA02G13960.2	XM_013592572 Medicago truncatula BZIP transcription factor mRNA	mtr:MTR_7g029400 BZIP transcription factor	2.85	8.87	3.77	79.14	84.76	42.61	10.0769	4.82795	1.04e-13	5.20451e-12	2.542	5.66999	2.19038	3.10716	2.32846	5.90605	5.93875	5.16517	43	131	55	1358	1361	686
c145624_g1_i1	.	.	.	.	.	.	.	0.16	0.72	0.24	5.9	5	4.36	10.0755	0.940428	4.29606e-06	4.52012e-05	0.371561	2.07304	0.221295	0.607195	0.286194	2.22982	1.9893	2.00001	2	9	3	85	67	59
c135298_g1_i1	UNIPROTKB|K7KD40 - symbol:K7KD40 "Uncharacterized protein" species:3847 "Glycine max" [GO:0051213 "dioxygenase activity" evidence=IBA] InterPro:IPR005123 Pfam:PF03171 PROSITE:PS51471 GO:GO:0016491 GO:GO:0046872 Proteomes:UP000008827 eggNOG:KOG0143 eggNOG:COG3491 Gene3D:2.60.120.330 InterPro:IPR026992 InterPro:IPR027443 Pfam:PF14226 OrthoDB:EOG09360D9Y OMA:FRQPMEV STRING:3847.GLYMA03G07680.3 Ensem…	sp|Q9FFF6|DIOX5_ARATH Probable 2-oxoglutarate-dependent dioxygenase At5g05600 OS=Arabidopsis thaliana GN=At5g05600 PE=2 SV=1	XP_013449150.1 probable 2-oxoglutarate-dependent dioxygenase At5g05600 [Medicago truncatula] <KEH23177.1 leucoanthocyanidin dioxygenase-like protein [Medicago truncatula]	K7KD41_SOYBN/200-335 K7KD41.1 PF03171.17;2OG-FeII_Oxy;	3847.GLYMA07G18280.1	XM_013593696 Medicago truncatula leucoanthocyanidin dioxygenase-like protein mRNA	mtr:MTR_7g068650 leucoanthocyanidin dioxygenase-like protein	2.29	37.22	14.38	136.4	223.09	293.38	10.0731	7.46118	3.95375e-07	5.46336e-06	4.51849	8.24129	2.69393	5.94589	4.91565	7.60607	8.27247	8.84534	66	1043	399	4464	6952	9026
c137937_g2_i1	.	.	.	.	.	.	.	0.1	0.52	0.21	0.09	3.92	7.1	10.0689	0.211695	0.00289179	0.0122791	0.226674	1.26159	0.114887	0.368175	0.196958	0.0613207	1.47165	2.25179	1	5	2	1	40	74
c138503_g1_i5	UNIPROTKB|I1LX24 - symbol:GLYMA_13G046000 "Uncharacterized protein" species:3847 "Glycine max" [GO:0006629 "lipid metabolic process" evidence=IBA] [GO:0016020 "membrane" evidence=IBA] [GO:0016298 "lipase activity" evidence=IBA] InterPro:IPR000073 InterPro:IPR029058 InterPro:IPR022742 GO:GO:0016020 Proteomes:UP000008827 GO:GO:0006629 Gene3D:3.40.50.1820 SUPFAM:SSF53474 GO:GO:0016298 PRINTS:PR00111…	sp|Q9C942|CSE_ARATH Caffeoylshikimate esterase OS=Arabidopsis thaliana GN=CSE PE=1 SV=1	XP_003618750.1 caffeoylshikimate esterase isoform X1 [Medicago truncatula] <AES74968.1 monoglyceride lipase [Medicago truncatula]	G7KMS8_MEDTR/76-320 G7KMS8.1 PF12146.5;Hydrolase_4;	3847.GLYMA13G07630.1	XM_003618702 Medicago truncatula monoglyceride lipase mRNA	mtr:MTR_6g018490 monoglyceride lipase	0.8	2.66	1.78	13.67	39.97	16.39	10.0676	3.94128	8.08736e-10	1.9429e-08	1.85575	4.7052	1.36452	2.20318	1.99954	4.09668	5.5429	4.47601	19	62	41	371	1029	418
c140923_g3_i1	TAIR|locus:2118344 - symbol:AT4G29450 "AT4G29450" species:3702 "Arabidopsis thaliana" [GO:0004672 "protein kinase activity" evidence=IEA] [GO:0005524 "ATP binding" evidence=IEA] [GO:0006468 "protein phosphorylation" evidence=IEA] [GO:0016021 "integral component of membrane" evidence=IEA] [GO:0016301 "kinase activity" evidence=ISS] [GO:0016310 "phosphorylation" evidence=ISS] InterPro:IPR001611 Int…	sp|C0LGR6|Y4291_ARATH Probable LRR receptor-like serine/threonine-protein kinase At4g29180 OS=Arabidopsis thaliana GN=At4g29180 PE=2 SV=2	XP_004502557.1 PREDICTED: probable LRR receptor-like serine/threonine-protein kinase At4g29180 isoform X1 [Cicer arietinum]	A0A072UCQ8_MEDTR/41-368 A0A072UCQ8.1 PF12819.4;Malectin_like;	3847.GLYMA07G15270.1	XM_004513024 PREDICTED: Cicer arietinum probable LRR receptor-like serine/threonine-protein kinase At4g29180 (LOC101499550), transcript variant X1, mRNA	cam:101509002 probable LRR receptor-like serine/threonine-protein kinase At4g29180	0.14	0.53	0.31	3.14	6.67	3.1	10.0374	2.61519	8.81717e-08	1.40656e-06	1.01907	3.499	0.660134	1.32869	1.06839	3.14007	4.11027	3.24665	7	26	15	180	367	167
c142552_g1_i1	TAIR|locus:2011030 - symbol:LOX1 "lipoxygenase 1" species:3702 "Arabidopsis thaliana" [GO:0005737 "cytoplasm" evidence=ISM] [GO:0031408 "oxylipin biosynthetic process" evidence=IEA] [GO:0046872 "metal ion binding" evidence=IEA] [GO:0010311 "lateral root formation" evidence=IMP] [GO:0048364 "root development" evidence=IMP] [GO:1990136 "linoleate 9S-lipoxygenase activity" evidence=IDA] [GO:0034440 …	sp|Q43191|LOX15_SOLTU Probable linoleate 9S-lipoxygenase 5 OS=Solanum tuberosum GN=LOX1.5 PE=2 SV=1	XP_003626279.2 probable linoleate 9S-lipoxygenase 5 [Medicago truncatula] <AES82497.2 linoleate 9S-lipoxygenase-like protein [Medicago truncatula]	G7KYM9_MEDTR/178-850 G7KYM9.2 PF00305.16;Lipoxygenase;	3847.GLYMA03G39730.1	XM_003626231 Medicago truncatula linoleate 9S-lipoxygenase-like protein mRNA	mtr:MTR_7g113410 linoleate 9S-lipoxygenase-like protein	7.02	28.65	10.39	125.84	268.35	187.81	10.0287	8.11219	1.45769e-12	5.95093e-11	5.53538	8.91287	4.94675	6.39183	5.26756	8.32041	9.38192	9.03627	360	1427	513	7339	15026	10306
c144394_g5_i3	.	.	KEH22606.1 F-box/RNI/FBD-like domain protein [Medicago truncatula]	I1L581_SOYBN/1027-1123 I1L581.1 PF10551.6;MULE;	3847.GLYMA09G34850.1	.	mtr:MTR_7g056020 F-box/RNI/FBD-like domain protein	0.03	0.14	0.04	0.73	1.06	1.14	10.0113	-0.113873	4.37876e-05	0.000347084	0.1728	1.26847	0.114887	0.301676	0.101838	1.03005	1.30045	1.47491	1	4	1	24	33	35
c142285_g1_i1	TAIR|locus:1006230722 - symbol:AT1G64255 species:3702 "Arabidopsis thaliana" [GO:0005634 "nucleus" evidence=ISM] [GO:0008150 "biological_process" evidence=ND] InterPro:IPR006564 InterPro:IPR007527 Pfam:PF04434 PROSITE:PS50966 SMART:SM00575 InterPro:IPR004332 TAIR:locus:1006230722 EMBL:CP002684 Proteomes:UP000006548 GO:GO:0008270 InterPro:IPR018289 Pfam:PF10551 Pfam:PF03108 eggNOG:ENOG410IJ5T eggN…	.	GAU43784.1 hypothetical protein TSUD_378090 [Trifolium subterraneum]	I1N2D2_SOYBN/156-255 I1N2D2.1 PF10551.6;MULE;	3847.GLYMA19G02140.1	.	cam:105852485 uncharacterized LOC105852485	0.36	1.06	0.94	5.22	7.93	16.94	9.97738	4.05854	4.30372e-09	8.93576e-08	1.95534	4.75827	1.45454	2.14747	2.26401	3.98639	4.53126	5.75716	21	59	52	342	499	1044
c139170_g2_i2	.	.	GAU47136.1 hypothetical protein TSUD_379140 [Trifolium subterraneum]	.	.	.	.	0.05	0.05	0.44	2.06	2.18	3.39	9.95031	0.573665	8.50234e-05	0.000616146	0.287004	1.75287	0.114887	0.0815358	0.664589	1.54127	1.56107	2.15628	1	1	8	44	44	68
c136246_g2_i1	.	.	.	.	.	CU012043 M.truncatula DNA sequence from clone MTH2-63O12 on chromosome 3, complete sequence	.	0.41	1.45	0.88	11.31	13.81	10.54	9.93553	3.17494	6.18679e-10	1.51645e-08	1.34689	4.09483	0.934923	1.68233	1.42342	4.00602	4.23779	4.04069	11	38	23	347	403	304
c83103_g1_i1	TAIR|locus:2142659 - symbol:AT5G03330 species:3702 "Arabidopsis thaliana" [GO:0005634 "nucleus" evidence=ISM] [GO:0006508 "proteolysis" evidence=ISS] [GO:0008234 "cysteine-type peptidase activity" evidence=ISS] TAIR:locus:2142659 Pfam:PF02338 Proteomes:UP000006548 EMBL:CP002688 EMBL:AL162751 InterPro:IPR003323 PROSITE:PS50802 HOGENOM:HOG000264791 OrthoDB:EOG09360FM0 EMBL:BT030018 EMBL:JQ013456 PI…	sp|Q96G74|OTUD5_HUMAN OTU domain-containing protein 5 OS=Homo sapiens GN=OTUD5 PE=1 SV=1	XP_003590457.1 uncharacterized protein LOC11429553 [Medicago truncatula] <XP_013468173.2 uncharacterized protein LOC11429553 [Medicago truncatula] <AES60708.1 cysteine proteinase superfamily protein [Medicago truncatula]	I1LZ87_SOYBN/198-299 I1LZ87.1 PF02338.16;OTU;	3847.GLYMA13G20730.1	XM_004497468 PREDICTED: Cicer arietinum uncharacterized LOC101510262 (LOC101510262), mRNA	mtr:MTR_1g063900 cysteine proteinase superfamily protein	22.49	45.38	30.97	492.75	470.42	346.56	9.92392	8.33934	2.20575e-20	3.70198e-18	5.90085	9.19444	5.67428	6.12963	5.89864	9.35382	9.24442	8.98508	604	1187	802	15046	13658	9946
c143810_g9_i1	.	.	KEH33571.1 hypothetical protein MTR_3g047715 [Medicago truncatula]	.	.	.	mtr:MTR_3g047715 hypothetical protein	0.49	0.2	0.87	1.64	3.71	15.94	9.90912	2.11602	0.000281538	0.00173489	0.77944	2.60718	0.870975	0.301676	1.16567	1.40598	2.19885	4.21671	10	4	17	38	81	346
c140911_g4_i1	UNIPROTKB|I1LJ26 - symbol:GLYMA_11G108300 "Uncharacterized protein" species:3847 "Glycine max" [GO:0016020 "membrane" evidence=IBA] [GO:0016709 "oxidoreductase activity, acting on paired donors, with incorporation or reduction of molecular oxygen, NAD(P)H as one donor, and incorporation of one atom of oxygen" evidence=IBA] [GO:0044550 "secondary metabolite biosynthetic process" evidence=IBA] Inte…	sp|Q8VWZ7|C76B6_CATRO Geraniol 8-hydroxylase OS=Catharanthus roseus GN=CYP76B6 PE=1 SV=1	XP_024638375.1 LOW QUALITY PROTEIN: geraniol 8-hydroxylase [Medicago truncatula]	G7JST5_MEDTR/29-472 G7JST5.1 PF00067.19;p450;	3847.GLYMA11G11560.1	XM_004505536 PREDICTED: Cicer arietinum geraniol 8-hydroxylase-like (LOC101514489), mRNA	cam:101514489 geraniol 8-hydroxylase-like	1.76	45.25	11.23	129.38	349.21	212.18	9.89869	7.49637	7.15269e-06	7.07598e-05	4.37228	8.25369	2.36303	6.20206	4.55175	7.50864	8.8951	8.35734	50	1249	307	4171	10716	6430
c114838_g1_i1	TAIR|locus:2039445 - symbol:AMS "AT2G16910" species:3702 "Arabidopsis thaliana" [GO:0003677 "DNA binding" evidence=ISS] [GO:0005634 "nucleus" evidence=ISM;IDA] [GO:0006351 "transcription, DNA-templated" evidence=IEA] [GO:0046983 "protein dimerization activity" evidence=IEA] [GO:0003700 "DNA binding transcription factor activity" evidence=ISS] [GO:0006355 "regulation of transcription, DNA-template…	sp|Q9ZVX2|AMS_ARATH Transcription factor ABORTED MICROSPORES OS=Arabidopsis thaliana GN=AMS PE=1 SV=2	PNY05690.1 putative transcription factor ABORTED MICROSPORES-like protein [Trifolium pratense]	A0A072U2K1_MEDTR/4-146 A0A072U2K1.1 PF14215.3;bHLH-MYC_N;	3847.GLYMA08G39470.2	XM_013590539 Medicago truncatula bHLH transcription factor mRNA	mtr:MTR_8g064700 bHLH transcription factor	0.03	0.03	0.03	0.66	0.51	0.31	9.89809	-0.858561	0.000237089	0.00149218	0.09942	0.800843	0.114887	0.0815358	0.101838	0.999041	0.810396	0.593093	1	1	1	23	17	10
c142603_g3_i7	.	.	.	.	.	.	.	1.45	0.9	1.31	4.48	20.73	25.62	9.8857	3.66107	5.20429e-07	7.00318e-06	1.68306	4.24498	2.05305	1.22485	1.7713	2.76021	4.75146	5.22327	38	23	33	133	585	715
c115791_g1_i1	.	.	.	.	.	JX505994 Vicia crocea isolate V13 PsbA (psbA) gene, partial cds; psbA-trnH intergenic spacer, complete sequence; and tRNA-His (trnH) gene, partial sequence; chloroplast	.	0.08	0.12	0.12	1.56	1.46	1.44	9.87548	0.255552	1.16644e-05	0.000108869	0.246484	1.53703	0.221295	0.231963	0.286194	1.56263	1.47165	1.57679	2	3	3	45	40	39
c141358_g1_i1	UNIPROTKB|K7MML5 - symbol:GLYMA_17G192500 "Uncharacterized protein" species:3847 "Glycine max" [GO:0003333 "amino acid transmembrane transport" evidence=IBA] [GO:0005886 "plasma membrane" evidence=IBA] [GO:0015171 "amino acid transmembrane transporter activity" evidence=IBA] GO:GO:0016021 GO:GO:0005886 Proteomes:UP000008827 GO:GO:0015171 eggNOG:KOG1303 eggNOG:COG0814 OrthoDB:EOG09360984 InterPro:…	sp|Q42400|AAP1_ARATH Amino acid permease 1 OS=Arabidopsis thaliana GN=AAP1 PE=1 SV=1	AQY72416.1 amino acid permease 1-like protein [Pisum sativum]	G7J3I7_MEDTR/62-494 G7J3I7.1 PF01490.15;Aa_trans;	3847.GLYMA17G26720.1	KX620900 Pisum sativum amino acid permease 1-like protein (AAP1) mRNA, complete cds	mtr:MTR_3g110430 transmembrane amino acid transporter family protein	0.07	0.34	0.08	3.29	1.92	1.16	9.87058	0.810516	2.12337e-05	0.000184198	0.341816	1.9063	0.221295	0.607195	0.196958	2.45215	1.81848	1.44828	2	9	2	103	57	34
[truncated: 23,651 more rows]

## Sheet: Sheet1
	UP	Down
Histidine Kinase
Histidine kinase 1	2	2
Histidine kinase 2	0	3
Histidine kinase 3	5	0
Histidine kinase 4	0	1
Histidine kinase 5	1	1
calcium ion binding	70	87
calcium-dependent lipid-binding	12	11
Mitogen-activated protein kinase kinase kinase	15	10
Serine/threonine- protein kinase	232	280
protein phosphatase inhibitor activity	9	11
[truncated: 39 more rows]
