# Supplementary material for: Transcriptomic analysis reveals candidate genes associated with salinity stress tolerance during the early vegetative stage in fababean genotype, Hassawi-2
Source: Sci Rep. 2023 Dec 1;13:21223. doi: 10.1038/s41598-023-48118-0 (PMC10692206; doi:10.1038/s41598-023-48118-0)
Supplement: Supplementary file 10 — Supplementary Table 8. [file 41598_2023_48118_MOESM10_ESM.xlsx]

## Sheet: Pathway_count_table
Table S8: KEGG Pathway count at 6hrs salt stress exposure		Table S8 KEGG pathways count table at 6hrs of salt stress exposure
Main_Pathway	Sub_Pathway	Pathway	Code	Total_Count	data3^ko	data3^ko_Ratio
				0	0	0
Environmental Information Processing	Membrane transport	ABC transporters	2010	653	3	0.00459418
Human Diseases	Infectious disease: viral	Human cytomegalovirus infection	5163	199	1	0.00502513
Environmental Information Processing	Signal transduction	Calcium signaling pathway	4020	196	1	0.00510204
Environmental Information Processing	Signal transduction	Two-component system	2020	553	3	0.00542496
Human Diseases	Infectious disease: viral	Epstein-Barr virus infection	5169	176	1	0.00568182
Human Diseases	Infectious disease: viral	Kaposi sarcoma-associated herpesvirus infection	5167	175	1	0.00571429
Human Diseases	Cancer: overview	Proteoglycans in cancer	5205	172	1	0.00581395
Environmental Information Processing	Signal transduction	Rap1 signaling pathway	4015	167	1	0.00598802
Organismal Systems	Immune system	Chemokine signaling pathway	4062	167	1	0.00598802
Metabolism	Metabolism of terpenoids and polyketides	Sesquiterpenoid and triterpenoid biosynthesis	909	163	1	0.00613497
Metabolism	Global and overview maps	Degradation of aromatic compounds	1220	478	3	0.00627615
Metabolism	Energy metabolism	Carbon fixation pathways in prokaryotes	720	156	1	0.00641026
Metabolism	Carbohydrate metabolism	Propanoate metabolism	640	135	1	0.00740741
Genetic Information Processing	Folding, sorting and degradation	Ubiquitin mediated proteolysis	4120	134	1	0.00746269
Organismal Systems	Development and regeneration	Axon guidance	4360	129	1	0.00775194
Human Diseases	Cancer: overview	MicroRNAs in cancer	5206	245	2	0.00816326
Environmental Information Processing	Signal transduction	mTOR signaling pathway	4150	121	1	0.00826446
Metabolism	Lipid metabolism	Arachidonic acid metabolism	590	120	1	0.00833333
Environmental Information Processing	Signal transduction	MAPK signaling pathway	4010	240	2	0.00833333
Human Diseases	Infectious disease: viral	Measles	5162	119	1	0.00840336
Genetic Information Processing	Translation	Aminoacyl-tRNA biosynthesis	970	118	1	0.00847458
Human Diseases	Infectious disease: viral	Human papillomavirus infection	5165	234	2	0.00854701
Cellular Processes	Transport and catabolism	Autophagy - animal	4140	116	1	0.00862069
Environmental Information Processing	Signal transduction	Hippo signaling pathway	4390	115	1	0.00869565
Cellular Processes	Cell growth and death	Apoptosis	4210	114	1	0.00877193
Organismal Systems	Digestive system	Protein digestion and absorption	4974	113	1	0.00884956
Human Diseases	Cancer: specific types	Gastric cancer	5226	113	1	0.00884956
Cellular Processes	Cellular community - prokaryotes	Quorum sensing	2024	337	3	0.00890208
Human Diseases	Cancer: overview	Chemical carcinogenesis - DNA adducts	5204	110	1	0.00909091
Human Diseases	Infectious disease: bacterial	Shigellosis	5131	220	2	0.00909091
Human Diseases	Cancer: specific types	Breast cancer	5224	109	1	0.00917431
Metabolism	Global and overview maps	2-Oxocarboxylic acid metabolism	1210	216	2	0.00925926
Organismal Systems	Immune system	Neutrophil extracellular trap formation	4613	103	1	0.00970874
Organismal Systems	Endocrine system	Thyroid hormone signaling pathway	4919	102	1	0.00980392
Organismal Systems	Development and regeneration	Osteoclast differentiation	4380	102	1	0.00980392
Genetic Information Processing	Translation	Nucleocytoplasmic transport	3013	99	1	0.010101
Human Diseases	Infectious disease: bacterial	Epithelial cell signaling in Helicobacter pylori infection	5120	99	1	0.010101
Human Diseases	Infectious disease: parasitic	Toxoplasmosis	5145	99	1	0.010101
Metabolism	Biosynthesis of other secondary metabolites	Glucosinolate biosynthesis	966	98	1	0.0102041
Cellular Processes	Cellular community - prokaryotes	Biofilm formation - Pseudomonas aeruginosa	2025	98	1	0.0102041
Organismal Systems	Immune system	Natural killer cell mediated cytotoxicity	4650	97	1	0.0103093
Metabolism	Metabolism of terpenoids and polyketides	Diterpenoid biosynthesis	904	192	2	0.0104167
Metabolism	Metabolism of cofactors and vitamins	Porphyrin metabolism	860	287	3	0.010453
Organismal Systems	Endocrine system	Parathyroid hormone synthesis, secretion and action	4928	95	1	0.0105263
Organismal Systems	Nervous system	Neurotrophin signaling pathway	4722	95	1	0.0105263
Metabolism	Amino acid metabolism	Histidine metabolism	340	94	1	0.0106383
Metabolism	Global and overview maps	Microbial metabolism in diverse environments	1120	2227	24	0.0107768
Organismal Systems	Endocrine system	Insulin signaling pathway	4910	92	1	0.0108696
Environmental Information Processing	Signal transduction	MAPK signaling pathway - yeast	4011	91	1	0.010989
Organismal Systems	Immune system	Th17 cell differentiation	4659	91	1	0.010989
Human Diseases	Cancer: overview	Pathways in cancer	5200	449	5	0.0111359
Environmental Information Processing	Signal transduction	PI3K-Akt signaling pathway	4151	268	3	0.011194
Metabolism	Xenobiotics biodegradation and metabolism	Naphthalene degradation	626	89	1	0.011236
Metabolism	Glycan biosynthesis and metabolism	N-Glycan biosynthesis	510	85	1	0.0117647
Human Diseases	Infectious disease: viral	Human immunodeficiency virus 1 infection	5170	170	2	0.0117647
Human Diseases	Endocrine and metabolic disease	AGE-RAGE signaling pathway in diabetic complications	4933	85	1	0.0117647
Environmental Information Processing	Signal transduction	MAPK signaling pathway - fly	4013	84	1	0.0119048
Cellular Processes	Cell growth and death	Oocyte meiosis	4114	84	1	0.0119048
Metabolism	Amino acid metabolism	Arginine biosynthesis	220	83	1	0.0120482
Metabolism	Carbohydrate metabolism	Fructose and mannose metabolism	51	165	2	0.0121212
Metabolism	Carbohydrate metabolism	Citrate cycle (TCA cycle)	20	82	1	0.0121951
Organismal Systems	Immune system	IL-17 signaling pathway	4657	81	1	0.0123457
Organismal Systems	Digestive system	Salivary secretion	4970	81	1	0.0123457
Organismal Systems	Immune system	Leukocyte transendothelial migration	4670	79	1	0.0126582
Human Diseases	Cancer: overview	Chemical carcinogenesis - receptor activation	5207	158	2	0.0126582
Organismal Systems	Digestive system	Bile secretion	4976	236	3	0.0127119
Human Diseases	Cancer: specific types	Small cell lung cancer	5222	78	1	0.0128205
Metabolism	Xenobiotics biodegradation and metabolism	Metabolism of xenobiotics by cytochrome P450	980	155	2	0.0129032
Human Diseases	Cancer: overview	PD-L1 expression and PD-1 checkpoint pathway in cancer	5235	77	1	0.012987
Human Diseases	Infectious disease: viral	Coronavirus disease - COVID-19	5171	231	3	0.012987
Metabolism	Metabolism of terpenoids and polyketides	Limonene and pinene degradation	903	76	1	0.0131579
Organismal Systems	Immune system	Toll-like receptor signaling pathway	4620	76	1	0.0131579
Human Diseases	Substance dependence	Morphine addiction	5032	76	1	0.0131579
Metabolism	Metabolism of cofactors and vitamins	Retinol metabolism	830	75	1	0.0133333
Environmental Information Processing	Membrane transport	Bacterial secretion system	3070	75	1	0.0133333
Human Diseases	Infectious disease: bacterial	Tuberculosis	5152	150	2	0.0133333
Organismal Systems	Endocrine system	Thyroid hormone synthesis	4918	74	1	0.0135135
Human Diseases	Cancer: specific types	Colorectal cancer	5210	74	1	0.0135135
Metabolism	Energy metabolism	Sulfur metabolism	920	142	2	0.0140845
Organismal Systems	Circulatory system	Cardiac muscle contraction	4260	71	1	0.0140845
Human Diseases	Drug resistance: antineoplastic	EGFR tyrosine kinase inhibitor resistance	1521	71	1	0.0140845
Metabolism	Metabolism of cofactors and vitamins	Folate biosynthesis	790	140	2	0.0142857
Organismal Systems	Endocrine system	GnRH signaling pathway	4912	70	1	0.0142857
Organismal Systems	Endocrine system	Progesterone-mediated oocyte maturation	4914	69	1	0.0144928
Human Diseases	Infectious disease: parasitic	Leishmaniasis	5140	66	1	0.0151515
Human Diseases	Infectious disease: viral	Human T-cell leukemia virus 1 infection	5166	197	3	0.0152284
Human Diseases	Cancer: specific types	Hepatocellular carcinoma	5225	131	2	0.0152672
Human Diseases	Endocrine and metabolic disease	Non-alcoholic fatty liver disease	4932	130	2	0.0153846
Environmental Information Processing	Signal transduction	cAMP signaling pathway	4024	193	3	0.015544
Organismal Systems	Endocrine system	Ovarian steroidogenesis	4913	64	1	0.015625
Human Diseases	Infectious disease: bacterial	Yersinia infection	5135	128	2	0.015625
Metabolism	Biosynthesis of other secondary metabolites	Isoquinoline alkaloid biosynthesis	950	191	3	0.0157068
Metabolism	Nucleotide metabolism	Purine metabolism	230	317	5	0.0157729
Genetic Information Processing	Translation	mRNA surveillance pathway	3015	63	1	0.015873
Human Diseases	Neurodegenerative disease	Spinocerebellar ataxia	5017	126	2	0.015873
Metabolism	Xenobiotics biodegradation and metabolism	Drug metabolism - cytochrome P450	982	125	2	0.016
Environmental Information Processing	Signal transduction	Ras signaling pathway	4014	187	3	0.0160428
Metabolism	Biosynthesis of other secondary metabolites	Novobiocin biosynthesis	401	62	1	0.016129
Organismal Systems	Immune system	B cell receptor signaling pathway	4662	62	1	0.016129
Metabolism	Amino acid metabolism	Phenylalanine metabolism	360	123	2	0.0162602
Cellular Processes	Transport and catabolism	Mitophagy - animal	4137	61	1	0.0163934
Cellular Processes	Cell growth and death	Cellular senescence	4218	122	2	0.0163934
Metabolism	Carbohydrate metabolism	Pentose phosphate pathway	30	120	2	0.0166667
Organismal Systems	Endocrine system	Regulation of lipolysis in adipocytes	4923	60	1	0.0166667
Human Diseases	Cancer: specific types	Renal cell carcinoma	5211	60	1	0.0166667
Human Diseases	Cancer: specific types	Glioma	5214	59	1	0.0169492
Human Diseases	Infectious disease: bacterial	Vibrio cholerae infection	5110	59	1	0.0169492
Metabolism	Global and overview maps	Biosynthesis of nucleotide sugars	1250	411	7	0.0170316
Organismal Systems	Immune system	Fc epsilon RI signaling pathway	4664	58	1	0.0172414
Human Diseases	Cancer: overview	Viral carcinogenesis	5203	174	3	0.0172414
Cellular Processes	Cell growth and death	Apoptosis - fly	4214	57	1	0.0175439
Metabolism	Energy metabolism	Methane metabolism	680	283	5	0.0176678
Metabolism	Lipid metabolism	Ether lipid metabolism	565	56	1	0.0178571
Cellular Processes	Cell motility	Regulation of actin cytoskeleton	4810	168	3	0.0178571
Metabolism	Metabolism of terpenoids and polyketides	Terpenoid backbone biosynthesis	900	109	2	0.0183486
Metabolism	Amino acid metabolism	Tryptophan metabolism	380	163	3	0.0184049
Human Diseases	Drug resistance: antineoplastic	Antifolate resistance	1523	54	1	0.0185185
Environmental Information Processing	Signal transduction	FoxO signaling pathway	4068	107	2	0.0186916
Environmental Information Processing	Signal transduction	AMPK signaling pathway	4152	107	2	0.0186916
Metabolism	Lipid metabolism	Biosynthesis of unsaturated fatty acids	1040	106	2	0.0188679
Environmental Information Processing	Signal transduction	Hippo signaling pathway - fly	4391	53	1	0.0188679
Human Diseases	Cancer: specific types	Melanoma	5218	52	1	0.0192308
Metabolism	Metabolism of cofactors and vitamins	Biotin metabolism	780	51	1	0.0196078
Cellular Processes	Cellular community - eukaryotes	Focal adhesion	4510	151	3	0.0198676
Organismal Systems	Immune system	NOD-like receptor signaling pathway	4621	149	3	0.0201342
Genetic Information Processing	Folding, sorting and degradation	Proteasome	3050	49	1	0.0204082
Organismal Systems	Digestive system	Carbohydrate digestion and absorption	4973	49	1	0.0204082
Metabolism	Global and overview maps	Metabolic pathways	1100	7785	159	0.0204239
Metabolism	Xenobiotics biodegradation and metabolism	Caprolactam degradation	930	48	1	0.0208333
Organismal Systems	Nervous system	Glutamatergic synapse	4724	96	2	0.0208333
Metabolism	Metabolism of other amino acids	Glutathione metabolism	480	95	2	0.0210526
Metabolism	Biosynthesis of other secondary metabolites	Tropane, piperidine and pyridine alkaloid biosynthesis	960	94	2	0.0212766
Metabolism	Biosynthesis of other secondary metabolites	Phenazine biosynthesis	405	47	1	0.0212766
Human Diseases	Cancer: specific types	Endometrial cancer	5213	47	1	0.0212766
Human Diseases	Endocrine and metabolic disease	Insulin resistance	4931	94	2	0.0212766
Metabolism	Global and overview maps	Biosynthesis of secondary metabolites	1110	4323	92	0.0212815
Human Diseases	Cancer: specific types	Prostate cancer	5215	93	2	0.0215054
Metabolism	Lipid metabolism	Steroid biosynthesis	100	92	2	0.0217391
Metabolism	Glycan biosynthesis and metabolism	Glycosylphosphatidylinositol (GPI)-anchor biosynthesis	563	46	1	0.0217391
Environmental Information Processing	Signal transduction	Hedgehog signaling pathway	4340	46	1	0.0217391
Organismal Systems	Nervous system	Retrograde endocannabinoid signaling	4723	138	3	0.0217391
Environmental Information Processing	Signal transduction	VEGF signaling pathway	4370	45	1	0.0222222
Metabolism	Metabolism of terpenoids and polyketides	Carotenoid biosynthesis	906	179	4	0.0223464
Metabolism	Biosynthesis of other secondary metabolites	Biosynthesis of various plant secondary metabolites	999	134	3	0.0223881
Human Diseases	Endocrine and metabolic disease	Type II diabetes mellitus	4930	44	1	0.0227273
Metabolism	Global and overview maps	Biosynthesis of cofactors	1240	701	16	0.0228245
Human Diseases	Cardiovascular disease	Lipid and atherosclerosis	5417	175	4	0.0228571
Metabolism	Metabolism of cofactors and vitamins	Ubiquinone and other terpenoid-quinone biosynthesis	130	130	3	0.0230769
Metabolism	Metabolism of terpenoids and polyketides	Insect hormone biosynthesis	981	43	1	0.0232558
Metabolism	Xenobiotics biodegradation and metabolism	Chloroalkane and chloroalkene degradation	625	86	2	0.0232558
Genetic Information Processing	Replication and repair	Base excision repair	3410	43	1	0.0232558
Metabolism	Lipid metabolism	Glycerophospholipid metabolism	564	170	4	0.0235294
Organismal Systems	Endocrine system	Estrogen signaling pathway	4915	85	2	0.0235294
Organismal Systems	Digestive system	Pancreatic secretion	4972	84	2	0.0238095
Metabolism	Amino acid metabolism	Lysine biosynthesis	300	83	2	0.0240964
Organismal Systems	Endocrine system	Glucagon signaling pathway	4922	83	2	0.0240964
Metabolism	Global and overview maps	Fatty acid metabolism	1212	206	5	0.0242718
Metabolism	Biosynthesis of other secondary metabolites	Isoflavonoid biosynthesis	943	82	2	0.0243902
Genetic Information Processing	Transcription	Spliceosome	3040	123	3	0.0243902
Genetic Information Processing	Translation	Ribosome biogenesis in eukaryotes	3008	82	2	0.0243902
Organismal Systems	Excretory system	Endocrine and other factor-regulated calcium reabsorption	4961	41	1	0.0243902
Environmental Information Processing	Signal transduction	Wnt signaling pathway	4310	121	3	0.0247934
Metabolism	Metabolism of terpenoids and polyketides	Brassinosteroid biosynthesis	905	40	1	0.025
Human Diseases	Cardiovascular disease	Viral myocarditis	5416	40	1	0.025
Genetic Information Processing	Folding, sorting and degradation	RNA degradation	3018	79	2	0.0253165
Metabolism	Energy metabolism	Oxidative phosphorylation	190	235	6	0.0255319
Metabolism	Metabolism of cofactors and vitamins	Riboflavin metabolism	740	78	2	0.025641
Genetic Information Processing	Folding, sorting and degradation	Protein export	3060	39	1	0.025641
Organismal Systems	Nervous system	GABAergic synapse	4727	78	2	0.025641
Metabolism	Metabolism of cofactors and vitamins	Nicotinate and nicotinamide metabolism	760	154	4	0.025974
Metabolism	Glycan biosynthesis and metabolism	Glycosphingolipid biosynthesis - globo and isoglobo series	603	38	1	0.0263158
Human Diseases	Infectious disease: bacterial	Bacterial invasion of epithelial cells	5100	76	2	0.0263158
Genetic Information Processing	Folding, sorting and degradation	Protein processing in endoplasmic reticulum	4141	150	4	0.0266667
Metabolism	Lipid metabolism	Sphingolipid metabolism	600	72	2	0.0277778
Human Diseases	Infectious disease: bacterial	Legionellosis	5134	72	2	0.0277778
Metabolism	Amino acid metabolism	Arginine and proline metabolism	330	179	5	0.027933
Metabolism	Carbohydrate metabolism	Pentose and glucuronate interconversions	40	143	4	0.027972
Genetic Information Processing	Translation	Ribosome	3010	143	4	0.027972
Cellular Processes	Cell growth and death	Necroptosis	4217	107	3	0.0280374
Cellular Processes	Cellular community - eukaryotes	Tight junction	4530	107	3	0.0280374
Cellular Processes	Cellular community - eukaryotes	Gap junction	4540	71	2	0.028169
Cellular Processes	Cell growth and death	Meiosis - yeast	4113	106	3	0.0283019
Metabolism	Amino acid metabolism	Lysine degradation	310	141	4	0.0283688
Organismal Systems	Environmental adaptation	Thermogenesis	4714	211	6	0.028436
Genetic Information Processing	Folding, sorting and degradation	SNARE interactions in vesicular transport	4130	35	1	0.0285714
Cellular Processes	Transport and catabolism	Endocytosis	4144	175	5	0.0285714
Cellular Processes	Transport and catabolism	Mitophagy - yeast	4139	35	1	0.0285714
Organismal Systems	Excretory system	Vasopressin-regulated water reabsorption	4962	35	1	0.0285714
Organismal Systems	Aging	Longevity regulating pathway - worm	4212	69	2	0.0289855
Metabolism	Global and overview maps	Carbon metabolism	1200	478	14	0.0292887
Human Diseases	Substance dependence	Nicotine addiction	5033	34	1	0.0294118
Human Diseases	Neurodegenerative disease	Pathways of neurodegeneration - multiple diseases	5022	403	12	0.0297767
Cellular Processes	Cell growth and death	p53 signaling pathway	4115	67	2	0.0298507
Cellular Processes	Cellular community - prokaryotes	Biofilm formation - Escherichia coli	2026	67	2	0.0298507
Human Diseases	Cancer: specific types	Pancreatic cancer	5212	66	2	0.030303
Metabolism	Carbohydrate metabolism	Glyoxylate and dicarboxylate metabolism	630	163	5	0.0306748
Metabolism	Amino acid metabolism	Tyrosine metabolism	350	162	5	0.0308642
Metabolism	Lipid metabolism	Fatty acid biosynthesis	61	97	3	0.0309278
Environmental Information Processing	Signal transduction	Sphingolipid signaling pathway	4071	97	3	0.0309278
Metabolism	Lipid metabolism	Fatty acid elongation	62	64	2	0.03125
Cellular Processes	Cell growth and death	Cell cycle - yeast	4111	128	4	0.03125
Cellular Processes	Cell growth and death	Cell cycle - Caulobacter	4112	32	1	0.03125
Cellular Processes	Cell growth and death	Ferroptosis	4216	64	2	0.03125
Metabolism	Xenobiotics biodegradation and metabolism	Drug metabolism - other enzymes	983	95	3	0.0315789
Cellular Processes	Cellular community - eukaryotes	Adherens junction	4520	63	2	0.031746
Metabolism	Carbohydrate metabolism	Galactose metabolism	52	124	4	0.0322581
Metabolism	Carbohydrate metabolism	Amino sugar and nucleotide sugar metabolism	520	274	9	0.0328467
Environmental Information Processing	Signal transduction	HIF-1 signaling pathway	4066	91	3	0.032967
Metabolism	Metabolism of other amino acids	Selenocompound metabolism	450	60	2	0.0333333
Genetic Information Processing	Replication and repair	DNA replication	3030	60	2	0.0333333
Organismal Systems	Aging	Longevity regulating pathway - multiple species	4213	60	2	0.0333333
Environmental Information Processing	Signal transduction	Phospholipase D signaling pathway	4072	119	4	0.0336134
Human Diseases	Endocrine and metabolic disease	Alcoholic liver disease	4936	117	4	0.034188
Metabolism	Nucleotide metabolism	Pyrimidine metabolism	240	175	6	0.0342857
Human Diseases	Cancer: overview	Central carbon metabolism in cancer	5230	86	3	0.0348837
Cellular Processes	Cell growth and death	Cell cycle	4110	111	4	0.036036
Metabolism	Metabolism of other amino acids	Cyanoamino acid metabolism	460	81	3	0.037037
Human Diseases	Cardiovascular disease	Fluid shear stress and atherosclerosis	5418	107	4	0.0373832
Human Diseases	Neurodegenerative disease	Alzheimer disease	5010	320	12	0.0375
Metabolism	Lipid metabolism	Linoleic acid metabolism	591	53	2	0.0377358
Metabolism	Amino acid metabolism	Phenylalanine, tyrosine and tryptophan biosynthesis	400	105	4	0.0380952
Human Diseases	Infectious disease: bacterial	Pathogenic Escherichia coli infection	5130	157	6	0.0382166
Environmental Information Processing	Signal transduction	Hedgehog signaling pathway - fly	4341	26	1	0.0384615
Organismal Systems	Immune system	Cytosolic DNA-sensing pathway	4623	52	2	0.0384615
Organismal Systems	Environmental adaptation	Circadian rhythm	4710	26	1	0.0384615
Metabolism	Metabolism of other amino acids	beta-Alanine metabolism	410	76	3	0.0394737
Metabolism	Amino acid metabolism	Glycine, serine and threonine metabolism	260	151	6	0.0397351
Metabolism	Metabolism of cofactors and vitamins	One carbon pool by folate	670	50	2	0.04
Environmental Information Processing	Signal transduction	Hippo signaling pathway - multiple species	4392	25	1	0.04
Human Diseases	Infectious disease: parasitic	African trypanosomiasis	5143	50	2	0.04
Human Diseases	Cardiovascular disease	Diabetic cardiomyopathy	5415	200	8	0.04
Human Diseases	Infectious disease: bacterial	Salmonella infection	5132	223	9	0.0403587
Metabolism	Metabolism of cofactors and vitamins	Pantothenate and CoA biosynthesis	770	74	3	0.0405405
Human Diseases	Neurodegenerative disease	Amyotrophic lateral sclerosis	5014	296	12	0.0405405
Metabolism	Carbohydrate metabolism	Inositol phosphate metabolism	562	123	5	0.0406504
Human Diseases	Drug resistance: antineoplastic	Platinum drug resistance	1524	49	2	0.0408163
Cellular Processes	Transport and catabolism	Peroxisome	4146	73	3	0.0410959
Cellular Processes	Transport and catabolism	Phagosome	4145	96	4	0.0416667
Organismal Systems	Immune system	Fc gamma R-mediated phagocytosis	4666	72	3	0.0416667
Metabolism	Carbohydrate metabolism	Ascorbate and aldarate metabolism	53	119	5	0.0420168
Human Diseases	Neurodegenerative disease	Huntington disease	5016	236	10	0.0423729
Metabolism	Amino acid metabolism	Cysteine and methionine metabolism	270	187	8	0.0427807
Human Diseases	Cancer: overview	Chemical carcinogenesis - reactive oxygen species	5208	233	10	0.0429185
Organismal Systems	Endocrine system	PPAR signaling pathway	3320	68	3	0.0441176
Cellular Processes	Transport and catabolism	Lysosome	4142	112	5	0.0446429
Metabolism	Biosynthesis of other secondary metabolites	Monobactam biosynthesis	261	67	3	0.0447761
Organismal Systems	Nervous system	Synaptic vesicle cycle	4721	67	3	0.0447761
Metabolism	Glycan biosynthesis and metabolism	Other glycan degradation	511	22	1	0.0454545
Organismal Systems	Development and regeneration	Axon regeneration	4361	66	3	0.0454545
Metabolism	Lipid metabolism	Fatty acid degradation	71	108	5	0.0462963
Metabolism	Global and overview maps	Biosynthesis of amino acids	1230	366	17	0.0464481
Human Diseases	Neurodegenerative disease	Prion disease	5020	215	10	0.0465116
Human Diseases	Neurodegenerative disease	Parkinson disease	5012	236	11	0.0466102
Environmental Information Processing	Signal transduction	Phosphatidylinositol signaling system	4070	85	4	0.0470588
Metabolism	Energy metabolism	Nitrogen metabolism	910	84	4	0.047619
Metabolism	Amino acid metabolism	Valine, leucine and isoleucine biosynthesis	290	42	2	0.047619
Metabolism	Glycan biosynthesis and metabolism	Glycosaminoglycan degradation	531	42	2	0.047619
Metabolism	Lipid metabolism	Cutin, suberine and wax biosynthesis	73	41	2	0.0487805
Metabolism	Biosynthesis of other secondary metabolites	Flavonoid biosynthesis	941	101	5	0.0495049
Metabolism	Carbohydrate metabolism	Pyruvate metabolism	620	158	8	0.0506329
Genetic Information Processing	Transcription	RNA polymerase	3020	59	3	0.0508475
Metabolism	Amino acid metabolism	Alanine, aspartate and glutamate metabolism	250	98	5	0.0510204
Metabolism	Biosynthesis of other secondary metabolites	Prodigiosin biosynthesis	333	38	2	0.0526316
Metabolism	Amino acid metabolism	Valine, leucine and isoleucine degradation	280	112	6	0.0535714
Human Diseases	Cancer: overview	Choline metabolism in cancer	5231	72	4	0.0555556
Organismal Systems	Endocrine system	Renin-angiotensin system	4614	33	2	0.0606061
Metabolism	Metabolism of terpenoids and polyketides	Zeatin biosynthesis	908	49	3	0.0612245
Organismal Systems	Digestive system	Mineral absorption	4978	65	4	0.0615385
Metabolism	Lipid metabolism	Glycerolipid metabolism	561	128	8	0.0625
Metabolism	Carbohydrate metabolism	Glycolysis / Gluconeogenesis	10	137	9	0.0656934
Metabolism	Energy metabolism	Carbon fixation in photosynthetic organisms	710	59	4	0.0677966
Metabolism	Lipid metabolism	alpha-Linolenic acid metabolism	592	69	5	0.0724638
Organismal Systems	Environmental adaptation	Circadian rhythm - plant	4712	27	2	0.0740741
Organismal Systems	Environmental adaptation	Plant-pathogen interaction	4626	91	7	0.0769231
Metabolism	Biosynthesis of other secondary metabolites	Phenylpropanoid biosynthesis	940	90	7	0.0777778
Metabolism	Biosynthesis of other secondary metabolites	Stilbenoid, diarylheptanoid and gingerol biosynthesis	945	37	3	0.0810811
Metabolism	Carbohydrate metabolism	Starch and sucrose metabolism	500	143	13	0.0909091
Organismal Systems	Environmental adaptation	Circadian rhythm - fly	4711	11	1	0.0909091
Metabolism	Energy metabolism	Photosynthesis	195	74	7	0.0945946
Organismal Systems	Immune system	Antigen processing and presentation	4612	46	6	0.130435
Metabolism	Energy metabolism	Photosynthesis - antenna proteins	196	42	6	0.142857
Environmental Information Processing	Signal transduction	MAPK signaling pathway - plant	4016	54	12	0.222222
Environmental Information Processing	Signal transduction	Plant hormone signal transduction	4075	57	20	0.350877

## Sheet: Sheet1
						Pathway	Ratio
						Nitrogen metabolism	0.047619
						Cutin, suberine and wax biosynthesis	0.0487805
						Flavonoid biosynthesis	0.0495049
						Pyruvate metabolism	0.0506329
						RNA polymerase	0.0508475
						Alanine, aspartate and glutamate metabolism	0.0510204
						Prodigiosin biosynthesis	0.0526316
						Valine, leucine and isoleucine degradation	0.0535714
						Choline metabolism in cancer	0.0555556
						Renin-angiotensin system	0.0606061
						Zeatin biosynthesis	0.0612245
						Mineral absorption	0.0615385
						Glycerolipid metabolism	0.0625
						Glycolysis / Gluconeogenesis	0.0656934
						Carbon fixation in photosynthetic organisms	0.0677966
						Circadian rhythm - plant	0.0724638
						Plant-pathogen interaction	0.0740741
						Phenylpropanoid biosynthesis	0.0769231
						Stilbenoid, diarylheptanoid and gingerol biosynthesis	0.0777778
						Circadian rhythm - fly	0.0810811
						Starch and sucrose metabolism	0.0909091
						Photosynthesis	0.0945946
						Antigen processing and presentation	0.130435
						Photosynthesis - antenna proteins	0.142857
						MAPK signaling pathway - plant	0.222222
						Plant hormone signal transduction	0.350877
