# Supplementary material for: Transcriptomic analysis reveals candidate genes associated with salinity stress tolerance during the early vegetative stage in fababean genotype, Hassawi-2
Source: Sci Rep. 2023 Dec 1;13:21223. doi: 10.1038/s41598-023-48118-0 (PMC10692206; doi:10.1038/s41598-023-48118-0)
Supplement: Supplementary file 11 — Supplementary Table 9. [file 41598_2023_48118_MOESM11_ESM.xlsx]

## Sheet: Pathway_count_table
Table S9: KEGG pathway count table at 12hrs salt stress exposure
Main_Pathway	Sub_Pathway	Pathway	Code	Total_Count	data3^ko	data3^ko_Ratio
				0	0	0
Environmental Information Processing	Signal transduction	Two-component system	2020	553	3	0.00542495
Metabolism	Xenobiotics biodegradation and metabolism	Aminobenzoate degradation	627	167	1	0.00598802
Environmental Information Processing	Signal transduction	Rap1 signaling pathway	4015	167	1	0.00598802
Organismal Systems	Immune system	Chemokine signaling pathway	4062	167	1	0.00598802
Environmental Information Processing	Membrane transport	ABC transporters	2010	653	4	0.00612557
Metabolism	Metabolism of terpenoids and polyketides	Sesquiterpenoid and triterpenoid biosynthesis	909	163	1	0.00613497
Human Diseases	Cancer: overview	Transcriptional misregulation in cancer	5202	162	1	0.00617284
Organismal Systems	Nervous system	Retrograde endocannabinoid signaling	4723	138	1	0.00724638
Human Diseases	Infectious disease: bacterial	Yersinia infection	5135	128	1	0.0078125
Metabolism	Xenobiotics biodegradation and metabolism	Chlorocyclohexane and chlorobenzene degradation	361	124	1	0.00806452
Metabolism	Global and overview maps	Degradation of aromatic compounds	1220	478	4	0.0083682
Human Diseases	Infectious disease: viral	Measles	5162	119	1	0.00840336
Metabolism	Glycan biosynthesis and metabolism	Lipopolysaccharide biosynthesis	540	116	1	0.00862069
Human Diseases	Infectious disease: viral	Hepatitis C	5160	115	1	0.00869565
Environmental Information Processing	Signal transduction	Apelin signaling pathway	4371	114	1	0.00877193
Cellular Processes	Cellular community - eukaryotes	Signaling pathways regulating pluripotency of stem cells	4550	114	1	0.00877193
Cellular Processes	Cellular community - prokaryotes	Biofilm formation - Vibrio cholerae	5111	114	1	0.00877193
Human Diseases	Cancer: specific types	Gastric cancer	5226	113	1	0.00884956
Human Diseases	Cancer: overview	Pathways in cancer	5200	449	4	0.00890869
Organismal Systems	Circulatory system	Vascular smooth muscle contraction	4270	112	1	0.00892857
Human Diseases	Cancer: overview	Chemical carcinogenesis - DNA adducts	5204	110	1	0.00909091
Human Diseases	Cancer: specific types	Breast cancer	5224	109	1	0.00917431
Metabolism	Lipid metabolism	Biosynthesis of unsaturated fatty acids	1040	106	1	0.00943396
Metabolism	Metabolism of terpenoids and polyketides	Monoterpenoid biosynthesis	902	103	1	0.00970874
Human Diseases	Infectious disease: viral	Human cytomegalovirus infection	5163	199	2	0.0100503
Metabolism	Biosynthesis of other secondary metabolites	Glucosinolate biosynthesis	966	98	1	0.0102041
Environmental Information Processing	Signal transduction	cAMP signaling pathway	4024	193	2	0.0103627
Organismal Systems	Endocrine system	Parathyroid hormone synthesis, secretion and action	4928	95	1	0.0105263
Organismal Systems	Immune system	C-type lectin receptor signaling pathway	4625	94	1	0.0106383
Metabolism	Xenobiotics biodegradation and metabolism	Toluene degradation	623	93	1	0.0107527
Human Diseases	Cancer: specific types	Prostate cancer	5215	93	1	0.0107527
Organismal Systems	Immune system	Th17 cell differentiation	4659	91	1	0.010989
Organismal Systems	Immune system	T cell receptor signaling pathway	4660	90	1	0.0111111
Human Diseases	Cancer: overview	Proteoglycans in cancer	5205	172	2	0.0116279
Metabolism	Glycan biosynthesis and metabolism	N-Glycan biosynthesis	510	85	1	0.0117647
Organismal Systems	Endocrine system	Estrogen signaling pathway	4915	85	1	0.0117647
Cellular Processes	Cell motility	Regulation of actin cytoskeleton	4810	168	2	0.0119048
Human Diseases	Cardiovascular disease	Hypertrophic cardiomyopathy	5410	83	1	0.0120482
Human Diseases	Cancer: overview	MicroRNAs in cancer	5206	245	3	0.0122449
Organismal Systems	Digestive system	Salivary secretion	4970	81	1	0.0123457
Organismal Systems	Immune system	Leukocyte transendothelial migration	4670	79	1	0.0126582
Human Diseases	Cancer: overview	Chemical carcinogenesis - receptor activation	5207	158	2	0.0126582
Organismal Systems	Digestive system	Bile secretion	4976	236	3	0.0127119
Metabolism	Carbohydrate metabolism	Butanoate metabolism	650	157	2	0.0127389
Metabolism	Energy metabolism	Carbon fixation pathways in prokaryotes	720	156	2	0.0128205
Human Diseases	Cancer: specific types	Small cell lung cancer	5222	78	1	0.0128205
Metabolism	Metabolism of terpenoids and polyketides	Limonene and pinene degradation	903	76	1	0.0131579
Organismal Systems	Immune system	Toll-like receptor signaling pathway	4620	76	1	0.0131579
Human Diseases	Substance dependence	Morphine addiction	5032	76	1	0.0131579
Cellular Processes	Cellular community - eukaryotes	Focal adhesion	4510	151	2	0.013245
Human Diseases	Cancer: specific types	Colorectal cancer	5210	74	1	0.0135135
Metabolism	Lipid metabolism	Sphingolipid metabolism	600	72	1	0.0138889
Organismal Systems	Immune system	Fc gamma R-mediated phagocytosis	4666	72	1	0.0138889
Human Diseases	Immune disease	Rheumatoid arthritis	5323	72	1	0.0138889
Human Diseases	Drug resistance: antineoplastic	EGFR tyrosine kinase inhibitor resistance	1521	71	1	0.0140845
Organismal Systems	Environmental adaptation	Thermogenesis	4714	211	3	0.014218
Organismal Systems	Immune system	Th1 and Th2 cell differentiation	4658	70	1	0.0142857
Environmental Information Processing	Signal transduction	PI3K-Akt signaling pathway	4151	268	4	0.0149254
Organismal Systems	Endocrine system	Renin secretion	4924	67	1	0.0149254
Human Diseases	Infectious disease: viral	Hepatitis B	5161	134	2	0.0149254
Human Diseases	Cancer: specific types	Pancreatic cancer	5212	66	1	0.0151515
Environmental Information Processing	Signal transduction	cGMP-PKG signaling pathway	4022	131	2	0.0152672
Human Diseases	Cancer: specific types	Hepatocellular carcinoma	5225	131	2	0.0152672
Organismal Systems	Development and regeneration	Axon guidance	4360	129	2	0.0155039
Metabolism	Lipid metabolism	Fatty acid elongation	62	64	1	0.015625
Metabolism	Metabolism of terpenoids and polyketides	Biosynthesis of ansamycins	1051	64	1	0.015625
Metabolism	Biosynthesis of other secondary metabolites	Isoquinoline alkaloid biosynthesis	950	191	3	0.0157068
Metabolism	Carbohydrate metabolism	C5-Branched dibasic acid metabolism	660	63	1	0.015873
Environmental Information Processing	Signal transduction	Ras signaling pathway	4014	187	3	0.0160428
Metabolism	Biosynthesis of other secondary metabolites	Novobiocin biosynthesis	401	62	1	0.016129
Organismal Systems	Endocrine system	Oxytocin signaling pathway	4921	124	2	0.016129
Environmental Information Processing	Signal transduction	mTOR signaling pathway	4150	121	2	0.0165289
Environmental Information Processing	Signal transduction	MAPK signaling pathway	4010	240	4	0.0166667
Organismal Systems	Endocrine system	Regulation of lipolysis in adipocytes	4923	60	1	0.0166667
Human Diseases	Cancer: specific types	Renal cell carcinoma	5211	60	1	0.0166667
Environmental Information Processing	Signal transduction	Phospholipase D signaling pathway	4072	119	2	0.0168067
Organismal Systems	Digestive system	Cholesterol metabolism	4979	59	1	0.0169492
Human Diseases	Cancer: specific types	Glioma	5214	59	1	0.0169492
Human Diseases	Cancer: specific types	Acute myeloid leukemia	5221	59	1	0.0169492
Human Diseases	Infectious disease: viral	Kaposi sarcoma-associated herpesvirus infection	5167	175	3	0.0171429
Organismal Systems	Immune system	Fc epsilon RI signaling pathway	4664	58	1	0.0172414
Environmental Information Processing	Signal transduction	Hippo signaling pathway	4390	115	2	0.0173913
Cellular Processes	Cell growth and death	Apoptosis	4210	114	2	0.0175439
Human Diseases	Infectious disease: viral	Human immunodeficiency virus 1 infection	5170	170	3	0.0176471
Organismal Systems	Digestive system	Protein digestion and absorption	4974	113	2	0.0176991
Cellular Processes	Cellular community - prokaryotes	Quorum sensing	2024	337	6	0.0178042
Metabolism	Lipid metabolism	Ether lipid metabolism	565	56	1	0.0178571
Human Diseases	Substance dependence	Amphetamine addiction	5031	56	1	0.0178571
Cellular Processes	Cell motility	Flagellar assembly	2040	55	1	0.0181818
Human Diseases	Infectious disease: bacterial	Shigellosis	5131	220	4	0.0181818
Organismal Systems	Immune system	RIG-I-like receptor signaling pathway	4622	53	1	0.0188679
Organismal Systems	Immune system	Cytosolic DNA-sensing pathway	4623	52	1	0.0192308
Human Diseases	Cancer: specific types	Melanoma	5218	52	1	0.0192308
Metabolism	Xenobiotics biodegradation and metabolism	Metabolism of xenobiotics by cytochrome P450	980	155	3	0.0193548
Organismal Systems	Endocrine system	Thyroid hormone signaling pathway	4919	102	2	0.0196078
Organismal Systems	Development and regeneration	Osteoclast differentiation	4380	102	2	0.0196078
Metabolism	Xenobiotics biodegradation and metabolism	Fluorobenzoate degradation	364	50	1	0.02
Organismal Systems	Nervous system	Long-term potentiation	4720	50	1	0.02
Human Diseases	Infectious disease: parasitic	African trypanosomiasis	5143	50	1	0.02
Human Diseases	Infectious disease: bacterial	Epithelial cell signaling in Helicobacter pylori infection	5120	99	2	0.020202
Human Diseases	Infectious disease: parasitic	Toxoplasmosis	5145	99	2	0.020202
Metabolism	Xenobiotics biodegradation and metabolism	Styrene degradation	643	49	1	0.0204082
Environmental Information Processing	Signal transduction	Calcium signaling pathway	4020	196	4	0.0204082
Organismal Systems	Digestive system	Carbohydrate digestion and absorption	4973	49	1	0.0204082
Environmental Information Processing	Signal transduction	Sphingolipid signaling pathway	4071	97	2	0.0206186
Organismal Systems	Immune system	Natural killer cell mediated cytotoxicity	4650	97	2	0.0206186
Human Diseases	Substance dependence	Alcoholism	5034	97	2	0.0206186
Metabolism	Metabolism of other amino acids	Taurine and hypotaurine metabolism	430	48	1	0.0208333
Metabolism	Metabolism of terpenoids and polyketides	Diterpenoid biosynthesis	904	192	4	0.0208333
Metabolism	Xenobiotics biodegradation and metabolism	Caprolactam degradation	930	48	1	0.0208333
Organismal Systems	Nervous system	Neurotrophin signaling pathway	4722	95	2	0.0210526
Metabolism	Biosynthesis of other secondary metabolites	Aflatoxin biosynthesis	254	47	1	0.0212766
Human Diseases	Cancer: specific types	Endometrial cancer	5213	47	1	0.0212766
Metabolism	Lipid metabolism	Steroid biosynthesis	100	92	2	0.0217391
Metabolism	Glycan biosynthesis and metabolism	Glycosylphosphatidylinositol (GPI)-anchor biosynthesis	563	46	1	0.0217391
Metabolism	Global and overview maps	Biosynthesis of nucleotide sugars	1250	411	9	0.0218978
Metabolism	Amino acid metabolism	Arginine and proline metabolism	330	179	4	0.0223464
Metabolism	Xenobiotics biodegradation and metabolism	Naphthalene degradation	626	89	2	0.0224719
Human Diseases	Infectious disease: viral	Influenza A	5164	133	3	0.0225564
Human Diseases	Infectious disease: viral	Epstein-Barr virus infection	5169	176	4	0.0227273
Human Diseases	Endocrine and metabolic disease	Type II diabetes mellitus	4930	44	1	0.0227273
Human Diseases	Endocrine and metabolic disease	Non-alcoholic fatty liver disease	4932	130	3	0.0230769
Metabolism	Metabolism of terpenoids and polyketides	Insect hormone biosynthesis	981	43	1	0.0232558
Human Diseases	Endocrine and metabolic disease	AGE-RAGE signaling pathway in diabetic complications	4933	85	2	0.0235294
Metabolism	Xenobiotics biodegradation and metabolism	Drug metabolism - cytochrome P450	982	125	3	0.024
Metabolism	Amino acid metabolism	Arginine biosynthesis	220	83	2	0.0240964
Metabolism	Lipid metabolism	Arachidonic acid metabolism	590	120	3	0.025
Human Diseases	Cardiovascular disease	Viral myocarditis	5416	40	1	0.025
Metabolism	Energy metabolism	Oxidative phosphorylation	190	235	6	0.0255319
Cellular Processes	Transport and catabolism	Autophagy - animal	4140	116	3	0.0258621
Metabolism	Metabolism of cofactors and vitamins	Nicotinate and nicotinamide metabolism	760	154	4	0.025974
Human Diseases	Cancer: overview	PD-L1 expression and PD-1 checkpoint pathway in cancer	5235	77	2	0.025974
Organismal Systems	Immune system	NOD-like receptor signaling pathway	4621	149	4	0.0268456
Metabolism	Metabolism of terpenoids and polyketides	Geraniol degradation	281	37	1	0.027027
Organismal Systems	Endocrine system	Thyroid hormone synthesis	4918	74	2	0.027027
Metabolism	Global and overview maps	2-Oxocarboxylic acid metabolism	1210	216	6	0.0277778
Metabolism	Carbohydrate metabolism	Pentose and glucuronate interconversions	40	143	4	0.027972
Cellular Processes	Cellular community - eukaryotes	Tight junction	4530	107	3	0.0280374
Cellular Processes	Cellular community - eukaryotes	Gap junction	4540	71	2	0.028169
Metabolism	Energy metabolism	Methane metabolism	680	283	8	0.0282686
Metabolism	Amino acid metabolism	Phenylalanine, tyrosine and tryptophan biosynthesis	400	105	3	0.0285714
Metabolism	Metabolism of cofactors and vitamins	Folate biosynthesis	790	140	4	0.0285714
Genetic Information Processing	Folding, sorting and degradation	SNARE interactions in vesicular transport	4130	35	1	0.0285714
Human Diseases	Cardiovascular disease	Lipid and atherosclerosis	5417	175	5	0.0285714
Human Diseases	Substance dependence	Nicotine addiction	5033	34	1	0.0294118
Genetic Information Processing	Folding, sorting and degradation	Ubiquitin mediated proteolysis	4120	134	4	0.0298507
Human Diseases	Infectious disease: viral	Human papillomavirus infection	5165	234	7	0.0299145
Human Diseases	Cancer: overview	Chemical carcinogenesis - reactive oxygen species	5208	233	7	0.0300429
Metabolism	Global and overview maps	Microbial metabolism in diverse environments	1120	2227	67	0.0300853
Organismal Systems	Endocrine system	Renin-angiotensin system	4614	33	1	0.030303
Human Diseases	Infectious disease: parasitic	Leishmaniasis	5140	66	2	0.030303
Organismal Systems	Nervous system	Glutamatergic synapse	4724	96	3	0.03125
Cellular Processes	Cellular community - eukaryotes	Adherens junction	4520	63	2	0.031746
Metabolism	Biosynthesis of other secondary metabolites	Tropane, piperidine and pyridine alkaloid biosynthesis	960	94	3	0.0319149
Organismal Systems	Immune system	B cell receptor signaling pathway	4662	62	2	0.0322581
Human Diseases	Neurodegenerative disease	Pathways of neurodegeneration - multiple diseases	5022	403	13	0.0322581
Metabolism	Carbohydrate metabolism	Amino sugar and nucleotide sugar metabolism	520	274	9	0.0328467
Environmental Information Processing	Signal transduction	MAPK signaling pathway - yeast	4011	91	3	0.032967
Human Diseases	Infectious disease: bacterial	Tuberculosis	5152	150	5	0.0333333
Human Diseases	Neurodegenerative disease	Alzheimer disease	5010	320	11	0.034375
Human Diseases	Endocrine and metabolic disease	Type I diabetes mellitus	4940	29	1	0.0344828
Metabolism	Xenobiotics biodegradation and metabolism	Chloroalkane and chloroalkene degradation	625	86	3	0.0348837
Human Diseases	Cardiovascular disease	Diabetic cardiomyopathy	5415	200	7	0.035
Cellular Processes	Cell growth and death	Apoptosis - fly	4214	57	2	0.0350877
Metabolism	Lipid metabolism	Glycerophospholipid metabolism	564	170	6	0.0352941
Cellular Processes	Transport and catabolism	Autophagy - yeast	4138	85	3	0.0352941
Metabolism	Amino acid metabolism	Lysine degradation	310	141	5	0.035461
Cellular Processes	Cell growth and death	Oocyte meiosis	4114	84	3	0.0357143
Human Diseases	Infectious disease: bacterial	Salmonella infection	5132	223	8	0.0358744
Metabolism	Amino acid metabolism	Lysine biosynthesis	300	83	3	0.0361446
Genetic Information Processing	Translation	Ribosome biogenesis in eukaryotes	3008	82	3	0.0365854
Metabolism	Carbohydrate metabolism	Propanoate metabolism	640	135	5	0.037037
Genetic Information Processing	Replication and repair	Fanconi anemia pathway	3460	54	2	0.037037
Human Diseases	Neurodegenerative disease	Amyotrophic lateral sclerosis	5014	296	11	0.0371622
Cellular Processes	Cell growth and death	Necroptosis	4217	107	4	0.0373832
Human Diseases	Cardiovascular disease	Fluid shear stress and atherosclerosis	5418	107	4	0.0373832
Metabolism	Metabolism of cofactors and vitamins	Vitamin B6 metabolism	750	53	2	0.0377358
Environmental Information Processing	Signal transduction	Hippo signaling pathway - fly	4391	53	2	0.0377358
Metabolism	Metabolism of cofactors and vitamins	Riboflavin metabolism	740	78	3	0.0384615
Cellular Processes	Transport and catabolism	Autophagy - other	4136	26	1	0.0384615
Organismal Systems	Immune system	Neutrophil extracellular trap formation	4613	103	4	0.038835
Metabolism	Metabolism of cofactors and vitamins	Biotin metabolism	780	51	2	0.0392157
Organismal Systems	Aging	Longevity regulating pathway	4211	76	3	0.0394737
Human Diseases	Infectious disease: bacterial	Bacterial invasion of epithelial cells	5100	76	3	0.0394737
Metabolism	Metabolism of cofactors and vitamins	Retinol metabolism	830	75	3	0.04
Organismal Systems	Excretory system	Collecting duct acid secretion	4966	25	1	0.04
Human Diseases	Infectious disease: viral	Human T-cell leukemia virus 1 infection	5166	197	8	0.0406091
Metabolism	Amino acid metabolism	Phenylalanine metabolism	360	123	5	0.0406504
Genetic Information Processing	Transcription	Spliceosome	3040	123	5	0.0406504
Human Diseases	Immune disease	Systemic lupus erythematosus	5322	49	2	0.0408163
Metabolism	Nucleotide metabolism	Purine metabolism	230	317	13	0.0410095
Environmental Information Processing	Signal transduction	Wnt signaling pathway	4310	121	5	0.0413223
Human Diseases	Cancer: overview	Choline metabolism in cancer	5231	72	3	0.0416667
Metabolism	Global and overview maps	Metabolic pathways	1100	7785	327	0.0420039
Metabolism	Xenobiotics biodegradation and metabolism	Drug metabolism - other enzymes	983	95	4	0.0421053
Metabolism	Carbohydrate metabolism	Fructose and mannose metabolism	51	165	7	0.0424242
Metabolism	Amino acid metabolism	Histidine metabolism	340	94	4	0.0425532
Human Diseases	Endocrine and metabolic disease	Insulin resistance	4931	94	4	0.0425532
Metabolism	Amino acid metabolism	Tyrosine metabolism	350	162	7	0.0432099
Environmental Information Processing	Signal transduction	Hedgehog signaling pathway	4340	46	2	0.0434783
Organismal Systems	Endocrine system	Progesterone-mediated oocyte maturation	4914	69	3	0.0434783
Metabolism	Global and overview maps	Fatty acid metabolism	1212	206	9	0.0436893
Environmental Information Processing	Signal transduction	VEGF signaling pathway	4370	45	2	0.0444444
Cellular Processes	Cellular community - prokaryotes	Biofilm formation - Escherichia coli	2026	67	3	0.0447761
Genetic Information Processing	Replication and repair	Mismatch repair	3430	44	2	0.0454545
Metabolism	Metabolism of terpenoids and polyketides	Terpenoid backbone biosynthesis	900	109	5	0.0458716
Human Diseases	Neurodegenerative disease	Prion disease	5020	215	10	0.0465116
Human Diseases	Neurodegenerative disease	Parkinson disease	5012	236	11	0.0466102
Genetic Information Processing	Folding, sorting and degradation	Protein processing in endoplasmic reticulum	4141	150	7	0.0466667
Environmental Information Processing	Signal transduction	FoxO signaling pathway	4068	107	5	0.046729
Cellular Processes	Cell growth and death	Ferroptosis	4216	64	3	0.046875
Metabolism	Amino acid metabolism	Valine, leucine and isoleucine biosynthesis	290	42	2	0.047619
Environmental Information Processing	Signal transduction	MAPK signaling pathway - fly	4013	84	4	0.047619
Organismal Systems	Digestive system	Pancreatic secretion	4972	84	4	0.047619
Human Diseases	Neurodegenerative disease	Spinocerebellar ataxia	5017	126	6	0.047619
Organismal Systems	Digestive system	Fat digestion and absorption	4975	41	2	0.0487805
Metabolism	Global and overview maps	Biosynthesis of secondary metabolites	1110	4323	211	0.0488087
Cellular Processes	Transport and catabolism	Mitophagy - animal	4137	61	3	0.0491803
Metabolism	Energy metabolism	Sulfur metabolism	920	142	7	0.0492958
Metabolism	Metabolism of terpenoids and polyketides	Brassinosteroid biosynthesis	905	40	2	0.05
Organismal Systems	Endocrine system	Adipocytokine signaling pathway	4920	60	3	0.05
Genetic Information Processing	Translation	Nucleocytoplasmic transport	3013	99	5	0.0505051
Genetic Information Processing	Transcription	RNA polymerase	3020	59	3	0.0508475
Human Diseases	Infectious disease: bacterial	Vibrio cholerae infection	5110	59	3	0.0508475
Human Diseases	Neurodegenerative disease	Huntington disease	5016	236	12	0.0508475
Human Diseases	Infectious disease: bacterial	Pathogenic Escherichia coli infection	5130	157	8	0.0509554
Organismal Systems	Nervous system	GABAergic synapse	4727	78	4	0.0512821
Human Diseases	Cancer: overview	Viral carcinogenesis	5203	174	9	0.0517241
Metabolism	Biosynthesis of other secondary metabolites	Biosynthesis of various plant secondary metabolites	999	134	7	0.0522388
Environmental Information Processing	Membrane transport	Bacterial secretion system	3070	75	4	0.0533333
Metabolism	Metabolism of cofactors and vitamins	Pantothenate and CoA biosynthesis	770	74	4	0.0540541
Cellular Processes	Cell growth and death	Cell cycle - yeast	4111	128	7	0.0546875
Metabolism	Amino acid metabolism	Tryptophan metabolism	380	163	9	0.0552147
Human Diseases	Drug resistance: antineoplastic	Antifolate resistance	1523	54	3	0.0555556
Metabolism	Carbohydrate metabolism	Galactose metabolism	52	124	7	0.0564516
Metabolism	Lipid metabolism	Linoleic acid metabolism	591	53	3	0.0566038
Metabolism	Nucleotide metabolism	Pyrimidine metabolism	240	175	10	0.0571429
Cellular Processes	Transport and catabolism	Endocytosis	4144	175	10	0.0571429
Cellular Processes	Transport and catabolism	Mitophagy - yeast	4139	35	2	0.0571429
Organismal Systems	Excretory system	Vasopressin-regulated water reabsorption	4962	35	2	0.0571429
Cellular Processes	Cell growth and death	Cellular senescence	4218	122	7	0.057377
Human Diseases	Cancer: overview	Central carbon metabolism in cancer	5230	86	5	0.0581395
Organismal Systems	Endocrine system	PPAR signaling pathway	3320	68	4	0.0588235
Metabolism	Metabolism of cofactors and vitamins	Thiamine metabolism	730	67	4	0.0597015
Metabolism	Biosynthesis of other secondary metabolites	Monobactam biosynthesis	261	67	4	0.0597015
Cellular Processes	Cell growth and death	p53 signaling pathway	4115	67	4	0.0597015
Organismal Systems	Development and regeneration	Axon regeneration	4361	66	4	0.0606061
Genetic Information Processing	Folding, sorting and degradation	Proteasome	3050	49	3	0.0612245
Human Diseases	Drug resistance: antineoplastic	Platinum drug resistance	1524	49	3	0.0612245
Organismal Systems	Digestive system	Mineral absorption	4978	65	4	0.0615385
Metabolism	Lipid metabolism	Fatty acid biosynthesis	61	97	6	0.0618557
Cellular Processes	Transport and catabolism	Phagosome	4145	96	6	0.0625
Cellular Processes	Cell growth and death	Cell cycle - Caulobacter	4112	32	2	0.0625
Genetic Information Processing	Translation	mRNA surveillance pathway	3015	63	4	0.0634921
Genetic Information Processing	Replication and repair	Nucleotide excision repair	3420	47	3	0.0638298
Human Diseases	Infectious disease: viral	Coronavirus disease - COVID-19	5171	231	15	0.0649351
Organismal Systems	Endocrine system	Insulin signaling pathway	4910	92	6	0.0652174
Environmental Information Processing	Signal transduction	AMPK signaling pathway	4152	107	7	0.0654206
Metabolism	Metabolism of other amino acids	beta-Alanine metabolism	410	76	5	0.0657895
Cellular Processes	Cell growth and death	Meiosis - yeast	4113	106	7	0.0660377
Metabolism	Metabolism of other amino acids	Selenocompound metabolism	450	60	4	0.0666667
Metabolism	Biosynthesis of other secondary metabolites	Streptomycin biosynthesis	521	45	3	0.0666667
Organismal Systems	Aging	Longevity regulating pathway - multiple species	4213	60	4	0.0666667
Metabolism	Global and overview maps	Biosynthesis of cofactors	1240	701	47	0.0670471
Metabolism	Biosynthesis of other secondary metabolites	Flavonoid biosynthesis	941	101	7	0.0693069
Genetic Information Processing	Replication and repair	Homologous recombination	3440	72	5	0.0694444
Human Diseases	Infectious disease: bacterial	Legionellosis	5134	72	5	0.0694444
Metabolism	Energy metabolism	Nitrogen metabolism	910	84	6	0.0714286
Metabolism	Amino acid metabolism	Alanine, aspartate and glutamate metabolism	250	98	7	0.0714286
Metabolism	Glycan biosynthesis and metabolism	Glycosaminoglycan degradation	531	42	3	0.0714286
Metabolism	Carbohydrate metabolism	Citrate cycle (TCA cycle)	20	82	6	0.0731707
Metabolism	Biosynthesis of other secondary metabolites	Isoflavonoid biosynthesis	943	82	6	0.0731707
Metabolism	Metabolism of other amino acids	Cyanoamino acid metabolism	460	81	6	0.0740741
Metabolism	Metabolism of cofactors and vitamins	Porphyrin metabolism	860	287	22	0.0766551
Metabolism	Metabolism of cofactors and vitamins	Lipoic acid metabolism	785	26	2	0.0769231
Environmental Information Processing	Signal transduction	Hedgehog signaling pathway - fly	4341	26	2	0.0769231
Environmental Information Processing	Signal transduction	HIF-1 signaling pathway	4066	91	7	0.0769231
Organismal Systems	Environmental adaptation	Circadian rhythm	4710	26	2	0.0769231
Human Diseases	Endocrine and metabolic disease	Alcoholic liver disease	4936	117	9	0.0769231
Metabolism	Lipid metabolism	Glycerolipid metabolism	561	128	10	0.078125
Metabolism	Biosynthesis of other secondary metabolites	Prodigiosin biosynthesis	333	38	3	0.0789474
Metabolism	Metabolism of cofactors and vitamins	One carbon pool by folate	670	50	4	0.08
Environmental Information Processing	Signal transduction	Hippo signaling pathway - multiple species	4392	25	2	0.08
Cellular Processes	Transport and catabolism	Lysosome	4142	112	9	0.0803571
Metabolism	Biosynthesis of other secondary metabolites	Stilbenoid, diarylheptanoid and gingerol biosynthesis	945	37	3	0.0810811
Cellular Processes	Cell growth and death	Cell cycle	4110	111	9	0.0810811
Metabolism	Carbohydrate metabolism	Inositol phosphate metabolism	562	123	10	0.0813008
Metabolism	Metabolism of terpenoids and polyketides	Zeatin biosynthesis	908	49	4	0.0816327
Environmental Information Processing	Signal transduction	Phosphatidylinositol signaling system	4070	85	7	0.0823529
Metabolism	Lipid metabolism	Fatty acid degradation	71	108	9	0.0833333
Metabolism	Metabolism of terpenoids and polyketides	Carotenoid biosynthesis	906	179	15	0.0837989
Metabolism	Metabolism of other amino acids	Glutathione metabolism	480	95	8	0.0842105
Organismal Systems	Immune system	Antigen processing and presentation	4612	46	4	0.0869565
Genetic Information Processing	Folding, sorting and degradation	RNA degradation	3018	79	7	0.0886076
Metabolism	Global and overview maps	Biosynthesis of amino acids	1230	366	33	0.0901639
Metabolism	Glycan biosynthesis and metabolism	Other glycan degradation	511	22	2	0.0909091
Organismal Systems	Environmental adaptation	Circadian rhythm - fly	4711	11	1	0.0909091
Metabolism	Carbohydrate metabolism	Pentose phosphate pathway	30	120	11	0.0916667
Metabolism	Global and overview maps	Carbon metabolism	1200	478	44	0.0920502
Metabolism	Metabolism of cofactors and vitamins	Ubiquinone and other terpenoid-quinone biosynthesis	130	130	12	0.0923077
Metabolism	Carbohydrate metabolism	Ascorbate and aldarate metabolism	53	119	11	0.092437
Organismal Systems	Endocrine system	Glucagon signaling pathway	4922	83	8	0.0963855
Metabolism	Lipid metabolism	Cutin, suberine and wax biosynthesis	73	41	4	0.097561
Organismal Systems	Excretory system	Endocrine and other factor-regulated calcium reabsorption	4961	41	4	0.097561
Metabolism	Amino acid metabolism	Valine, leucine and isoleucine degradation	280	112	11	0.0982143
Metabolism	Amino acid metabolism	Glycine, serine and threonine metabolism	260	151	15	0.0993377
Organismal Systems	Aging	Longevity regulating pathway - worm	4212	69	7	0.101449
Metabolism	Amino acid metabolism	Cysteine and methionine metabolism	270	187	19	0.101604
Metabolism	Carbohydrate metabolism	Glyoxylate and dicarboxylate metabolism	630	163	17	0.104294
Organismal Systems	Nervous system	Synaptic vesicle cycle	4721	67	7	0.104478
Metabolism	Carbohydrate metabolism	Pyruvate metabolism	620	158	17	0.107595
Genetic Information Processing	Replication and repair	Base excision repair	3410	43	5	0.116279
Organismal Systems	Environmental adaptation	Plant-pathogen interaction	4626	91	11	0.120879
Cellular Processes	Transport and catabolism	Peroxisome	4146	73	9	0.123288
Genetic Information Processing	Translation	Aminoacyl-tRNA biosynthesis	970	118	15	0.127119
Metabolism	Biosynthesis of other secondary metabolites	Phenylpropanoid biosynthesis	940	90	12	0.133333
Metabolism	Lipid metabolism	alpha-Linolenic acid metabolism	592	69	10	0.144928
Genetic Information Processing	Replication and repair	DNA replication	3030	60	9	0.15
Metabolism	Carbohydrate metabolism	Starch and sucrose metabolism	500	143	22	0.153846
Genetic Information Processing	Folding, sorting and degradation	Protein export	3060	39	6	0.153846
Metabolism	Carbohydrate metabolism	Glycolysis / Gluconeogenesis	10	137	22	0.160584
Organismal Systems	Environmental adaptation	Circadian rhythm - plant	4712	27	6	0.222222
Metabolism	Energy metabolism	Photosynthesis - antenna proteins	196	42	11	0.261905
Metabolism	Energy metabolism	Carbon fixation in photosynthetic organisms	710	59	18	0.305085
Metabolism	Energy metabolism	Photosynthesis	195	74	23	0.310811
Genetic Information Processing	Translation	Ribosome	3010	143	46	0.321678
Environmental Information Processing	Signal transduction	MAPK signaling pathway - plant	4016	54	18	0.333333
Environmental Information Processing	Signal transduction	Plant hormone signal transduction	4075	57	25	0.438596
