# Supplementary material for: Transcriptomic analysis reveals candidate genes associated with salinity stress tolerance during the early vegetative stage in fababean genotype, Hassawi-2
Source: Sci Rep. 2023 Dec 1;13:21223. doi: 10.1038/s41598-023-48118-0 (PMC10692206; doi:10.1038/s41598-023-48118-0)
Supplement: Supplementary file 12 — Supplementary Table 10. [file 41598_2023_48118_MOESM12_ESM.xlsx]

## Sheet: Pathway_count_table
Table S10: KEGG pathway count table at 24hrs salt stress exposure
Main_Pathway	Sub_Pathway	Pathway	Code	Total_Count	data3^ko	data3^ko_Ratio
				0	0	0
Metabolism	Energy metabolism	Photosynthesis	195	74	25	0.337838
Environmental Information Processing	Signal transduction	Plant hormone signal transduction	4075	57	19	0.333333
Genetic Information Processing	Translation	Ribosome	3010	143	42	0.293706
Metabolism	Energy metabolism	Photosynthesis - antenna proteins	196	42	11	0.261905
Environmental Information Processing	Signal transduction	MAPK signaling pathway - plant	4016	54	14	0.259259
Metabolism	Energy metabolism	Carbon fixation in photosynthetic organisms	710	59	15	0.254237
Organismal Systems	Environmental adaptation	Circadian rhythm - plant	4712	27	5	0.185185
Genetic Information Processing	Folding, sorting and degradation	Protein export	3060	39	5	0.128205
Metabolism	Carbohydrate metabolism	Starch and sucrose metabolism	500	143	17	0.118881
Metabolism	Carbohydrate metabolism	Glycolysis / Gluconeogenesis	10	137	16	0.116788
Metabolism	Lipid metabolism	alpha-Linolenic acid metabolism	592	69	8	0.115942
Organismal Systems	Excretory system	Vasopressin-regulated water reabsorption	4962	35	4	0.114286
Organismal Systems	Environmental adaptation	Plant-pathogen interaction	4626	91	9	0.0989011
Metabolism	Biosynthesis of other secondary metabolites	Phenylpropanoid biosynthesis	940	90	8	0.0888889
Cellular Processes	Transport and catabolism	Mitophagy - yeast	4139	35	3	0.0857143
Organismal Systems	Endocrine system	Glucagon signaling pathway	4922	83	7	0.0843373
Metabolism	Carbohydrate metabolism	Pentose phosphate pathway	30	120	10	0.0833333
Cellular Processes	Cell growth and death	Cell cycle	4110	111	9	0.0810811
Metabolism	Carbohydrate metabolism	Glyoxylate and dicarboxylate metabolism	630	163	13	0.0797546
Environmental Information Processing	Signal transduction	HIF-1 signaling pathway	4066	91	7	0.0769231
Metabolism	Carbohydrate metabolism	Pyruvate metabolism	620	158	12	0.0759494
Organismal Systems	Nervous system	Synaptic vesicle cycle	4721	67	5	0.0746269
Cellular Processes	Transport and catabolism	Endocytosis	4144	175	13	0.0742857
Organismal Systems	Endocrine system	PPAR signaling pathway	3320	68	5	0.0735294
Metabolism	Metabolism of terpenoids and polyketides	Terpenoid backbone biosynthesis	900	109	8	0.0733945
Metabolism	Global and overview maps	Carbon metabolism	1200	478	35	0.0732218
Organismal Systems	Excretory system	Endocrine and other factor-regulated calcium reabsorption	4961	41	3	0.0731707
Metabolism	Lipid metabolism	Ether lipid metabolism	565	56	4	0.0714286
Cellular Processes	Cell growth and death	Oocyte meiosis	4114	84	6	0.0714286
Environmental Information Processing	Signal transduction	Phosphatidylinositol signaling system	4070	85	6	0.0705882
Cellular Processes	Cell growth and death	Cell cycle - yeast	4111	128	9	0.0703125
Human Diseases	Cancer: overview	Central carbon metabolism in cancer	5230	86	6	0.0697674
Human Diseases	Infectious disease: viral	Coronavirus disease - COVID-19	5171	231	16	0.0692641
Genetic Information Processing	Translation	Aminoacyl-tRNA biosynthesis	970	118	8	0.0677966
Metabolism	Carbohydrate metabolism	Ascorbate and aldarate metabolism	53	119	8	0.0672269
Metabolism	Biosynthesis of other secondary metabolites	Streptomycin biosynthesis	521	45	3	0.0666667
Organismal Systems	Immune system	Antigen processing and presentation	4612	46	3	0.0652174
Metabolism	Lipid metabolism	Fatty acid degradation	71	108	7	0.0648148
Genetic Information Processing	Replication and repair	Nucleotide excision repair	3420	47	3	0.0638298
Genetic Information Processing	Translation	mRNA surveillance pathway	3015	63	4	0.0634921
Genetic Information Processing	Folding, sorting and degradation	RNA degradation	3018	79	5	0.0632911
Cellular Processes	Cell growth and death	Ferroptosis	4216	64	4	0.0625
Metabolism	Metabolism of other amino acids	Cyanoamino acid metabolism	460	81	5	0.0617284
Metabolism	Metabolism of terpenoids and polyketides	Zeatin biosynthesis	908	49	3	0.0612245
Human Diseases	Immune disease	Systemic lupus erythematosus	5322	49	3	0.0612245
Human Diseases	Drug resistance: antineoplastic	Platinum drug resistance	1524	49	3	0.0612245
Metabolism	Global and overview maps	Biosynthesis of amino acids	1230	366	22	0.0601093
Metabolism	Amino acid metabolism	Glycine, serine and threonine metabolism	260	151	9	0.0596026
Metabolism	Energy metabolism	Nitrogen metabolism	910	84	5	0.0595238
Metabolism	Biosynthesis of other secondary metabolites	Flavonoid biosynthesis	941	101	6	0.0594059
Metabolism	Carbohydrate metabolism	Inositol phosphate metabolism	562	123	7	0.0569106
Genetic Information Processing	Transcription	Spliceosome	3040	123	7	0.0569106
Metabolism	Lipid metabolism	Linoleic acid metabolism	591	53	3	0.0566038
Cellular Processes	Cell growth and death	Meiosis - yeast	4113	106	6	0.0566038
Environmental Information Processing	Signal transduction	AMPK signaling pathway	4152	107	6	0.0560748
Metabolism	Metabolism of terpenoids and polyketides	Carotenoid biosynthesis	906	179	10	0.0558659
Metabolism	Metabolism of cofactors and vitamins	Porphyrin metabolism	860	287	16	0.0557491
Human Diseases	Cancer: overview	Choline metabolism in cancer	5231	72	4	0.0555556
Human Diseases	Infectious disease: bacterial	Legionellosis	5134	72	4	0.0555556
Metabolism	Lipid metabolism	Glycerolipid metabolism	561	128	7	0.0546875
Organismal Systems	Endocrine system	Insulin signaling pathway	4910	92	5	0.0543478
Metabolism	Biosynthesis of other secondary metabolites	Stilbenoid, diarylheptanoid and gingerol biosynthesis	945	37	2	0.0540541
Metabolism	Amino acid metabolism	Cysteine and methionine metabolism	270	187	10	0.0534759
Human Diseases	Endocrine and metabolic disease	Insulin resistance	4931	94	5	0.0531915
Metabolism	Biosynthesis of other secondary metabolites	Prodigiosin biosynthesis	333	38	2	0.0526316
Human Diseases	Substance dependence	Alcoholism	5034	97	5	0.0515464
Human Diseases	Endocrine and metabolic disease	Alcoholic liver disease	4936	117	6	0.0512821
Metabolism	Metabolism of other amino acids	Selenocompound metabolism	450	60	3	0.05
Metabolism	Lipid metabolism	Cutin, suberine and wax biosynthesis	73	41	2	0.0487805
Organismal Systems	Digestive system	Pancreatic secretion	4972	84	4	0.047619
Metabolism	Metabolism of cofactors and vitamins	Ubiquinone and other terpenoid-quinone biosynthesis	130	130	6	0.0461538
Organismal Systems	Digestive system	Mineral absorption	4978	65	3	0.0461538
Metabolism	Glycan biosynthesis and metabolism	Other glycan degradation	511	22	1	0.0454545
Genetic Information Processing	Replication and repair	Mismatch repair	3430	44	2	0.0454545
Organismal Systems	Development and regeneration	Axon regeneration	4361	66	3	0.0454545
Metabolism	Metabolism of cofactors and vitamins	Thiamine metabolism	730	67	3	0.0447761
Cellular Processes	Cell growth and death	p53 signaling pathway	4115	67	3	0.0447761
Cellular Processes	Cellular community - prokaryotes	Biofilm formation - Escherichia coli	2026	67	3	0.0447761
Organismal Systems	Aging	Longevity regulating pathway - worm	4212	69	3	0.0434783
Cellular Processes	Transport and catabolism	Autophagy - animal	4140	116	5	0.0431034
Organismal Systems	Endocrine system	GnRH signaling pathway	4912	70	3	0.0428571
Metabolism	Metabolism of other amino acids	Glutathione metabolism	480	95	4	0.0421053
Genetic Information Processing	Replication and repair	Homologous recombination	3440	72	3	0.0416667
Cellular Processes	Transport and catabolism	Phagosome	4145	96	4	0.0416667
Organismal Systems	Immune system	Fc gamma R-mediated phagocytosis	4666	72	3	0.0416667
Metabolism	Lipid metabolism	Fatty acid biosynthesis	61	97	4	0.0412371
Metabolism	Lipid metabolism	Glycerophospholipid metabolism	564	170	7	0.0411765
Cellular Processes	Transport and catabolism	Peroxisome	4146	73	3	0.0410959
Metabolism	Amino acid metabolism	Alanine, aspartate and glutamate metabolism	250	98	4	0.0408163
Genetic Information Processing	Folding, sorting and degradation	Proteasome	3050	49	2	0.0408163
Genetic Information Processing	Translation	Nucleocytoplasmic transport	3013	99	4	0.040404
Metabolism	Carbohydrate metabolism	Galactose metabolism	52	124	5	0.0403226
Human Diseases	Cancer: overview	Viral carcinogenesis	5203	174	7	0.0402299
Metabolism	Metabolism of cofactors and vitamins	One carbon pool by folate	670	50	2	0.04
Environmental Information Processing	Membrane transport	Bacterial secretion system	3070	75	3	0.04
Organismal Systems	Nervous system	Long-term potentiation	4720	50	2	0.04
Metabolism	Metabolism of other amino acids	beta-Alanine metabolism	410	76	3	0.0394737
Human Diseases	Cancer: overview	PD-L1 expression and PD-1 checkpoint pathway in cancer	5235	77	3	0.038961
Organismal Systems	Immune system	Neutrophil extracellular trap formation	4613	103	4	0.038835
Environmental Information Processing	Signal transduction	Hedgehog signaling pathway - fly	4341	26	1	0.0384615
Cellular Processes	Transport and catabolism	Autophagy - other	4136	26	1	0.0384615
Organismal Systems	Sensory system	Phototransduction	4744	26	1	0.0384615
Organismal Systems	Environmental adaptation	Circadian rhythm	4710	26	1	0.0384615
Cellular Processes	Cell growth and death	Necroptosis	4217	107	4	0.0373832
Metabolism	Biosynthesis of other secondary metabolites	Biosynthesis of various plant secondary metabolites	999	134	5	0.0373134
Genetic Information Processing	Folding, sorting and degradation	Ubiquitin mediated proteolysis	4120	134	5	0.0373134
Genetic Information Processing	Replication and repair	Fanconi anemia pathway	3460	54	2	0.037037
Human Diseases	Drug resistance: antineoplastic	Antifolate resistance	1523	54	2	0.037037
Metabolism	Amino acid metabolism	Tryptophan metabolism	380	163	6	0.0368098
Metabolism	Biosynthesis of other secondary metabolites	Isoflavonoid biosynthesis	943	82	3	0.0365854
Metabolism	Carbohydrate metabolism	Amino sugar and nucleotide sugar metabolism	520	274	10	0.0364964
Human Diseases	Infectious disease: bacterial	Salmonella infection	5132	223	8	0.0358744
Cellular Processes	Transport and catabolism	Lysosome	4142	112	4	0.0357143
Human Diseases	Substance dependence	Amphetamine addiction	5031	56	2	0.0357143
Cellular Processes	Transport and catabolism	Autophagy - yeast	4138	85	3	0.0352941
Metabolism	Energy metabolism	Sulfur metabolism	920	142	5	0.0352113
Metabolism	Global and overview maps	Biosynthesis of secondary metabolites	1110	4323	152	0.0351608
Cellular Processes	Cell growth and death	Apoptosis - fly	4214	57	2	0.0350877
Organismal Systems	Sensory system	Phototransduction - fly	4745	29	1	0.0344828
Metabolism	Global and overview maps	Biosynthesis of cofactors	1240	701	24	0.0342368
Metabolism	Global and overview maps	Fatty acid metabolism	1212	206	7	0.0339806
Human Diseases	Cancer: specific types	Glioma	5214	59	2	0.0338983
Human Diseases	Infectious disease: bacterial	Vibrio cholerae infection	5110	59	2	0.0338983
Environmental Information Processing	Signal transduction	Phospholipase D signaling pathway	4072	119	4	0.0336134
Genetic Information Processing	Folding, sorting and degradation	Protein processing in endoplasmic reticulum	4141	150	5	0.0333333
Genetic Information Processing	Replication and repair	DNA replication	3030	60	2	0.0333333
Organismal Systems	Endocrine system	Adipocytokine signaling pathway	4920	60	2	0.0333333
Organismal Systems	Aging	Longevity regulating pathway - multiple species	4213	60	2	0.0333333
Cellular Processes	Transport and catabolism	Mitophagy - animal	4137	61	2	0.0327869
Cellular Processes	Cell growth and death	Cellular senescence	4218	122	4	0.0327869
Metabolism	Amino acid metabolism	Phenylalanine metabolism	360	123	4	0.0325203
Environmental Information Processing	Signal transduction	Ras signaling pathway	4014	187	6	0.0320856
Human Diseases	Infectious disease: bacterial	Pathogenic Escherichia coli infection	5130	157	5	0.0318471
Organismal Systems	Nervous system	Neurotrophin signaling pathway	4722	95	3	0.0315789
Cellular Processes	Cell growth and death	Cell cycle - Caulobacter	4112	32	1	0.03125
Metabolism	Amino acid metabolism	Tyrosine metabolism	350	162	5	0.0308642
Human Diseases	Cancer: specific types	Hepatocellular carcinoma	5225	131	4	0.0305344
Human Diseases	Infectious disease: viral	Human T-cell leukemia virus 1 infection	5166	197	6	0.0304569
Metabolism	Carbohydrate metabolism	Fructose and mannose metabolism	51	165	5	0.030303
Environmental Information Processing	Signal transduction	Notch signaling pathway	4330	33	1	0.030303
Organismal Systems	Endocrine system	Renin-angiotensin system	4614	33	1	0.030303
Organismal Systems	Sensory system	Olfactory transduction	4740	33	1	0.030303
Human Diseases	Cancer: specific types	Pancreatic cancer	5212	66	2	0.030303
Human Diseases	Infectious disease: parasitic	Leishmaniasis	5140	66	2	0.030303
Metabolism	Global and overview maps	Metabolic pathways	1100	7785	234	0.0300578
Metabolism	Biosynthesis of other secondary metabolites	Monobactam biosynthesis	261	67	2	0.0298507
Human Diseases	Neurodegenerative disease	Parkinson disease	5012	236	7	0.029661
Organismal Systems	Endocrine system	Thyroid hormone signaling pathway	4919	102	3	0.0294118
Human Diseases	Substance dependence	Nicotine addiction	5033	34	1	0.0294118
Organismal Systems	Endocrine system	Progesterone-mediated oocyte maturation	4914	69	2	0.0289855
Metabolism	Amino acid metabolism	Phenylalanine, tyrosine and tryptophan biosynthesis	400	105	3	0.0285714
Genetic Information Processing	Folding, sorting and degradation	SNARE interactions in vesicular transport	4130	35	1	0.0285714
Human Diseases	Drug resistance: antineoplastic	EGFR tyrosine kinase inhibitor resistance	1521	71	2	0.028169
Human Diseases	Cardiovascular disease	Fluid shear stress and atherosclerosis	5418	107	3	0.0280374
Metabolism	Carbohydrate metabolism	Pentose and glucuronate interconversions	40	143	4	0.027972
Metabolism	Metabolism of cofactors and vitamins	Pantothenate and CoA biosynthesis	770	74	2	0.027027
Human Diseases	Cancer: specific types	Colorectal cancer	5210	74	2	0.027027
Organismal Systems	Circulatory system	Vascular smooth muscle contraction	4270	112	3	0.0267857
Human Diseases	Infectious disease: bacterial	Tuberculosis	5152	150	4	0.0266667
Organismal Systems	Aging	Longevity regulating pathway	4211	76	2	0.0263158
Metabolism	Metabolism of cofactors and vitamins	Riboflavin metabolism	740	78	2	0.025641
Organismal Systems	Nervous system	GABAergic synapse	4727	78	2	0.025641
Human Diseases	Cancer: specific types	Small cell lung cancer	5222	78	2	0.025641
Metabolism	Metabolism of terpenoids and polyketides	Brassinosteroid biosynthesis	905	40	1	0.025
Human Diseases	Cardiovascular disease	Diabetic cardiomyopathy	5415	200	5	0.025
Environmental Information Processing	Signal transduction	Wnt signaling pathway	4310	121	3	0.0247934
Environmental Information Processing	Signal transduction	mTOR signaling pathway	4150	121	3	0.0247934
Organismal Systems	Digestive system	Salivary secretion	4970	81	2	0.0246914
Metabolism	Carbohydrate metabolism	Citrate cycle (TCA cycle)	20	82	2	0.0243902
Genetic Information Processing	Translation	Ribosome biogenesis in eukaryotes	3008	82	2	0.0243902
Organismal Systems	Digestive system	Fat digestion and absorption	4975	41	1	0.0243902
Metabolism	Amino acid metabolism	Arginine biosynthesis	220	83	2	0.0240964
Metabolism	Amino acid metabolism	Valine, leucine and isoleucine biosynthesis	290	42	1	0.0238095
Environmental Information Processing	Signal transduction	MAPK signaling pathway - fly	4013	84	2	0.0238095
Human Diseases	Neurodegenerative disease	Spinocerebellar ataxia	5017	126	3	0.0238095
Organismal Systems	Environmental adaptation	Thermogenesis	4714	211	5	0.0236967
Organismal Systems	Endocrine system	Estrogen signaling pathway	4915	85	2	0.0235294
Metabolism	Metabolism of terpenoids and polyketides	Insect hormone biosynthesis	981	43	1	0.0232558
Metabolism	Xenobiotics biodegradation and metabolism	Chloroalkane and chloroalkene degradation	625	86	2	0.0232558
Human Diseases	Infectious disease: bacterial	Shigellosis	5131	220	5	0.0227273
Human Diseases	Endocrine and metabolic disease	Type II diabetes mellitus	4930	44	1	0.0227273
Metabolism	Amino acid metabolism	Arginine and proline metabolism	330	179	4	0.0223464
Environmental Information Processing	Signal transduction	MAPK signaling pathway - yeast	4011	91	2	0.021978
Environmental Information Processing	Signal transduction	Hedgehog signaling pathway	4340	46	1	0.0217391
Human Diseases	Infectious disease: viral	Human papillomavirus infection	5165	234	5	0.0213675
Metabolism	Energy metabolism	Oxidative phosphorylation	190	235	5	0.0212766
Metabolism	Amino acid metabolism	Histidine metabolism	340	94	2	0.0212766
Metabolism	Biosynthesis of other secondary metabolites	Tropane, piperidine and pyridine alkaloid biosynthesis	960	94	2	0.0212766
Human Diseases	Cancer: specific types	Endometrial cancer	5213	47	1	0.0212766
Metabolism	Energy metabolism	Methane metabolism	680	283	6	0.0212014
Metabolism	Global and overview maps	Microbial metabolism in diverse environments	1120	2227	47	0.0211046
Metabolism	Xenobiotics biodegradation and metabolism	Caprolactam degradation	930	48	1	0.0208333
Organismal Systems	Nervous system	Glutamatergic synapse	4724	96	2	0.0208333
Organismal Systems	Nervous system	Dopaminergic synapse	4728	96	2	0.0208333
Environmental Information Processing	Signal transduction	cAMP signaling pathway	4024	193	4	0.0207254
Environmental Information Processing	Signal transduction	Sphingolipid signaling pathway	4071	97	2	0.0206186
Metabolism	Xenobiotics biodegradation and metabolism	Styrene degradation	643	49	1	0.0204082
Organismal Systems	Digestive system	Carbohydrate digestion and absorption	4973	49	1	0.0204082
Human Diseases	Infectious disease: parasitic	Toxoplasmosis	5145	99	2	0.020202
Metabolism	Xenobiotics biodegradation and metabolism	Fluorobenzoate degradation	364	50	1	0.02
Human Diseases	Infectious disease: parasitic	African trypanosomiasis	5143	50	1	0.02
Cellular Processes	Cellular community - eukaryotes	Focal adhesion	4510	151	3	0.0198675
Human Diseases	Infectious disease: parasitic	Amoebiasis	5146	101	2	0.019802
Human Diseases	Infectious disease: viral	Herpes simplex virus 1 infection	5168	152	3	0.0197368
Metabolism	Metabolism of cofactors and vitamins	Biotin metabolism	780	51	1	0.0196078
Organismal Systems	Sensory system	Inflammatory mediator regulation of TRP channels	4750	103	2	0.0194175
Human Diseases	Cancer: specific types	Melanoma	5218	52	1	0.0192308
Organismal Systems	Circulatory system	Adrenergic signaling in cardiomyocytes	4261	105	2	0.0190476
Human Diseases	Cancer: overview	Chemical carcinogenesis - receptor activation	5207	158	3	0.0189873
Environmental Information Processing	Signal transduction	Hippo signaling pathway - fly	4391	53	1	0.0188679
Human Diseases	Neurodegenerative disease	Alzheimer disease	5010	320	6	0.01875
Environmental Information Processing	Signal transduction	FoxO signaling pathway	4068	107	2	0.0186916
Human Diseases	Cancer: specific types	Breast cancer	5224	109	2	0.0183486
Cellular Processes	Cell motility	Flagellar assembly	2040	55	1	0.0181818
Metabolism	Amino acid metabolism	Valine, leucine and isoleucine degradation	280	112	2	0.0178571
Human Diseases	Cancer: specific types	Gastric cancer	5226	113	2	0.0176991
Human Diseases	Infectious disease: viral	Human immunodeficiency virus 1 infection	5170	170	3	0.0176471
Environmental Information Processing	Signal transduction	Apelin signaling pathway	4371	114	2	0.0175439
Environmental Information Processing	Signal transduction	Hippo signaling pathway	4390	115	2	0.0173913
Human Diseases	Cancer: overview	Chemical carcinogenesis - reactive oxygen species	5208	233	4	0.0171674
Human Diseases	Infectious disease: viral	Epstein-Barr virus infection	5169	176	3	0.0170455
Metabolism	Global and overview maps	Biosynthesis of nucleotide sugars	1250	411	7	0.0170316
Genetic Information Processing	Transcription	RNA polymerase	3020	59	1	0.0169492
Organismal Systems	Digestive system	Cholesterol metabolism	4979	59	1	0.0169492
Human Diseases	Cancer: specific types	Acute myeloid leukemia	5221	59	1	0.0169492
Organismal Systems	Endocrine system	Regulation of lipolysis in adipocytes	4923	60	1	0.0166667
Metabolism	Biosynthesis of other secondary metabolites	Novobiocin biosynthesis	401	62	1	0.016129
Organismal Systems	Endocrine system	Oxytocin signaling pathway	4921	124	2	0.016129
Metabolism	Xenobiotics biodegradation and metabolism	Drug metabolism - cytochrome P450	982	125	2	0.016
Metabolism	Nucleotide metabolism	Purine metabolism	230	317	5	0.0157729
Metabolism	Biosynthesis of other secondary metabolites	Isoquinoline alkaloid biosynthesis	950	191	3	0.0157068
Metabolism	Metabolism of terpenoids and polyketides	Diterpenoid biosynthesis	904	192	3	0.015625
Metabolism	Metabolism of terpenoids and polyketides	Biosynthesis of ansamycins	1051	64	1	0.015625
Organismal Systems	Digestive system	Gastric acid secretion	4971	64	1	0.015625
Human Diseases	Cancer: overview	Pathways in cancer	5200	449	7	0.0155902
Environmental Information Processing	Signal transduction	cGMP-PKG signaling pathway	4022	131	2	0.0152672
Human Diseases	Infectious disease: viral	Influenza A	5164	133	2	0.0150376
Organismal Systems	Endocrine system	Renin secretion	4924	67	1	0.0149254
Cellular Processes	Cellular community - prokaryotes	Quorum sensing	2024	337	5	0.0148368
Metabolism	Carbohydrate metabolism	Propanoate metabolism	640	135	2	0.0148148
Organismal Systems	Nervous system	Retrograde endocannabinoid signaling	4723	138	2	0.0144928
Metabolism	Metabolism of cofactors and vitamins	Folate biosynthesis	790	140	2	0.0142857
Metabolism	Amino acid metabolism	Lysine degradation	310	141	2	0.0141844
Cellular Processes	Cellular community - eukaryotes	Gap junction	4540	71	1	0.0140845
Human Diseases	Neurodegenerative disease	Prion disease	5020	215	3	0.0139535
Metabolism	Global and overview maps	2-Oxocarboxylic acid metabolism	1210	216	3	0.0138889
Environmental Information Processing	Signal transduction	ErbB signaling pathway	4012	73	1	0.0136986
Organismal Systems	Endocrine system	Melanogenesis	4916	73	1	0.0136986
Organismal Systems	Immune system	NOD-like receptor signaling pathway	4621	149	2	0.0134228
Metabolism	Metabolism of cofactors and vitamins	Retinol metabolism	830	75	1	0.0133333
Metabolism	Metabolism of terpenoids and polyketides	Limonene and pinene degradation	903	76	1	0.0131579
Human Diseases	Infectious disease: bacterial	Bacterial invasion of epithelial cells	5100	76	1	0.0131579
Human Diseases	Substance dependence	Morphine addiction	5032	76	1	0.0131579
Metabolism	Metabolism of cofactors and vitamins	Nicotinate and nicotinamide metabolism	760	154	2	0.012987
Metabolism	Xenobiotics biodegradation and metabolism	Metabolism of xenobiotics by cytochrome P450	980	155	2	0.0129032
Organismal Systems	Digestive system	Bile secretion	4976	236	3	0.0127119
Human Diseases	Neurodegenerative disease	Huntington disease	5016	236	3	0.0127119
Human Diseases	Neurodegenerative disease	Pathways of neurodegeneration - multiple diseases	5022	403	5	0.0124069
Metabolism	Amino acid metabolism	Lysine biosynthesis	300	83	1	0.0120482
Environmental Information Processing	Signal transduction	TGF-beta signaling pathway	4350	83	1	0.0120482
Cellular Processes	Cell motility	Regulation of actin cytoskeleton	4810	168	2	0.0119048
Metabolism	Glycan biosynthesis and metabolism	N-Glycan biosynthesis	510	85	1	0.0117647
Human Diseases	Endocrine and metabolic disease	AGE-RAGE signaling pathway in diabetic complications	4933	85	1	0.0117647
Human Diseases	Cancer: overview	Proteoglycans in cancer	5205	172	2	0.0116279
Organismal Systems	Endocrine system	Aldosterone synthesis and secretion	4925	87	1	0.0114943
Human Diseases	Drug resistance: antineoplastic	Endocrine resistance	1522	87	1	0.0114943
Metabolism	Nucleotide metabolism	Pyrimidine metabolism	240	175	2	0.0114286
Human Diseases	Infectious disease: viral	Kaposi sarcoma-associated herpesvirus infection	5167	175	2	0.0114286
Human Diseases	Cardiovascular disease	Lipid and atherosclerosis	5417	175	2	0.0114286
Organismal Systems	Environmental adaptation	Circadian entrainment	4713	88	1	0.0113636
Metabolism	Xenobiotics biodegradation and metabolism	Naphthalene degradation	626	89	1	0.011236
Environmental Information Processing	Signal transduction	PI3K-Akt signaling pathway	4151	268	3	0.011194
Human Diseases	Infectious disease: bacterial	Pertussis	5133	90	1	0.0111111
Metabolism	Lipid metabolism	Steroid biosynthesis	100	92	1	0.0108696
Metabolism	Xenobiotics biodegradation and metabolism	Toluene degradation	623	93	1	0.0107527
Human Diseases	Cancer: specific types	Prostate cancer	5215	93	1	0.0107527
Organismal Systems	Immune system	C-type lectin receptor signaling pathway	4625	94	1	0.0106383
Metabolism	Xenobiotics biodegradation and metabolism	Drug metabolism - other enzymes	983	95	1	0.0105263
Organismal Systems	Endocrine system	Parathyroid hormone synthesis, secretion and action	4928	95	1	0.0105263
Metabolism	Biosynthesis of other secondary metabolites	Glucosinolate biosynthesis	966	98	1	0.0102041
Environmental Information Processing	Signal transduction	Calcium signaling pathway	4020	196	2	0.0102041
Human Diseases	Neurodegenerative disease	Amyotrophic lateral sclerosis	5014	296	3	0.0101351
Metabolism	Metabolism of other amino acids	Phosphonate and phosphinate metabolism	440	99	1	0.010101
Human Diseases	Infectious disease: viral	Human cytomegalovirus infection	5163	199	2	0.0100503
Organismal Systems	Immune system	Platelet activation	4611	104	1	0.00961538
Metabolism	Lipid metabolism	Biosynthesis of unsaturated fatty acids	1040	106	1	0.00943396
Cellular Processes	Cellular community - eukaryotes	Tight junction	4530	107	1	0.00934579
Human Diseases	Cancer: overview	Chemical carcinogenesis - DNA adducts	5204	110	1	0.00909091
Organismal Systems	Digestive system	Protein digestion and absorption	4974	113	1	0.00884956
Cellular Processes	Cell growth and death	Apoptosis	4210	114	1	0.00877193
Cellular Processes	Cellular community - prokaryotes	Biofilm formation - Vibrio cholerae	5111	114	1	0.00877193
Human Diseases	Infectious disease: viral	Hepatitis C	5160	115	1	0.00869565
Human Diseases	Infectious disease: viral	Measles	5162	119	1	0.00840336
Metabolism	Lipid metabolism	Arachidonic acid metabolism	590	120	1	0.00833333
Environmental Information Processing	Signal transduction	MAPK signaling pathway	4010	240	2	0.00833333
Human Diseases	Cancer: overview	MicroRNAs in cancer	5206	245	2	0.00816327
Metabolism	Xenobiotics biodegradation and metabolism	Chlorocyclohexane and chlorobenzene degradation	361	124	1	0.00806452
Human Diseases	Infectious disease: bacterial	Yersinia infection	5135	128	1	0.0078125
Human Diseases	Endocrine and metabolic disease	Non-alcoholic fatty liver disease	4932	130	1	0.00769231
Human Diseases	Infectious disease: viral	Hepatitis B	5161	134	1	0.00746269
Metabolism	Energy metabolism	Carbon fixation pathways in prokaryotes	720	156	1	0.00641026
Metabolism	Carbohydrate metabolism	Butanoate metabolism	650	157	1	0.00636943
Metabolism	Global and overview maps	Degradation of aromatic compounds	1220	478	3	0.00627615
Human Diseases	Cancer: overview	Transcriptional misregulation in cancer	5202	162	1	0.00617284
Metabolism	Metabolism of terpenoids and polyketides	Sesquiterpenoid and triterpenoid biosynthesis	909	163	1	0.00613497
Metabolism	Xenobiotics biodegradation and metabolism	Aminobenzoate degradation	627	167	1	0.00598802
Environmental Information Processing	Signal transduction	Rap1 signaling pathway	4015	167	1	0.00598802
Metabolism	Glycan biosynthesis and metabolism	O-Antigen nucleotide sugar biosynthesis	541	185	1	0.00540541
Environmental Information Processing	Signal transduction	Two-component system	2020	553	2	0.00361664
Environmental Information Processing	Membrane transport	ABC transporters	2010	653	2	0.00306279

## Sheet: Sheet1
				Pathways	Ratio
