# Supplementary material for: Transcriptomic analysis reveals candidate genes associated with salinity stress tolerance during the early vegetative stage in fababean genotype, Hassawi-2
Source: Sci Rep. 2023 Dec 1;13:21223. doi: 10.1038/s41598-023-48118-0 (PMC10692206; doi:10.1038/s41598-023-48118-0)
Supplement: Supplementary file 14 — Supplementary Table 12. [file 41598_2023_48118_MOESM14_ESM.xlsx]

## Sheet: Pathway_count_table
Table S12: KEGG pathway count table at 72hrs salt stress exposure
Main_Pathway	Sub_Pathway	Pathway	Code	Total_Count	data3^ko	data3^ko_Ratio
Metabolism	Global and overview maps	Metabolic pathways	1100	7785	524	0.0673089
Metabolism	Global and overview maps	Biosynthesis of secondary metabolites	1110	4323	317	0.0733287
Metabolism	Global and overview maps	Microbial metabolism in diverse environments	1120	2227	94	0.0422092
Metabolism	Global and overview maps	Carbon metabolism	1200	478	62	0.129707
Metabolism	Global and overview maps	2-Oxocarboxylic acid metabolism	1210	216	13	0.0601852
Metabolism	Global and overview maps	Fatty acid metabolism	1212	206	17	0.0825243
Metabolism	Global and overview maps	Biosynthesis of amino acids	1230	366	55	0.150273
Metabolism	Global and overview maps	Biosynthesis of nucleotide sugars	1250	411	24	0.0583942
Metabolism	Global and overview maps	Biosynthesis of cofactors	1240	701	69	0.0984308
Metabolism	Global and overview maps	Degradation of aromatic compounds	1220	478	4	0.0083682
Metabolism	Carbohydrate metabolism	Glycolysis / Gluconeogenesis	10	137	28	0.20438
Metabolism	Carbohydrate metabolism	Citrate cycle (TCA cycle)	20	82	10	0.121951
Metabolism	Carbohydrate metabolism	Pentose phosphate pathway	30	120	14	0.116667
Metabolism	Carbohydrate metabolism	Pentose and glucuronate interconversions	40	143	11	0.0769231
Metabolism	Carbohydrate metabolism	Fructose and mannose metabolism	51	165	15	0.0909091
Metabolism	Carbohydrate metabolism	Galactose metabolism	52	124	12	0.0967742
Metabolism	Carbohydrate metabolism	Ascorbate and aldarate metabolism	53	119	14	0.117647
Metabolism	Carbohydrate metabolism	Starch and sucrose metabolism	500	143	30	0.20979
Metabolism	Carbohydrate metabolism	Amino sugar and nucleotide sugar metabolism	520	274	28	0.10219
Metabolism	Carbohydrate metabolism	Pyruvate metabolism	620	158	24	0.151899
Metabolism	Carbohydrate metabolism	Glyoxylate and dicarboxylate metabolism	630	163	23	0.141104
Metabolism	Carbohydrate metabolism	Propanoate metabolism	640	135	9	0.0666667
Metabolism	Carbohydrate metabolism	Butanoate metabolism	650	157	4	0.0254777
Metabolism	Carbohydrate metabolism	C5-Branched dibasic acid metabolism	660	63	2	0.031746
Metabolism	Carbohydrate metabolism	Inositol phosphate metabolism	562	123	12	0.097561
Metabolism	Energy metabolism	Oxidative phosphorylation	190	235	18	0.0765957
Metabolism	Energy metabolism	Photosynthesis	195	74	29	0.391892
Metabolism	Energy metabolism	Photosynthesis - antenna proteins	196	42	12	0.285714
Metabolism	Energy metabolism	Carbon fixation in photosynthetic organisms	710	59	23	0.389831
Metabolism	Energy metabolism	Carbon fixation pathways in prokaryotes	720	156	8	0.0512821
Metabolism	Energy metabolism	Methane metabolism	680	283	10	0.0353357
Metabolism	Energy metabolism	Nitrogen metabolism	910	84	9	0.107143
Metabolism	Energy metabolism	Sulfur metabolism	920	142	9	0.0633803
Metabolism	Lipid metabolism	Fatty acid biosynthesis	61	97	8	0.0824742
Metabolism	Lipid metabolism	Fatty acid elongation	62	64	4	0.0625
Metabolism	Lipid metabolism	Fatty acid degradation	71	108	12	0.111111
Metabolism	Lipid metabolism	Cutin, suberine and wax biosynthesis	73	41	6	0.146341
Metabolism	Lipid metabolism	Steroid biosynthesis	100	92	13	0.141304
Metabolism	Lipid metabolism	Steroid hormone biosynthesis	140	145	1	0.00689655
Metabolism	Lipid metabolism	Glycerolipid metabolism	561	128	20	0.15625
Metabolism	Lipid metabolism	Glycerophospholipid metabolism	564	170	23	0.135294
Metabolism	Lipid metabolism	Ether lipid metabolism	565	56	8	0.142857
Metabolism	Lipid metabolism	Sphingolipid metabolism	600	72	5	0.0694444
Metabolism	Lipid metabolism	Arachidonic acid metabolism	590	120	5	0.0416667
Metabolism	Lipid metabolism	Linoleic acid metabolism	591	53	4	0.0754717
Metabolism	Lipid metabolism	alpha-Linolenic acid metabolism	592	69	13	0.188406
Metabolism	Lipid metabolism	Biosynthesis of unsaturated fatty acids	1040	106	5	0.0471698
Metabolism	Nucleotide metabolism	Purine metabolism	230	317	23	0.0725552
Metabolism	Nucleotide metabolism	Pyrimidine metabolism	240	175	15	0.0857143
Metabolism	Amino acid metabolism	Alanine, aspartate and glutamate metabolism	250	98	20	0.204082
Metabolism	Amino acid metabolism	Glycine, serine and threonine metabolism	260	151	21	0.139073
Metabolism	Amino acid metabolism	Cysteine and methionine metabolism	270	187	29	0.15508
Metabolism	Amino acid metabolism	Valine, leucine and isoleucine degradation	280	112	15	0.133929
Metabolism	Amino acid metabolism	Valine, leucine and isoleucine biosynthesis	290	42	5	0.119048
Metabolism	Amino acid metabolism	Lysine biosynthesis	300	83	3	0.0361446
Metabolism	Amino acid metabolism	Lysine degradation	310	141	8	0.0567376
Metabolism	Amino acid metabolism	Arginine biosynthesis	220	83	11	0.13253
Metabolism	Amino acid metabolism	Arginine and proline metabolism	330	179	16	0.0893855
Metabolism	Amino acid metabolism	Histidine metabolism	340	94	7	0.0744681
Metabolism	Amino acid metabolism	Tyrosine metabolism	350	162	10	0.0617284
Metabolism	Amino acid metabolism	Phenylalanine metabolism	360	123	8	0.0650407
Metabolism	Amino acid metabolism	Tryptophan metabolism	380	163	11	0.0674847
Metabolism	Amino acid metabolism	Phenylalanine, tyrosine and tryptophan biosynthesis	400	105	10	0.0952381
Metabolism	Metabolism of other amino acids	beta-Alanine metabolism	410	76	7	0.0921053
Metabolism	Metabolism of other amino acids	Taurine and hypotaurine metabolism	430	48	2	0.0416667
Metabolism	Metabolism of other amino acids	Phosphonate and phosphinate metabolism	440	99	2	0.020202
Metabolism	Metabolism of other amino acids	Selenocompound metabolism	450	60	5	0.0833333
Metabolism	Metabolism of other amino acids	Cyanoamino acid metabolism	460	81	7	0.0864198
Metabolism	Metabolism of other amino acids	D-Amino acid metabolism	470	120	1	0.00833333
Metabolism	Metabolism of other amino acids	Glutathione metabolism	480	95	12	0.126316
Metabolism	Glycan biosynthesis and metabolism	N-Glycan biosynthesis	510	85	7	0.0823529
Metabolism	Glycan biosynthesis and metabolism	Various types of N-glycan biosynthesis	513	83	4	0.0481928
Metabolism	Glycan biosynthesis and metabolism	Other types of O-glycan biosynthesis	514	31	2	0.0645161
Metabolism	Glycan biosynthesis and metabolism	Glycosaminoglycan degradation	531	42	3	0.0714286
Metabolism	Glycan biosynthesis and metabolism	Glycosylphosphatidylinositol (GPI)-anchor biosynthesis	563	46	3	0.0652174
Metabolism	Glycan biosynthesis and metabolism	Glycosphingolipid biosynthesis - globo and isoglobo series	603	38	1	0.0263158
Metabolism	Glycan biosynthesis and metabolism	Lipopolysaccharide biosynthesis	540	116	1	0.00862069
Metabolism	Glycan biosynthesis and metabolism	O-Antigen nucleotide sugar biosynthesis	541	185	4	0.0216216
Metabolism	Glycan biosynthesis and metabolism	Peptidoglycan biosynthesis	550	80	1	0.0125
Metabolism	Glycan biosynthesis and metabolism	Other glycan degradation	511	22	3	0.136364
Metabolism	Metabolism of cofactors and vitamins	Thiamine metabolism	730	67	6	0.0895522
Metabolism	Metabolism of cofactors and vitamins	Riboflavin metabolism	740	78	6	0.0769231
Metabolism	Metabolism of cofactors and vitamins	Vitamin B6 metabolism	750	53	4	0.0754717
Metabolism	Metabolism of cofactors and vitamins	Nicotinate and nicotinamide metabolism	760	154	7	0.0454545
Metabolism	Metabolism of cofactors and vitamins	Pantothenate and CoA biosynthesis	770	74	10	0.135135
Metabolism	Metabolism of cofactors and vitamins	Biotin metabolism	780	51	2	0.0392157
Metabolism	Metabolism of cofactors and vitamins	Lipoic acid metabolism	785	26	1	0.0384615
Metabolism	Metabolism of cofactors and vitamins	Folate biosynthesis	790	140	9	0.0642857
Metabolism	Metabolism of cofactors and vitamins	One carbon pool by folate	670	50	7	0.14
Metabolism	Metabolism of cofactors and vitamins	Retinol metabolism	830	75	4	0.0533333
Metabolism	Metabolism of cofactors and vitamins	Porphyrin metabolism	860	287	25	0.087108
Metabolism	Metabolism of cofactors and vitamins	Ubiquinone and other terpenoid-quinone biosynthesis	130	130	14	0.107692
Metabolism	Metabolism of terpenoids and polyketides	Terpenoid backbone biosynthesis	900	109	11	0.100917
Metabolism	Metabolism of terpenoids and polyketides	Monoterpenoid biosynthesis	902	103	1	0.00970874
Metabolism	Metabolism of terpenoids and polyketides	Sesquiterpenoid and triterpenoid biosynthesis	909	163	4	0.0245399
Metabolism	Metabolism of terpenoids and polyketides	Diterpenoid biosynthesis	904	192	5	0.0260417
Metabolism	Metabolism of terpenoids and polyketides	Carotenoid biosynthesis	906	179	17	0.0949721
Metabolism	Metabolism of terpenoids and polyketides	Brassinosteroid biosynthesis	905	40	4	0.1
Metabolism	Metabolism of terpenoids and polyketides	Insect hormone biosynthesis	981	43	1	0.0232558
Metabolism	Metabolism of terpenoids and polyketides	Zeatin biosynthesis	908	49	4	0.0816327
Metabolism	Metabolism of terpenoids and polyketides	Limonene and pinene degradation	903	76	1	0.0131579
Metabolism	Metabolism of terpenoids and polyketides	Biosynthesis of ansamycins	1051	64	1	0.015625
Metabolism	Metabolism of terpenoids and polyketides	Biosynthesis of siderophore group nonribosomal peptides	1053	61	1	0.0163934
Metabolism	Biosynthesis of other secondary metabolites	Phenylpropanoid biosynthesis	940	90	13	0.144444
Metabolism	Biosynthesis of other secondary metabolites	Stilbenoid, diarylheptanoid and gingerol biosynthesis	945	37	3	0.0810811
Metabolism	Biosynthesis of other secondary metabolites	Flavonoid biosynthesis	941	101	10	0.0990099
Metabolism	Biosynthesis of other secondary metabolites	Anthocyanin biosynthesis	942	82	1	0.0121951
Metabolism	Biosynthesis of other secondary metabolites	Isoflavonoid biosynthesis	943	82	6	0.0731707
Metabolism	Biosynthesis of other secondary metabolites	Isoquinoline alkaloid biosynthesis	950	191	6	0.0314136
Metabolism	Biosynthesis of other secondary metabolites	Tropane, piperidine and pyridine alkaloid biosynthesis	960	94	6	0.0638298
Metabolism	Biosynthesis of other secondary metabolites	Caffeine metabolism	232	38	1	0.0263158
Metabolism	Biosynthesis of other secondary metabolites	Betalain biosynthesis	965	31	1	0.0322581
Metabolism	Biosynthesis of other secondary metabolites	Glucosinolate biosynthesis	966	98	2	0.0204082
Metabolism	Biosynthesis of other secondary metabolites	Monobactam biosynthesis	261	67	3	0.0447761
Metabolism	Biosynthesis of other secondary metabolites	Streptomycin biosynthesis	521	45	4	0.0888889
Metabolism	Biosynthesis of other secondary metabolites	Neomycin, kanamycin and gentamicin biosynthesis	524	139	1	0.00719425
Metabolism	Biosynthesis of other secondary metabolites	Novobiocin biosynthesis	401	62	1	0.016129
Metabolism	Biosynthesis of other secondary metabolites	Phenazine biosynthesis	405	47	1	0.0212766
Metabolism	Biosynthesis of other secondary metabolites	Prodigiosin biosynthesis	333	38	2	0.0526316
Metabolism	Biosynthesis of other secondary metabolites	Aflatoxin biosynthesis	254	47	1	0.0212766
Metabolism	Biosynthesis of other secondary metabolites	Biosynthesis of various plant secondary metabolites	999	134	7	0.0522388
Metabolism	Xenobiotics biodegradation and metabolism	Benzoate degradation	362	178	1	0.00561798
Metabolism	Xenobiotics biodegradation and metabolism	Aminobenzoate degradation	627	167	1	0.00598802
Metabolism	Xenobiotics biodegradation and metabolism	Fluorobenzoate degradation	364	50	1	0.02
Metabolism	Xenobiotics biodegradation and metabolism	Chloroalkane and chloroalkene degradation	625	86	3	0.0348837
Metabolism	Xenobiotics biodegradation and metabolism	Chlorocyclohexane and chlorobenzene degradation	361	124	1	0.00806452
Metabolism	Xenobiotics biodegradation and metabolism	Toluene degradation	623	93	1	0.0107527
Metabolism	Xenobiotics biodegradation and metabolism	Styrene degradation	643	49	1	0.0204082
Metabolism	Xenobiotics biodegradation and metabolism	Caprolactam degradation	930	48	1	0.0208333
Metabolism	Xenobiotics biodegradation and metabolism	Naphthalene degradation	626	89	2	0.0224719
Metabolism	Xenobiotics biodegradation and metabolism	Metabolism of xenobiotics by cytochrome P450	980	155	4	0.0258065
Metabolism	Xenobiotics biodegradation and metabolism	Drug metabolism - cytochrome P450	982	125	3	0.024
Metabolism	Xenobiotics biodegradation and metabolism	Drug metabolism - other enzymes	983	95	9	0.0947368
Genetic Information Processing	Transcription	RNA polymerase	3020	59	9	0.152542
Genetic Information Processing	Transcription	Basal transcription factors	3022	36	7	0.194444
Genetic Information Processing	Transcription	Spliceosome	3040	123	22	0.178862
Genetic Information Processing	Translation	Ribosome	3010	143	57	0.398601
Genetic Information Processing	Translation	Aminoacyl-tRNA biosynthesis	970	118	19	0.161017
Genetic Information Processing	Translation	Nucleocytoplasmic transport	3013	99	11	0.111111
Genetic Information Processing	Translation	mRNA surveillance pathway	3015	63	9	0.142857
Genetic Information Processing	Translation	Ribosome biogenesis in eukaryotes	3008	82	6	0.0731707
Genetic Information Processing	Folding, sorting and degradation	Protein export	3060	39	13	0.333333
Genetic Information Processing	Folding, sorting and degradation	Protein processing in endoplasmic reticulum	4141	150	22	0.146667
Genetic Information Processing	Folding, sorting and degradation	SNARE interactions in vesicular transport	4130	35	2	0.0571429
Genetic Information Processing	Folding, sorting and degradation	Ubiquitin mediated proteolysis	4120	134	15	0.11194
Genetic Information Processing	Folding, sorting and degradation	Sulfur relay system	4122	40	2	0.05
Genetic Information Processing	Folding, sorting and degradation	Proteasome	3050	49	7	0.142857
Genetic Information Processing	Folding, sorting and degradation	RNA degradation	3018	79	20	0.253165
Genetic Information Processing	Replication and repair	DNA replication	3030	60	13	0.216667
Genetic Information Processing	Replication and repair	Base excision repair	3410	43	11	0.255814
Genetic Information Processing	Replication and repair	Nucleotide excision repair	3420	47	7	0.148936
Genetic Information Processing	Replication and repair	Mismatch repair	3430	44	7	0.159091
Genetic Information Processing	Replication and repair	Homologous recombination	3440	72	13	0.180556
Genetic Information Processing	Replication and repair	Non-homologous end-joining	3450	19	1	0.0526316
Genetic Information Processing	Replication and repair	Fanconi anemia pathway	3460	54	9	0.166667
Environmental Information Processing	Membrane transport	ABC transporters	2010	653	4	0.00612557
Environmental Information Processing	Membrane transport	Bacterial secretion system	3070	75	4	0.0533333
Environmental Information Processing	Signal transduction	Two-component system	2020	553	5	0.00904159
Environmental Information Processing	Signal transduction	MAPK signaling pathway	4010	240	5	0.0208333
Environmental Information Processing	Signal transduction	MAPK signaling pathway - fly	4013	84	7	0.0833333
Environmental Information Processing	Signal transduction	MAPK signaling pathway - plant	4016	54	23	0.425926
Environmental Information Processing	Signal transduction	MAPK signaling pathway - yeast	4011	91	6	0.0659341
Environmental Information Processing	Signal transduction	ErbB signaling pathway	4012	73	3	0.0410959
Environmental Information Processing	Signal transduction	Ras signaling pathway	4014	187	5	0.026738
Environmental Information Processing	Signal transduction	Rap1 signaling pathway	4015	167	2	0.011976
Environmental Information Processing	Signal transduction	Wnt signaling pathway	4310	121	9	0.0743802
Environmental Information Processing	Signal transduction	Notch signaling pathway	4330	33	2	0.0606061
Environmental Information Processing	Signal transduction	Hedgehog signaling pathway	4340	46	5	0.108696
Environmental Information Processing	Signal transduction	Hedgehog signaling pathway - fly	4341	26	6	0.230769
Environmental Information Processing	Signal transduction	TGF-beta signaling pathway	4350	83	4	0.0481928
Environmental Information Processing	Signal transduction	Hippo signaling pathway	4390	115	5	0.0434783
Environmental Information Processing	Signal transduction	Hippo signaling pathway - fly	4391	53	4	0.0754717
Environmental Information Processing	Signal transduction	Hippo signaling pathway - multiple species	4392	25	2	0.08
Environmental Information Processing	Signal transduction	VEGF signaling pathway	4370	45	4	0.0888889
Environmental Information Processing	Signal transduction	Apelin signaling pathway	4371	114	6	0.0526316
Environmental Information Processing	Signal transduction	TNF signaling pathway	4668	92	1	0.0108696
Environmental Information Processing	Signal transduction	HIF-1 signaling pathway	4066	91	10	0.10989
Environmental Information Processing	Signal transduction	FoxO signaling pathway	4068	107	9	0.0841121
Environmental Information Processing	Signal transduction	Calcium signaling pathway	4020	196	6	0.0306122
Environmental Information Processing	Signal transduction	Phosphatidylinositol signaling system	4070	85	10	0.117647
Environmental Information Processing	Signal transduction	Phospholipase D signaling pathway	4072	119	8	0.0672269
Environmental Information Processing	Signal transduction	Sphingolipid signaling pathway	4071	97	9	0.0927835
Environmental Information Processing	Signal transduction	cAMP signaling pathway	4024	193	5	0.0259067
Environmental Information Processing	Signal transduction	cGMP-PKG signaling pathway	4022	131	5	0.0381679
Environmental Information Processing	Signal transduction	PI3K-Akt signaling pathway	4151	268	13	0.0485075
Environmental Information Processing	Signal transduction	AMPK signaling pathway	4152	107	11	0.102804
Environmental Information Processing	Signal transduction	mTOR signaling pathway	4150	121	7	0.0578512
Environmental Information Processing	Signal transduction	Plant hormone signal transduction	4075	57	34	0.596491
Cellular Processes	Transport and catabolism	Endocytosis	4144	175	22	0.125714
Cellular Processes	Transport and catabolism	Phagosome	4145	96	10	0.104167
Cellular Processes	Transport and catabolism	Lysosome	4142	112	13	0.116071
Cellular Processes	Transport and catabolism	Peroxisome	4146	73	14	0.191781
Cellular Processes	Transport and catabolism	Autophagy - animal	4140	116	13	0.112069
Cellular Processes	Transport and catabolism	Autophagy - yeast	4138	85	16	0.188235
Cellular Processes	Transport and catabolism	Autophagy - other	4136	26	8	0.307692
Cellular Processes	Transport and catabolism	Mitophagy - animal	4137	61	5	0.0819672
Cellular Processes	Transport and catabolism	Mitophagy - yeast	4139	35	5	0.142857
Cellular Processes	Cell growth and death	Cell cycle	4110	111	20	0.18018
Cellular Processes	Cell growth and death	Cell cycle - yeast	4111	128	20	0.15625
Cellular Processes	Cell growth and death	Cell cycle - Caulobacter	4112	32	2	0.0625
Cellular Processes	Cell growth and death	Meiosis - yeast	4113	106	17	0.160377
Cellular Processes	Cell growth and death	Oocyte meiosis	4114	84	16	0.190476
Cellular Processes	Cell growth and death	Apoptosis	4210	114	4	0.0350877
Cellular Processes	Cell growth and death	Apoptosis - fly	4214	57	4	0.0701754
Cellular Processes	Cell growth and death	Ferroptosis	4216	64	5	0.078125
Cellular Processes	Cell growth and death	Necroptosis	4217	107	10	0.0934579
Cellular Processes	Cell growth and death	p53 signaling pathway	4115	67	6	0.0895522
Cellular Processes	Cell growth and death	Cellular senescence	4218	122	13	0.106557
Cellular Processes	Cellular community - eukaryotes	Focal adhesion	4510	151	6	0.0397351
Cellular Processes	Cellular community - eukaryotes	Adherens junction	4520	63	3	0.047619
Cellular Processes	Cellular community - eukaryotes	Tight junction	4530	107	9	0.0841121
Cellular Processes	Cellular community - eukaryotes	Gap junction	4540	71	3	0.0422535
Cellular Processes	Cellular community - eukaryotes	Signaling pathways regulating pluripotency of stem cells	4550	114	3	0.0263158
Cellular Processes	Cellular community - prokaryotes	Quorum sensing	2024	337	9	0.0267062
Cellular Processes	Cellular community - prokaryotes	Biofilm formation - Vibrio cholerae	5111	114	1	0.00877193
Cellular Processes	Cellular community - prokaryotes	Biofilm formation - Pseudomonas aeruginosa	2025	98	1	0.0102041
Cellular Processes	Cellular community - prokaryotes	Biofilm formation - Escherichia coli	2026	67	3	0.0447761
Cellular Processes	Cell motility	Flagellar assembly	2040	55	1	0.0181818
Cellular Processes	Cell motility	Regulation of actin cytoskeleton	4810	168	11	0.0654762
Organismal Systems	Immune system	Platelet activation	4611	104	2	0.0192308
Organismal Systems	Immune system	Neutrophil extracellular trap formation	4613	103	9	0.0873786
Organismal Systems	Immune system	Toll-like receptor signaling pathway	4620	76	2	0.0263158
Organismal Systems	Immune system	NOD-like receptor signaling pathway	4621	149	8	0.0536913
Organismal Systems	Immune system	RIG-I-like receptor signaling pathway	4622	53	2	0.0377358
Organismal Systems	Immune system	Cytosolic DNA-sensing pathway	4623	52	3	0.0576923
Organismal Systems	Immune system	C-type lectin receptor signaling pathway	4625	94	2	0.0212766
Organismal Systems	Immune system	Natural killer cell mediated cytotoxicity	4650	97	3	0.0309278
Organismal Systems	Immune system	Antigen processing and presentation	4612	46	7	0.152174
Organismal Systems	Immune system	T cell receptor signaling pathway	4660	90	3	0.0333333
Organismal Systems	Immune system	Th1 and Th2 cell differentiation	4658	70	2	0.0285714
Organismal Systems	Immune system	Th17 cell differentiation	4659	91	3	0.032967
Organismal Systems	Immune system	IL-17 signaling pathway	4657	81	4	0.0493827
Organismal Systems	Immune system	B cell receptor signaling pathway	4662	62	4	0.0645161
Organismal Systems	Immune system	Fc epsilon RI signaling pathway	4664	58	2	0.0344828
Organismal Systems	Immune system	Fc gamma R-mediated phagocytosis	4666	72	10	0.138889
Organismal Systems	Immune system	Leukocyte transendothelial migration	4670	79	1	0.0126582
Organismal Systems	Immune system	Chemokine signaling pathway	4062	167	4	0.0239521
Organismal Systems	Endocrine system	Insulin signaling pathway	4910	92	11	0.119565
Organismal Systems	Endocrine system	Glucagon signaling pathway	4922	83	12	0.144578
Organismal Systems	Endocrine system	Regulation of lipolysis in adipocytes	4923	60	2	0.0333333
Organismal Systems	Endocrine system	Adipocytokine signaling pathway	4920	60	4	0.0666667
Organismal Systems	Endocrine system	PPAR signaling pathway	3320	68	7	0.102941
Organismal Systems	Endocrine system	GnRH secretion	4929	60	1	0.0166667
Organismal Systems	Endocrine system	GnRH signaling pathway	4912	70	2	0.0285714
Organismal Systems	Endocrine system	Estrogen signaling pathway	4915	85	5	0.0588235
Organismal Systems	Endocrine system	Progesterone-mediated oocyte maturation	4914	69	11	0.15942
Organismal Systems	Endocrine system	Prolactin signaling pathway	4917	68	3	0.0441176
Organismal Systems	Endocrine system	Oxytocin signaling pathway	4921	124	5	0.0403226
Organismal Systems	Endocrine system	Relaxin signaling pathway	4926	102	2	0.0196078
Organismal Systems	Endocrine system	Growth hormone synthesis, secretion and action	4935	95	2	0.0210526
Organismal Systems	Endocrine system	Thyroid hormone synthesis	4918	74	4	0.0540541
Organismal Systems	Endocrine system	Thyroid hormone signaling pathway	4919	102	5	0.0490196
Organismal Systems	Endocrine system	Parathyroid hormone synthesis, secretion and action	4928	95	3	0.0315789
Organismal Systems	Endocrine system	Melanogenesis	4916	73	2	0.0273973
Organismal Systems	Endocrine system	Renin secretion	4924	67	1	0.0149254
Organismal Systems	Endocrine system	Renin-angiotensin system	4614	33	3	0.0909091
Organismal Systems	Circulatory system	Cardiac muscle contraction	4260	71	1	0.0140845
Organismal Systems	Circulatory system	Adrenergic signaling in cardiomyocytes	4261	105	4	0.0380952
Organismal Systems	Circulatory system	Vascular smooth muscle contraction	4270	112	3	0.0267857
Organismal Systems	Digestive system	Salivary secretion	4970	81	1	0.0123457
Organismal Systems	Digestive system	Pancreatic secretion	4972	84	4	0.047619
Organismal Systems	Digestive system	Bile secretion	4976	236	5	0.0211864
Organismal Systems	Digestive system	Carbohydrate digestion and absorption	4973	49	2	0.0408163
Organismal Systems	Digestive system	Protein digestion and absorption	4974	113	3	0.0265487
Organismal Systems	Digestive system	Fat digestion and absorption	4975	41	4	0.097561
Organismal Systems	Digestive system	Cholesterol metabolism	4979	59	3	0.0508475
Organismal Systems	Digestive system	Vitamin digestion and absorption	4977	62	1	0.016129
Organismal Systems	Digestive system	Mineral absorption	4978	65	4	0.0615385
Organismal Systems	Excretory system	Vasopressin-regulated water reabsorption	4962	35	3	0.0857143
Organismal Systems	Excretory system	Aldosterone-regulated sodium reabsorption	4960	34	1	0.0294118
Organismal Systems	Excretory system	Endocrine and other factor-regulated calcium reabsorption	4961	41	4	0.097561
Organismal Systems	Excretory system	Proximal tubule bicarbonate reclamation	4964	31	2	0.0645161
Organismal Systems	Excretory system	Collecting duct acid secretion	4966	25	2	0.08
Organismal Systems	Nervous system	Glutamatergic synapse	4724	96	6	0.0625
Organismal Systems	Nervous system	GABAergic synapse	4727	78	7	0.0897436
Organismal Systems	Nervous system	Cholinergic synapse	4725	102	2	0.0196078
Organismal Systems	Nervous system	Dopaminergic synapse	4728	96	5	0.0520833
Organismal Systems	Nervous system	Serotonergic synapse	4726	127	2	0.015748
Organismal Systems	Nervous system	Long-term potentiation	4720	50	3	0.06
Organismal Systems	Nervous system	Long-term depression	4730	54	2	0.037037
Organismal Systems	Nervous system	Retrograde endocannabinoid signaling	4723	138	8	0.057971
Organismal Systems	Nervous system	Synaptic vesicle cycle	4721	67	9	0.134328
Organismal Systems	Nervous system	Neurotrophin signaling pathway	4722	95	5	0.0526316
Organismal Systems	Sensory system	Phototransduction	4744	26	1	0.0384615
Organismal Systems	Sensory system	Olfactory transduction	4740	33	1	0.030303
Organismal Systems	Sensory system	Inflammatory mediator regulation of TRP channels	4750	103	1	0.00970874
Organismal Systems	Development and regeneration	Dorso-ventral axis formation	4320	28	1	0.0357143
Organismal Systems	Development and regeneration	Axon guidance	4360	129	5	0.0387597
Organismal Systems	Development and regeneration	Axon regeneration	4361	66	8	0.121212
Organismal Systems	Development and regeneration	Osteoclast differentiation	4380	102	3	0.0294118
Organismal Systems	Aging	Longevity regulating pathway	4211	76	7	0.0921053
Organismal Systems	Aging	Longevity regulating pathway - worm	4212	69	11	0.15942
Organismal Systems	Aging	Longevity regulating pathway - multiple species	4213	60	7	0.116667
Organismal Systems	Environmental adaptation	Circadian rhythm	4710	26	4	0.153846
Organismal Systems	Environmental adaptation	Circadian entrainment	4713	88	2	0.0227273
Organismal Systems	Environmental adaptation	Circadian rhythm - fly	4711	11	2	0.181818
Organismal Systems	Environmental adaptation	Circadian rhythm - plant	4712	27	9	0.333333
Organismal Systems	Environmental adaptation	Thermogenesis	4714	211	19	0.0900474
Organismal Systems	Environmental adaptation	Plant-pathogen interaction	4626	91	17	0.186813
Human Diseases	Cancer: overview	Pathways in cancer	5200	449	17	0.0378619
Human Diseases	Cancer: overview	Transcriptional misregulation in cancer	5202	162	2	0.0123457
Human Diseases	Cancer: overview	MicroRNAs in cancer	5206	245	5	0.0204082
Human Diseases	Cancer: overview	Proteoglycans in cancer	5205	172	6	0.0348837
Human Diseases	Cancer: overview	Chemical carcinogenesis - DNA adducts	5204	110	2	0.0181818
Human Diseases	Cancer: overview	Chemical carcinogenesis - receptor activation	5207	158	6	0.0379747
Human Diseases	Cancer: overview	Chemical carcinogenesis - reactive oxygen species	5208	233	18	0.0772532
Human Diseases	Cancer: overview	Viral carcinogenesis	5203	174	14	0.0804598
Human Diseases	Cancer: overview	Central carbon metabolism in cancer	5230	86	11	0.127907
Human Diseases	Cancer: overview	Choline metabolism in cancer	5231	72	10	0.138889
Human Diseases	Cancer: overview	PD-L1 expression and PD-1 checkpoint pathway in cancer	5235	77	4	0.0519481
Human Diseases	Cancer: specific types	Colorectal cancer	5210	74	6	0.0810811
Human Diseases	Cancer: specific types	Pancreatic cancer	5212	66	5	0.0757576
Human Diseases	Cancer: specific types	Hepatocellular carcinoma	5225	131	7	0.0534351
Human Diseases	Cancer: specific types	Gastric cancer	5226	113	5	0.0442478
Human Diseases	Cancer: specific types	Glioma	5214	59	2	0.0338983
Human Diseases	Cancer: specific types	Thyroid cancer	5216	35	1	0.0285714
Human Diseases	Cancer: specific types	Acute myeloid leukemia	5221	59	2	0.0338983
Human Diseases	Cancer: specific types	Chronic myeloid leukemia	5220	65	1	0.0153846
Human Diseases	Cancer: specific types	Basal cell carcinoma	5217	50	1	0.02
Human Diseases	Cancer: specific types	Melanoma	5218	52	2	0.0384615
Human Diseases	Cancer: specific types	Renal cell carcinoma	5211	60	2	0.0333333
Human Diseases	Cancer: specific types	Bladder cancer	5219	39	1	0.025641
Human Diseases	Cancer: specific types	Prostate cancer	5215	93	6	0.0645161
Human Diseases	Cancer: specific types	Endometrial cancer	5213	47	3	0.0638298
Human Diseases	Cancer: specific types	Breast cancer	5224	109	5	0.0458716
Human Diseases	Cancer: specific types	Small cell lung cancer	5222	78	5	0.0641026
Human Diseases	Cancer: specific types	Non-small cell lung cancer	5223	67	2	0.0298507
Human Diseases	Infectious disease: viral	Human T-cell leukemia virus 1 infection	5166	197	17	0.0862944
Human Diseases	Infectious disease: viral	Human immunodeficiency virus 1 infection	5170	170	8	0.0470588
Human Diseases	Infectious disease: viral	Hepatitis B	5161	134	3	0.0223881
Human Diseases	Infectious disease: viral	Hepatitis C	5160	115	5	0.0434783
Human Diseases	Infectious disease: viral	Coronavirus disease - COVID-19	5171	231	25	0.108225
Human Diseases	Infectious disease: viral	Influenza A	5164	133	6	0.0451128
Human Diseases	Infectious disease: viral	Measles	5162	119	4	0.0336134
Human Diseases	Infectious disease: viral	Herpes simplex virus 1 infection	5168	152	3	0.0197368
Human Diseases	Infectious disease: viral	Human cytomegalovirus infection	5163	199	6	0.0301508
Human Diseases	Infectious disease: viral	Kaposi sarcoma-associated herpesvirus infection	5167	175	6	0.0342857
Human Diseases	Infectious disease: viral	Epstein-Barr virus infection	5169	176	8	0.0454545
Human Diseases	Infectious disease: viral	Human papillomavirus infection	5165	234	13	0.0555556
Human Diseases	Infectious disease: bacterial	Vibrio cholerae infection	5110	59	7	0.118644
Human Diseases	Infectious disease: bacterial	Epithelial cell signaling in Helicobacter pylori infection	5120	99	3	0.030303
Human Diseases	Infectious disease: bacterial	Pathogenic Escherichia coli infection	5130	157	16	0.101911
Human Diseases	Infectious disease: bacterial	Salmonella infection	5132	223	18	0.0807175
Human Diseases	Infectious disease: bacterial	Shigellosis	5131	220	14	0.0636364
Human Diseases	Infectious disease: bacterial	Yersinia infection	5135	128	7	0.0546875
Human Diseases	Infectious disease: bacterial	Pertussis	5133	90	2	0.0222222
Human Diseases	Infectious disease: bacterial	Legionellosis	5134	72	7	0.0972222
Human Diseases	Infectious disease: bacterial	Tuberculosis	5152	150	8	0.0533333
Human Diseases	Infectious disease: bacterial	Bacterial invasion of epithelial cells	5100	76	6	0.0789474
Human Diseases	Infectious disease: parasitic	Amoebiasis	5146	101	2	0.019802
Human Diseases	Infectious disease: parasitic	Toxoplasmosis	5145	99	3	0.030303
Human Diseases	Infectious disease: parasitic	Leishmaniasis	5140	66	3	0.0454545
Human Diseases	Infectious disease: parasitic	Chagas disease	5142	92	2	0.0217391
Human Diseases	Infectious disease: parasitic	African trypanosomiasis	5143	50	2	0.04
Human Diseases	Immune disease	Systemic lupus erythematosus	5322	49	4	0.0816327
Human Diseases	Immune disease	Rheumatoid arthritis	5323	72	2	0.0277778
Human Diseases	Neurodegenerative disease	Alzheimer disease	5010	320	31	0.096875
Human Diseases	Neurodegenerative disease	Parkinson disease	5012	236	24	0.101695
Human Diseases	Neurodegenerative disease	Amyotrophic lateral sclerosis	5014	296	31	0.10473
Human Diseases	Neurodegenerative disease	Huntington disease	5016	236	28	0.118644
Human Diseases	Neurodegenerative disease	Spinocerebellar ataxia	5017	126	16	0.126984
Human Diseases	Neurodegenerative disease	Prion disease	5020	215	25	0.116279
Human Diseases	Neurodegenerative disease	Pathways of neurodegeneration - multiple diseases	5022	403	35	0.0868486
Human Diseases	Substance dependence	Amphetamine addiction	5031	56	2	0.0357143
Human Diseases	Substance dependence	Morphine addiction	5032	76	2	0.0263158
Human Diseases	Substance dependence	Nicotine addiction	5033	34	1	0.0294118
Human Diseases	Substance dependence	Alcoholism	5034	97	9	0.0927835
Human Diseases	Cardiovascular disease	Lipid and atherosclerosis	5417	175	12	0.0685714
Human Diseases	Cardiovascular disease	Fluid shear stress and atherosclerosis	5418	107	7	0.0654206
Human Diseases	Cardiovascular disease	Hypertrophic cardiomyopathy	5410	83	2	0.0240964
Human Diseases	Cardiovascular disease	Diabetic cardiomyopathy	5415	200	19	0.095
Human Diseases	Cardiovascular disease	Viral myocarditis	5416	40	1	0.025
Human Diseases	Endocrine and metabolic disease	Type II diabetes mellitus	4930	44	3	0.0681818
Human Diseases	Endocrine and metabolic disease	Type I diabetes mellitus	4940	29	2	0.0689655
Human Diseases	Endocrine and metabolic disease	Alcoholic liver disease	4936	117	11	0.0940171
Human Diseases	Endocrine and metabolic disease	Non-alcoholic fatty liver disease	4932	130	8	0.0615385
Human Diseases	Endocrine and metabolic disease	Insulin resistance	4931	94	9	0.0957447
Human Diseases	Endocrine and metabolic disease	AGE-RAGE signaling pathway in diabetic complications	4933	85	3	0.0352941
Human Diseases	Endocrine and metabolic disease	Cushing syndrome	4934	138	3	0.0217391
Human Diseases	Drug resistance: antimicrobial	Vancomycin resistance	1502	46	1	0.0217391
Human Diseases	Drug resistance: antineoplastic	EGFR tyrosine kinase inhibitor resistance	1521	71	4	0.056338
Human Diseases	Drug resistance: antineoplastic	Platinum drug resistance	1524	49	7	0.142857
Human Diseases	Drug resistance: antineoplastic	Antifolate resistance	1523	54	4	0.0740741
Human Diseases	Drug resistance: antineoplastic	Endocrine resistance	1522	87	2	0.0229885
				56301	3986	30.1104
