# Supplementary material for: Transcriptomic analysis reveals candidate genes associated with salinity stress tolerance during the early vegetative stage in fababean genotype, Hassawi-2
Source: Sci Rep. 2023 Dec 1;13:21223. doi: 10.1038/s41598-023-48118-0 (PMC10692206; doi:10.1038/s41598-023-48118-0)
Supplement: Supplementary file 15 — Supplementary Table 13. [file 41598_2023_48118_MOESM15_ESM.xlsx]

## Sheet: Sheet1
Table S13: Classification of salt-inducible Functional proteins Kinases into different categories according to sequence similarity with previously known genes.
Functional Protein	FVS-6h/FVC		FVS-12h/FVC		FVS-24h/FVC		FVS-48h/FVC		FVS-72h/FVC
DEGs involved in osmotic adjustment	Up	Down	Up	Down	Up	Down	Up	Down	Up	Down
Arginine decarboxylase	1	2	2	1	2	0	3	0	1	2
Choline monooxygenase	1	0	1	0	1	0	0	1	0	1
Pyrroline-5-carboxylate synthase	2	1	2	1	2	1	2	1	2	1
S-adenosylmethionine decarboxylase	1	4	1	4	2	2	1	4	2	3
Trehalose-6-phosphate synthase	2	8	1	9	2	8	3	7	3	7
Aldehyde dehydrogenase family 7 member	1	0	1	0	0	1	1	0	1	0
Trehalose-6-phosphate synthase	2	8	1	9	2	8	3	7	3	7
Trehalose-phosphate phosphatase	2	5	2	6	2	5	4	4	4	3
Galactinol synthase	1	1	2	0	2	0	2	0	2	0
DEGs involved in detoxification
Respiratory burst oxidase	5	5	7	5	9	3	6	6	4	7
superoxide dismutase	0	5	2	7	2	6	1	7	3	6
Catalase	1	0	0	2	0	2	0	2	2	0
Peroxidase	16	12	35	29	37	32	29	39	26	44
Glutathione reductase	1	1	1	1	1	1	1	1	1	1
Dehydroascorbate reductase	0	0	2	3	1	4	0	6	0	0
Glutathione peroxidase	1	0	5	1	4	2	2	4	2	4
Glutathione S-transferase	5	9	17	23	18	21	20	18	16	23
Ascorbate peroxidase	4	3	1	5	1	6	0	7	1	6
Metallothionein	2	2	2	2	2	2	2	2	1	3
DEGs involved in osmotic protection
Transporters and channels	0	0	1	1	1	1	1	1	1	1
Aquaporin	3	12	8	23	11	20	11	21	6	24
ABC transporter family protein	22	9	20	12	23	11	22	10	15	17
Multidrug resistance protein ABC-transporter protein	0	0	6	4	0	0	9	1	5	3
Chloride channel	5	4	7	8	7	6	7	7	7	6
Guard cell S-type anion channel	1	0	0	1	0	1	0	1	0	1
Betaine aldehyde dehydrogenase	3	0	2	1	2	1	2	1	0	1
Delta-1-pyrroline-5-carboxylate synthetase	0	0	2	1	2	1	2	1	2	1
Proline oxidase/dehydrogenase 1	0	0	6	6	5	6	7	5	6	5
LEA Proteins
Late embryogenesis abundant protein	0	0			0	0	0	0	17	27
Dehydrin 2	3	2	0	0	18	9	0	0	3	2
Others	2	0	14	11	1	0	15	10	2	0
Pathogenesis-related protein	6	2	6	0	13	11	1	0	5	2
Dehydration-related protein	0	0	16	9	0	0	1	0	5	9
Heat shock protein	6	13	36	48	46	34	29	24	6	13
