# Supplementary material for: Transcriptomic analysis reveals candidate genes associated with salinity stress tolerance during the early vegetative stage in fababean genotype, Hassawi-2
Source: Sci Rep. 2023 Dec 1;13:21223. doi: 10.1038/s41598-023-48118-0 (PMC10692206; doi:10.1038/s41598-023-48118-0)
Supplement: Supplementary file 16 — Supplementary Table 14. [file 41598_2023_48118_MOESM16_ESM.xlsx]

## Sheet: Sheet1
Table S14: Classification of salt-inducible regulatory proteins Kinases into different categories according to sequence similarity with previously known genes.
Regulatory Protein Kinases	FVS-6h/FVC		FVS-12h/FVC			FVS-24h/FVC		FVS-48h/FVC		FVS-72h/FVC
Kinase	Up	Down	Up		Down	Up	Down	Up	Down	Up	Down
Histidine Kinase	2	2	4		0	2	1	1	3	2	2
Histidine Kinase-1	1	0	3		0	1	2	1	2	0	3
Histidine Kinase-2	5	0	5		0	5	0	5	0	5	0
Histidine Kinase-3	0	1	0		1	0	1	0	1	0	1
Histidine Kinase-4	0	2	0		2	1	1	1	1	1	1
Histidine Kinase-5	91	65	83		80	80	86	75	91	70	87
Calcium ion binding	10	10	12		11	12	11	10	14	12	11
Calcium-dependent lipid-binding	11	11	13		8	12	10	10	12	15	10
Mitogen-Activated Protein Kinase Kinase Kinase	280	182	240		252	9	21	216	272	232	280
Serine/threonine- protein kinase	9	10	11		8	9	11	9	10	9	11
Protein phosphatase inhibitor activity	1	1	1		1	1	1	1	1	1	1
Phosphatidylinositol 3,4,5-trisphosphate 3-phosphatase and dual-specificity protein phosphatase	3	2	2		3	2	3	3	2	2	3
Sucrose nonfermenting 1(SNF1)-related kinase	70	120	69		109	83	106	72	122	60	125
LRR receptor-like kinase	37	48	41		37	36	43	34	44	35	45
Protein phosphatase 2C	6	2	4		4	5	2	5	3	2	5
Patatin-like phospholipase	5	2	2		4	5	2	5	2	4	3
Phospholipase	1	1	1		1	1	1	1	1	1	1
Triglyceride lipase activity	1	1	1		1	1	1	1	1	1	1
Phospholipase A1-Igamma3	19	12	17		13	16	13	13	18	15	15
Triglyceride lipase activity	0	1	0		1	0	1	0	1	0	1
Calmodulin-binding heat-shock protein	6	2	3		1	2	2	2	2	1	3
CBL-interacting serine/threonine-protein kinase	7	15	7		15	10	14	10	13	9	13
CBL-interacting kinase	6	13	6		13	6	13	6	14	6	13
Plant Hormones
Abscisic acid	10	6	6		9	2	0	17	14	16	16
Aldehyde dehydrogenase	4	9	8		6	13	18	3	2	3	2
Zeaxanthin epoxidase	3	1	3		1	3	2	1	7	3	5
Molybdenum cofactor sulfurase	1	4	4		1	1	7	-	-	3	5
Abscisic Acid Receptor	8	8	9		7	3	7	-	-	6	7
Ethylene
1-Aminocyclopropane-1-carboxylate oxidase	4	5	4		4	13	3	10	7	3	6
1-Aminocyclopropane-1-carboxylate synthase	5	2	2		0	2	6	3	5	5	1
Ethylene receptor	15	12	16		13	6	0	8	0	17	11
Ethylene response factor	4	0	4		0	18	12	18	11	4	0
EIN3-binding F-box protein	7	2	4		1	4	0	6	3	6	3
Gibberellic acid
Gibberellin 2-beta-dioxygenase	1	1	2		1	6	2	0	2	1	1
Jasmonic acid
Linoleate 13S-lipoxygenase	7	0	10		4	1	1	8	7	8	6
Allene oxide synthase	4	1	4	1		14	5	4	1	6		0
Jasmonate zim-domain protein	5	1	5	1		3	2	2	4	4		2
Cytokinin
Adenylate isopentenyl transferase	1	2	5	7		4	2	0	0	9		4
Cytokinin dehydrogenase	1	2	3	2		8	4	8	4	2		2
Salicylic acid	0	3
Salicylic acid-binding protein	0	3	0	3		2	2	0	4	1		3
Auxin
Indole-3-pyruvate monooxygenase	0	1	1	2		0	3	2	3	1		3
Tryptophan aminotransferase-related protein	19	13	0	1		1	1	0	1	1		1
Auxin response factor	2	2	10	22		1	1	27	12	13		26
