# Supplementary material for: Transcriptomic analysis reveals candidate genes associated with salinity stress tolerance during the early vegetative stage in fababean genotype, Hassawi-2
Source: Sci Rep. 2023 Dec 1;13:21223. doi: 10.1038/s41598-023-48118-0 (PMC10692206; doi:10.1038/s41598-023-48118-0)
Supplement: Supplementary file 17 — Supplementary Table 15. [file 41598_2023_48118_MOESM17_ESM.xlsx]

## Sheet: Sheet1
Table S15: qPCR validation results of different salt stress response genes
Gege IDs	Primers Seq (5'-3')	Tm	Product size	description	log2fold change (RNA Seq)	log2fold change (qPCR)
c116987_g1_i1-3	Forward: TAGTCCCTCCCCCTCTTCAT	59.89	156	Calcium-dependent lipid-binding	3.22	3.5
	Reverse: GGAAGTTTTGGAGCGTTTGA
c141730_g3_i3-6	Forward: AAACTGGATGGGCTACATCG	59.96	162	Phospholipase	35.53	30.48
	Reverse: TCGGGACAAGGAATCTGTTC
c126419_g1_i2-8	Forward: AAGACTGGACGGAAAGGTCA	59.7	166	CBL-interacting serine/threonine-protein kinase (Log2=3.07)	3.07	0.76
	Reverse: GATCGGCTTTCCAAACGATA
c128033_g2_i1-11	Forward: GGCGCAGAGACACTCAAGTT	60.6	160	Respiratory burst oxidase	2.57	1.04
	Reverse: CCCCTATAGCAATGCCAAAA
c123109_g1_i1-13	Forward: CAGGCTGGAGAAAGATACCG	59.83	163	Catalase	1.04	0.77
	Reverse: ACTTTTGCCCAAGAGAACGA
c144845_g1_i1-16	Forward: TCCACAAACACACCAGAAGG	59.57	165	ABC transporter family protein	4.85	2.96
	Reverse: ACAGCCAGAAGGACCCATAA
c96128_g1_i2-17	Forward: GATGTAAAGCCGGCAGTGAT	60.1	156	Chloride channel	3.58	0.74
	Reverse: TCCATGCAATTCTGTTGCTC
c131372_g1_i1-20	Forward: ATGGCATCGTGTTGAACGTA	60	153	Heat Shock protein	-5.68	-7.17
	Reverse: GGTTTAGCTTCGGGCTTCTT
c116343_g1_i1-23	Forward: AAGGAGTTGGTGTTGGCATT	59.45	161	BHLH	14.72	0.677
	Reverse: GGCGATTTTGGAACACCTAA
c142959_g1_i1-24	Forward: TCCAGCCACAACAACCATAA	59.96	157	Ethylene response transcription factor	14.98	2.67
	Reverse: TGCTGCTTTGTGTGGATCTC
